# Supplementary material for: Unsymmetrical sulfoxides with sterically hindered catechol fragment: synthesis, structure, electrochemical properties, and antiradical activity
Source: Beilstein J Org Chem. 2026 Jun 1;22:828–37. doi: 10.3762/bjoc.22.65 (PMC13245472; doi:10.3762/bjoc.22.65)
Supplement: File 2 — Crystallographic information files. [file Beilstein_J_Org_Chem-22-828-s002.zip]

Archive with 10 entries (10 files):
- 7a_checkCIF.pdf
- 1a.cif
- 1a_checkCIF.pdf
- 4a.cif
- 4a_checkCIF.pdf
- 5a.cif
- 5а_checkCIF.pdf
- 6a.cif
- 6a_checkCIF.pdf
- 7a.cif
