# Supplementary material for: Unsymmetrical sulfoxides with sterically hindered catechol fragment: synthesis, structure, electrochemical properties, and antiradical activity
Source: Beilstein J Org Chem. 2026 Jun 1;22:828–37. doi: 10.3762/bjoc.22.65 (PMC13245472; doi:10.3762/bjoc.22.65)
Supplement: File 2 — Crystallographic information files. [file Beilstein_J_Org_Chem-22-828-s002.zip › 1a.cif]

data_sm_110_autored
_audit_creation_date               2026-03-02
_audit_creation_method
;
Olex2 1.5
(compiled 2025.07.13 svn.rb7424aed for OlexSys, GUI svn.r7314)
;
_shelx_SHELXL_version_number       2019/2
loop_
  _audit_author_name
  _audit_author_email
  _audit_author_address
 'Burmistrova, Daria A.' ? ?
 'Fokin, Vasiliy A.' ? ?
 'Demidov, Oleg P.' ? ?
 'Kiskin, Mikhail A.' ? ?
 'Paschenko, Konstantin P.' ? ?
 'Arsenyev, Maxim V.' ? ?
 'Poddel?sky, Andrey I.' ? ?
 'Berberova, Nadezhda T.' ? ?
 'Smolyaninov, Ivan V.' ? ?

_audit_contact_author_address      ?
_audit_contact_author_email        ?
_audit_contact_author_name         ''
_audit_contact_author_phone        ?
_publ_contact_author_id_orcid      ?
_publ_requested_journal            'Beilstein J.Org.Chem.'
_publ_section_references
;
Dolomanov, O.V., Bourhis, L.J., Gildea, R.J, Howard, J.A.K. & Puschmann, H.
 (2009), J. Appl. Cryst. 42, 339-341.

Sheldrick, G.M. (2015). Acta Cryst. C71, 3-8.
;
_chemical_name_common              ?
_chemical_name_systematic          ?
_chemical_formula_moiety           'C17 H28 O3 S'
_chemical_formula_sum              'C17 H28 O3 S'
_chemical_formula_weight           312.45
_chemical_absolute_configuration   .
_chemical_melting_point            ?
loop_
  _atom_type_symbol
  _atom_type_description
  _atom_type_scat_dispersion_real
  _atom_type_scat_dispersion_imag
  _atom_type_scat_source
 C C 0.0181 0.0091 'International Tables Vol C Tables 4.2.6.8 and 6.1.1.4'
 H H 0.0000 0.0000 'International Tables Vol C Tables 4.2.6.8 and 6.1.1.4'
 O O 0.0492 0.0322 'International Tables Vol C Tables 4.2.6.8 and 6.1.1.4'
 S S 0.3331 0.5567 'International Tables Vol C Tables 4.2.6.8 and 6.1.1.4'

_shelx_space_group_comment
;
The symmetry employed for this shelxl refinement is uniquely defined
by the following loop, which should always be used as a source of
symmetry information in preference to the above space-group names.
They are only intended as comments.
;
_space_group_crystal_system        'orthorhombic'
_space_group_IT_number             61
_space_group_name_H-M_alt          'P b c a'
_space_group_name_Hall             '-P 2ac 2ab'
loop_
  _space_group_symop_operation_xyz
 'x, y, z'
 '-x+1/2, -y, z+1/2'
 '-x, y+1/2, -z+1/2'
 'x+1/2, -y+1/2, -z'
 '-x, -y, -z'
 'x-1/2, y, -z-1/2'
 'x, -y-1/2, z-1/2'
 '-x-1/2, y-1/2, z'

_symmetry_int_tables_number        61
_cell_length_a                     11.10107(17)
_cell_length_b                     9.68288(17)
_cell_length_c                     32.3713(5)
_cell_angle_alpha                  90
_cell_angle_beta                   90
_cell_angle_gamma                  90
_cell_volume                       3479.60(9)
_cell_formula_units_Z              8
_cell_measurement_reflns_used      13835
_cell_measurement_temperature      100.00(10)
_cell_measurement_theta_max        75.8130
_cell_measurement_theta_min        4.7890
_shelx_estimated_absorpt_T_max     0.716
_shelx_estimated_absorpt_T_min     0.594
_exptl_absorpt_coefficient_mu      1.708
_exptl_absorpt_correction_T_max    1.000
_exptl_absorpt_correction_T_min    0.325
_exptl_absorpt_correction_type     gaussian
_exptl_absorpt_process_details
;
CrysAlisPro 1.171.43.90 (Rigaku Oxford Diffraction, 2023)
Numerical absorption correction based on gaussian integration over
a multifaceted crystal model
Empirical absorption correction using spherical harmonics,
implemented in SCALE3 ABSPACK scaling algorithm.
;
_exptl_absorpt_special_details     ?
_exptl_crystal_colour              colourless
_exptl_crystal_colour_lustre       .
_exptl_crystal_colour_modifier     .
_exptl_crystal_colour_primary      colourless
_exptl_crystal_density_diffrn      1.193
_exptl_crystal_density_meas        ?
_exptl_crystal_density_method      ?
_exptl_crystal_description         block
_exptl_crystal_F_000               1360
loop_
  _exptl_crystal_face_index_h
  _exptl_crystal_face_index_k
  _exptl_crystal_face_index_l
  _exptl_crystal_face_perp_dist
 5 -5 1 0.1415
 -6 4 0 0.1431
 6 -3 6 0.1463
 -5 -4 -1 0.1652
 -5 3 -12 0.1475
 4 -1 16 0.1387
 3 -3 17 0.1394
 -4 2 -17 0.1397
 1 -3 19 0.1408
 -4 -4 -8 0.1509
 -1 2 -20 0.1328
 0 -1 21 0.1214
 3 4 14 0.1516
 -3 3 17 0.1407
 5 -2 -13 0.1558
 4 -5 -6 0.1462
 -5 4 6 0.1429
 7 -2 -1 0.1573
 -6 3 -6 0.1482
 -6 2 -12 0.1482
 4 5 -4 0.1634
 4 4 11 0.1559
 -3 -4 12 0.1649
 0 0 21 0.1204
 0 0 -21 0.1163
 1 -2 -20 0.1273
 -4 -4 13 0.1593
 3 -3 -17 0.1406
 1 -5 -13 0.1617
 -5 -4 8 0.1606
 4 -4 10 0.1232
 -5 -5 2 0.1267
 2 -2 20 0.1070
 -4 -4 9 0.1310
 -2 4 15 0.1376
 -5 5 4 0.1148
 -4 -4 -12 0.1156
 0 0 21 0.0950

_exptl_crystal_size_max            0.34
_exptl_crystal_size_mid            0.27
_exptl_crystal_size_min            0.21
_exptl_transmission_factor_max     ?
_exptl_transmission_factor_min     ?
_diffrn_reflns_av_R_equivalents    0.0513
_diffrn_reflns_av_unetI/netI       0.0264
_diffrn_reflns_Laue_measured_fraction_full  0.999
_diffrn_reflns_Laue_measured_fraction_max  0.993
_diffrn_reflns_limit_h_max         13
_diffrn_reflns_limit_h_min         -13
_diffrn_reflns_limit_k_max         10
_diffrn_reflns_limit_k_min         -12
_diffrn_reflns_limit_l_max         40
_diffrn_reflns_limit_l_min         -40
_diffrn_reflns_number              26013
_diffrn_reflns_point_group_measured_fraction_full  0.999
_diffrn_reflns_point_group_measured_fraction_max  0.993
_diffrn_reflns_theta_full          67.684
_diffrn_reflns_theta_max           76.067
_diffrn_reflns_theta_min           2.730
_diffrn_ambient_temperature        100.15
_diffrn_detector_area_resol_mean   5.2529
_diffrn_detector_type              AtlasS2
_diffrn_measured_fraction_theta_full  0.999
_diffrn_measured_fraction_theta_max  0.993
_diffrn_measurement_details
;
List of Runs (angles in degrees, time in seconds):

  # Type    Start    End  Width  t~exp~   \w     \q     \k     \f   Frames
#--------------------------------------------------------------------------
  1  \w    -75.00  34.00   1.00    1.00    --  -41.19  83.00 132.00  109
  2  \w    -66.00  33.00   1.00    1.00    --  -41.19  41.00 -55.00   99
  3  \w     39.00 109.00   1.00    2.20    --  112.00-112.00 -69.00   70
  4  \w     87.00 178.00   1.00    2.20    --  112.00  41.00 -55.00   91
  5  \w     33.00 146.00   1.00    2.20    --  112.00 -83.00  12.00  113
  6  \w    100.00 178.00   1.00    2.20    --  112.00  83.00 132.00   78
  7  \w      7.00  34.00   1.00    1.00    --   41.19  83.00 172.72   27
  8  \w      7.00  33.00   1.00    1.00    --   41.19  84.00  63.59   26
  9  \w      7.00  34.00   1.00    1.00    --   41.19  83.00-175.52   27
 10  \w      7.00  33.00   1.00    1.00    --   41.19  84.00 -57.70   26
 11  \w     30.00 106.00   1.00    2.20    --  112.00 -95.00 -30.00   76
 12  \w     36.00 140.00   1.00    2.20    --  112.00 -30.00  60.00  104
 13  \w    103.00 178.00   1.00    2.20    --  112.00  77.00 120.00   75
 14  \w     40.00  99.00   1.00    2.20    --  112.00 -61.00-150.00   59
 15  \w     81.00 106.00   1.00    2.20    --  112.00 -95.00   0.00   25
 16  \w     84.00 110.00   1.00    2.20    --  112.00 -61.00-150.00   26
 17  \w     84.00 123.00   1.00    2.20    --  112.00 178.00 120.00   39
 18  \w     59.00  85.00   1.00    2.20    --  112.00 -61.00 150.00   26
 19  \w     41.00  66.00   1.00    2.20    --  112.00 -95.00   0.00   25
 20  \w    105.00 163.00   1.00    2.20    --  112.00  77.00  60.00   58
 21  \w    104.00 130.00   1.00    2.20    --  112.00 -30.00  60.00   26
 22  \w    103.00 143.00   1.00    2.20    --  112.00  77.00  30.00   40
 23  \w     81.00 149.00   1.00    2.20    --  112.00 -22.00 139.38   68
 24  \w     55.00  81.00   1.00    2.20    --  112.00-111.00-120.00   26
 25  \w    103.00 128.00   1.00    2.20    --  112.00  77.00-180.00   25
;
_diffrn_measurement_device         'four-circle diffractometer'
_diffrn_measurement_device_type    'SuperNova, Dual, Cu at home/near, AtlasS2'
_diffrn_measurement_method         '\w scans'
_diffrn_radiation_probe            x-ray
_diffrn_radiation_type             CuK\a
_diffrn_radiation_wavelength       1.54184
_diffrn_source                     'micro-focus sealed X-ray tube'
_diffrn_source_type                'SuperNova (Cu) X-ray Source'
_reflns_Friedel_coverage           0.000
_reflns_Friedel_fraction_full      .
_reflns_Friedel_fraction_max       .
_reflns_number_gt                  3414
_reflns_number_total               3617
_reflns_special_details
;
 Reflections were merged by SHELXL according to the crystal
 class for the calculation of statistics and refinement.
 
 _reflns_Friedel_fraction is defined as the number of unique
 Friedel pairs measured divided by the number that would be
 possible theoretically, ignoring centric projections and
 systematic absences.
;
_reflns_threshold_expression       'I > 2\s(I)'
_computing_cell_refinement         'CrysAlisPro 1.171.43.90 (Rigaku OD, 2023)'
_computing_data_collection        
 'CrysAlisPro system (CCD 43.90 64-bit (release 15-09-2023))'
_computing_data_reduction          'CrysAlisPro 1.171.43.90 (Rigaku OD, 2023)'
_computing_molecular_graphics      'Olex2 1.5 (Dolomanov et al., 2009)'
_computing_publication_material    'Olex2 1.5 (Dolomanov et al., 2009)'
_computing_structure_refinement    'SHELXL 2019/2 (Sheldrick, 2015)'
_computing_structure_solution      'SHELXT  (Sheldrick, 2015)'
_refine_diff_density_max           0.906
_refine_diff_density_min           -0.407
_refine_diff_density_rms           0.084
_refine_ls_extinction_coef         .
_refine_ls_extinction_method       none
_refine_ls_goodness_of_fit_ref     1.067
_refine_ls_hydrogen_treatment      mixed
_refine_ls_matrix_type             full
_refine_ls_number_parameters       206
_refine_ls_number_reflns           3617
_refine_ls_number_restraints       0
_refine_ls_R_factor_all            0.0672
_refine_ls_R_factor_gt             0.0652
_refine_ls_restrained_S_all        1.067
_refine_ls_shift/su_max            0.002
_refine_ls_shift/su_mean           0.000
_refine_ls_structure_factor_coef   Fsqd
_refine_ls_weighting_details      
 'w=1/[\s^2^(Fo^2^)+(0.0455P)^2^+15.1127P] where P=(Fo^2^+2Fc^2^)/3'
_refine_ls_weighting_scheme        calc
_refine_ls_wR_factor_gt            0.1697
_refine_ls_wR_factor_ref           0.1707
_refine_special_details            ?
_olex2_refinement_description
;
1.a Ternary CH refined with riding coordinates:
 C19(H19)
1.b Aromatic/amide H refined with riding coordinates:
 C6(H6)
1.c Idealised Me refined as rotating group:
 C9(H9A,H9B,H9C), C13(H13A,H13B,H13C), C15(H15A,H15B,H15C), C11(H11A,H11B,
 H11C), C10(H10A,H10B,H10C), C14(H14A,H14B,H14C), C20(H20A,H20B,H20C), C21(H21A,
 H21B,H21C)
;
_atom_sites_solution_hydrogens     mixed
_atom_sites_solution_primary       ?
_atom_sites_solution_secondary     ?
loop_
  _atom_site_label
  _atom_site_type_symbol
  _atom_site_fract_x
  _atom_site_fract_y
  _atom_site_fract_z
  _atom_site_U_iso_or_equiv
  _atom_site_adp_type
  _atom_site_occupancy
  _atom_site_site_symmetry_order
  _atom_site_calc_flag
  _atom_site_refinement_flags_posn
  _atom_site_refinement_flags_adp
  _atom_site_refinement_flags_occupancy
  _atom_site_disorder_assembly
  _atom_site_disorder_group
 S1 S 0.49524(6) 0.59747(8) 0.30676(2) 0.0172(2) Uani 1 1 d . . . . .
 O16 O 0.7443(2) 0.2038(2) 0.36416(7) 0.0234(5) Uani 1 1 d . . . . .
 O17 O 0.6934(2) 0.3935(3) 0.30869(7) 0.0216(5) Uani 1 1 d . . . . .
 O18 O 0.61987(19) 0.6473(2) 0.29295(7) 0.0220(5) Uani 1 1 d . . . . .
 C3 C 0.6208(3) 0.3905(3) 0.34267(9) 0.0170(6) Uani 1 1 d . . . . .
 C5 C 0.5837(3) 0.2802(3) 0.40829(9) 0.0173(6) Uani 1 1 d . . . . .
 C4 C 0.6496(3) 0.2895(3) 0.37188(9) 0.0177(6) Uani 1 1 d . . . . .
 C2 C 0.5228(3) 0.4802(3) 0.34841(9) 0.0159(6) Uani 1 1 d . . . . .
 C6 C 0.4900(3) 0.3754(3) 0.41388(9) 0.0164(6) Uani 1 1 d . . . . .
 H6 H 0.445442 0.370086 0.438889 0.020 Uiso 1 1 calc R U . . .
 C19 C 0.4491(3) 0.4753(3) 0.26629(9) 0.0205(6) Uani 1 1 d . . . . .
 H19 H 0.512643 0.402714 0.263369 0.025 Uiso 1 1 calc R U . . .
 C8 C 0.3608(3) 0.5863(3) 0.39716(10) 0.0197(6) Uani 1 1 d . . . . .
 C7 C 0.4568(3) 0.4775(3) 0.38557(9) 0.0164(6) Uani 1 1 d . . . . .
 C12 C 0.6125(3) 0.1698(3) 0.44080(9) 0.0204(6) Uani 1 1 d . . . . .
 C9 C 0.3068(3) 0.5584(3) 0.44020(10) 0.0246(7) Uani 1 1 d . . . . .
 H9A H 0.267532 0.467706 0.440299 0.037 Uiso 1 1 calc R U . . .
 H9B H 0.247295 0.629922 0.446737 0.037 Uiso 1 1 calc R U . . .
 H9C H 0.371073 0.559728 0.460929 0.037 Uiso 1 1 calc R U . . .
 C13 C 0.5910(3) 0.0260(3) 0.42170(11) 0.0267(7) Uani 1 1 d . . . . .
 H13A H 0.506856 0.018289 0.412850 0.040 Uiso 1 1 calc R U . . .
 H13B H 0.608428 -0.045380 0.442312 0.040 Uiso 1 1 calc R U . . .
 H13C H 0.644112 0.013723 0.397795 0.040 Uiso 1 1 calc R U . . .
 C15 C 0.5329(3) 0.1830(3) 0.47928(10) 0.0242(7) Uani 1 1 d . . . . .
 H15A H 0.542584 0.275347 0.491207 0.036 Uiso 1 1 calc R U . . .
 H15B H 0.556854 0.113327 0.499653 0.036 Uiso 1 1 calc R U . . .
 H15C H 0.448439 0.168725 0.471597 0.036 Uiso 1 1 calc R U . . .
 C11 C 0.4213(3) 0.7288(3) 0.39932(11) 0.0250(7) Uani 1 1 d . . . . .
 H11A H 0.486114 0.726744 0.419879 0.038 Uiso 1 1 calc R U . . .
 H11B H 0.361560 0.798452 0.407251 0.038 Uiso 1 1 calc R U . . .
 H11C H 0.454946 0.752239 0.372218 0.038 Uiso 1 1 calc R U . . .
 C10 C 0.2540(3) 0.5909(4) 0.36672(10) 0.0251(7) Uani 1 1 d . . . . .
 H10A H 0.282216 0.623224 0.339710 0.038 Uiso 1 1 calc R U . . .
 H10B H 0.192308 0.654265 0.377222 0.038 Uiso 1 1 calc R U . . .
 H10C H 0.219543 0.498220 0.363875 0.038 Uiso 1 1 calc R U . . .
 C14 C 0.7446(3) 0.1822(4) 0.45530(10) 0.0293(8) Uani 1 1 d . . . . .
 H14A H 0.798551 0.170503 0.431592 0.044 Uiso 1 1 calc R U . . .
 H14B H 0.761521 0.110492 0.475869 0.044 Uiso 1 1 calc R U . . .
 H14C H 0.757568 0.273395 0.467637 0.044 Uiso 1 1 calc R U . . .
 C20 C 0.4416(3) 0.5574(4) 0.22602(10) 0.0291(8) Uani 1 1 d . . . . .
 H20A H 0.376190 0.624988 0.227951 0.044 Uiso 1 1 calc R U . . .
 H20B H 0.425873 0.494169 0.203000 0.044 Uiso 1 1 calc R U . . .
 H20C H 0.518034 0.605543 0.221312 0.044 Uiso 1 1 calc R U . . .
 C21 C 0.3303(3) 0.4057(4) 0.27789(10) 0.0254(7) Uani 1 1 d . . . . .
 H21A H 0.337417 0.364510 0.305434 0.038 Uiso 1 1 calc R U . . .
 H21B H 0.311592 0.333456 0.257692 0.038 Uiso 1 1 calc R U . . .
 H21C H 0.265610 0.474624 0.277997 0.038 Uiso 1 1 calc R U . . .
 H16 H 0.765(3) 0.216(4) 0.3412(12) 0.020(9) Uiso 1 1 d . . . . .
 H17 H 0.690(3) 0.469(4) 0.3006(11) 0.018(9) Uiso 1 1 d . . . . .

loop_
  _atom_site_aniso_label
  _atom_site_aniso_U_11
  _atom_site_aniso_U_22
  _atom_site_aniso_U_33
  _atom_site_aniso_U_23
  _atom_site_aniso_U_13
  _atom_site_aniso_U_12
 S1 0.0155(3) 0.0137(3) 0.0224(4) 0.0020(3) -0.0018(3) -0.0006(3)
 O16 0.0202(11) 0.0251(12) 0.0247(11) 0.0045(9) 0.0048(9) 0.0092(9)
 O17 0.0202(11) 0.0221(12) 0.0225(11) 0.0046(9) 0.0045(8) 0.0043(9)
 O18 0.0183(10) 0.0217(11) 0.0261(11) 0.0052(9) -0.0013(8) -0.0063(9)
 C3 0.0160(13) 0.0152(14) 0.0199(14) -0.0005(11) -0.0001(11) -0.0019(11)
 C5 0.0164(13) 0.0135(14) 0.0221(14) 0.0002(11) -0.0022(11) -0.0030(11)
 C4 0.0152(13) 0.0134(13) 0.0246(14) -0.0008(11) -0.0015(11) 0.0016(11)
 C2 0.0160(13) 0.0106(13) 0.0210(14) 0.0004(10) -0.0020(11) -0.0017(11)
 C6 0.0152(13) 0.0120(14) 0.0220(14) -0.0018(11) 0.0019(11) -0.0044(11)
 C19 0.0181(14) 0.0199(15) 0.0235(14) -0.0016(12) -0.0032(11) -0.0014(12)
 C8 0.0171(14) 0.0146(14) 0.0273(15) -0.0026(11) 0.0019(12) 0.0016(12)
 C7 0.0130(13) 0.0126(13) 0.0236(14) -0.0027(11) -0.0004(11) -0.0002(11)
 C12 0.0180(14) 0.0187(15) 0.0244(15) 0.0052(12) -0.0019(11) -0.0033(12)
 C9 0.0197(15) 0.0221(16) 0.0320(17) -0.0050(13) 0.0057(13) 0.0017(13)
 C13 0.0284(17) 0.0153(15) 0.0364(18) 0.0033(13) 0.0003(14) 0.0007(13)
 C15 0.0257(16) 0.0219(16) 0.0251(15) 0.0060(12) -0.0006(13) -0.0044(13)
 C11 0.0242(16) 0.0140(15) 0.0369(18) -0.0051(13) 0.0031(13) 0.0002(13)
 C10 0.0162(14) 0.0259(17) 0.0332(16) -0.0009(13) 0.0010(13) 0.0013(13)
 C14 0.0208(15) 0.036(2) 0.0315(17) 0.0133(15) -0.0046(13) -0.0047(14)
 C20 0.0279(17) 0.0357(19) 0.0237(16) 0.0045(14) -0.0051(13) -0.0062(15)
 C21 0.0234(16) 0.0268(17) 0.0259(16) -0.0018(13) -0.0031(13) -0.0067(14)

_geom_special_details
;
 All esds (except the esd in the dihedral angle between two l.s. planes)
 are estimated using the full covariance matrix.  The cell esds are taken
 into account individually in the estimation of esds in distances, angles
 and torsion angles; correlations between esds in cell parameters are only
 used when they are defined by crystal symmetry.  An approximate (isotropic)
 treatment of cell esds is used for estimating esds involving l.s. planes.
;
loop_
  _geom_bond_atom_site_label_1
  _geom_bond_atom_site_label_2
  _geom_bond_distance
  _geom_bond_site_symmetry_2
  _geom_bond_publ_flag
 S1 O18 1.532(2) . ?
 S1 C2 1.789(3) . ?
 S1 C19 1.838(3) . ?
 O16 C4 1.362(4) . ?
 O16 H16 0.79(4) . ?
 O17 C3 1.364(4) . ?
 O17 H17 0.78(4) . ?
 C3 C4 1.398(4) . ?
 C3 C2 1.404(4) . ?
 C5 C4 1.390(4) . ?
 C5 C6 1.402(4) . ?
 C5 C12 1.534(4) . ?
 C2 C7 1.409(4) . ?
 C6 H6 0.9500 . ?
 C6 C7 1.397(4) . ?
 C19 H19 1.0000 . ?
 C19 C20 1.529(4) . ?
 C19 C21 1.528(4) . ?
 C8 C7 1.545(4) . ?
 C8 C9 1.541(4) . ?
 C8 C11 1.537(4) . ?
 C8 C10 1.542(4) . ?
 C12 C13 1.542(4) . ?
 C12 C15 1.532(4) . ?
 C12 C14 1.545(4) . ?
 C9 H9A 0.9800 . ?
 C9 H9B 0.9800 . ?
 C9 H9C 0.9800 . ?
 C13 H13A 0.9800 . ?
 C13 H13B 0.9800 . ?
 C13 H13C 0.9800 . ?
 C15 H15A 0.9800 . ?
 C15 H15B 0.9800 . ?
 C15 H15C 0.9800 . ?
 C11 H11A 0.9800 . ?
 C11 H11B 0.9800 . ?
 C11 H11C 0.9800 . ?
 C10 H10A 0.9800 . ?
 C10 H10B 0.9800 . ?
 C10 H10C 0.9800 . ?
 C14 H14A 0.9800 . ?
 C14 H14B 0.9800 . ?
 C14 H14C 0.9800 . ?
 C20 H20A 0.9800 . ?
 C20 H20B 0.9800 . ?
 C20 H20C 0.9800 . ?
 C21 H21A 0.9800 . ?
 C21 H21B 0.9800 . ?
 C21 H21C 0.9800 . ?

loop_
  _geom_angle_atom_site_label_1
  _geom_angle_atom_site_label_2
  _geom_angle_atom_site_label_3
  _geom_angle
  _geom_angle_site_symmetry_1
  _geom_angle_site_symmetry_3
  _geom_angle_publ_flag
 O18 S1 C2 105.37(13) . . ?
 O18 S1 C19 104.26(13) . . ?
 C2 S1 C19 100.16(14) . . ?
 C4 O16 H16 108(3) . . ?
 C3 O17 H17 105(3) . . ?
 O17 C3 C4 115.2(3) . . ?
 O17 C3 C2 123.4(3) . . ?
 C4 C3 C2 121.4(3) . . ?
 C4 C5 C6 117.2(3) . . ?
 C4 C5 C12 121.1(3) . . ?
 C6 C5 C12 121.6(3) . . ?
 O16 C4 C3 118.6(3) . . ?
 O16 C4 C5 121.5(3) . . ?
 C5 C4 C3 119.9(3) . . ?
 C3 C2 S1 115.2(2) . . ?
 C3 C2 C7 120.3(3) . . ?
 C7 C2 S1 124.5(2) . . ?
 C5 C6 H6 117.4 . . ?
 C7 C6 C5 125.2(3) . . ?
 C7 C6 H6 117.4 . . ?
 S1 C19 H19 108.8 . . ?
 C20 C19 S1 106.7(2) . . ?
 C20 C19 H19 108.8 . . ?
 C21 C19 S1 110.4(2) . . ?
 C21 C19 H19 108.8 . . ?
 C21 C19 C20 113.1(3) . . ?
 C9 C8 C7 111.6(3) . . ?
 C9 C8 C10 106.5(3) . . ?
 C11 C8 C7 108.7(2) . . ?
 C11 C8 C9 106.7(3) . . ?
 C11 C8 C10 109.8(3) . . ?
 C10 C8 C7 113.3(3) . . ?
 C2 C7 C8 123.6(3) . . ?
 C6 C7 C2 115.9(3) . . ?
 C6 C7 C8 120.3(3) . . ?
 C5 C12 C13 108.8(2) . . ?
 C5 C12 C14 110.6(2) . . ?
 C13 C12 C14 109.8(3) . . ?
 C15 C12 C5 112.3(3) . . ?
 C15 C12 C13 108.2(3) . . ?
 C15 C12 C14 107.1(3) . . ?
 C8 C9 H9A 109.5 . . ?
 C8 C9 H9B 109.5 . . ?
 C8 C9 H9C 109.5 . . ?
 H9A C9 H9B 109.5 . . ?
 H9A C9 H9C 109.5 . . ?
 H9B C9 H9C 109.5 . . ?
 C12 C13 H13A 109.5 . . ?
 C12 C13 H13B 109.5 . . ?
 C12 C13 H13C 109.5 . . ?
 H13A C13 H13B 109.5 . . ?
 H13A C13 H13C 109.5 . . ?
 H13B C13 H13C 109.5 . . ?
 C12 C15 H15A 109.5 . . ?
 C12 C15 H15B 109.5 . . ?
 C12 C15 H15C 109.5 . . ?
 H15A C15 H15B 109.5 . . ?
 H15A C15 H15C 109.5 . . ?
 H15B C15 H15C 109.5 . . ?
 C8 C11 H11A 109.5 . . ?
 C8 C11 H11B 109.5 . . ?
 C8 C11 H11C 109.5 . . ?
 H11A C11 H11B 109.5 . . ?
 H11A C11 H11C 109.5 . . ?
 H11B C11 H11C 109.5 . . ?
 C8 C10 H10A 109.5 . . ?
 C8 C10 H10B 109.5 . . ?
 C8 C10 H10C 109.5 . . ?
 H10A C10 H10B 109.5 . . ?
 H10A C10 H10C 109.5 . . ?
 H10B C10 H10C 109.5 . . ?
 C12 C14 H14A 109.5 . . ?
 C12 C14 H14B 109.5 . . ?
 C12 C14 H14C 109.5 . . ?
 H14A C14 H14B 109.5 . . ?
 H14A C14 H14C 109.5 . . ?
 H14B C14 H14C 109.5 . . ?
 C19 C20 H20A 109.5 . . ?
 C19 C20 H20B 109.5 . . ?
 C19 C20 H20C 109.5 . . ?
 H20A C20 H20B 109.5 . . ?
 H20A C20 H20C 109.5 . . ?
 H20B C20 H20C 109.5 . . ?
 C19 C21 H21A 109.5 . . ?
 C19 C21 H21B 109.5 . . ?
 C19 C21 H21C 109.5 . . ?
 H21A C21 H21B 109.5 . . ?
 H21A C21 H21C 109.5 . . ?
 H21B C21 H21C 109.5 . . ?

loop_
  _geom_torsion_atom_site_label_1
  _geom_torsion_atom_site_label_2
  _geom_torsion_atom_site_label_3
  _geom_torsion_atom_site_label_4
  _geom_torsion
  _geom_torsion_site_symmetry_1
  _geom_torsion_site_symmetry_2
  _geom_torsion_site_symmetry_3
  _geom_torsion_site_symmetry_4
  _geom_torsion_publ_flag
 S1 C2 C7 C6 178.2(2) . . . . ?
 S1 C2 C7 C8 -7.0(4) . . . . ?
 O17 C3 C4 O16 -0.6(4) . . . . ?
 O17 C3 C4 C5 178.0(3) . . . . ?
 O17 C3 C2 S1 2.1(4) . . . . ?
 O17 C3 C2 C7 -175.6(3) . . . . ?
 O18 S1 C2 C3 -41.3(3) . . . . ?
 O18 S1 C2 C7 136.3(3) . . . . ?
 O18 S1 C19 C20 -62.1(2) . . . . ?
 O18 S1 C19 C21 174.6(2) . . . . ?
 C3 C2 C7 C6 -4.3(4) . . . . ?
 C3 C2 C7 C8 170.5(3) . . . . ?
 C5 C6 C7 C2 1.5(4) . . . . ?
 C5 C6 C7 C8 -173.5(3) . . . . ?
 C4 C3 C2 S1 -177.2(2) . . . . ?
 C4 C3 C2 C7 5.1(4) . . . . ?
 C4 C5 C6 C7 0.8(4) . . . . ?
 C4 C5 C12 C13 -63.1(4) . . . . ?
 C4 C5 C12 C15 177.2(3) . . . . ?
 C4 C5 C12 C14 57.6(4) . . . . ?
 C2 S1 C19 C20 -171.0(2) . . . . ?
 C2 S1 C19 C21 65.8(2) . . . . ?
 C2 C3 C4 O16 178.7(3) . . . . ?
 C2 C3 C4 C5 -2.6(4) . . . . ?
 C6 C5 C4 O16 178.3(3) . . . . ?
 C6 C5 C4 C3 -0.2(4) . . . . ?
 C6 C5 C12 C13 116.7(3) . . . . ?
 C6 C5 C12 C15 -3.1(4) . . . . ?
 C6 C5 C12 C14 -122.7(3) . . . . ?
 C19 S1 C2 C3 66.7(2) . . . . ?
 C19 S1 C2 C7 -115.7(3) . . . . ?
 C12 C5 C4 O16 -1.9(4) . . . . ?
 C12 C5 C4 C3 179.5(3) . . . . ?
 C12 C5 C6 C7 -179.0(3) . . . . ?
 C9 C8 C7 C2 -178.3(3) . . . . ?
 C9 C8 C7 C6 -3.7(4) . . . . ?
 C11 C8 C7 C2 -60.9(4) . . . . ?
 C11 C8 C7 C6 113.7(3) . . . . ?
 C10 C8 C7 C2 61.5(4) . . . . ?
 C10 C8 C7 C6 -123.9(3) . . . . ?

_shelx_res_file
;
TITL sm_110_autored_a.res in Pbca
    sm_110_autored.res
    created by SHELXL-2019/2 at 11:02:17 on 06-Feb-2025
REM Old TITL SM_110_autored in Pbcm
REM SHELXT solution in Pbca
REM R1 0.125, Rweak 0.236, Alpha 0.038, Orientation as input
REM Formula found by SHELXT: C17 O3 Cl
CELL 1.54184 11.101074 9.68288 32.371271 90 90 90
ZERR 8 0.000166 0.000166 0.000461 0 0 0
LATT 1
SYMM 0.5-X,-Y,0.5+Z
SYMM -X,0.5+Y,0.5-Z
SYMM 0.5+X,0.5-Y,-Z
SFAC C H O S
UNIT 136 224 24 8

L.S. 4 0 0
PLAN  7
SIZE 0.21 0.27 0.34
TEMP -173
CONF
BOND $H
list 4
MORE -1
fmap 2 53
acta
OMIT 2 6 0
OMIT 4 8 0
REM <olex2.extras>
REM <HklSrc "%.\\SM_110_autored.hkl">
REM </olex2.extras>

WGHT    0.045500   15.112700
FVAR       0.39768
S1    4    0.495240    0.597467    0.306763    11.00000    0.01550    0.01367 =
         0.02243    0.00202   -0.00180   -0.00059
O16   3    0.744266    0.203797    0.364164    11.00000    0.02025    0.02515 =
         0.02465    0.00451    0.00484    0.00917
O17   3    0.693387    0.393523    0.308694    11.00000    0.02017    0.02215 =
         0.02248    0.00457    0.00447    0.00426
O18   3    0.619866    0.647262    0.292950    11.00000    0.01829    0.02173 =
         0.02612    0.00521   -0.00125   -0.00627
C3    1    0.620756    0.390488    0.342669    11.00000    0.01596    0.01518 =
         0.01986   -0.00054   -0.00008   -0.00191
C5    1    0.583699    0.280237    0.408291    11.00000    0.01642    0.01352 =
         0.02208    0.00017   -0.00221   -0.00298
C4    1    0.649619    0.289485    0.371880    11.00000    0.01521    0.01344 =
         0.02457   -0.00076   -0.00146    0.00159
C2    1    0.522839    0.480229    0.348409    11.00000    0.01603    0.01059 =
         0.02101    0.00039   -0.00204   -0.00170
C6    1    0.489968    0.375423    0.413878    11.00000    0.01522    0.01195 =
         0.02200   -0.00181    0.00185   -0.00440
AFIX  43
H6    2    0.445442    0.370086    0.438889    11.00000   -1.20000
AFIX   0
C19   1    0.449088    0.475250    0.266289    11.00000    0.01809    0.01987 =
         0.02346   -0.00164   -0.00325   -0.00135
AFIX  13
H19   2    0.512643    0.402714    0.263369    11.00000   -1.20000
AFIX   0
C8    1    0.360771    0.586326    0.397159    11.00000    0.01708    0.01463 =
         0.02729   -0.00260    0.00193    0.00163
C7    1    0.456836    0.477544    0.385570    11.00000    0.01298    0.01262 =
         0.02363   -0.00270   -0.00041   -0.00017
C12   1    0.612462    0.169768    0.440799    11.00000    0.01799    0.01873 =
         0.02436    0.00517   -0.00188   -0.00335
C9    1    0.306753    0.558378    0.440197    11.00000    0.01973    0.02207 =
         0.03195   -0.00503    0.00567    0.00168
AFIX 137
H9A   2    0.267532    0.467706    0.440299    11.00000   -1.50000
H9B   2    0.247295    0.629922    0.446737    11.00000   -1.50000
H9C   2    0.371073    0.559728    0.460929    11.00000   -1.50000
AFIX   0
C13   1    0.591011    0.026006    0.421699    11.00000    0.02837    0.01534 =
         0.03639    0.00329    0.00029    0.00071
AFIX 137
H13A  2    0.506856    0.018289    0.412850    11.00000   -1.50000
H13B  2    0.608428   -0.045380    0.442312    11.00000   -1.50000
H13C  2    0.644112    0.013723    0.397795    11.00000   -1.50000
AFIX   0
C15   1    0.532917    0.182983    0.479282    11.00000    0.02567    0.02195 =
         0.02513    0.00599   -0.00059   -0.00437
AFIX 137
H15A  2    0.542584    0.275347    0.491207    11.00000   -1.50000
H15B  2    0.556854    0.113327    0.499653    11.00000   -1.50000
H15C  2    0.448439    0.168725    0.471597    11.00000   -1.50000
AFIX   0
C11   1    0.421332    0.728847    0.399323    11.00000    0.02421    0.01399 =
         0.03694   -0.00511    0.00311    0.00021
AFIX 137
H11A  2    0.486114    0.726744    0.419879    11.00000   -1.50000
H11B  2    0.361560    0.798452    0.407251    11.00000   -1.50000
H11C  2    0.454946    0.752239    0.372218    11.00000   -1.50000
AFIX   0
C10   1    0.253976    0.590928    0.366717    11.00000    0.01618    0.02587 =
         0.03317   -0.00085    0.00099    0.00134
AFIX 137
H10A  2    0.282216    0.623224    0.339710    11.00000   -1.50000
H10B  2    0.192308    0.654265    0.377222    11.00000   -1.50000
H10C  2    0.219543    0.498220    0.363875    11.00000   -1.50000
AFIX   0
C14   1    0.744605    0.182174    0.455300    11.00000    0.02080    0.03569 =
         0.03155    0.01328   -0.00455   -0.00475
AFIX 137
H14A  2    0.798551    0.170503    0.431592    11.00000   -1.50000
H14B  2    0.761521    0.110492    0.475869    11.00000   -1.50000
H14C  2    0.757568    0.273395    0.467637    11.00000   -1.50000
AFIX   0
C20   1    0.441627    0.557358    0.226023    11.00000    0.02786    0.03574 =
         0.02365    0.00454   -0.00513   -0.00620
AFIX 137
H20A  2    0.376190    0.624988    0.227951    11.00000   -1.50000
H20B  2    0.425873    0.494169    0.203000    11.00000   -1.50000
H20C  2    0.518034    0.605543    0.221312    11.00000   -1.50000
AFIX   0
C21   1    0.330278    0.405729    0.277893    11.00000    0.02336    0.02676 =
         0.02594   -0.00182   -0.00308   -0.00670
AFIX 137
H21A  2    0.337417    0.364510    0.305434    11.00000   -1.50000
H21B  2    0.311592    0.333456    0.257692    11.00000   -1.50000
H21C  2    0.265610    0.474624    0.277997    11.00000   -1.50000
AFIX   0
H16   2    0.765337    0.215702    0.341214    11.00000    0.02022
H17   2    0.690171    0.469098    0.300581    11.00000    0.01782
HKLF 4


REM  sm_110_autored_a.res in Pbca
REM wR2 = 0.1707, GooF = S = 1.067, Restrained GooF = 1.067 for all data
REM R1 = 0.0652 for 3414 Fo > 4sig(Fo) and 0.0672 for all 3617 data
REM 206 parameters refined using 0 restraints

END

WGHT      0.0507     12.9690

REM Highest difference peak  0.906,  deepest hole -0.407,  1-sigma level  0.084
Q1    1   0.4948  0.5943  0.3426  11.00000  0.05    0.91
Q2    1   0.4918  0.5952  0.2753  11.00000  0.05    0.85
Q3    1   0.4594  0.4715  0.3585  11.00000  0.05    0.40
Q4    1   0.4904  0.3744  0.3781  11.00000  0.05    0.39
Q5    1   0.6568  0.3738  0.3615  11.00000  0.05    0.38
Q6    1   0.4917  0.3716  0.4420  11.00000  0.05    0.38
Q7    1   0.6474  0.2829  0.4010  11.00000  0.05    0.35
;
_shelx_res_checksum                51557
_shelx_hkl_file
;
   0   0  -2 1676.43    9.61
   0   0  -2 1663.74   10.01
   0   0  -3    0.30    0.32
   0   0  -3    1.30    0.37
   0   0  -4 2978.35   17.36
   0   0  -4 3085.09   18.78
   0   0  -5    0.75    0.52
   0   0  -5    1.25    0.52
   0   0  -6 1874.29   17.09
   0   0  -7    0.16    0.46
   0   0  -8  924.74   13.77
   0   0  -9    0.41    0.61
   0   0 -10 1561.95   20.38
   0   0  13    1.36    1.49
   0   0  14  771.39   19.25
   0   0  15    1.79    1.46
   0   0  16   73.09    6.85
   0   0  17    1.03    1.58
   0   0  18  993.87   26.25
   0   0  19    0.84    1.28
   0   0  20  528.48   20.65
   0   0  21    2.38    2.16
   0   0  22  216.78   14.46
   0   0  23    1.03    1.27
   0   0  24  923.97   31.29
   0   0  25    2.24    1.19
   0   0  25    0.55    1.34
   0   0  25   -1.39    1.25
   0   0  25    1.25    0.59
   0   0  26  205.17   10.86
   0   0  26  227.06   16.28
   0   0  26  212.79   11.37
   0   0  27   -0.70    0.84
   0   0  27    0.65    2.71
   0   0  27    1.12    1.10
   0   0  28 1479.20   29.49
   0   0  28 1529.46   31.35
   0   0  29    1.72    1.22
   0   0 -29    1.38    0.99
   0   0  29    2.55    1.72
   0   0  30  111.95    8.12
   0   0 -30   90.98    6.91
   0   0  30  113.56    8.65
   0   0  31    0.12    1.02
   0   0 -31   -0.86    0.91
   0   0  31    0.80    0.96
   0   0  32  147.17    9.06
   0   0  32  152.27    9.83
   0   0 -32  147.11    8.62
   0   0  33    0.58    0.85
   0   0 -33    1.56    1.05
   0   0  33    0.53    0.99
   0   0  34  336.16   12.89
   0   0 -34  326.18   12.00
   0   0 -34  333.47   12.35
   0   0  34  349.81   14.10
   0   0  35    1.45    1.19
   0   0 -35    1.83    0.94
   0   0 -35    1.65    0.90
   0   0  35    1.86    1.16
   0   0  36  248.79   10.12
   0   0 -36  256.51    9.93
   0   0  36  255.35   10.98
   0   0 -36  264.76   10.09
   0   0  37    1.50    0.83
   0   0 -37    0.33    0.39
   0   0 -37    1.54    0.71
   0   0  37    0.47    0.60
   0   0  38    1.03    0.38
   0   0 -38    0.97    0.71
   0   0  38    1.43    0.81
   0   0 -38    1.54    0.60
   0   0  39   -0.27    0.55
   0   0 -39    0.32    0.38
   0   0  39   -0.73    0.49
   0   0 -39    0.03    0.25
   0   0  40   24.87    2.22
   0   0 -40   25.46    2.29
   0   0  40   21.76    2.05
   0  -1   0    0.18    0.18
   0  -1   1    0.06    0.26
   0  -1  -1    0.01    0.18
   0   1   1    0.12    0.11
   0  -1   2    0.21    0.25
   0   1  -2    0.16    0.19
   0  -1   3    0.42    0.54
   0   1  -3    0.49    0.31
   0  -1   4    0.82    0.65
   0  -1   5    1.10    0.45
   0  -1   6    0.56    0.65
   0  -1   7    0.55    0.83
   0   1  -7    0.04    0.40
   0  -1   8    0.07    0.43
   0   1  -8   -0.33    0.62
   0  -1   9    0.95    0.56
   0   1  -9   -0.19    0.42
   0  -1  10    0.78    0.79
   0   1 -10    0.12    0.46
   0   1 -10    0.25    0.42
   0  -1  11    0.81    1.11
   0   1 -11   -1.19    0.69
   0   1 -11    2.03    0.87
   0  -1  12    1.25    1.11
   0   1 -12    0.25    0.36
   0   1 -12    1.88    1.16
   0  -1  13   -0.21    0.86
   0   1 -13    0.32    0.79
   0   1 -13    0.12    0.36
   0  -1  14    1.68    1.46
   0   1 -14    0.61    0.83
   0   1 -14   -0.24    0.66
   0  -1  15   -0.72    1.13
   0   1 -15    3.11    1.17
   0  -1  16   -0.99    1.77
   0   1 -16    0.42    1.16
   0  -1  17    1.42    1.06
   0   1 -17    0.48    0.65
   0  -1  18    2.64    1.78
   0  -1  19    1.71    1.49
   0  -1  20   -6.66    2.50
   0   1  20   -1.80    2.03
   0   1  21    6.06    3.50
   0  -1  21    3.69    3.62
   0  -1  22    3.95    3.15
   0   1  22    0.90    1.84
   0   1  23    4.57    3.14
   0  -1  23    1.45    2.49
   0   1  24   -0.54    1.06
   0  -1  24   -0.49    2.74
   0   1  24   -0.96    2.21
   0  -1  24   -0.45    1.31
   0  -1  24   -0.19    0.58
   0  -1  25   -0.39    0.78
   0   1  25    0.86    2.56
   0  -1  25    1.52    3.14
   0   1  25    0.04    0.68
   0  -1  25    1.01    1.12
   0  -1 -25    0.89    1.10
   0   1  25    0.79    1.22
   0  -1  25    1.16    1.53
   0   1  26   -1.08    2.42
   0  -1  26   -0.93    0.47
   0   1  26    0.87    0.90
   0  -1  26   -1.63    2.79
   0  -1  26   -0.48    1.25
   0   1  26    1.26    0.64
   0  -1 -26    0.36    0.62
   0  -1  26   -0.19    1.10
   0   1  27   -2.94    2.80
   0   1  27   -0.21    0.89
   0  -1  27    0.09    0.45
   0  -1  27    0.03    3.09
   0  -1  27   -0.16    0.72
   0  -1  27    0.99    0.81
   0  -1 -27   -0.53    1.12
   0   1  27   -0.79    1.14
   0   1  28   -0.40    0.74
   0  -1  28    0.77    0.91
   0  -1  28    1.22    1.39
   0  -1 -28    0.35    0.73
   0  -1  28    0.53    0.52
   0   1  28    0.41    1.08
   0  -1  29    0.00    1.03
   0   1  29   -0.25    1.35
   0  -1  29    1.61    1.43
   0  -1 -29    0.31    0.95
   0   1  29   -0.20    1.08
   0  -1  30    0.47    0.56
   0   1  30   -0.19    0.74
   0  -1 -30   -0.53    0.52
   0  -1  30    0.51    0.89
   0   1  30    0.00    0.67
   0  -1  31   -0.96    0.90
   0   1  31    0.13    0.94
   0  -1 -31    1.43    1.10
   0  -1  31   -0.28    0.55
   0  -1 -31    0.02    1.02
   0   1  31    0.66    0.87
   0   1  32    0.27    0.63
   0  -1  32    0.34    1.21
   0  -1 -32   -0.44    0.75
   0   1 -32   -0.37    0.61
   0  -1  32   -1.21    0.92
   0   1  32    0.25    0.86
   0  -1 -32    0.58    0.82
   0   1  33   -0.02    1.01
   0  -1  33    0.09    0.85
   0  -1 -33   -0.05    0.59
   0   1 -33    0.76    0.64
   0   1  33    0.12    0.91
   0  -1 -33   -0.16    1.01
   0  -1  33   -0.68    0.63
   0  -1  34    0.18    0.71
   0   1  34    0.09    0.54
   0  -1 -34   -0.03    0.85
   0   1  34   -0.66    0.99
   0  -1  34    0.59    0.57
   0  -1 -34    0.25    0.57
   0   1 -34   -0.04    0.54
   0   1  35    0.48    0.62
   0  -1  35    0.92    0.68
   0  -1 -35   -0.13    0.46
   0   1  35   -0.31    1.09
   0  -1 -35   -0.28    0.66
   0  -1  35    0.94    0.99
   0   1 -35   -0.63    0.78
   0  -1  36   -0.81    0.75
   0   1  36    0.33    0.48
   0   1 -36   -0.50    0.88
   0  -1 -36   -0.07    0.69
   0  -1 -36   -0.59    0.87
   0  -1  36   -0.98    0.85
   0   1 -36    0.19    0.37
   0   1  36    0.74    1.10
   0  -1  37   -0.16    0.69
   0   1  37   -0.72    0.79
   0  -1 -37   -0.21    0.55
   0   1 -37   -0.14    0.63
   0  -1  37    0.00    0.38
   0   1  37   -0.19    0.66
   0   1 -37    0.57    0.46
   0  -1 -37   -0.34    0.30
   0  -1  38   -0.36    0.61
   0   1  38   -0.08    0.62
   0   1 -38   -0.59    0.53
   0  -1 -38   -0.84    0.55
   0  -1  38   -1.11    0.80
   0  -1 -38    0.01    0.28
   0   1  38   -0.40    0.56
   0   1 -38   -0.58    0.67
   0   1  39   -0.35    0.52
   0  -1  39    1.08    0.67
   0   1 -39    0.32    0.46
   0  -1 -39    0.23    0.38
   0  -1 -39   -0.86    0.23
   0   1 -39   -0.60    0.58
   0  -1  39   -0.62    0.59
   0   1  39   -0.07    0.30
   0  -1  40   -0.71    0.54
   0   1  40   -0.64    0.58
   0   1 -40   -0.11    0.50
   0  -1 -40    0.11    0.34
   0  -1  40   -0.25    0.29
   0  -2   0 1164.76   15.14
   0  -2   1 1892.43   19.67
   0  -2  -1 1869.08   19.29
   0   2   1 1900.05   13.60
   0  -2   2 4368.15   31.15
   0   2  -2 4282.41   28.96
   0   2   2 4338.06   21.02
   0  -2   3  687.66   12.87
   0   2  -3  659.94   11.28
   0  -2   4  472.74   10.89
   0   2  -4  436.81    9.16
   0  -2   5  890.32   15.71
   0   2  -5  819.71   12.75
   0  -2   6  209.31    8.01
   0  -2   7 1593.71   23.19
   0  -2   8  602.85   14.69
   0  -2   9   18.66    2.84
   0  -2  10    5.89    1.78
   0  -2  11 1891.64   29.51
   0   2 -11 1931.44   29.93
   0  -2  12  116.81    7.72
   0   2 -12  106.34    7.49
   0  -2  13 1567.45   29.07
   0   2 -13 1523.80   28.15
   0   2 -13 1614.96   29.46
   0  -2  14   68.25    6.58
   0   2 -14   60.89    5.85
   0   2 -14   60.61    5.89
   0  -2  15  348.99   14.87
   0   2 -15  336.68   14.19
   0   2 -15  317.19   13.62
   0  -2  16   16.85    3.23
   0   2 -16   13.17    2.88
   0   2 -16   14.89    2.96
   0   2 -17  416.46   16.42
   0   2 -17  424.89   17.00
   0   2 -18  257.98   13.22
   0   2 -18  243.68   13.36
   0  -2  19   86.66    8.64
   0   2 -19   83.58    7.78
   0  -2  20    1.30    1.42
   0   2 -20    3.39    1.68
   0  -2  21  360.50   19.42
   0   2 -21  275.20   15.02
   0  -2  22  146.81   12.62
   0  -2  23  120.38   11.75
   0   2  23  100.95   10.20
   0   2  24  410.97   20.76
   0   2  24  367.15   14.16
   0  -2  24  371.12   13.79
   0  -2  24  375.64   15.73
   0   2  24  385.52   14.98
   0  -2 -24  398.73   14.30
   0  -2  24  374.33   14.14
   0   2  25    0.96    1.58
   0  -2  25    2.41    1.68
   0   2  25    4.20    1.54
   0  -2  25    2.63    1.44
   0  -2  25    4.55    1.91
   0  -2 -25    5.49    2.03
   0  -2 -25    3.10    1.47
   0   2  25    5.67    2.30
   0  -2  25    4.57    1.55
   0   2  26 1402.72   28.63
   0  -2  26 1417.37   28.31
   0   2  26 1537.00   43.00
   0  -2 -26 1464.07   27.28
   0  -2  26 1503.80   31.96
   0  -2 -26 1477.43   28.65
   0  -2  26 1387.98   28.21
   0   2  26 1478.48   30.47
   0  -2  27  152.63    9.22
   0   2  27  151.75    9.39
   0  -2 -27  156.04    9.05
   0  -2  27  167.12   10.95
   0  -2  27  143.60    9.22
   0   2  27  162.20   10.23
   0  -2 -27  157.04    9.40
   0   2  28    4.05    1.49
   0  -2  28    5.36    1.67
   0  -2 -28    6.18    1.90
   0  -2  28    3.43    2.39
   0   2  28    6.91    2.21
   0  -2 -28    5.55    1.98
   0  -2  28    5.79    1.97
   0  -2  29  177.66   10.00
   0   2  29  169.24    9.93
   0  -2 -29  185.35    9.98
   0  -2  29  169.06   11.13
   0  -2 -29  195.10   10.49
   0  -2  29  167.31   10.06
   0   2  29  186.14   11.04
   0  -2  30   45.35    5.04
   0   2  30   42.05    4.91
   0  -2  30   36.27    5.45
   0  -2 -30   41.55    4.74
   0   2  30   46.46    5.53
   0  -2  30   42.94    5.10
   0  -2 -30   44.11    5.01
   0   2  31  254.90   11.89
   0  -2  31  257.70   11.86
   0  -2  31  226.48   12.90
   0  -2 -31  280.30   12.05
   0   2  31  269.41   13.08
   0  -2  31  248.78   12.17
   0  -2 -31  280.30   12.39
   0  -2  32    0.91    0.62
   0   2  32    1.00    0.93
   0  -2 -32    0.71    0.65
   0  -2  32    0.91    0.65
   0   2  32    0.90    0.97
   0  -2 -32    2.00    1.33
   0  -2  33   -0.03    0.73
   0   2  33   -0.78    1.03
   0  -2 -33    0.46    0.35
   0  -2  33   -0.24    0.93
   0  -2 -33    1.00    0.93
   0   2  33    1.18    0.69
   0  -2  34    2.74    0.98
   0   2  34    0.79    0.48
   0  -2 -34    2.33    1.17
   0   2  34    3.28    1.37
   0  -2 -34    2.12    1.07
   0  -2  34    3.64    1.58
   0   2 -34    2.54    0.87
   0  -2  35  220.99    9.59
   0   2  35  198.64    9.05
   0  -2 -35  202.51    9.18
   0  -2  35  202.30    9.95
   0  -2 -35  209.37    9.27
   0   2 -35  209.54    8.90
   0   2  35  203.76    9.45
   0  -2  36  104.40    6.19
   0   2  36   95.43    5.89
   0  -2 -36   98.18    6.06
   0   2  36   90.06    5.73
   0  -2 -36   97.09    5.91
   0   2 -36   94.18    5.64
   0  -2  36   89.62    6.30
   0  -2  37    2.11    0.71
   0   2  37    1.48    0.41
   0  -2 -37    3.93    1.22
   0   2 -37    2.68    0.98
   0   2 -37    1.38    0.70
   0  -2  37    2.16    0.85
   0  -2 -37    1.58    0.73
   0   2  38    4.86    1.12
   0  -2  38    4.15    1.00
   0  -2 -38    3.48    0.98
   0   2 -38    3.62    1.10
   0  -2  38    5.38    1.29
   0   2 -38    4.12    0.95
   0  -2 -38    4.10    0.93
   0  -2  39    8.05    1.21
   0   2  39    7.17    1.20
   0   2 -39    7.26    1.30
   0  -2 -39    8.40    1.32
   0   2 -39    5.46    0.91
   0  -2  39    8.40    1.56
   0  -2 -39    6.52    1.08
   0   2 -40    1.18    0.50
   0  -2 -40    0.57    0.36
   0  -2  40    0.97    0.51
   0  -3   0   -0.06    0.60
   0  -3   1    1.85    0.99
   0  -3  -1    0.41    0.65
   0   3   1    0.44    0.27
   0  -3  -2    0.91    0.83
   0  -3   2    0.36    0.67
   0   3   2    2.18    0.58
   0   3  -2    0.26    0.42
   0  -3   3    0.60    0.49
   0  -3  -3    0.23    0.70
   0   3  -3   -0.04    0.54
   0  -3   4    0.15    0.58
   0   3  -4    0.47    0.53
   0  -3   5    0.72    0.59
   0   3  -5    0.72    0.47
   0  -3   6   -0.08    0.58
   0   3  -6    1.84    1.16
   0  -3   7   -0.67    0.66
   0  -3   8    0.25    0.65
   0  -3   9    0.73    0.92
   0  -3  10   -1.03    1.15
   0  -3  11    1.63    1.51
   0  -3  12    3.35    1.96
   0  -3  13    0.94    1.12
   0   3 -13    0.48    0.43
   0  -3  14    5.11    3.61
   0   3 -14    0.08    1.11
   0  -3  15    0.43    1.22
   0   3 -15   -0.35    1.11
   0   3 -16    0.97    1.35
   0   3 -16   -0.03    0.49
   0   3 -17    0.30    0.89
   0   3 -17    0.22    1.13
   0  -3  18   -2.27    1.94
   0   3 -18   -0.21    1.66
   0   3 -18    1.13    1.85
   0  -3  19   -0.81    2.26
   0   3 -19    0.40    1.50
   0   3 -19   -0.24    0.60
   0   3 -20    0.83    1.59
   0   3 -20    0.69    1.34
   0  -3  21   -0.07    2.54
   0   3 -21    0.64    1.23
   0  -3  22   -1.44    3.01
   0   3 -22    0.42    0.96
   0  -3 -22    0.13    0.63
   0  -3  22    0.52    1.14
   0  -3  23   -1.11    3.23
   0   3  23   -0.46    1.24
   0  -3  23   -0.97    0.79
   0   3 -23   -0.52    1.09
   0  -3 -23    0.96    0.88
   0  -3  23   -3.72    1.57
   0  -3 -23   -0.99    0.60
   0  -3  23    0.56    1.22
   0  -3  24   -0.02    1.33
   0   3  24   -0.84    1.15
   0  -3  24   -0.18    2.34
   0  -3  24   -1.54    1.11
   0  -3 -24    0.40    0.72
   0  -3 -24    0.45    0.87
   0  -3  24    0.58    0.63
   0  -3  25   -0.35    1.16
   0  -3  25   -3.53    4.64
   0   3  25   -0.36    2.63
   0   3  25   -0.15    1.12
   0  -3  25   -0.48    0.61
   0  -3 -25    0.77    0.96
   0  -3 -25   -1.22    1.14
   0  -3  25   -0.18    0.41
   0   3  26   -0.01    0.73
   0  -3  26   -0.35    0.89
   0  -3 -26    0.14    0.42
   0  -3 -26    0.00    0.44
   0  -3  26   -0.12    1.08
   0   3  27    0.28    0.86
   0  -3  27   -0.15    0.92
   0  -3  27    2.31    1.29
   0  -3 -27   -0.36    0.46
   0  -3 -27   -0.06    0.58
   0  -3  27    0.37    0.80
   0   3  28    0.68    0.67
   0  -3  28   -0.97    0.81
   0  -3  28    1.10    1.04
   0  -3 -28   -0.02    0.54
   0  -3  28    1.60    1.23
   0  -3 -28    1.03    0.60
   0  -3  29   -0.80    0.92
   0   3  29    1.00    0.40
   0  -3  29   -0.80    1.08
   0  -3 -29   -0.95    1.22
   0  -3 -29    0.08    0.66
   0  -3  29   -0.47    0.90
   0  -3  30    0.61    0.76
   0   3  30   -0.35    0.94
   0  -3  30   -0.39    1.07
   0  -3 -30    0.09    0.67
   0  -3  30   -0.28    0.43
   0  -3 -30   -1.27    1.16
   0  -3  31    0.26    0.74
   0   3  31    1.11    0.80
   0  -3 -31    0.97    0.79
   0  -3  31    0.17    0.99
   0  -3  31    0.10    0.72
   0  -3 -31   -1.10    1.41
   0  -3  32   -1.07    0.96
   0   3  32    0.03    0.92
   0  -3 -32    0.34    0.59
   0  -3  32    1.65    1.30
   0  -3 -32    0.14    1.01
   0  -3  32    0.60    0.76
   0  -3  33   -0.82    1.13
   0   3  33   -1.88    1.44
   0  -3 -33   -0.76    0.91
   0  -3 -33    0.39    0.61
   0  -3  33   -0.27    0.82
   0  -3  34   -0.95    0.80
   0   3  34    0.29    0.85
   0  -3 -34   -0.27    0.68
   0  -3  34    0.35    1.20
   0  -3 -34   -0.41    0.41
   0   3  35   -1.03    1.01
   0  -3  35   -0.31    0.64
   0  -3 -35    0.01    0.43
   0  -3 -35   -0.36    0.59
   0   3 -35    0.31    0.58
   0   3  36   -0.16    0.33
   0  -3  36   -0.64    0.77
   0  -3 -36   -0.31    0.63
   0   3 -36   -0.45    0.44
   0  -3  36    1.32    0.81
   0  -3 -36   -0.01    0.64
   0   3  37   -0.11    0.64
   0  -3 -37   -0.85    0.77
   0  -3 -37    0.31    0.44
   0   3 -37    0.63    0.87
   0  -3  38    1.22    0.59
   0   3  38   -0.89    0.73
   0  -3 -38   -0.51    0.65
   0   3 -38    1.24    0.73
   0  -3 -38   -0.32    0.30
   0  -3  38    1.96    0.91
   0   3 -38    0.25    0.38
   0  -3 -39   -0.38    0.47
   0   3 -39    0.78    0.49
   0  -3  39   -0.73    0.55
   0   4   0 1248.74   22.86
   0   4   0 1246.11   14.86
   0  -4  -1  211.69   12.69
   0  -4   1  193.19    9.98
   0   4   1   89.18    4.65
   0   4  -1  267.94   11.54
   0   4  -1   85.96    4.45
   0  -4   2 1795.57   27.76
   0   4  -2 1861.24   28.02
   0  -4   3  196.13   10.83
   0   4  -3  148.20    8.43
   0  -4   4 1337.29   24.40
   0   4  -4 1362.38   23.76
   0  -4   5   51.85    5.96
   0   4  -5   35.57    4.12
   0  -4   6 1169.45   23.71
   0   4  -6 1187.61   22.58
   0  -4   7  438.66   15.00
   0  -4   8 3645.35   44.61
   0  -4   9 1398.81   28.38
   0  -4  10  985.07   24.67
   0  -4  11   16.53    3.52
   0  -4  12  358.56   15.81
   0  -4  13   90.81    8.19
   0  -4  14    3.28    1.39
   0   4 -14    7.81    2.37
   0  -4  15   92.37    8.77
   0   4 -15   79.25    8.35
   0  -4  16  286.11   15.63
   0   4 -16  250.61   15.22
   0  -4  17  272.62   15.67
   0   4 -17  232.95   14.90
   0   4 -17  233.43   15.00
   0   4 -18  300.87   17.23
   0   4 -18  323.49   18.05
   0  -4  19   51.20    7.43
   0   4 -19   37.27    6.06
   0   4 -19   44.31    6.94
   0   4 -20  298.97   17.59
   0   4 -20  283.39   17.61
   0  -4  21   73.71    9.08
   0   4 -21   75.77    9.24
   0  -4  21   79.03    6.66
   0  -4 -21   79.54    6.37
   0   4 -21   68.52    8.56
   0  -4  21   80.42    6.30
   0  -4 -21   84.63    6.83
   0  -4  22   28.00    5.52
   0  -4 -22   36.22    4.40
   0   4 -22   25.16    5.17
   0   4 -22   30.07    6.05
   0  -4  22   29.05    4.13
   0  -4 -22   29.22    4.01
   0  -4  22   30.91    3.97
   0  -4  23    2.52    2.88
   0  -4 -23    3.01    1.23
   0   4 -23    4.93    1.99
   0  -4  23    5.15    1.81
   0  -4  23    5.65    1.83
   0  -4 -23    4.89    1.63
   0  -4  24   58.20    7.95
   0   4 -24   49.68    7.53
   0  -4  24   52.34    5.83
   0  -4 -24   54.83    5.53
   0  -4 -24   61.64    6.08
   0  -4  24   59.47    5.67
   0  -4 -25    9.17    2.32
   0  -4  25   10.67    2.80
   0  -4 -25   14.56    2.99
   0  -4  25    9.44    2.28
   0  -4  26   89.43    7.94
   0  -4 -26  111.46    8.02
   0  -4 -26  115.56    8.23
   0  -4  26  109.30    7.93
   0  -4  27   59.77    5.28
   0  -4 -27   59.03    5.84
   0  -4  27   58.37    6.40
   0  -4 -27   64.51    6.19
   0  -4  27   53.71    5.52
   0  -4  28  214.89   10.05
   0  -4  28  212.73   11.84
   0  -4 -28  232.83   11.50
   0  -4  28  205.27   10.84
   0  -4 -28  220.11   11.35
   0   4  29  122.39    7.69
   0  -4  29  128.32    7.60
   0  -4  29  111.48    8.74
   0  -4 -29  125.49    8.29
   0  -4 -29  126.23    8.39
   0  -4  29  120.92    8.22
   0   4  30    2.88    1.30
   0  -4  30    1.75    0.91
   0  -4  30    4.85    1.91
   0  -4 -30    2.86    1.23
   0  -4 -30    1.53    1.03
   0  -4  30    2.44    1.35
   0   4  31    1.13    0.77
   0  -4  31    0.40    0.78
   0  -4  31   -0.15    0.79
   0  -4 -31    1.44    0.99
   0  -4  31    0.58    0.82
   0  -4 -31    0.91    0.46
   0   4  32  122.01    6.93
   0  -4  32  125.15    6.79
   0  -4  32   95.58    7.34
   0  -4 -32  124.31    7.59
   0  -4 -32  124.50    7.67
   0  -4  32  114.38    7.55
   0  -4  33  207.15    8.17
   0  -4 -33  197.72    9.22
   0  -4 -33  194.78    9.09
   0  -4  33  195.61    9.58
   0  -4 -34  226.23    9.33
   0  -4  34  234.02   10.07
   0  -4 -34  231.32    9.35
   0  -4 -35   28.46    3.12
   0  -4  35   34.81    3.72
   0  -4 -35   33.79    3.31
   0  -4 -36  278.21    8.95
   0  -4 -36  274.45    8.55
   0  -4  36  291.87    9.92
   0   4 -36  261.53    7.96
   0  -4 -37   92.78    4.73
   0  -4  37   96.58    5.26
   0   4 -37   85.97    4.03
   0  -4 -37   88.59    4.34
   0   4 -38    3.85    0.88
   0  -4 -38    3.63    0.84
   0  -4  38    4.35    0.99
   0  -5   0    0.73    0.91
   0   5   0   -0.43    0.77
   0  -5   1    1.10    1.28
   0  -5  -1    1.45    0.59
   0   5  -1    1.06    0.75
   0   5   1   -0.59    1.01
   0  -5  -2    0.95    1.14
   0  -5   2   -0.79    0.95
   0   5   2    1.48    0.62
   0   5  -2    1.80    0.66
   0  -5   3    0.69    0.84
   0   5   3   -0.54    0.92
   0   5  -3    0.25    0.70
   0  -5   4   -1.08    1.14
   0   5  -4   -0.87    1.06
   0   5   4   -1.51    1.80
   0  -5   5   -0.69    1.53
   0   5  -5   -5.45    1.84
   0  -5   6   -3.69    1.61
   0   5  -6   -0.35    1.19
   0  -5   7    0.97    1.35
   0  -5   8   -0.95    0.89
   0  -5   9    0.41    0.70
   0  -5  10    1.39    1.50
   0  -5  11    0.67    1.62
   0  -5  12    0.48    1.17
   0  -5  13    1.05    1.49
   0  -5  14    0.20    1.36
   0  -5  15   -0.19    1.97
   0   5 -15   -0.75    1.49
   0  -5  16   -2.05    2.35
   0   5 -16    0.25    1.82
   0  -5  17    3.13    1.84
   0   5 -17   -0.59    1.34
   0  -5  18   -1.56    2.78
   0  -5  18    1.05    1.02
   0   5 -18    1.92    2.19
   0  -5 -18   -0.32    0.55
   0   5 -18    2.24    1.94
   0  -5 -18    0.19    0.73
   0  -5  19    2.79    2.99
   0   5 -19   -0.33    1.38
   0  -5 -19    2.17    1.46
   0   5 -19   -0.04    1.42
   0  -5  19    0.90    1.01
   0  -5  19   -0.50    0.81
   0  -5 -19    1.47    1.13
   0  -5  20    0.57    1.80
   0  -5  20   -0.29    0.75
   0  -5 -20   -1.11    1.03
   0   5 -20    0.93    1.63
   0   5 -20    1.93    0.92
   0  -5  20    0.72    0.56
   0  -5 -20    0.41    0.70
   0  -5  21    3.13    2.97
   0   5 -21   -0.13    1.47
   0   5 -21   -0.17    1.97
   0  -5  21    0.60    1.06
   0  -5 -21    0.70    1.15
   0  -5 -21   -0.36    0.65
   0  -5  21    0.00    0.66
   0   5 -22    1.39    2.80
   0   5 -22    0.74    0.97
   0  -5 -22   -0.52    0.71
   0  -5  22   -2.03    1.19
   0  -5 -22    0.94    0.62
   0  -5  22    0.03    0.91
   0  -5  23   -0.67    0.72
   0  -5 -23    1.22    1.02
   0  -5 -23    1.32    1.30
   0  -5  23    0.71    1.14
   0  -5 -24   -0.28    1.06
   0  -5  24   -0.87    1.17
   0  -5 -24    0.25    1.05
   0  -5  24    0.33    0.46
   0  -5  25   -0.53    0.71
   0  -5 -25   -0.48    1.13
   0  -5 -25    0.21    0.51
   0  -5  25    0.42    0.65
   0  -5 -26   -0.47    1.13
   0  -5  26   -3.42    1.54
   0  -5  26   -0.15    1.05
   0  -5 -26   -1.07    1.02
   0  -5 -27   -0.03    0.79
   0  -5  27   -0.31    0.61
   0  -5 -27   -1.29    1.07
   0  -5  27   -0.74    0.69
   0  -5  28    0.56    0.96
   0  -5 -28   -0.56    0.99
   0  -5  28    0.72    0.98
   0  -5 -28    0.55    0.79
   0  -5  29   -0.74    0.83
   0  -5 -29    0.88    0.95
   0  -5  29   -0.03    0.66
   0  -5 -29    0.39    1.27
   0  -5  30    0.02    0.53
   0  -5 -30    0.14    0.66
   0  -5 -30    0.10    0.40
   0  -5  30    1.28    0.92
   0  -5 -31   -0.30    0.64
   0  -5  31   -0.65    1.00
   0  -5  31    0.00    0.78
   0  -5 -31    1.02    0.93
   0  -5  32   -0.13    0.70
   0  -5 -32   -0.47    0.76
   0  -5  32   -0.27    0.67
   0  -5 -32    0.17    0.44
   0  -5 -33    0.43    0.55
   0  -5  33    0.13    0.59
   0  -5 -33    0.85    0.78
   0  -5  33    0.22    0.50
   0  -5 -34    0.40    0.33
   0  -5 -34    0.24    0.36
   0  -5  34   -0.37    0.38
   0  -5 -35    0.00    0.38
   0  -5 -35   -0.13    0.36
   0   5 -35   -0.14    0.35
   0  -5  35   -0.18    0.36
   0  -5 -36    0.14    0.39
   0  -5 -36    0.22    0.46
   0   5 -36    0.30    0.29
   0  -5  36   -0.13    0.39
   0  -5 -37    1.16    0.55
   0  -6   0  525.26   19.25
   0   6   0  501.84   19.20
   0   6  -1  232.29   13.19
   0   6   1  331.01   16.00
   0   6   2  957.00   27.13
   0   6  -2  891.44   25.60
   0   6   3  488.18   19.70
   0   6  -3  607.42   21.26
   0   6  -4  149.07   10.68
   0   6   4  137.45   10.52
   0  -6   5  172.40   11.43
   0   6   5  168.70   11.49
   0   6  -5  144.68   10.73
   0  -6   6   84.82    8.10
   0   6   6   61.75    7.00
   0  -6   7   37.90    5.51
   0   6   7   35.70    5.37
   0  -6   8  163.50   11.57
   0   6   8  140.17   10.67
   0  -6   9    9.58    3.77
   0   6   9   13.18    4.26
   0  -6  10 1081.16   30.91
   0   6  10 1093.54   30.42
   0  -6  11  410.53   19.83
   0   6  11  414.07   18.79
   0  -6  12    6.93    3.69
   0   6  12    2.66    1.32
   0  -6  13    7.27    2.41
   0   6  13    7.51    3.25
   0  -6  14  116.90   10.84
   0   6  14  111.23    9.85
   0  -6 -14  133.14    8.50
   0  -6  14  127.11    7.50
   0  -6 -14  135.90    8.62
   0  -6  14  134.44    8.10
   0  -6  15  189.26   13.90
   0   6 -15  151.75   14.16
   0  -6  15  184.10    9.08
   0   6  15  158.92   11.89
   0  -6 -15  193.57   10.52
   0  -6 -15  185.81   10.22
   0  -6  15  186.26    9.60
   0  -6  16   96.11   10.01
   0   6 -16   85.76   10.51
   0  -6  16  102.84    6.98
   0   6  16   82.87    8.59
   0  -6 -16  104.87    7.66
   0  -6 -16   95.05    7.40
   0  -6  17   12.16    3.13
   0   6 -17   14.67    4.65
   0  -6  17   12.33    2.54
   0  -6 -17   13.02    2.75
   0  -6 -17   13.67    2.81
   0  -6  18  160.01   13.64
   0  -6  18  149.40    8.88
   0   6 -18  128.91   13.19
   0   6 -18  141.69   14.51
   0  -6 -18  160.74    9.69
   0  -6 -18  159.38    9.70
   0  -6  19   17.48    4.92
   0   6 -19   13.38    4.32
   0  -6 -19   21.14    3.63
   0  -6  19   22.24    3.53
   0   6 -19   19.34    5.34
   0  -6  19   17.71    2.93
   0  -6 -19   20.63    3.62
   0  -6  20   83.37    6.79
   0  -6 -20   79.79    6.80
   0  -6 -20   82.39    7.04
   0  -6  20   87.39    6.52
   0  -6  21   79.46    6.75
   0  -6 -21   86.82    7.16
   0  -6  21   81.04    6.34
   0  -6 -21   77.48    6.86
   0  -6  22  202.88   11.04
   0  -6 -22  222.03   11.36
   0  -6  22  221.09   10.53
   0  -6 -22  217.93   11.48
   0  -6 -23   34.53    4.58
   0  -6  23   29.84    4.31
   0  -6 -23   39.36    5.01
   0  -6 -23   37.34    4.72
   0  -6  23   35.48    4.18
   0  -6 -24  302.24   13.24
   0  -6  24  297.92   13.29
   0  -6 -24  324.17   13.73
   0  -6 -24  291.84   13.00
   0  -6  24  292.40   12.15
   0  -6  25   12.60    2.83
   0  -6 -25   15.00    2.92
   0  -6 -25   16.80    3.04
   0  -6 -25   16.56    3.07
   0  -6  25   14.56    2.72
   0  -6 -26  145.57    8.82
   0  -6  26  137.15    9.05
   0  -6 -26  140.66    8.87
   0  -6  26  148.82    8.44
   0  -6 -27   39.74    4.60
   0  -6  27   31.94    4.39
   0  -6  27   36.85    4.14
   0  -6 -27   36.84    4.39
   0  -6 -28   95.20    6.93
   0  -6  28   93.21    7.14
   0  -6 -28   95.14    6.84
   0  -6  28  102.72    6.81
   0  -6 -29   19.17    3.05
   0  -6  29   18.75    3.02
   0  -6  29   21.25    2.98
   0  -6 -29   19.44    3.01
   0  -6 -30  216.10    9.50
   0  -6  30  194.75    9.58
   0  -6  30  216.39    9.19
   0  -6 -30  213.26    9.40
   0  -6 -31    1.25    0.80
   0  -6  31    0.87    0.69
   0  -6  31   -0.25    0.32
   0  -6 -31    0.08    0.62
   0  -6 -32  310.71   10.15
   0  -6 -32  301.93    9.15
   0  -6 -32  304.75   10.01
   0  -6  32  316.08    9.96
   0  -6  33    3.12    1.31
   0  -6 -33    4.01    1.31
   0  -6 -33    2.33    1.01
   0  -6 -33    3.29    1.17
   0  -6  33    1.49    0.86
   0  -6 -34  646.52   12.48
   0  -6 -34  644.55   11.87
   0  -6  34  675.48   11.94
   0  -6 -35  135.53    5.06
   0   7   0   -2.49    2.99
   0   7   1    0.61    1.73
   0   7  -1   -1.02    1.90
   0  -7   2   -0.01    1.14
   0   7  -2   -1.26    1.73
   0   7   2    1.24    1.65
   0  -7   3    0.90    1.37
   0   7   3    0.63    0.94
   0   7  -3    0.94    1.29
   0  -7   4   -2.02    1.61
   0   7   4    0.07    2.07
   0  -7   5   -0.21    1.67
   0   7   5   -1.25    1.63
   0  -7   6   -0.68    2.07
   0  -7  -6    1.24    0.69
   0   7   7   -1.46    1.44
   0  -7  -7    0.19    0.57
   0  -7   7    0.67    0.51
   0  -7   7   -0.26    1.19
   0  -7  -7    1.29    0.58
   0  -7   7   -0.70    1.00
   0  -7  -7   -0.34    0.90
   0  -7  -7   -1.19    1.59
   0  -7   7    0.31    0.78
   0  -7   8    0.83    0.73
   0  -7  -8    0.90    0.55
   0   7   8   -2.00    2.68
   0  -7  -8   -1.18    1.24
   0  -7   8    0.64    0.75
   0  -7   8   -0.78    2.31
   0  -7  -8    0.06    0.79
   0  -7  -8    0.05    0.48
   0  -7  -8    0.93    0.59
   0  -7   8    0.73    0.76
   0  -7  -8   -0.62    0.61
   0  -7  -9   -0.95    0.75
   0  -7   9    0.48    0.50
   0   7   9   -1.00    2.84
   0  -7  -9    0.28    0.73
   0  -7   9    1.04    1.14
   0  -7   9   -1.02    1.27
   0  -7  -9   -0.36    0.59
   0  -7   9    0.23    0.82
   0  -7  -9    1.54    0.72
   0  -7  -9    0.68    0.83
   0  -7 -10   -0.52    0.44
   0  -7 -10    1.69    1.69
   0  -7  10    2.30    1.60
   0  -7  10    0.51    0.46
   0   7  10    0.74    1.99
   0  -7  10    1.95    1.38
   0  -7 -10   -0.45    0.62
   0  -7 -10   -0.01    0.98
   0  -7 -10   -1.12    1.49
   0  -7  10   -0.20    0.59
   0  -7  11    1.17    1.47
   0  -7  11    0.50    1.01
   0  -7 -11    0.83    1.12
   0   7  11   -1.50    1.80
   0  -7 -11    1.68    1.15
   0  -7  11   -0.64    1.70
   0  -7 -11    1.23    1.34
   0  -7  11    0.99    1.10
   0  -7 -11   -1.24    1.28
   0  -7 -11    0.63    0.73
   0  -7 -12    0.86    0.77
   0  -7 -12    0.60    0.93
   0  -7  12    0.39    0.72
   0   7  12    0.24    1.54
   0  -7  12    3.10    3.01
   0  -7 -12    0.40    1.06
   0  -7  12    0.11    0.76
   0  -7 -12    1.71    1.16
   0  -7 -12    0.58    0.97
   0   7  13   -0.54    1.66
   0  -7 -13    0.20    0.62
   0  -7  13    0.44    0.61
   0  -7  13    2.24    2.06
   0  -7 -13    0.50    0.78
   0  -7 -13    0.10    0.92
   0  -7  13    1.08    1.13
   0  -7 -13    0.12    1.04
   0   7  14    1.12    1.71
   0  -7 -14    0.21    0.56
   0   7 -14   -1.89    2.57
   0  -7  14   -0.13    0.55
   0  -7  14    0.49    2.93
   0  -7 -14    0.93    0.68
   0  -7 -14   -0.14    0.65
   0  -7 -14    0.44    0.63
   0  -7  14    0.41    1.10
   0  -7 -15    2.41    1.31
   0  -7  15   -0.85    1.02
   0  -7  15   -1.78    3.12
   0  -7 -15    2.68    1.18
   0  -7 -15    0.88    0.92
   0  -7  15   -0.48    0.62
   0  -7 -15   -0.19    0.72
   0  -7  16   -0.05    0.52
   0  -7 -16   -0.05    0.51
   0  -7 -16    0.96    0.49
   0  -7 -16   -0.12    0.80
   0  -7  17   -1.06    1.09
   0  -7 -17    1.30    1.02
   0  -7 -17   -2.03    1.18
   0  -7 -17    0.31    0.62
   0  -7  18    1.25    1.23
   0  -7 -18    0.35    0.92
   0  -7 -18    0.68    1.30
   0  -7 -18    0.30    0.97
   0  -7  19    0.59    0.65
   0  -7 -19   -0.59    0.80
   0  -7 -19    0.55    1.13
   0  -7 -19    0.19    0.46
   0  -7  20   -2.87    1.34
   0  -7 -20    0.67    0.91
   0  -7 -20    0.44    1.00
   0  -7 -20    1.34    1.42
   0  -7 -21   -0.24    0.42
   0  -7  21    0.89    1.08
   0  -7 -21    2.19    1.34
   0  -7 -21    0.80    1.15
   0  -7  22   -0.45    0.66
   0  -7 -22    0.69    1.37
   0  -7 -22    2.41    1.68
   0  -7 -22    1.80    1.52
   0  -7 -23   -0.25    0.99
   0  -7  23    0.05    0.50
   0  -7 -23   -0.33    0.56
   0  -7 -23    0.03    0.45
   0  -7  24   -0.43    0.58
   0  -7 -24    0.03    0.46
   0  -7 -24    0.97    1.00
   0  -7 -24    1.02    1.29
   0  -7 -25   -1.07    0.85
   0  -7  25   -0.88    0.77
   0  -7 -25    1.65    0.93
   0  -7 -25    1.16    1.06
   0  -7  25   -0.05    0.51
   0  -7 -25   -0.27    0.51
   0  -7  26   -0.50    0.84
   0  -7 -26   -0.59    0.79
   0  -7 -26    0.53    0.66
   0  -7  26    0.29    0.45
   0  -7 -26    0.69    0.38
   0  -7 -26   -0.37    0.98
   0  -7 -27   -0.31    0.76
   0  -7  27   -0.27    1.07
   0  -7 -27    0.42    0.89
   0  -7  27    0.10    0.44
   0  -7 -27    0.07    0.79
   0  -7  28   -0.01    0.67
   0  -7 -28    0.17    0.37
   0  -7 -28    0.50    0.55
   0  -7 -28   -0.55    0.49
   0  -7  28    0.89    0.61
   0  -7  29   -1.23    0.95
   0  -7 -29   -0.60    0.74
   0  -7 -29    0.29    0.79
   0  -7  29   -0.07    0.41
   0  -7 -29   -0.82    0.82
   0  -7 -30    0.24    0.38
   0  -7  30   -1.69    1.08
   0  -7 -30   -1.32    1.00
   0  -7 -30    0.23    0.42
   0  -7 -31    0.66    0.64
   0  -7  31    0.67    0.62
   0  -7 -31    0.47    0.47
   0  -7 -32    0.84    0.63
   0  -7  32    0.92    0.71
   0  -7 -32   -0.75    0.31
   0  -7 -33    0.11    0.24
   0  -7 -33    0.52    0.50
   0  -8   0  141.67    8.89
   0   8   0  123.64   12.09
   0  -8   0   56.11    6.27
   0  -8   0   83.11    7.71
   0  -8  -1  245.20   10.99
   0  -8  -1  221.00   10.88
   0   8   1  255.74   17.02
   0  -8   1  226.21   10.34
   0  -8   1  190.65   10.82
   0  -8  -1  211.69   11.57
   0  -8   1  205.30   11.43
   0  -8  -1  261.54   12.96
   0   8   2  278.33   17.87
   0  -8   2  322.39   12.28
   0  -8  -2  308.10   12.18
   0  -8  -2  301.53   13.51
   0  -8  -2  300.31   12.67
   0  -8   2  326.71   14.31
   0  -8  -2  278.01   13.27
   0  -8   2  347.62   14.97
   0  -8   3   62.67    6.08
   0  -8  -3   29.76    4.80
   0   8   3   40.38    7.04
   0  -8  -3   36.76    4.86
   0  -8  -3   54.41    5.55
   0  -8  -3   28.04    4.33
   0  -8   3   51.26    6.05
   0  -8   3   85.77    8.12
   0  -8  -4  159.17   10.07
   0   8   4  141.51   13.06
   0  -8  -4  158.23   10.59
   0  -8   4  103.83    7.29
   0  -8  -4  130.60    8.96
   0  -8  -4  112.96    8.85
   0  -8   4   79.55    7.14
   0  -8  -4  145.53    9.68
   0  -8   4   87.83    7.64
   0  -8  -5  479.07   15.64
   0  -8   5  426.97   14.17
   0  -8  -5  448.39   16.42
   0   8   5  406.82   21.63
   0  -8  -5  400.49   15.75
   0  -8   5  462.82   22.32
   0  -8  -5  437.34   16.71
   0  -8  -5  451.52   15.95
   0  -8   5  476.41   17.78
   0  -8   5  462.48   16.41
   0   8   6   18.88    6.97
   0  -8  -6   20.63    4.92
   0  -8   6   28.71    4.47
   0  -8  -6   13.41    2.94
   0  -8  -6    8.91    2.61
   0  -8   6   42.77   14.30
   0  -8  -6   12.36    2.65
   0  -8   6   19.77    4.64
   0  -8   6   38.55    6.07
   0  -8  -6   11.52    3.03
   0  -8  -6   11.30    2.70
   0  -8  -7   12.97    3.01
   0  -8   7   10.85    2.35
   0  -8  -7   11.90    2.98
   0  -8   7   13.31    3.24
   0  -8   7   14.96    4.51
   0  -8  -7   12.77    2.79
   0  -8  -7   11.89    2.77
   0  -8  -7   12.05    2.89
   0  -8   7   11.05    2.54
   0  -8  -7   13.02    2.94
   0  -8  -8   60.75    6.06
   0  -8   8   58.24    5.25
   0  -8  -8   65.65    6.27
   0  -8  -8   64.11    6.05
   0  -8  -8   61.55    6.46
   0  -8  -8   64.02    6.07
   0  -8   8   69.86    6.42
   0  -8   8   68.71    6.88
   0  -8  -8   61.33    6.24
   0  -8   9    6.84    2.07
   0  -8  -9   14.13    3.30
   0  -8   9    7.34    2.29
   0  -8  -9    9.87    3.50
   0  -8  -9   10.98    2.91
   0  -8  -9   11.67    3.04
   0  -8   9    8.09    2.27
   0  -8  -9    8.99    2.99
   0  -8  -9    8.77    2.77
   0  -8 -10  409.11   15.62
   0  -8 -10  397.96   15.11
   0  -8 -10  353.43   14.34
   0  -8  10  356.55   13.32
   0  -8 -10  362.33   15.93
   0  -8 -10  397.07   15.24
   0  -8 -10  359.61   14.95
   0  -8  10  376.39   14.98
   0  -8  10  403.06   16.69
   0  -8 -11  201.30   10.78
   0  -8 -11  216.81   11.56
   0  -8  11  195.59   10.07
   0  -8 -11  229.72   11.50
   0  -8 -11  217.41   11.36
   0  -8 -11  212.67   12.31
   0  -8  11  211.71   11.12
   0  -8 -11  205.56   11.40
   0  -8  12  150.00    8.80
   0  -8 -12  159.66    9.77
   0  -8 -12  158.43    9.99
   0  -8 -12  150.65    9.10
   0  -8 -12  156.34    9.60
   0  -8 -12  161.12   10.76
   0  -8  12  166.97    9.98
   0  -8 -12  161.23   10.16
   0  -8 -13   30.75    4.43
   0  -8 -13   30.80    4.42
   0  -8 -13   30.48    4.10
   0  -8  13   27.94    3.76
   0  -8 -13   30.85    4.73
   0  -8 -13   28.38    4.15
   0  -8 -13   29.23    4.40
   0  -8  13   33.33    4.53
   0  -8  14    3.70    1.58
   0  -8 -14    5.52    1.91
   0  -8 -14    5.40    1.82
   0  -8 -14    5.75    2.23
   0  -8 -14    6.73    2.12
   0  -8 -14    5.53    2.19
   0  -8  14    7.34    2.54
   0  -8 -14    5.61    2.05
   0  -8 -15  315.18   13.88
   0  -8 -15  306.25   13.78
   0  -8  15  309.85   12.84
   0  -8 -15  309.46   13.51
   0  -8 -15  320.85   15.17
   0  -8 -15  314.98   14.05
   0  -8 -16   40.15    5.10
   0  -8 -16   35.93    4.93
   0  -8  16   28.12    3.98
   0  -8 -16   40.34    5.37
   0  -8 -16   39.12    4.83
   0  -8 -16   41.06    5.21
   0  -8 -17  135.24    8.97
   0  -8  17  121.55    8.10
   0  -8 -17  136.58    8.75
   0  -8 -17  148.96   10.13
   0  -8 -17  135.48    9.03
   0  -8  18   82.02    6.67
   0  -8 -18   84.25    6.99
   0  -8 -18   79.76    6.63
   0  -8 -18   89.69    7.64
   0  -8 -18   77.95    6.85
   0  -8 -19  261.12   12.11
   0  -8  19  260.26   11.77
   0  -8 -19  281.00   13.30
   0  -8 -19  265.36   11.86
   0  -8 -19  253.33   12.23
   0  -8  20   73.89    6.24
   0  -8 -20   72.97    6.46
   0  -8 -20   76.66    6.38
   0  -8 -20   78.46    6.85
   0  -8 -20   76.25    6.59
   0  -8  21   79.50    6.54
   0  -8 -21   83.50    6.65
   0  -8 -21   85.73    6.46
   0  -8 -21   82.13    6.76
   0  -8 -21   84.34    6.83
   0  -8 -22   35.32    4.21
   0  -8  22   34.26    4.10
   0  -8 -22   39.42    4.62
   0  -8 -22   35.01    3.97
   0  -8 -22   38.02    4.37
   0  -8 -23  129.34    7.70
   0  -8  23  125.26    7.81
   0  -8 -23  139.12    8.25
   0  -8 -23  126.53    7.29
   0  -8 -23  131.80    8.00
   0  -8  24   41.23    4.39
   0  -8 -24   39.01    4.22
   0  -8 -24   37.26    4.13
   0  -8 -24   38.25    3.94
   0  -8 -24   40.03    4.20
   0  -8 -24   42.16    4.36
   0  -8 -25  448.23   13.18
   0  -8 -25  419.51   13.12
   0  -8  25  431.00   13.78
   0  -8 -25  430.41   12.35
   0  -8 -25  449.03   13.56
   0  -8 -26  282.19    9.91
   0  -8  26  264.21   10.38
   0  -8 -26  278.05   10.08
   0  -8 -26  309.27   10.21
   0  -8 -26  280.24    9.31
   0  -8 -26  280.83   10.24
   0  -8  27   33.13    3.51
   0  -8 -27   36.97    3.50
   0  -8 -27   34.57    3.30
   0  -8 -27   35.81    3.07
   0  -8 -27   35.63    3.49
   0  -8 -28    1.80    0.80
   0  -8  28    2.51    0.89
   0  -8 -28    0.56    0.37
   0  -8 -28    1.07    0.29
   0  -8 -28    2.09    0.70
   0  -8 -29   10.53    1.60
   0  -8 -29   12.99    1.80
   0  -8  29   12.34    1.86
   0  -8 -29   12.08    1.66
   0  -8  30   28.91    2.71
   0  -8 -30   26.35    2.30
   0  -8 -30   33.43    2.60
   0  -8 -30   33.62    2.52
   0  -9   0    0.30    0.64
   0  -9   0    0.62    0.91
   0  -9  -1   -1.55    1.82
   0  -9   1   -2.52    2.02
   0  -9   1    1.05    0.81
   0  -9  -1   -0.09    0.93
   0  -9   1   -1.29    1.84
   0  -9  -1    1.20    0.54
   0  -9   2    0.36    0.60
   0  -9  -2   -0.79    1.44
   0  -9  -2    1.47    1.14
   0  -9   2   -0.66    1.46
   0  -9   2   -1.09    1.65
   0  -9  -2   -0.25    0.74
   0  -9  -3   -0.43    0.77
   0  -9   3    0.74    0.92
   0  -9  -3    0.20    0.60
   0  -9   3    0.72    1.10
   0  -9   3   -0.50    1.29
   0  -9   3   -0.07    1.01
   0  -9  -3    0.54    0.82
   0  -9  -4   -1.48    1.68
   0  -9   4    0.22    0.51
   0  -9   4   -0.46    1.33
   0  -9  -4    0.92    0.73
   0  -9   4    0.10    1.33
   0  -9   4   -0.12    0.53
   0  -9  -4   -0.17    0.91
   0  -9  -5   -0.32    0.62
   0  -9  -5   -0.79    1.26
   0  -9   5   -1.34    1.50
   0  -9  -5   -0.28    0.63
   0  -9   5   -0.74    0.57
   0  -9  -5    0.30    0.85
   0  -9   5    0.45    0.72
   0  -9   6   -0.24    0.84
   0  -9   6    0.61    1.00
   0  -9  -6    0.21    0.55
   0  -9  -6   -0.74    1.77
   0  -9  -6   -0.28    0.68
   0  -9   6    1.27    0.98
   0  -9  -6    0.06    0.53
   0  -9   7   -0.69    1.04
   0  -9  -7   -0.52    1.63
   0  -9  -7   -0.22    0.87
   0  -9  -7   -0.68    1.12
   0  -9   7   -0.61    0.90
   0  -9  -7    0.19    0.94
   0  -9   7   -1.22    1.29
   0  -9  -8   -0.35    0.54
   0  -9  -8   -0.79    0.54
   0  -9   8   -0.18    0.66
   0  -9  -8   -0.33    0.62
   0  -9   8    0.17    0.57
   0  -9  -8   -0.15    0.94
   0  -9  -9    0.46    0.84
   0  -9  -9   -0.63    0.70
   0  -9   9    0.66    0.39
   0  -9  -9    0.14    0.78
   0  -9   9    0.08    0.80
   0  -9  -9    0.02    0.57
   0  -9 -10   -2.06    1.32
   0  -9 -10    0.86    1.16
   0  -9 -10   -0.80    1.10
   0  -9  10    0.29    0.78
   0  -9 -10   -0.44    0.44
   0  -9  10   -0.23    0.72
   0  -9 -10    0.38    0.44
   0  -9  11   -2.16    1.11
   0  -9 -11   -0.24    0.67
   0  -9 -11   -0.20    0.75
   0  -9 -11   -0.30    0.55
   0  -9 -11    0.77    0.95
   0  -9  11    1.99    1.38
   0  -9 -11    0.02    0.64
   0  -9  12   -0.20    1.05
   0  -9 -12   -0.60    0.97
   0  -9 -12    0.77    0.86
   0  -9 -12   -0.41    0.68
   0  -9 -12    0.51    0.90
   0  -9 -12   -0.32    0.79
   0  -9  12    1.06    1.00
   0  -9 -13   -1.04    0.84
   0  -9 -13    0.29    0.81
   0  -9  13    0.00    0.50
   0  -9 -13    0.11    0.67
   0  -9 -13   -2.01    1.08
   0  -9 -13    0.26    0.40
   0  -9 -13    0.09    0.81
   0  -9  14   -1.68    0.98
   0  -9 -14   -0.54    0.41
   0  -9 -14    0.02    0.48
   0  -9 -14   -0.09    0.50
   0  -9 -14   -0.24    0.70
   0  -9 -14   -1.42    1.13
   0  -9 -14   -0.60    0.92
   0  -9 -15   -0.70    1.00
   0  -9  15   -1.62    1.02
   0  -9 -15   -0.27    1.09
   0  -9 -15   -1.62    0.95
   0  -9 -15    0.26    0.70
   0  -9 -15   -0.18    0.49
   0  -9 -16   -0.90    0.94
   0  -9  16   -1.33    0.89
   0  -9 -16   -0.19    0.64
   0  -9 -16   -0.63    0.87
   0  -9 -16   -3.86    1.47
   0  -9 -16   -1.18    1.18
   0  -9 -17   -0.39    0.39
   0  -9  17    0.30    0.69
   0  -9 -17   -0.39    0.39
   0  -9 -17    0.81    0.47
   0  -9 -17    0.29    0.65
   0  -9 -17    0.13    0.52
   0  -9  18   -1.02    0.96
   0  -9 -18    0.21    0.46
   0  -9 -18   -0.23    0.72
   0  -9 -18   -0.45    0.93
   0  -9 -18    0.55    0.60
   0  -9 -18   -0.03    0.42
   0  -9 -19    0.16    0.60
   0  -9  19   -0.84    1.07
   0  -9 -19   -0.36    0.43
   0  -9 -19   -0.53    0.57
   0  -9 -19    1.46    0.95
   0  -9 -19   -0.38    0.68
   0  -9  20   -1.16    0.85
   0  -9 -20    0.12    0.59
   0  -9 -20    0.60    0.74
   0  -9 -20    0.35    0.51
   0  -9 -20    0.27    0.42
   0  -9 -20    0.36    0.43
   0  -9  21    0.51    0.47
   0  -9 -21    0.39    0.46
   0  -9 -21    1.71    1.02
   0  -9 -21    0.16    0.81
   0  -9 -21    0.70    0.90
   0  -9 -21    1.57    1.07
   0  -9 -22    1.42    0.76
   0  -9  22   -0.74    0.64
   0  -9 -22    0.33    0.42
   0  -9 -22    0.82    0.48
   0  -9 -22   -0.07    0.52
   0  -9 -22    0.81    0.97
   0  -9  23   -1.12    0.74
   0  -9 -23   -0.35    0.44
   0  -9 -23   -0.68    0.70
   0  -9 -23   -0.17    0.39
   0  -9 -23    1.46    0.86
   0  -9 -23    0.56    0.70
   0  -9 -24    1.15    0.62
   0  -9  24   -0.51    0.59
   0  -9 -24    0.65    0.56
   0  -9 -24    0.86    0.61
   0  -9 -25    0.84    0.43
   0  -9  25   -0.87    0.58
   0  -9 -25   -0.84    0.80
   0  -9 -25    0.46    0.38
   0  -9  26    0.51    0.52
   0  -9 -26   -0.38    0.40
   0  -9 -26   -0.28    0.35
   0  -9  27   -0.25    0.31
   0  -9 -27   -0.60    0.46
   0  -9 -27   -0.10    0.32
   0 -10   0 1250.34   27.10
   0 -10   0 1291.46   27.44
   0 -10  -1 1031.48   21.40
   0 -10   1 1078.94   21.91
   0 -10   1  701.81   20.51
   0 -10  -1  521.73   17.71
   0 -10  -1  811.84   19.94
   0 -10  -1  530.77   17.59
   0 -10   1  956.25   21.66
   0 -10   1  883.51   22.88
   0 -10   2  425.90   13.69
   0 -10  -2  421.34   13.62
   0 -10   2  356.01   14.26
   0 -10  -2  280.60   13.31
   0 -10  -2  294.95   13.18
   0 -10   2  460.39   14.87
   0 -10   2  426.90   16.01
   0 -10  -3  315.63   11.98
   0 -10   3  232.53   10.13
   0 -10  -3  183.76   10.72
   0 -10   3  249.53   12.32
   0 -10   3  281.77   11.74
   0 -10  -3  198.14   10.98
   0 -10  -4  169.13    8.69
   0 -10   4  171.97    8.60
   0 -10  -4  167.37   10.06
   0 -10   4  203.90   10.95
   0 -10  -4  158.73    9.39
   0 -10   4  207.38   10.02
   0 -10  -5   83.52    7.20
   0 -10   5    7.49    2.75
   0 -10  -5   37.86    5.67
   0 -10   5   45.85    4.95
   0 -10  -5   87.62    7.39
   0 -10   6  335.49   11.90
   0 -10  -6  345.76   12.23
   0 -10  -6  357.75   14.73
   0 -10   6  352.94   12.88
   0 -10  -6  353.23   13.61
   0 -10  -7    3.04    1.48
   0 -10   7   15.10    3.18
   0 -10  -7   13.69    3.92
   0 -10  -7    3.86    1.65
   0 -10   7   21.61    3.36
   0 -10   8    9.30    1.98
   0 -10  -8    6.15    1.80
   0 -10  -8    6.87    1.66
   0 -10   8   10.30    2.24
   0 -10  -8   10.50    2.57
   0 -10   9   26.40    3.38
   0 -10  -9   32.71    3.93
   0 -10  -9   31.16    4.34
   0 -10  -9   31.45    4.18
   0 -10   9   27.02    3.53
   0 -10  10  141.93    7.71
   0 -10 -10  145.82    7.88
   0 -10 -10  152.41    9.27
   0 -10  10  143.05    7.97
   0 -10 -10  141.56    7.86
   0 -10  11    3.22    1.19
   0 -10 -11    1.62    1.23
   0 -10 -11    3.47    1.61
   0 -10 -11    3.41    1.50
   0 -10  12   53.01    4.64
   0 -10 -12   54.24    4.74
   0 -10 -12   52.48    4.88
   0 -10 -12   59.73    5.65
   0 -10 -12   54.29    4.48
   0 -10 -13    0.21    0.52
   0 -10 -13    0.80    0.52
   0 -10  13    0.62    0.47
   0 -10 -13    1.18    0.84
   0 -10 -13    0.33    0.76
   0 -10 -14   32.18    3.74
   0 -10 -14   33.82    3.61
   0 -10  14   33.64    3.62
   0 -10 -14   33.91    4.13
   0 -10  15    6.58    1.65
   0 -10 -15    7.76    1.72
   0 -10 -15    6.88    1.70
   0 -10 -15    8.72    2.10
   0 -10 -16  121.93    6.29
   0 -10 -16  123.63    6.68
   0 -10  16  123.02    6.68
   0 -10 -16  124.53    7.58
   0 -10 -17    0.87    0.88
   0 -10 -17    1.28    0.97
   0 -10  17    2.26    1.15
   0 -10 -17    1.42    1.38
   0 -10 -18  508.13   12.66
   0 -10  18  490.86   12.67
   0 -10 -18  518.31   12.02
   0 -10 -18  541.91   14.64
   0 -10 -19    8.19    1.77
   0 -10  19    8.58    1.71
   0 -10 -19    9.15    1.62
   0 -10 -19   11.30    2.09
   0 -10 -20   37.82    3.21
   0 -10  20   37.31    3.32
   0 -10 -20   36.56    2.93
   0 -10 -20   39.20    3.53
   0 -10 -21   34.45    2.68
   0 -10 -21   35.19    2.94
   0 -10  21   38.46    3.16
   0 -10 -21   39.98    3.32
   0 -10 -22   60.00    3.32
   0 -10  22   63.52    3.83
   0 -10 -22   69.73    3.97
   0 -10  23   32.45    2.51
   0 -10 -23   27.69    2.11
   0 -11   0    0.17    0.34
   0 -11   0    1.04    0.84
   0 -11  -1    0.49    0.70
   0 -11   1   -0.09    0.44
   0 -11   1    0.38    0.55
   0 -11  -1    0.64    0.55
   0 -11   2    1.12    0.94
   0 -11  -2    0.52    0.59
   0 -11   2   -0.79    0.78
   0 -11  -2   -1.46    0.91
   0 -11   3    0.57    0.69
   0 -11  -3    0.29    0.73
   0 -11  -3   -0.69    0.77
   0 -11   3   -1.21    0.91
   0 -11   4    0.29    0.52
   0 -11  -4    0.52    0.74
   0 -11  -4    0.48    0.54
   0 -11   4   -1.02    0.69
   0 -11  -4   -1.03    0.85
   0 -11  -5    0.16    0.59
   0 -11   5    1.05    0.67
   0 -11  -5    0.43    0.66
   0 -11  -5   -1.37    0.89
   0 -11   5   -2.21    1.12
   0 -11  -6    0.13    0.38
   0 -11   6    0.53    0.65
   0 -11  -6   -0.17    0.48
   0 -11   6    0.23    0.57
   0 -11  -6   -1.21    0.84
   0 -11  -7    0.06    0.46
   0 -11   7    0.50    0.46
   0 -11  -7    0.50    0.75
   0 -11  -7   -1.16    0.69
   0 -11  -8    0.19    0.50
   0 -11   8   -0.71    0.46
   0 -11  -8    0.79    0.78
   0 -11  -8    0.27    0.36
   0 -11  -9   -0.14    0.40
   0 -11   9    0.96    0.72
   0 -11  -9   -0.55    0.66
   0 -11  -9   -0.49    0.62
   0 -11  10    0.02    0.54
   0 -11 -10    0.01    0.30
   0 -11 -10   -0.14    0.38
   0 -11 -10    0.03    0.40
   0 -11  11    0.55    0.50
   0 -11 -11    0.13    0.42
   0 -11 -11    0.63    0.40
   0 -11 -11   -0.14    0.38
   0 -11 -12   -0.36    0.42
   0 -11  12   -0.57    0.60
   0 -11 -12   -0.97    0.73
   0 -11 -12    0.40    0.38
   0 -11  13   -0.16    0.45
   0 -11 -13   -0.31    0.49
   0 -11 -13   -0.56    0.49
   0 -11 -14    1.12    0.56
   0 -11  14    0.33    0.30
   0 -11 -14    0.39    0.42
   0 -11 -14    1.43    0.64
   0 -11  15    0.27    0.47
   0 -11 -15    0.72    0.50
   0 -11 -15    1.00    0.72
   0 -11 -16    0.62    0.41
   0 -11 -16   -0.14    0.42
   0 -11 -17   -0.07    0.19
   0 -11  17   -0.06    0.30
   0 -12   0   24.33    2.27
   0 -12  -1   29.98    2.43
   0 -12   1   32.29    2.50
   0 -12  -2   35.25    2.60
   0 -12   2   32.49    2.62
   0 -12   3   44.01    2.97
   0 -12  -3   45.62    2.96
   0 -12   4   59.92    3.30
   0 -12  -4   63.94    3.30
   0 -12   5   10.14    1.47
   0 -12  -5   19.52    1.96
   0 -12  -6   27.94    2.07
   0 -12   6   24.05    2.06
   0 -12   7   98.49    4.04
   0 -12  -7  105.23    3.92
  -1   0   0   -0.01    0.11
  -1   0  -1    0.17    0.15
  -1   0   1    0.32    0.25
  -1   0   2 2207.48   15.74
   1   0   2 2017.75   12.75
  -1   0   3    0.28    0.24
  -1   0   4  860.05   11.32
  -1   0  -4  727.29    7.12
  -1   0   5    0.25    0.29
  -1   0  -5    0.19    0.22
  -1   0  -6  911.42   10.02
  -1   0  -6  898.34   10.65
  -1   0  -7    0.31    0.44
  -1   0  -7   -0.03    0.21
  -1   0  -8  951.32   12.34
  -1   0  -9    0.06    0.50
  -1   0 -10   66.26    3.76
  -1   0 -11    0.39    0.52
   1   0  12    2.83    1.29
  -1   0  12    4.19    1.43
  -1   0  13    1.07    1.27
   1   0  13   10.47    3.31
  -1   0  14  417.80   14.23
   1   0  14  408.56   14.04
  -1   0  15    0.80    1.12
   1   0  15    1.01    0.81
   1   0  16 1173.86   26.02
  -1   0  16 1237.33   27.00
  -1   0  17    2.47    1.71
   1   0  17    1.62    1.84
   1   0  18   58.49    6.46
  -1   0  18   58.92    6.65
  -1   0  19    1.32    0.91
   1   0  19    1.27    1.49
  -1   0  20  291.99   15.46
   1   0  20  299.00   15.38
  -1   0  21   -1.03    2.35
   1   0  21   -2.08    2.19
   1   0  22    8.15    2.47
  -1   0  22    9.57    3.10
   1   0  23   -1.77    3.27
  -1   0  23   -3.65    3.95
  -1   0  24   22.53    4.68
   1   0  24   15.21    3.62
  -1   0  24   26.22    3.78
   1   0  24   20.46    3.24
   1   0  24   17.04    3.32
  -1   0  25   -1.87    3.14
   1   0  25   -0.90    2.72
   1   0  25    0.44    0.47
  -1   0  25    0.08    0.72
  -1   0  25   -0.15    1.66
   1   0  25   -0.83    1.93
   1   0  25    0.16    0.53
  -1   0  25    0.71    0.89
   1   0  26  226.40   11.34
   1   0  26  256.12   17.39
  -1   0  26  247.67   11.91
  -1   0  26  259.68   17.82
   1   0  26  251.77   12.20
  -1   0  26  252.49   12.62
   1   0  27    0.26    2.60
  -1   0  27   -0.24    0.81
   1   0  27   -0.11    0.46
  -1   0  27    0.45    0.79
   1   0  27    0.03    0.57
  -1   0  28   16.48    3.27
   1   0  28   13.34    2.69
   1   0  28   16.78    3.46
  -1   0  28   19.83    3.81
   1   0 -28   22.13    3.69
  -1   0  29   -0.45    1.25
   1   0  29   -0.47    0.83
   1   0 -29    0.39    0.52
   1   0  29    0.49    0.82
  -1   0  29   -0.21    0.99
   1   0  30    2.71    1.38
  -1   0  30    3.87    1.54
   1   0  30    3.06    1.44
   1   0 -30    4.94    1.46
  -1   0  30    4.81    1.68
  -1   0 -30    2.71    1.07
   1   0  31    0.01    0.39
  -1   0  31    0.34    0.51
   1   0  31   -0.11    0.77
   1   0 -31    0.51    0.62
  -1   0  31    0.91    1.30
  -1   0 -31   -0.44    0.47
  -1   0  32    0.41    0.55
   1   0  32   -0.58    0.95
   1   0  32    0.54    0.76
  -1   0 -32    0.26    0.54
  -1   0  32   -0.08    0.64
   1   0 -32    1.32    0.79
   1   0  33   -0.75    0.85
  -1   0  33    0.88    1.07
   1   0 -33    1.30    0.96
   1   0  33   -0.12    0.53
   1   0 -33    0.68    0.88
  -1   0  33    0.42    0.63
  -1   0 -33    0.69    0.51
   1   0  34    0.29    0.46
  -1   0  34    1.58    0.73
  -1   0 -34    2.27    1.03
   1   0 -34    1.30    0.82
  -1   0  34    1.36    1.15
  -1   0 -34    4.53    1.55
   1   0 -34    3.25    1.33
   1   0  34    3.13    1.26
  -1   0  35    1.16    1.04
   1   0  35   -1.35    0.97
   1   0 -35    0.75    0.58
  -1   0 -35    0.55    0.43
   1   0 -35    0.41    0.44
  -1   0 -35    0.40    0.70
  -1   0  35    0.45    0.62
   1   0  35   -0.73    1.04
  -1   0  36   25.09    3.14
   1   0  36   25.57    3.18
   1   0 -36   21.88    2.82
  -1   0 -36   23.88    3.00
   1   0  36   23.59    3.24
  -1   0 -36   23.68    3.05
   1   0 -36   27.55    3.09
  -1   0  36   24.53    3.43
   1   0  37   -0.07    0.52
  -1   0  37   -0.31    0.44
  -1   0 -37   -0.11    0.42
   1   0 -37    0.20    0.38
  -1   0  37    0.19    0.52
   1   0  37    0.09    0.71
   1   0 -37    0.93    0.50
  -1   0 -37   -0.17    0.52
   1   0  38    3.79    1.04
  -1   0  38    4.83    1.12
   1   0 -38    4.32    1.11
  -1   0 -38    4.75    1.26
  -1   0  38    5.03    1.40
   1   0  38    5.10    1.30
  -1   0 -38    4.34    1.06
   1   0 -38    4.77    1.03
   1   0  39    0.99    0.51
  -1   0  39    0.91    0.73
  -1   0 -39   -0.68    0.66
   1   0 -39    0.32    0.45
   1   0  39    1.37    0.77
  -1   0 -39   -0.46    0.57
  -1   0  39    1.09    0.65
  -1   0  40    0.12    0.19
   1   0  40    0.44    0.31
   1   0 -40    0.30    0.30
  -1   0 -40   -0.03    0.40
  -1   0  40    0.15    0.28
  -1   0 -40    0.04    0.23
  -1  -1   0   -0.59    0.31
  -1  -1   0    0.34    0.21
  -1   1   0    0.13    0.17
   1  -1   0    0.20    0.67
  -1   1   1 1909.52   13.84
   1  -1   1 2092.55   14.84
  -1  -1   1 2166.62   15.09
  -1  -1   1 2067.91   14.73
  -1  -1  -1 2053.12   14.38
   1  -1  -1 2102.85   14.39
  -1  -1  -1 2078.96   15.44
  -1   1  -1 1863.13   14.39
  -1   1   1 2127.88   15.57
   1  -1   2  338.84    6.50
  -1  -1   2  333.56    6.24
  -1   1   2  356.78    6.46
  -1  -1   2  336.02    6.42
   1   1   2  344.78    6.45
  -1   1   2  346.85    6.24
  -1  -1   3 9543.26   37.15
  -1   1   3 9856.47   36.02
  -1  -1   3 9323.42   35.30
   1  -1   3 9662.81   38.32
  -1   1   3 9999.00   33.46
   1   1   3 9390.47   35.31
  -1  -1   4 1862.02   17.81
  -1  -1   4 1916.15   17.18
   1  -1   4 1867.94   18.40
  -1   1   4 1928.06   17.24
  -1   1   4 1947.87   14.91
  -1  -1   5  665.06   10.85
  -1  -1   5  595.05   10.88
  -1   1   5  684.34   11.20
   1  -1   5  611.57   11.19
   1   1  -5  594.23    6.78
  -1  -1   6   22.26    2.28
   1  -1   6   21.01    2.18
  -1  -1   7  140.14    5.94
   1  -1   7  141.37    6.24
  -1  -1   8  393.32   10.55
   1  -1   8  382.23   10.69
   1  -1   9  117.39    6.18
  -1  -1   9  119.91    6.07
  -1   1  -9  123.09    5.99
   1   1  -9  138.44    7.00
   1   1  -9  139.57    6.81
   1  -1  10  221.91    8.85
  -1  -1  10  216.84    8.62
   1   1 -10  229.82    9.04
  -1   1 -10  219.89    8.20
   1   1 -10  236.23    9.95
  -1  -1  11  268.25   10.06
   1  -1  11  250.80    9.87
   1   1 -11  293.98   11.18
  -1   1 -11  270.11    9.66
   1   1 -11  262.03   10.14
   1  -1  12  887.75   19.60
  -1  -1  12  892.11   19.28
  -1   1 -12  863.49   17.65
   1   1 -12  912.27   20.50
  -1   1 -12  860.20   17.36
   1  -1  13  842.73   19.95
  -1  -1  13  828.53   19.53
  -1   1 -13  815.31   18.13
   1   1 -13  874.40   20.23
  -1  -1  14 1493.76   27.54
   1  -1  14 1537.86   28.22
  -1   1 -14 1435.82   25.13
   1   1 -14 1526.04   27.43
  -1  -1  15   31.33    4.13
   1  -1  15   37.30    4.61
   1   1 -15   33.40    4.24
  -1   1 -15   28.43    3.50
  -1  -1  16    1.50    1.09
   1  -1  16    2.61    1.57
  -1   1 -16    0.99    1.02
   1   1 -16    2.68    1.37
   1  -1  17   79.77    7.27
  -1  -1  17   81.13    7.35
  -1   1 -17   72.86    5.91
  -1  -1  18  241.00   13.27
   1  -1  18  247.92   13.40
   1   1  19   40.02    5.16
   1  -1  19   46.31    6.04
  -1  -1  19   45.67    5.97
  -1   1  19   45.46    5.75
   1  -1  20    1.12    0.94
   1   1  20    1.59    1.50
  -1  -1  20    2.03    1.15
  -1   1  20    0.56    1.21
  -1  -1  21  835.16   27.71
  -1   1  21  755.94   25.44
   1   1  21  741.06   24.81
   1  -1  21  803.92   27.10
  -1  -1  22  203.12   14.30
  -1   1  22  198.25   13.50
   1  -1  22  208.13   14.30
   1   1  22  182.30   12.78
  -1  -1  23  989.22   32.58
   1  -1  23  969.41   31.99
  -1   1  23  942.04   30.63
   1   1  23  915.33   29.63
   1   1  24  168.87   13.01
   1   1  24  152.70    9.07
  -1   1  24  162.70    9.48
  -1  -1  24  159.86    9.20
   1  -1  24  166.57    9.42
   1  -1  24  159.41   13.04
  -1   1  24  176.70   13.24
  -1  -1  24  196.18   14.69
   1  -1  24  140.26    9.71
  -1  -1  24  179.55   11.01
  -1  -1  24  153.20    9.30
  -1   1  24  158.59    9.55
   1  -1  24  158.41    9.25
   1  -1  25  329.61   13.49
   1  -1  25  386.58   21.23
   1   1  25  317.63   13.28
  -1  -1  25  389.77   21.62
  -1   1  25  366.46   20.32
  -1   1  25  328.42   13.73
   1   1  25  342.95   19.36
  -1  -1  25  332.12   13.61
   1  -1  25  301.27   14.52
  -1  -1  25  379.16   16.39
  -1   1  25  326.95   14.18
  -1  -1  25  332.72   14.03
   1  -1 -25  320.49   12.47
   1  -1  25  336.09   13.60
   1   1  25  343.13   14.08
   1  -1  26   14.32    4.22
  -1  -1  26   20.01    4.06
   1  -1  26   21.68    3.53
   1   1  26   19.26    3.28
  -1   1  26   10.44    2.37
  -1   1  26   18.85    3.29
   1   1  26   13.05    2.84
  -1  -1  26   17.68    3.13
  -1  -1  26   16.60    3.66
   1  -1  26   16.95    3.71
  -1  -1  26   18.10    3.29
   1  -1 -26   18.37    3.05
   1  -1  26   19.71    3.29
  -1   1  26   20.89    3.68
  -1  -1 -26   15.14    2.76
   1   1  26   17.66    3.23
  -1   1  27    2.53    3.32
  -1  -1  27    6.47    1.96
  -1   1  27    5.63    1.65
   1   1  27    9.57    2.48
   1  -1  27    8.08    1.78
  -1  -1  27   11.48    4.22
   1  -1  27    6.39    1.92
   1   1  27    6.19    2.86
   1  -1  27    3.50    1.90
  -1  -1  27    5.39    2.49
  -1   1  27    5.30    1.65
   1  -1 -27    7.17    1.91
   1   1  27    7.33    2.37
   1  -1  27    4.31    1.50
  -1  -1  27    6.45    2.15
  -1  -1 -27    5.91    1.61
  -1  -1  28    5.85    1.82
   1  -1  28    5.88    1.76
   1   1  28    4.25    1.53
  -1   1  28    5.40    1.89
   1  -1  28    4.94    1.91
  -1  -1  28    6.29    2.38
   1  -1 -28    5.53    1.56
   1   1  28    8.83    2.37
  -1   1  28    5.12    1.65
  -1  -1 -28    5.76    1.82
  -1  -1  28    4.73    1.68
   1  -1  28    5.64    1.85
   1  -1  29  200.31   10.83
   1   1  29  184.99   10.34
  -1   1  29  184.65   10.58
  -1  -1  29  199.04   10.89
   1  -1  29  198.00   10.99
  -1   1  29  201.53   11.87
   1   1  29  209.00   11.49
  -1  -1  29  191.14   11.14
  -1  -1 -29  185.98   10.07
   1  -1 -29  204.59   10.40
  -1  -1  30   96.01    7.43
  -1   1  30   97.95    7.54
   1   1  30  101.23    7.62
   1  -1  30   99.81    7.63
  -1  -1 -30  100.28    7.16
   1  -1 -30  100.76    7.12
   1   1  30  102.95    8.00
  -1  -1  30   99.67    8.04
   1  -1 -30  112.94    7.70
  -1  -1 -30  106.30    7.64
  -1   1  30  109.23    8.73
   1  -1  30   92.69    7.58
   1  -1  31  123.68    8.54
   1   1  31  120.74    8.27
  -1   1  31  131.43    8.64
  -1  -1  31  128.09    8.48
   1  -1 -31  134.02    8.26
  -1  -1 -31  119.66    7.74
   1  -1 -31  130.74    8.25
  -1  -1  31  125.25    8.95
   1   1 -31  117.10    7.50
  -1  -1 -31  124.16    8.17
  -1   1  31  130.33    9.47
   1  -1  31  134.10    9.04
   1   1  31  141.33    9.33
  -1  -1  32  191.59   10.26
  -1   1  32  182.12    9.95
   1  -1  32  195.98   10.50
   1   1  32  179.83    9.99
  -1  -1 -32  185.58    9.52
   1  -1 -32  185.26    9.58
  -1  -1 -32  195.06   10.07
   1  -1  32  186.47   10.54
   1   1 -32  175.69    9.07
  -1  -1  32  188.84   10.82
  -1   1  32  202.84   11.61
   1   1  32  198.82   10.86
   1  -1 -32  199.69    9.98
  -1   1  33    2.90    1.55
  -1  -1  33    1.89    1.14
   1   1  33    0.26    0.72
   1  -1  33    0.20    0.46
  -1  -1 -33    0.50    0.79
   1  -1 -33    2.96    1.51
  -1   1  33    5.35    2.20
   1  -1  33    0.85    0.71
   1   1  33    0.25    0.84
   1   1 -33    1.77    1.25
  -1   1 -33    2.49    1.11
   1  -1 -33    3.01    1.36
  -1  -1 -33    1.54    0.78
  -1  -1  33    2.00    1.55
   1  -1  34    0.71    0.44
   1   1  34    1.09    0.88
  -1   1  34    0.03    0.56
  -1  -1  34    0.88    0.75
  -1  -1 -34    1.25    0.95
   1  -1 -34    1.42    0.60
   1  -1  34    1.10    0.81
   1   1  34    0.78    0.73
  -1  -1  34    0.81    0.70
  -1   1  34    1.73    0.91
   1  -1 -34    1.74    0.89
  -1  -1 -34    0.66    0.69
   1   1 -34    1.34    0.85
  -1   1 -34    0.99    0.78
   1  -1  35   -0.17    0.70
  -1  -1  35    0.26    0.57
   1   1  35   -0.23    0.54
  -1   1  35   -0.23    0.56
  -1  -1 -35    1.04    0.65
   1  -1 -35    0.26    0.35
   1   1 -35   -0.62    0.75
   1  -1 -35    1.91    0.90
  -1  -1 -35   -0.62    0.59
  -1  -1  35    0.24    0.36
  -1   1 -35   -0.43    0.79
   1   1  35    1.33    0.84
  -1   1  35    0.50    0.82
   1  -1  35    0.43    0.40
  -1   1  36   20.78    2.83
   1  -1  36   21.77    2.95
  -1  -1  36   20.54    2.83
   1   1  36   18.75    2.74
  -1  -1 -36   20.81    2.88
   1  -1 -36   23.40    2.97
   1   1 -36   21.42    2.79
  -1   1 -36   18.22    2.59
  -1  -1  36   22.13    3.29
  -1   1  36   19.14    3.01
  -1   1 -36   22.50    2.93
   1  -1  36   19.08    2.85
   1  -1 -36   21.30    2.71
   1   1  36   21.37    2.94
   1   1 -36   19.33    2.53
  -1  -1 -36   19.15    2.72
  -1  -1  37   17.98    2.48
  -1   1  37   17.33    2.38
   1  -1  37   18.80    2.57
   1   1  37   15.46    2.27
   1  -1 -37   19.20    2.57
  -1   1 -37   18.68    2.52
   1   1 -37   16.97    2.37
  -1  -1 -37   18.57    2.54
   1  -1  37   16.24    2.44
   1   1  37   16.09    2.34
   1   1 -37   19.97    2.39
   1  -1 -37   16.69    2.19
  -1   1 -37   18.56    2.49
  -1  -1  37   18.16    2.73
  -1   1  37   19.72    2.85
  -1  -1 -37   19.96    2.61
   1   1  38    4.74    1.25
   1  -1  38    4.47    1.14
  -1  -1  38    5.04    1.20
  -1   1  38    6.05    1.31
   1  -1 -38    4.56    1.16
  -1  -1 -38    4.60    1.16
  -1   1 -38    4.79    1.15
   1   1 -38    4.78    1.19
   1   1 -38    4.63    1.07
   1  -1 -38    3.23    0.86
  -1  -1  38    3.30    1.07
  -1   1 -38    4.20    1.09
   1   1  38    3.73    1.00
  -1   1  38    3.96    1.09
  -1  -1 -38    2.98    0.91
   1  -1  38    5.18    1.34
  -1  -1 -39   92.57    4.77
   1  -1 -39   91.15    4.69
   1   1 -39   89.56    4.62
  -1   1 -39   94.26    4.76
   1   1  39   92.37    4.72
  -1   1  39   86.16    4.47
   1  -1  39   91.50    4.70
  -1  -1  39   93.80    4.72
  -1   1  39   83.28    4.54
  -1   1 -39   88.62    4.53
   1  -1  39   82.48    4.68
  -1  -1  39   83.07    4.98
  -1  -1 -39   89.88    4.60
  -1   1  39   83.59    4.63
  -1  -1  40   14.43    1.60
   1  -1  40   14.83    1.60
  -1   1  40   14.41    1.59
   1   1  40   14.46    1.58
   1  -1 -40   14.37    1.59
   1   1 -40   16.15    1.71
  -1   1 -40   14.52    1.64
  -1  -1 -40   13.67    1.59
  -1  -1  40   13.55    1.74
  -1  -1 -40   14.87    1.59
  -1  -2   0   -0.81    0.92
   1  -2   0   -0.48    0.87
  -1  -2   0   -0.11    0.33
  -1   2   0   -0.27    0.36
   1  -2  -1   57.95    3.37
  -1   2   1   55.43    2.36
  -1  -2  -1   55.16    2.46
  -1  -2  -1   55.89    3.38
  -1  -2   1   60.49    3.78
  -1  -2   1   60.06    2.49
  -1   2  -1   52.52    2.36
   1  -2   1   57.32    3.51
  -1  -2   2 2568.38   16.77
  -1  -2  -2 2501.96   22.54
  -1   2  -2 2325.86   17.27
   1  -2   2 2618.52   24.12
  -1  -2   2 2584.68   23.60
   1  -2  -2 2646.02   23.29
  -1  -2  -2 2495.73   18.10
  -1   2   2 2422.74   16.88
  -1   2   2 2729.49   24.85
   1   2   2 2699.35   21.34
  -1  -2   3  895.69   10.72
  -1   2   3  919.55   11.12
  -1  -2   3  887.48   14.41
   1  -2   3  891.17   14.64
   1   2   3  893.92   12.61
  -1   2   3  900.62   14.43
  -1  -2   4  323.09    9.00
   1  -2   4  319.77    9.07
   1   2   4  322.14    7.72
  -1  -2   5  610.93   12.92
   1   2  -5  605.13   10.50
   1  -2   6   45.35    3.83
  -1  -2   6   48.28    3.81
   1   2  -6   44.36    2.82
   1  -2   7 1122.21   19.55
  -1  -2   7 1087.99   18.89
  -1  -2   8  308.21   10.58
   1  -2   8  300.89   10.54
   1  -2   9  264.05   10.33
  -1  -2   9  249.63    9.94
   1   2  -9  277.94   11.00
  -1  -2  10 1317.93   23.87
   1  -2  10 1358.83   24.46
   1  -2  11 1118.48   22.91
  -1  -2  11 1072.54   22.27
   1   2 -11 1101.54   22.98
  -1  -2  12  729.49   19.11
   1  -2  12  757.73   19.78
  -1   2 -12  689.80   18.15
   1   2 -12  709.62   19.20
   1  -2  13  355.62   14.12
  -1  -2  13  356.92   13.93
   1   2 -13  349.24   14.04
  -1   2 -13  328.32   12.86
   1   2 -13  338.84   14.66
   1  -2  14  591.09   18.67
  -1  -2  14  584.08   18.40
   1   2 -14  539.82   17.81
   1   2 -14  553.65   18.51
  -1   2 -14  547.38   16.86
  -1  -2  15    2.56    1.09
   1  -2  15    5.40    2.15
   1   2 -15    2.48    1.05
   1   2 -15    4.95    1.98
  -1   2 -15    3.13    1.41
  -1   2 -15    1.37    0.89
   1  -2  16    2.17    1.18
  -1  -2  16    2.24    0.78
  -1   2 -16    0.92    1.04
  -1   2 -16    1.37    1.22
   1   2 -16    0.40    0.95
   1   2 -16    0.73    1.06
   1  -2  17   14.25    2.98
  -1  -2  17   12.83    2.88
   1   2 -17   16.74    3.55
   1   2 -17   17.79    3.54
  -1   2 -17   15.25    3.18
  -1   2 -17   11.78    2.77
   1  -2  18   41.86    5.80
  -1  -2  18   43.37    5.86
   1   2 -18   33.91    5.30
  -1   2 -18   36.76    4.74
  -1   2 -18   38.58    5.19
   1  -2  19   31.73    5.29
  -1  -2  19   30.06    5.22
  -1   2 -19   27.83    4.37
   1   2 -19   28.45    4.80
   1  -2  20   31.66    5.74
  -1  -2  20   25.31    4.87
   1   2 -20   19.91    4.38
  -1   2 -20   24.28    4.05
   1  -2  21  126.89   11.39
  -1  -2  21  139.54   11.71
   1  -2  22    4.06    1.57
  -1  -2  22    6.06    1.95
   1   2  23  166.27   12.74
   1  -2  23  182.22   14.30
  -1   2  23  168.41   12.81
  -1  -2  23  206.19   15.02
  -1   2  24  257.54   12.00
  -1   2  24  267.62   17.36
  -1  -2  24  309.64   19.27
   1   2  24  243.29   11.71
  -1  -2  24  255.08   11.67
   1  -2  24  252.72   11.63
   1  -2  24  292.38   18.90
   1   2  24  258.61   16.77
  -1  -2 -24  253.62   10.98
   1  -2 -24  258.44   11.26
   1  -2  24  255.49   12.54
  -1  -2  24  315.81   14.45
   1  -2 -24  271.69   11.60
   1  -2  24  260.82   11.71
  -1  -2  24  263.67   12.14
  -1   2  24  260.30   12.56
  -1  -2 -24  276.52   12.08
   1  -2  25    8.20    2.18
   1  -2  25    8.31    2.77
  -1  -2  25    8.33    2.11
  -1   2  25    8.07    2.10
   1   2  25    6.68    1.85
  -1  -2  25    3.77    1.53
  -1   2  25    7.99    1.95
   1   2  25    7.87    3.40
   1  -2 -25    5.98    1.62
   1  -2  25    8.40    2.54
  -1  -2 -25    7.00    1.90
  -1  -2  25    5.95    2.25
   1  -2  25    8.37    2.16
  -1  -2  25    8.84    2.15
  -1   2  25    8.70    2.47
   1  -2 -25   10.64    2.47
  -1  -2 -25    8.49    2.08
  -1  -2  26    9.36    4.66
  -1   2  26   17.99    5.47
   1   2  26   17.09    5.18
  -1   2  26   12.82    2.86
   1  -2  26    9.63    3.26
  -1  -2  26   14.53    3.03
   1  -2  26   11.19    2.42
   1   2  26   13.41    2.76
  -1  -2  26   15.19    3.58
   1  -2  26   10.55    3.06
   1  -2 -26   14.65    2.86
  -1  -2 -26   12.72    2.72
  -1   2  26   14.54    3.44
   1  -2  26   13.05    2.69
  -1  -2 -26   14.46    2.94
   1  -2 -26   16.08    3.23
  -1  -2  26   13.48    3.10
  -1   2  27   -0.06    0.45
  -1  -2  27    0.40    0.64
   1  -2  27    0.67    0.80
   1   2  27    0.99    0.61
   1  -2  27    0.38    1.12
  -1  -2 -27    1.72    1.23
   1  -2 -27   -0.06    0.98
  -1  -2  27    1.81    1.48
   1  -2 -27    0.95    0.88
  -1  -2 -27    1.12    1.00
   1  -2  27    0.38    0.73
  -1   2  27    0.88    1.52
   1   2  27    0.84    0.62
  -1  -2  27    1.99    1.25
  -1   2  28  146.34    9.29
   1  -2  28  149.60    9.33
   1   2  28  138.84    8.95
  -1  -2  28  139.39    8.84
   1  -2  28  135.96   10.04
  -1  -2 -28  156.27    9.08
  -1  -2  28  163.30   11.31
   1  -2 -28  152.09    9.05
   1  -2  28  146.42    9.28
   1  -2 -28  152.23    9.10
  -1   2  28  151.88   10.21
   1   2  28  152.30    9.65
  -1  -2  28  143.16    9.44
  -1  -2 -28  149.48    9.21
   1   2  29   23.95    3.70
  -1  -2  29   29.23    4.01
  -1   2  29   25.80    3.94
   1  -2  29   27.77    3.99
  -1  -2 -29   27.18    3.80
   1  -2 -29   26.30    3.76
   1  -2  29   21.46    4.23
  -1  -2  29   22.72    4.58
   1   2  29   30.80    4.30
  -1  -2  29   28.02    4.22
   1  -2  29   27.44    4.05
   1  -2 -29   26.05    3.82
  -1   2  29   28.21    4.53
  -1  -2 -29   27.69    4.02
  -1   2  30    5.38    1.81
   1   2  30    4.45    1.53
   1  -2  30    5.30    1.70
  -1  -2  30    3.80    1.23
  -1  -2  30    5.69    2.21
   1  -2  30    4.24    1.83
  -1  -2 -30    5.34    1.75
   1  -2 -30    5.33    1.77
   1   2  30    5.14    1.65
  -1  -2 -30    4.40    1.54
  -1  -2  30    4.47    1.56
  -1   2  30    5.54    1.86
   1  -2  30    3.37    1.51
   1  -2 -30    5.96    1.78
  -1  -2  31  187.27   10.04
   1  -2  31  199.11   10.50
  -1   2  31  177.20    9.84
   1   2  31  174.06    9.87
   1  -2 -31  179.54    9.75
  -1  -2 -31  186.59    9.84
  -1  -2 -31  201.40   10.53
   1  -2  31  191.20   10.55
  -1  -2  31  173.75   10.35
   1   2  31  190.80   10.46
   1  -2 -31  207.64   10.40
  -1   2  31  192.87   11.27
   1  -2  32    6.53    1.79
   1   2  32    7.23    1.91
  -1   2  32    9.08    2.18
  -1  -2  32    9.33    2.12
  -1  -2 -32    8.23    1.95
   1  -2 -32    7.52    2.03
  -1  -2 -32    9.70    2.39
   1  -2  32    9.10    2.42
   1  -2 -32    8.05    2.10
  -1  -2  32    6.08    1.80
   1   2  32    7.97    2.06
  -1   2  32    4.66    1.58
  -1   2  33    2.66    1.10
   1   2  33    1.62    0.88
   1  -2  33    2.53    1.12
  -1  -2  33    3.66    1.34
  -1  -2 -33    3.07    1.28
   1  -2 -33    3.83    1.39
  -1  -2  33    3.93    1.54
   1   2 -33    3.60    1.31
   1  -2 -33    3.80    1.34
   1   2  33    2.57    1.27
  -1   2  33    3.54    1.68
   1  -2  33    3.45    1.44
  -1  -2 -33    3.17    1.24
  -1   2  34    0.18    0.73
  -1  -2  34   -0.13    0.86
   1  -2  34   -0.47    0.58
   1   2  34    0.53    0.53
   1  -2 -34    0.50    0.40
  -1  -2 -34    0.32    0.37
   1   2 -34    1.00    0.74
  -1   2 -34    0.43    0.47
  -1   2  34   -0.11    0.72
   1  -2  34   -0.67    0.90
  -1  -2  34   -0.10    0.40
   1  -2 -34    0.59    0.80
  -1  -2 -34    0.50    0.56
  -1   2  35   63.23    5.00
   1   2  35   57.90    4.85
  -1  -2  35   63.95    5.04
   1  -2  35   62.86    5.13
   1  -2 -35   63.54    5.11
  -1  -2 -35   68.58    5.30
   1  -2 -35   68.55    5.06
  -1   2 -35   55.89    4.66
   1  -2  35   62.26    5.41
  -1  -2  35   58.00    5.31
  -1   2  35   58.14    5.26
   1   2 -35   62.63    4.65
  -1  -2 -35   68.23    5.33
   1  -2  36   -0.18    0.84
  -1   2  36   -0.25    0.42
  -1  -2  36    0.17    0.49
   1   2  36   -1.29    1.00
  -1  -2 -36    1.43    0.77
   1  -2 -36   -0.14    0.35
  -1  -2  36    0.15    0.93
  -1   2 -36    0.26    0.57
  -1   2  36    0.35    0.77
  -1  -2 -36    0.27    0.32
   1  -2 -36    0.38    0.55
   1  -2  36    0.32    0.53
   1   2 -36    0.03    0.36
  -1  -2 -37   36.93    3.46
   1   2 -37   36.12    3.27
   1  -2 -37   38.74    3.53
  -1   2 -37   36.12    3.32
  -1  -2  37   34.33    3.25
   1   2  37   34.76    3.29
   1  -2  37   37.93    3.45
  -1   2  37   36.47    3.34
  -1   2  37   33.21    3.24
  -1  -2 -37   33.92    3.31
  -1   2 -37   37.84    3.41
   1   2 -37   37.49    3.04
   1  -2  37   36.85    3.72
   1  -2 -37   40.12    3.29
  -1  -2  37   37.14    3.77
  -1   2  37   34.08    3.39
  -1   2 -38    9.12    1.54
   1  -2 -38    7.07    1.38
  -1  -2 -38    9.48    1.59
   1   2 -38    8.59    1.49
  -1   2  38    7.38    1.32
   1   2  38    8.68    1.47
   1  -2  38    8.71    1.47
  -1  -2  38   10.58    1.63
  -1   2  38    8.60    1.48
   1  -2  38    8.83    1.69
  -1   2  38    8.94    1.52
   1  -2 -38    8.22    1.32
  -1   2 -38    9.60    1.62
  -1  -2 -38    8.17    1.43
  -1  -2  38    9.96    1.81
   1   2  39   -0.15    0.26
   1  -2  39   -0.32    0.57
  -1  -2  39    0.27    0.23
  -1   2  39   -0.52    0.58
   1   2 -39   -0.60    0.60
   1  -2 -39   -0.67    0.65
  -1   2 -39   -0.32    0.37
  -1  -2 -39   -0.26    0.65
   1  -2  39    0.01    0.48
  -1   2 -39   -0.49    0.36
  -1  -2 -39    0.25    0.26
  -1  -2  39   -0.45    0.42
  -1   2 -40    4.53    0.84
  -1  -2 -40    3.31    0.70
  -1  -2  40    5.46    1.11
  -1  -3   0   -0.83    0.73
   1  -3   0   -1.13    1.08
  -1   3   0    0.32    0.09
  -1  -3   0    0.19    0.11
  -1   3   0    0.92    0.79
   1  -3   1   10.84    1.70
  -1  -3  -1   11.46    0.87
  -1  -3   1    7.78    1.48
  -1   3  -1    9.15    0.75
  -1  -3  -1    8.68    1.64
   1  -3  -1    8.09    1.65
  -1   3   1   13.03    1.95
  -1   3  -1   12.94    2.01
  -1  -3   2   10.81    2.48
   1  -3  -2   16.82    3.65
  -1   3  -2    6.67    0.76
   1  -3   2    7.85    1.92
  -1  -3  -2   18.09    3.63
  -1  -3  -2   12.20    1.25
  -1   3   2   16.49    3.45
   1   3   2    7.82    2.08
  -1   3  -2    9.79    1.88
  -1  -3  -3  900.69   11.11
  -1  -3   3  946.20   17.67
  -1   3  -3  836.55   10.62
   1  -3   3  950.77   17.65
   1   3   3  969.92   14.73
  -1   3  -3  934.23   17.21
  -1   3   3 1048.03   18.25
  -1  -3   4  220.22    8.83
  -1   3  -4  190.47    5.82
  -1  -3  -4  196.65    5.85
   1  -3   4  229.54    9.01
  -1   3   4  238.05    8.70
   1   3   4  216.77    7.15
   1  -3   5    4.14    1.34
  -1  -3   5    4.19    1.23
  -1   3   5    6.24    1.51
   1   3  -5    6.63    1.42
   1  -3   6  482.38   13.70
  -1  -3   6  463.51   13.32
   1   3  -6  459.98   11.70
   1  -3   7 2039.35   29.03
  -1  -3   7 2001.89   28.49
   1  -3   8  120.77    7.39
  -1  -3   8  125.81    7.49
   1   3  -8  100.60    5.35
  -1  -3   9   81.22    6.20
   1  -3   9   81.52    6.31
   1  -3  10  173.99    9.51
  -1  -3  10  176.72    9.55
   1  -3  11 1275.19   26.69
  -1  -3  11 1263.73   26.20
   1   3 -11 1216.75   27.26
  -1  -3  12 2042.98   34.56
   1  -3  12 2003.03   34.72
   1   3 -12 1950.77   35.63
   1  -3  13   18.36    3.90
  -1  -3  13   14.61    3.53
   1   3 -13   13.25    2.97
  -1  -3  14 2396.84   40.06
   1  -3  14 2403.46   40.48
   1   3 -14 2069.26   38.56
  -1   3 -14 2122.99   37.59
   1   3 -14 2275.25   40.96
  -1  -3  15  265.02   13.76
   1  -3  15  264.63   13.90
   1   3 -15  235.84   13.31
  -1   3 -15  205.55   12.23
   1   3 -15  233.96   13.79
  -1  -3  16  486.69   19.40
   1  -3  16  478.64   19.45
   1   3 -16  427.17   19.38
   1   3 -16  403.73   17.87
  -1   3 -16  420.03   17.43
   1  -3  17  657.32   23.51
  -1  -3  17  648.10   23.00
  -1   3 -17  516.99   19.68
  -1   3 -17  499.90   20.32
   1   3 -17  539.71   21.03
   1   3 -17  569.51   22.03
  -1  -3  18    0.78    1.87
   1  -3  18    2.56    1.51
  -1   3 -18    0.52    1.01
  -1   3 -18    1.52    0.93
   1   3 -18    1.97    1.53
   1   3 -18    1.35    1.80
   1  -3  19   21.61    4.37
  -1  -3  19   22.26    4.36
   1   3 -19   17.76    4.16
   1   3 -19   14.49    3.88
  -1   3 -19   14.66    3.31
  -1   3 -19   15.62    3.47
   1  -3  20  111.25   10.77
  -1  -3  20  114.19   10.71
   1   3 -20   95.14    9.49
  -1   3 -20   98.13    9.33
  -1   3 -20  104.11    9.26
   1  -3  21   72.68    8.52
  -1  -3  21   67.48    7.99
   1   3 -21   57.02    7.72
  -1   3 -21   60.17    7.22
  -1  -3  22  384.41   20.70
   1  -3  22  395.49   21.08
  -1  -3 -22  377.20   13.57
   1  -3 -22  381.46   13.74
   1  -3  22  369.44   14.46
  -1   3 -22  328.08   16.96
   1   3 -22  323.93   18.50
  -1  -3  22  399.97   15.17
  -1  -3 -22  375.30   14.12
   1  -3  22  349.77   13.23
  -1   3  23  287.19   12.19
   1  -3  23  286.60   11.88
   1  -3  23  323.21   19.51
  -1  -3  23  336.50   19.93
  -1  -3  23  292.72   12.07
   1   3  23  292.34   12.48
  -1  -3 -23  298.38   12.39
   1  -3 -23  318.33   12.95
  -1  -3  23  342.73   14.68
   1  -3  23  308.30   13.83
  -1  -3 -23  311.78   13.09
   1  -3 -23  320.46   12.85
  -1  -3  23  301.74   12.79
   1  -3  23  293.98   12.32
   1  -3  24   23.62    3.43
  -1  -3  24   24.35    3.48
  -1  -3  24   21.85    4.38
  -1   3  24   25.30    3.75
   1  -3  24   21.78    5.06
   1   3  24   24.98    3.72
  -1  -3  24   28.14    4.27
   1  -3  24   24.95    4.02
   1  -3 -24   25.91    3.78
  -1  -3 -24   28.09    3.85
  -1   3  24   22.64    3.75
  -1  -3  24   25.00    3.75
   1  -3 -24   26.97    3.75
   1  -3  24   26.53    3.77
  -1  -3 -24   27.43    3.89
  -1  -3  25   96.08    7.01
   1  -3  25   99.43    7.20
   1   3  25   80.07   10.14
  -1   3  25   87.85   10.74
  -1   3  25   94.99    7.25
  -1  -3  25  100.00   11.29
   1   3  25   94.28    7.21
   1  -3  25   95.17   10.87
  -1  -3  25  110.46    8.85
   1  -3  25   95.83    8.16
   1  -3 -25  107.46    7.61
  -1  -3 -25  101.42    7.33
   1  -3 -25  101.52    7.43
   1  -3  25   95.73    7.35
  -1  -3  25   95.20    7.41
  -1   3  25   94.25    7.80
  -1  -3 -25  102.53    7.70
  -1  -3  26   38.31    4.53
   1  -3  26   38.37    4.49
   1   3  26   40.77    4.78
  -1   3  26   41.15    4.77
  -1  -3  26   42.44    5.37
  -1  -3 -26   44.21    4.83
   1  -3 -26   44.06    4.91
   1  -3  26   39.51    5.32
   1  -3  26   39.70    4.64
  -1  -3 -26   46.04    5.21
  -1  -3  26   41.27    4.91
  -1   3  26   40.71    5.05
   1  -3 -26   42.33    4.88
   1   3  27    4.79    1.60
   1  -3  27    8.86    2.07
  -1  -3  27    6.34    1.65
  -1   3  27    8.26    2.30
  -1  -3  27    6.39    2.01
   1  -3  27    7.19    2.47
   1  -3 -27   10.06    2.28
  -1  -3 -27    6.90    2.00
   1  -3 -27    6.54    1.92
  -1  -3  27    9.18    2.35
  -1  -3 -27    7.41    2.11
  -1   3  27    7.34    2.13
   1  -3  27    8.62    2.21
  -1  -3  28   61.89    5.63
   1   3  28   61.90    5.89
   1  -3  28   66.10    5.92
  -1   3  28   58.45    5.67
   1  -3 -28   64.16    6.05
  -1  -3  28   60.99    6.70
  -1  -3 -28   63.72    5.99
   1  -3  28   51.61    6.11
   1  -3  28   59.44    5.89
  -1  -3  28   57.24    5.80
  -1   3  28   63.65    6.46
  -1  -3 -28   62.59    6.09
   1  -3 -28   64.49    5.96
  -1  -3  29   -0.05    0.61
   1   3  29    0.51    0.68
   1  -3  29    0.69    0.71
  -1   3  29   -0.25    0.70
  -1  -3  29    0.89    1.22
   1  -3 -29    0.47    0.86
   1  -3  29    1.39    1.44
  -1  -3 -29   -0.26    0.89
  -1  -3 -29    2.78    1.44
  -1  -3  29    1.77    1.16
  -1   3  29   -0.98    1.15
   1  -3  29    0.01    0.51
   1  -3 -29    1.07    1.01
  -1  -3  30   83.76    6.48
   1   3  30   87.14    6.90
  -1   3  30   92.94    7.08
   1  -3  30   88.52    6.80
  -1  -3 -30   84.36    6.83
   1  -3  30   73.31    7.26
   1  -3 -30   87.03    6.90
  -1  -3  30   71.50    7.12
  -1  -3 -30   96.00    7.37
   1  -3  30   82.28    6.83
   1  -3 -30   92.92    7.00
  -1  -3  30   85.98    7.09
  -1   3  30   85.49    7.32
   1  -3  31   81.49    6.33
  -1   3  31   77.36    6.27
  -1  -3  31   83.67    6.35
   1   3  31   76.17    6.31
   1  -3 -31   86.77    6.78
  -1  -3 -31   79.14    6.34
   1  -3  31   72.16    6.93
  -1  -3  31   81.51    7.43
   1  -3 -31   82.33    6.52
   1  -3  31   71.87    6.32
  -1  -3  31   73.03    6.56
  -1  -3 -31   75.93    6.44
  -1   3  31   81.79    7.00
   1   3  32  100.41    6.99
  -1  -3  32  109.78    7.06
   1  -3  32  105.90    7.06
  -1   3  32   98.09    6.86
  -1  -3 -32  103.15    7.19
   1  -3 -32  103.79    7.25
   1  -3  32   85.82    7.30
  -1  -3  32   98.34    7.80
  -1  -3 -32  108.19    7.41
   1  -3 -32  110.11    7.24
  -1  -3  32   96.64    7.30
   1  -3  32  106.57    7.49
  -1   3  32   99.22    7.37
   1  -3  33   33.14    3.75
  -1  -3  33   36.24    3.87
  -1   3  33   27.33    3.44
   1   3  33   33.03    3.81
  -1  -3 -33   31.11    3.78
   1  -3 -33   35.70    4.13
   1  -3  33   32.15    4.03
   1  -3 -33   38.02    4.10
  -1  -3 -33   36.18    4.12
  -1  -3  33   33.61    4.18
  -1   3  33   39.18    4.48
  -1  -3 -34    2.44    1.12
   1  -3 -34    2.58    1.11
  -1   3  34    1.27    0.63
   1  -3  34    1.66    1.01
   1   3  34    1.38    0.74
  -1  -3  34    0.17    0.44
  -1   3  34    2.40    1.46
   1   3 -34    1.36    0.63
  -1  -3  34    2.14    0.96
   1  -3 -34    1.13    0.36
  -1  -3 -34    2.67    1.08
  -1   3  34    0.48    0.91
   1  -3  34    1.28    0.86
  -1   3  35   19.50    2.55
  -1  -3  35   20.63    2.58
   1   3  35   19.01    2.49
   1  -3  35   19.99    2.56
  -1  -3 -35   20.30    2.79
   1  -3 -35   20.48    2.78
  -1  -3  35   17.31    2.77
   1   3 -35   18.39    2.39
  -1   3 -35   16.61    2.45
   1  -3  35   20.59    2.99
   1  -3 -35   20.28    2.63
  -1  -3 -35   19.91    2.73
   1  -3  36   15.85    2.09
  -1   3  36   15.66    2.17
   1   3  36   16.32    2.20
  -1  -3  36   16.25    2.14
   1  -3 -36   14.93    2.19
  -1  -3 -36   17.22    2.40
   1  -3  36   17.21    2.58
   1   3 -36   16.78    2.06
  -1  -3 -36   16.08    2.33
  -1   3 -36   12.98    2.01
  -1  -3  36   15.29    2.43
   1  -3 -36   15.49    2.11
  -1   3  37   16.14    1.95
   1  -3  37   17.35    1.96
  -1  -3  37   16.65    1.91
   1   3  37   17.54    2.08
   1  -3 -37   18.87    2.30
  -1  -3 -37   15.85    2.12
   1  -3 -37   16.45    1.92
   1  -3  37   17.19    2.38
  -1  -3  37   15.97    2.37
  -1  -3 -37   18.61    2.30
  -1   3 -37   16.66    2.13
   1  -3  38   70.21    3.41
   1   3  38   66.46    3.36
   1  -3 -38   66.61    3.94
  -1   3 -38   68.19    3.86
   1   3 -38   67.38    3.84
  -1  -3 -38   67.89    4.01
  -1  -3 -38   62.24    3.73
  -1   3 -38   68.10    3.82
  -1  -3  38   68.94    4.44
   1  -3  38   67.78    4.37
   1   3 -39    4.55    0.88
   1  -3 -39    4.71    0.98
  -1   3 -39    5.35    1.00
  -1  -3 -39    4.13    0.87
  -1  -3  39    5.82    1.16
   1  -3  39    5.70    1.14
  -1  -4   0  245.98   13.43
   1  -4   0  221.81   12.07
  -1   4   0  248.25   10.66
   1  -4  -1 1405.58   24.25
  -1  -4  -1 1350.12   23.87
  -1  -4   1 1344.00   24.19
   1  -4   1 1395.75   24.45
   1   4   1 1392.16   19.70
  -1   4   1 1453.73   24.77
  -1   4  -1 1359.01   23.84
  -1  -4  -2   75.96    5.90
   1  -4   2  172.87   11.93
  -1  -4   2  140.48   11.19
   1  -4  -2   54.75    5.40
   1   4   2   76.18    4.69
  -1   4  -2  180.22    8.96
  -1   4   2   79.42    6.61
   1  -4   3  101.19    6.75
  -1  -4   3  102.62    6.86
  -1   4   3  111.68    7.09
  -1   4  -3   96.97    6.50
   1   4   3   96.11    5.25
  -1  -4   4  319.67   12.09
   1  -4   4  303.50   11.78
   1   4  -4  300.70   11.37
  -1   4   4  335.68   12.20
  -1   4  -4  299.54   11.42
   1  -4   5    4.06    2.43
  -1  -4   5    3.19    2.49
   1   4  -5    3.86    1.87
  -1   4   5    4.79    2.33
   1  -4   6  859.15   20.44
  -1  -4   6  850.38   20.30
   1   4  -6  831.99   18.78
  -1  -4   7   18.67    3.37
   1  -4   7   21.29    3.72
  -1   4   7   27.65    3.91
   1   4  -7   17.00    2.95
  -1  -4   8    3.38    1.85
   1  -4   8    2.46    1.63
  -1   4   8    0.67    1.18
   1   4  -8    0.21    0.95
   1  -4   9  780.42   21.40
  -1  -4   9  780.56   21.10
  -1  -4  10  157.30    9.81
   1  -4  10  164.54   10.16
  -1   4  10  175.25    9.37
  -1  -4  11  236.45   12.32
   1  -4  11  228.89   12.25
  -1   4  11  258.68   11.59
   1  -4  12  102.43    8.35
  -1  -4  12   99.35    8.19
  -1   4  12  116.50    7.89
   1  -4  13  250.88   13.55
  -1  -4  13  243.68   13.27
  -1   4  13  273.42   12.20
   1  -4  14   46.70    5.90
  -1  -4  14   45.57    5.94
  -1   4  14   51.04    5.28
   1   4 -14   51.24    6.85
   1  -4  15  512.74   20.61
  -1  -4  15  499.85   20.03
   1   4 -15  456.52   20.48
  -1   4 -15  424.58   19.29
  -1   4  15  573.72   17.86
   1   4 -15  440.66   19.98
  -1  -4  16   16.96    4.22
   1  -4  16   19.65    4.42
   1   4 -16   16.57    4.13
   1   4 -16   14.83    3.80
  -1   4 -16   12.65    3.50
   1  -4  17    2.82    1.44
  -1  -4  17    4.06    1.54
  -1   4 -17    1.85    1.98
   1   4 -17    3.66    2.08
   1   4 -17    4.21    2.36
   1  -4  18   32.85    5.64
  -1  -4  18   35.36    5.92
  -1   4 -18   31.71    5.66
   1   4 -18   28.74    5.61
  -1   4 -18   31.93    5.58
   1   4 -18   26.35    5.26
  -1  -4  19   38.35    5.89
   1  -4  19   38.42    6.06
  -1   4 -19   37.23    6.17
  -1   4 -19   33.72    5.75
   1   4 -19   42.28    6.94
   1   4 -19   40.76    6.56
   1  -4  20   70.98    8.34
  -1  -4  20   85.64    9.16
   1  -4  20   78.76    6.53
   1   4 -20   71.27    9.03
  -1  -4 -20   86.77    6.60
   1  -4 -20   96.57    7.04
  -1   4 -20   65.16    8.25
  -1  -4  20   77.85    6.50
  -1   4 -20   67.42    8.38
   1   4 -20   74.92    9.51
  -1  -4 -20   86.15    6.78
   1  -4  21  176.08   14.06
  -1  -4  21  180.85   14.27
  -1   4 -21  163.61   12.99
   1   4 -21  155.21   13.37
  -1   4 -21  158.24   13.18
   1  -4 -21  192.77   10.16
  -1  -4 -21  200.22   10.15
   1  -4  21  170.68    9.73
   1   4 -21  181.39   14.59
  -1  -4  21  193.72   10.49
  -1  -4  21  175.25    9.41
  -1  -4 -21  180.41   10.07
   1  -4  21  180.75    9.50
   1  -4 -21  185.76    9.85
  -1  -4  22  181.52   14.46
   1  -4  22  174.67   14.61
  -1   4 -22  160.36   13.50
   1  -4  22  166.92    9.87
  -1  -4 -22  175.98    9.70
  -1   4 -22  159.96   12.93
  -1  -4  22  178.51   10.21
   1  -4 -22  182.99   10.07
   1   4 -22  166.50   13.85
  -1  -4  22  164.78    9.33
   1  -4  22  165.25    9.27
   1  -4 -22  175.41    9.65
  -1  -4 -22  183.87   10.27
   1  -4  23   34.30    6.49
  -1  -4  23   38.12    6.65
  -1  -4 -23   34.71    4.31
   1  -4  23   33.29    4.50
   1  -4 -23   41.24    4.74
   1   4 -23   34.57    6.52
  -1  -4  23   36.05    4.83
   1  -4 -23   36.49    4.48
  -1  -4  23   36.31    4.43
   1  -4  23   34.13    4.27
  -1  -4 -23   42.74    5.02
  -1  -4  24  164.53   14.51
   1  -4  24  181.52   15.35
   1  -4 -24  170.85    9.89
  -1  -4  24  157.88    9.99
  -1  -4 -24  165.38    9.61
   1   4 -24  150.17   13.58
   1  -4  24  154.17    9.84
   1  -4  24  159.09    9.32
   1  -4 -24  168.05    9.58
  -1  -4 -24  182.90   10.41
  -1  -4  24  158.16    9.42
   1  -4  25   36.55    5.03
  -1  -4 -25   54.60    5.50
   1  -4 -25   47.97    5.29
  -1  -4  25   40.82    5.36
   1  -4  25   42.55    4.85
  -1  -4  25   43.28    4.92
  -1  -4 -25   49.66    5.52
   1  -4 -25   46.69    5.15
   1  -4  26    2.58    1.18
  -1  -4  26    2.24    1.52
  -1  -4 -26    1.74    1.05
   1  -4 -26    4.72    1.65
   1  -4 -26    3.86    1.26
  -1  -4 -26    4.17    1.46
   1  -4  26    2.85    1.10
  -1  -4  26    2.47    1.38
   1  -4  27   77.07    6.02
  -1  -4  27   71.73    5.75
  -1  -4 -27   74.32    6.49
   1  -4  27   68.14    6.89
  -1  -4  27   74.87    7.21
   1  -4 -27   80.96    6.83
  -1  -4  27   71.99    6.45
   1  -4  27   78.43    6.70
   1  -4 -27   75.86    6.55
  -1  -4 -27   77.97    6.89
   1  -4  28   14.49    2.53
  -1  -4  28    8.07    1.83
  -1  -4 -28    5.34    1.79
  -1  -4  28    3.22    1.54
   1  -4  28    6.97    2.35
   1  -4 -28    6.80    1.98
   1  -4  28    7.06    2.01
  -1  -4 -28    5.95    1.90
  -1  -4  28    8.76    2.26
   1  -4 -28    7.68    2.05
  -1   4  29   56.72    5.15
  -1  -4  29   66.69    5.40
   1  -4  29   63.74    5.30
   1   4  29   61.10    5.49
  -1  -4  29   57.90    6.26
  -1  -4 -29   58.10    5.68
   1  -4 -29   65.75    6.04
   1  -4  29   57.28    6.17
   1  -4 -29   63.88    5.80
  -1  -4 -29   69.04    6.33
   1  -4  29   53.46    5.47
  -1  -4  29   52.91    5.48
   1  -4  30    3.02    1.02
   1   4  30    4.08    1.41
  -1  -4  30    4.54    1.28
  -1   4  30    5.28    1.57
   1  -4  30    0.75    0.59
  -1  -4 -30    2.98    0.97
  -1  -4  30    1.58    0.90
   1  -4 -30    2.83    1.06
  -1  -4 -30    2.62    0.95
  -1  -4  30    2.44    0.96
   1  -4  30    2.34    1.02
   1  -4 -30    2.06    0.95
  -1  -4  31    0.79    0.35
   1  -4  31    0.48    0.40
   1   4  31   -0.52    0.72
  -1   4  31   -0.37    0.78
  -1  -4 -31   -1.35    1.18
   1  -4 -31   -0.69    0.72
   1  -4  31   -1.28    1.53
  -1  -4  31   -0.88    1.33
   1  -4 -31    0.35    0.71
   1  -4  31   -0.62    0.87
  -1  -4 -31   -0.67    1.12
  -1  -4  31    0.58    0.59
   1   4  32   25.49    3.15
  -1   4  32   28.03    3.21
   1  -4  32   26.73    3.08
  -1  -4  32   28.15    3.13
   1  -4 -32   23.90    3.40
  -1  -4 -32   25.93    3.39
  -1  -4  32   20.28    3.64
   1  -4  32   19.60    3.30
  -1  -4  32   25.97    3.58
   1  -4 -32   26.98    3.41
   1  -4  32   25.25    3.51
  -1  -4 -32   27.23    3.57
  -1  -4  33   10.07    1.69
   1  -4  33   10.29    1.80
   1  -4  33    6.16    1.72
   1  -4 -33    9.22    1.95
  -1  -4  33    7.04    2.00
  -1  -4 -33    7.36    1.68
  -1  -4  33    8.29    2.02
   1  -4  33    9.36    2.08
  -1  -4 -33    9.46    2.09
   1  -4 -33    8.41    1.77
  -1  -4 -34    2.34    0.87
   1  -4 -34    2.03    1.06
  -1  -4 -34    3.24    1.13
   1  -4  34    2.59    0.93
   1  -4 -34    2.55    1.15
  -1  -4  34    4.12    1.39
   1  -4 -35    3.01    0.95
  -1  -4 -35    4.43    1.23
  -1  -4 -35    4.94    1.34
   1  -4 -35    4.00    1.09
   1   4 -35    5.22    1.07
   1  -4  35    3.21    1.17
  -1  -4  35    2.52    0.93
  -1  -4 -36    1.54    0.61
   1  -4 -36    2.78    1.03
   1  -4 -36    3.04    0.82
   1  -4  36    1.90    0.70
  -1   4 -36    1.06    0.28
  -1  -4 -36    3.05    0.98
  -1  -4  36    2.04    1.08
   1   4 -36    2.94    0.78
  -1  -4 -37   46.53    3.33
   1  -4 -37   47.56    3.32
   1  -4  37   47.21    3.60
  -1  -4 -37   42.22    3.11
  -1  -4  37   48.69    3.65
  -1   4 -37   44.72    3.08
   1   4 -38    0.49    0.38
   1  -4 -38    0.56    0.29
  -1  -4 -38    0.56    0.33
  -1   4 -38    0.05    0.38
   1  -4  38   -0.28    0.45
  -1  -4  38    0.58    0.49
   1  -5   0  144.35   11.73
  -1  -5   0  126.57   12.21
  -1   5   0  118.65    8.57
   1  -5  -1  412.40   14.86
   1  -5   1  428.40   15.59
  -1  -5   1  427.50   15.93
  -1  -5  -1  425.91   15.36
   1   5  -1  401.78   15.38
  -1   5   1  441.46   15.83
   1   5   1  456.75   12.23
   1   5  -1  450.60   12.40
  -1   5  -1  424.51   15.49
  -1  -5   2   79.50   10.91
  -1  -5  -2   22.45    8.86
   1  -5   2   76.87    9.82
   1  -5  -2   47.77    9.07
  -1   5   2   48.94    6.38
   1   5  -2  128.65    9.56
   1   5   2   58.18    4.91
  -1   5  -2   81.42    7.14
   1  -5   3  225.89   11.62
   1   5  -3  214.05   11.48
  -1   5  -3  227.36   11.44
  -1  -5   4  723.25   21.28
   1  -5   4  674.84   20.29
   1   5  -4  645.76   19.51
  -1   5   4  765.93   21.57
   1  -5   5 1481.97   29.98
  -1  -5   5 1462.89   29.83
   1   5  -5 1464.61   29.25
  -1  -5   6   39.34    7.88
   1  -5   6   35.60    7.10
   1   5  -6   20.10    4.72
  -1   5   6   12.03    4.06
   1  -5   7  893.03   23.92
  -1  -5   7  913.42   24.04
   1   5  -7  902.74   22.81
  -1  -5   8  248.98   13.00
   1  -5   8  261.28   13.36
   1   5  -8  230.33   11.61
   1  -5   9  257.33   13.43
  -1  -5   9  245.82   13.04
  -1   5   9  280.43   13.62
  -1  -5  10  231.90   12.88
   1  -5  10  242.86   13.41
  -1   5  10  259.97   13.34
  -1  -5  11  724.09   23.43
   1  -5  11  755.38   24.15
  -1   5  11  810.22   23.58
  -1  -5  12  173.98   11.81
   1  -5  12  163.75   11.67
  -1   5  12  182.30   11.28
  -1  -5  13  502.67   20.56
   1  -5  13  503.90   20.74
  -1   5  13  551.49   19.70
   1  -5  14   48.66    6.75
  -1  -5  14   51.88    6.77
   1   5 -14   41.63    6.61
  -1   5  14   53.80    6.20
   1  -5  15  501.49   21.64
  -1  -5  15  494.17   21.29
  -1   5  15  554.61   20.01
  -1  -5  16    0.45    1.03
   1   5 -16    1.17    0.79
  -1   5 -16   -1.08    0.90
   1   5 -16   -0.14    0.89
   1  -5  17  192.60   14.04
  -1  -5  17  195.56   14.01
  -1   5 -17  145.55   12.98
   1   5 -17  176.41   14.41
   1   5 -17  154.21   13.53
  -1  -5  18   -0.72    1.72
   1  -5  18   -2.65    2.26
   1  -5 -18   -0.80    0.77
   1  -5  18    1.47    0.81
  -1   5 -18   -1.16    1.70
   1   5 -18   -0.86    1.17
  -1  -5 -18    0.55    0.68
   1   5 -18    0.51    1.11
  -1  -5  18   -0.11    0.87
   1  -5 -18   -0.39    0.46
  -1  -5 -18   -0.41    0.60
   1  -5  19  124.13   11.70
  -1  -5  19  130.50   11.96
  -1  -5 -19  127.51    8.48
   1  -5  19  130.59    8.23
   1  -5 -19  138.51    8.77
  -1   5 -19  120.88   11.94
   1   5 -19  124.47   12.46
   1   5 -19  116.60   11.96
  -1  -5  19  143.11    8.71
  -1   5 -19  127.84   12.51
  -1  -5  19  125.71    7.77
   1  -5 -19  137.60    8.56
  -1  -5 -19  142.33    8.98
   1  -5  20    1.18    2.12
  -1  -5  20    0.96    2.89
   1  -5 -20    0.25    0.57
  -1   5 -20    0.64    1.65
  -1  -5 -20   -0.18    0.54
   1  -5  20    1.71    1.17
   1   5 -20    3.08    2.49
  -1  -5  20    1.36    0.95
  -1   5 -20    0.03    1.80
   1   5 -20   -1.53    2.59
   1  -5 -20   -0.87    0.95
   1  -5  20    0.61    0.72
  -1  -5 -20    0.64    0.66
  -1  -5  20    1.28    0.80
   1  -5  21  137.89   12.85
  -1  -5  21  129.16   12.19
  -1  -5 -21  124.87    8.39
   1   5 -21  131.53   13.20
  -1   5 -21  118.12   11.80
   1  -5 -21  132.80    8.77
   1   5 -21  125.85   12.58
   1  -5  21  123.07    8.42
  -1   5 -21  112.83   11.96
  -1  -5  21  122.65    8.54
   1  -5  21  126.44    8.16
   1  -5 -21  139.38    8.74
  -1  -5  21  125.95    8.02
  -1  -5 -21  136.03    8.94
   1  -5  22   57.26    8.28
  -1  -5  22   61.99    8.23
  -1  -5  22   59.29    5.99
   1  -5 -22   63.53    6.03
  -1   5 -22   53.20    7.89
  -1   5 -22   50.94    8.12
   1  -5  22   57.45    5.77
  -1  -5 -22   57.71    5.67
  -1  -5  22   59.72    5.56
   1  -5  22   58.86    5.64
  -1  -5 -22   62.83    6.15
   1  -5 -22   59.65    5.78
   1  -5  23  320.94   13.84
  -1  -5 -23  356.16   14.18
  -1  -5  23  337.64   14.26
   1  -5 -23  367.48   14.57
   1  -5 -23  340.25   13.98
  -1  -5  23  331.33   13.23
   1  -5  23  338.54   13.72
  -1  -5 -23  335.92   14.36
  -1  -5  24   35.91    4.83
   1  -5 -24   32.68    4.48
  -1  -5 -24   27.62    3.90
   1  -5  24   30.28    4.46
  -1  -5 -24   35.08    4.62
  -1  -5  24   31.17    4.09
   1  -5 -24   33.74    4.31
   1  -5  24   35.15    4.39
   1  -5 -25   18.95    3.29
  -1  -5  25   15.71    3.48
  -1  -5 -25   17.67    3.13
   1  -5  25   12.39    2.86
  -1  -5 -25   19.00    3.43
   1  -5 -25   19.47    3.34
   1  -5  25   17.23    3.05
  -1  -5  25   15.41    2.86
  -1  -5 -26    6.83    1.99
  -1  -5  26    3.18    1.48
   1  -5 -26    5.31    1.69
   1  -5  26    4.06    1.44
  -1  -5 -26    5.82    2.08
  -1  -5  26    5.05    1.63
   1  -5  26    5.46    1.68
   1  -5 -26    6.01    1.81
   1  -5  27    0.56    0.77
   1  -5 -27    2.96    1.49
  -1  -5  27    1.26    0.99
  -1  -5 -27    2.25    1.01
  -1  -5 -27    2.38    1.13
  -1  -5  27    1.89    1.05
   1  -5 -27    3.76    1.38
   1  -5  27    2.14    0.99
   1  -5 -28   70.93    6.18
   1  -5  28   61.44    6.10
  -1  -5 -28   72.50    6.17
  -1  -5  28   72.86    6.75
   1  -5 -28   67.59    5.85
  -1  -5  28   74.18    6.22
   1  -5  28   71.23    6.17
  -1  -5 -28   75.72    6.48
  -1  -5  29  272.44   12.63
   1  -5 -29  273.27   11.89
   1  -5  29  240.38   11.70
  -1  -5 -29  270.41   11.65
  -1  -5 -29  263.04   11.82
   1  -5 -29  263.17   11.29
   1  -5  29  275.76   11.90
  -1  -5  29  260.15   11.46
  -1  -5 -30   42.89    4.53
   1  -5 -30   40.59    4.46
   1  -5  30   37.01    4.50
  -1  -5  30   43.72    4.90
   1  -5 -30   40.58    4.35
  -1  -5 -30   44.58    4.76
   1  -5  30   42.70    4.59
  -1  -5  30   40.16    4.37
  -1  -5  31  169.43    9.38
   1  -5 -31  178.48    9.02
  -1  -5 -31  176.15    8.91
   1  -5  31  150.82    8.79
  -1  -5  31  170.91    8.77
  -1  -5 -31  189.49    9.26
   1  -5  31  181.76    9.14
   1  -5 -31  177.93    8.62
  -1  -5  32    1.57    0.97
   1  -5 -32    2.25    1.04
   1  -5  32    1.09    1.00
  -1  -5 -32    0.46    0.58
  -1  -5  32    1.07    0.64
  -1  -5 -32    0.87    0.63
   1  -5 -32    0.55    0.34
   1  -5  32    0.97    0.77
   1  -5 -33  216.73    8.84
  -1  -5 -33  215.00    8.74
   1  -5  33  187.54    8.88
  -1  -5  33  185.48    9.03
   1  -5  33  232.34    9.47
  -1  -5  33  219.22    9.11
  -1  -5 -33  222.10    9.03
   1  -5 -33  200.34    8.09
   1  -5 -34    1.30    0.76
  -1  -5 -34    0.47    0.45
  -1  -5  34    0.04    0.35
   1  -5  34    0.82    0.65
   1  -5 -34    0.01    0.53
  -1  -5 -34    0.49    0.76
  -1  -5 -35    0.28    0.40
   1  -5 -35    0.26    0.49
  -1  -5 -35    0.78    0.60
  -1  -5  35    0.27    0.28
   1  -5  35    0.46    0.62
   1  -5 -35    0.48    0.35
   1  -5 -36   22.14    2.20
  -1  -5 -36   23.82    2.26
  -1  -5 -36   23.03    2.22
  -1   5 -36   22.07    2.06
  -1  -5  36   25.25    2.35
   1  -5  36   24.10    2.41
  -1  -6   0   42.10    7.13
   1  -6   0   37.56    7.13
   1   6   0   39.72    5.62
  -1   6   0   26.26    4.45
  -1  -6   1  170.99   11.87
   1  -6   1  175.47   12.35
   1   6  -1   64.06    7.04
  -1   6   1  156.02   11.00
   1   6   1  188.46   12.16
  -1   6  -1   76.36    7.46
  -1  -6   2  437.45   18.03
   1  -6   2  430.15   18.18
  -1   6   2  438.77   18.12
  -1   6  -2  394.15   17.10
   1   6  -2  352.61   16.41
   1   6   2  384.61   17.36
   1  -6   3  308.18   17.84
  -1  -6   3  323.81   17.43
  -1   6   3  227.62   13.49
   1   6   3  219.57   13.35
   1   6  -3  300.11   15.18
  -1  -6   4  285.99   15.18
   1  -6   4  290.91   15.31
   1   6  -4  265.73   14.14
  -1   6   4  251.06   13.91
  -1  -6   5   36.03    6.97
   1  -6   5   35.46    7.27
  -1   6   5   17.13    3.55
   1   6  -5   31.97    5.63
  -1  -6   6   22.15    4.13
   1  -6   6   25.44    4.56
   1   6  -6   22.94    3.93
  -1   6   6   26.99    4.68
   1  -6   7  149.91   10.98
  -1  -6   7  147.41   10.70
  -1   6   7  142.09   10.89
   1   6  -7  122.38    9.76
   1  -6   8   35.98    5.64
  -1  -6   8   38.66    5.68
  -1   6   8   36.15    5.55
  -1  -6   9   59.64    7.23
   1  -6   9   64.35    7.47
  -1   6   9   58.50    6.70
  -1  -6  10   62.61    7.27
   1  -6  10   65.92    7.47
  -1   6  10   65.58    7.34
   1  -6  11   27.22    4.69
  -1  -6  11   17.17    3.70
  -1   6  11   19.11    3.70
   1  -6  12  107.34   10.13
  -1  -6  12  109.91   10.00
  -1   6  12  112.26    9.60
  -1  -6  13   -0.98    1.73
   1  -6  13   -6.08    2.65
  -1   6  13    0.10    1.47
   1   6 -13   -0.64    2.90
  -1   6  14   56.79    7.15
   1  -6  14   57.39    5.00
  -1  -6  14   59.04    5.12
  -1  -6 -14   63.47    5.90
   1   6 -14   50.51    8.15
   1  -6 -14   58.84    5.67
   1  -6  14   56.37    7.61
  -1  -6  14   61.92    7.82
  -1  -6 -14   58.69    6.41
   1  -6 -14   59.10    5.69
   1  -6  14   53.05    5.29
  -1  -6  14   57.35    5.39
  -1  -6 -14   55.88    5.62
   1  -6  15    2.93    1.34
  -1  -6  15    1.33    1.66
   1   6 -15    2.64    1.85
  -1  -6 -15    1.39    0.83
   1  -6 -15    3.20    1.59
   1  -6  15    2.07    0.69
  -1  -6 -15    4.93    1.72
  -1  -6  15    2.96    1.35
   1  -6 -15    2.60    1.21
  -1  -6 -15    1.51    0.91
  -1  -6 -15    2.52    1.27
  -1  -6  15    3.63    1.50
  -1  -6  16    8.09    2.94
   1  -6  16    2.86    3.07
   1  -6 -16    5.61    2.25
  -1  -6 -16    1.86    1.14
  -1  -6  16    0.81    0.75
   1   6 -16    1.96    1.80
  -1  -6 -16    1.80    1.66
   1  -6  16    2.66    1.37
   1   6 -16   -0.61    1.21
  -1   6 -16    7.53    3.02
  -1  -6 -16    0.13    0.64
  -1  -6 -16    0.87    1.12
   1  -6 -16    3.76    1.81
  -1  -6  17    1.37    1.67
   1  -6  17    1.81    1.65
   1  -6 -17    2.46    1.57
  -1  -6  17    1.26    0.96
   1  -6  17    0.74    0.72
  -1   6 -17    0.41    1.63
   1   6 -17    0.38    1.61
   1   6 -17    0.50    1.34
  -1  -6 -17    1.18    0.57
   1  -6 -17    2.35    1.39
  -1  -6 -17    0.05    0.71
  -1  -6 -17    0.25    1.09
   1   6 -18   33.22    6.76
  -1   6 -18   38.04    7.14
  -1  -6  18   42.03    4.64
   1  -6  18   43.74    4.72
  -1  -6 -18   42.95    4.94
   1  -6 -18   44.61    5.24
   1   6 -18   36.86    7.30
  -1  -6  18   42.32    6.86
   1  -6  18   36.22    5.89
  -1  -6 -18   48.03    5.83
  -1  -6 -18   44.41    5.17
   1  -6 -18   41.06    4.87
   1  -6 -19  118.14    8.27
   1  -6  19  104.30    7.37
  -1  -6  19  106.53    7.59
  -1  -6 -19  115.88    8.09
  -1  -6  19  102.55   10.73
   1  -6  19  104.71   10.88
  -1  -6 -19  114.49    8.81
   1  -6  19  111.35    7.49
   1  -6 -19  108.54    7.88
  -1  -6 -19  106.29    7.98
  -1  -6  20   40.04    4.88
   1  -6  20   38.78    4.75
   1  -6 -20   40.64    4.91
  -1  -6 -20   40.11    4.87
  -1  -6 -20   43.05    5.32
   1  -6 -20   41.10    4.86
  -1  -6 -20   41.23    5.04
   1  -6  20   40.36    4.53
   1  -6 -21   62.37    6.06
   1  -6  21   63.55    6.00
  -1  -6  21   64.64    6.19
  -1  -6 -21   59.43    5.89
  -1  -6 -21   60.85    6.33
  -1  -6 -21   65.65    6.33
   1  -6 -21   62.10    5.97
   1  -6  21   65.60    5.84
   1  -6  22    0.66    0.75
  -1  -6 -22    1.78    1.19
   1  -6 -22    0.59    0.68
  -1  -6  22    1.49    1.17
  -1  -6 -22    0.27    0.70
   1  -6 -22    0.88    1.05
  -1  -6 -22    0.53    1.04
   1  -6  22    0.53    0.37
  -1  -6  22    0.35    0.78
  -1  -6 -23    8.69    2.47
   1  -6 -23    8.16    2.27
  -1  -6  23    9.76    2.71
   1  -6  23    7.32    2.06
   1  -6  23    9.79    2.30
  -1  -6 -23    6.62    2.17
   1  -6 -23    9.52    2.38
  -1  -6  23    7.48    1.93
  -1  -6 -23    6.21    1.94
   1  -6 -24  136.14    8.90
  -1  -6  24  133.43    8.99
  -1  -6 -24  131.89    8.56
   1  -6  24  120.66    8.48
  -1  -6  24  129.10    7.89
   1  -6  24  138.51    8.43
  -1  -6 -24  138.85    8.99
   1  -6 -24  132.39    8.52
   1  -6 -25   18.73    3.18
  -1  -6  25   19.28    3.50
   1  -6  25   17.62    3.19
  -1  -6 -25   18.30    3.08
  -1  -6  25   17.96    3.01
  -1  -6 -25   18.52    3.26
   1  -6  25   19.18    3.10
   1  -6 -25   20.30    3.40
  -1  -6 -26    9.75    2.29
   1  -6 -26   10.25    2.31
  -1  -6  26    9.75    2.17
   1  -6  26    8.73    2.19
   1  -6 -26   11.71    2.56
  -1  -6  26   11.92    2.37
   1  -6  26   10.66    2.31
  -1  -6 -26   12.96    2.72
   1  -6 -26   10.54    2.39
  -1  -6 -27   63.20    5.62
   1  -6  27   57.16    5.55
   1  -6 -27   63.40    5.70
  -1  -6  27   64.37    5.87
   1  -6 -27   71.32    6.09
   1  -6  27   65.74    5.61
  -1  -6 -27   71.50    6.11
   1  -6 -27   65.73    5.66
  -1  -6  27   57.64    5.08
   1  -6 -28   77.66    6.09
  -1  -6 -28   72.34    5.86
  -1  -6  28   65.82    5.91
   1  -6  28   63.76    5.82
  -1  -6  28   78.51    5.78
   1  -6 -28   73.75    5.81
   1  -6  28   71.03    5.68
  -1  -6 -28   71.98    5.94
   1  -6  29    1.40    0.55
  -1  -6 -29    2.67    1.40
  -1  -6  29    2.72    1.32
   1  -6 -29    3.68    1.36
   1  -6 -29    1.54    1.03
  -1  -6 -29    2.36    0.91
  -1  -6  29    1.84    0.72
   1  -6  29    3.79    1.22
   1  -6 -30   21.75    3.02
   1  -6  30   14.29    2.64
  -1  -6  30   21.80    3.29
  -1  -6 -30   24.20    3.10
  -1  -6  30   22.52    2.84
   1  -6  30   23.65    3.06
   1  -6 -30   22.56    2.95
  -1  -6 -30   23.63    3.17
   1  -6  31   -0.07    0.75
  -1  -6  31    0.02    0.63
  -1  -6 -31    0.65    1.38
   1  -6 -31    0.63    0.84
   1  -6  31   -0.18    0.40
  -1  -6  31    0.07    0.45
  -1  -6 -31    1.91    1.03
   1  -6 -31    0.31    0.84
  -1  -6  32    2.98    1.23
   1  -6  32    2.25    1.14
  -1  -6 -32    4.28    1.20
   1  -6 -32    5.34    1.36
  -1  -6  32    4.99    1.17
   1  -6 -32    6.62    1.40
   1  -6  32    5.49    1.34
  -1  -6 -32    3.23    1.19
   1  -6 -33  141.89    6.34
  -1  -6 -33  131.84    6.11
   1  -6  33  116.54    6.20
  -1  -6  33  122.96    6.42
  -1  -6 -33  127.57    5.63
   1  -6  33  138.18    6.18
  -1  -6 -33  135.53    6.15
  -1  -6  33  128.17    5.46
   1  -6 -33  132.84    5.63
  -1  -6 -34    6.77    1.31
   1  -6 -34    8.70    1.47
  -1  -6 -34    7.02    1.17
   1  -6  34    6.67    1.18
  -1  -6 -34    8.48    1.43
   1  -6 -35    1.56    0.59
  -1  -6 -35    1.18    0.45
  -1  -6 -35    2.29    0.71
   1   7   0  123.67   10.68
  -1   7   1  302.50   17.18
   1   7   1  393.18   19.54
   1  -7   2  759.58   26.43
  -1  -7   2  759.70   26.13
   1   7  -2  605.26   24.12
  -1   7   2  697.26   25.74
   1   7   2  597.40   23.89
   1  -7   3  317.79   20.18
  -1  -7   3  280.56   19.81
   1   7  -3  209.61   14.43
  -1   7   3   42.90    7.35
   1   7   3   53.15    8.31
   1  -7   4  117.90   10.63
  -1  -7   4  103.27    9.90
  -1   7   4   89.42    9.34
   1   7  -4   75.34    8.62
   1   7   4   78.64    8.79
  -1  -7   5   91.95   10.01
  -1   7   5   89.53    9.74
   1   7  -5   68.51    8.38
   1   7   5   79.89    8.95
   1  -7  -6  155.87    8.98
  -1  -7  -6  156.17    9.19
  -1  -7  -6  165.07    9.83
   1  -7   6  157.42    8.34
  -1   7   6  157.06   12.54
   1  -7  -6  156.72    8.89
  -1  -7  -6  163.21    9.07
   1   7  -6  138.55   11.57
  -1  -7   6  147.46    8.02
   1   7   6  132.53   11.75
  -1  -7   6  162.61   12.51
   1  -7   6  178.91   13.22
  -1  -7  -6  151.99    9.26
  -1  -7  -6  156.00    9.79
  -1  -7   6  169.57   10.12
   1  -7   6  167.27    9.45
   1  -7  -6  157.54    9.44
   1  -7   6  162.08   10.01
  -1  -7  -6  151.08    9.06
  -1  -7  -7   32.43    4.47
  -1   7   7   36.75    6.41
   1   7   7   29.30    5.87
   1  -7  -7   30.14    4.05
  -1  -7  -7   33.65    4.37
  -1  -7  -7   29.73    4.03
  -1  -7   7   27.18    3.56
   1  -7  -7   26.55    3.90
   1  -7   7   27.80    3.61
  -1  -7   7   37.29    6.39
   1  -7   7   31.83    6.08
  -1  -7  -7   27.62    3.98
  -1  -7   7   27.37    3.90
  -1  -7  -7   27.30    3.91
  -1  -7  -7   33.05    4.56
   1  -7  -7   33.17    4.16
   1  -7   7   33.76    4.59
   1  -7   7   29.16    3.90
   1  -7  -7   28.69    4.03
  -1  -7  -7   27.08    4.01
  -1  -7   7   33.26    4.58
   1  -7  -8   42.51    4.78
  -1  -7  -8   41.77    4.94
   1  -7  -8   41.70    5.01
  -1  -7  -8   44.36    5.01
  -1  -7  -8   36.66    4.58
   1   7   8   37.69    6.17
   1  -7   8   39.63    4.24
  -1   7   8   41.92    6.61
  -1  -7   8   43.29    4.46
  -1  -7  -8   36.36    4.23
   1  -7   8   38.51    6.15
  -1  -7   8   40.29    6.20
  -1  -7   8   43.25    4.68
   1  -7  -8   43.11    4.65
  -1  -7  -8   38.91    4.98
  -1  -7  -8   39.48    4.65
   1  -7  -8   41.30    4.90
  -1  -7   8   46.98    5.31
  -1  -7  -8   42.56    4.96
  -1  -7   8   41.99    4.82
   1  -7   8   47.89    5.08
   1  -7   8   43.25    5.23
  -1  -7  -9    1.92    1.17
   1  -7   9    1.55    0.93
   1  -7   9    2.10    1.56
  -1  -7   9    1.22    0.79
   1   7   9    0.60    1.00
   1  -7  -9    1.85    1.07
  -1  -7  -9    0.67    1.04
  -1   7   9    0.33    1.51
  -1  -7   9    3.38    1.18
  -1  -7  -9    3.13    1.41
   1  -7   9   -0.54    1.85
  -1  -7   9    1.42    1.23
  -1  -7   9   -1.06    1.63
  -1  -7  -9    2.03    1.30
   1  -7  -9    2.32    0.62
   1  -7  -9    2.06    1.29
  -1  -7   9    0.69    0.74
   1  -7   9    1.41    0.84
  -1  -7  -9    0.17    1.04
  -1  -7  -9    0.50    1.31
   1  -7 -10   31.67    4.35
  -1  -7 -10   29.36    4.26
  -1  -7  10   31.83    3.87
   1  -7  10   30.99    3.79
   1   7  10   23.43    4.83
  -1   7  10   28.48    5.72
  -1  -7 -10   28.87    4.12
   1  -7  10   30.36    5.41
  -1  -7  10   32.43    5.83
  -1  -7 -10   29.43    4.02
  -1  -7  10   28.35    3.80
  -1  -7 -10   35.13    4.55
   1  -7 -10   31.82    4.17
  -1  -7 -10   31.33    4.53
  -1  -7  10   31.85    4.06
   1  -7  10   34.42    4.31
   1  -7 -10   31.60    4.37
  -1  -7  10   33.51    4.53
  -1  -7 -10   31.78    4.32
   1  -7 -11  244.88   11.73
  -1  -7  11  223.53   10.28
  -1   7  11  203.98   14.53
   1  -7  11  236.00   10.56
  -1  -7 -11  224.69   11.52
   1   7  11  195.65   14.18
  -1  -7 -11  257.50   12.11
   1  -7  11  233.82   16.28
  -1  -7 -11  188.24    9.81
  -1  -7  11  228.47   15.76
  -1  -7 -11  240.61   12.90
  -1  -7 -11  237.78   11.80
   1  -7 -11  226.98   11.09
  -1  -7 -11  244.73   12.22
  -1  -7  11  234.95   12.52
   1  -7 -11  238.48   11.73
  -1  -7  11  229.84   11.21
   1  -7  11  227.89   11.01
  -1  -7 -12  239.76   11.80
   1  -7  12  236.14   10.52
  -1  -7  12  252.02   10.93
  -1  -7 -12  272.15   12.54
   1  -7 -12  272.12   12.39
  -1   7  12  225.40   15.22
   1   7  12  182.97   13.59
   1  -7  12  271.25   17.67
  -1  -7  12  241.22   16.36
  -1  -7 -12  268.93   13.79
  -1  -7 -12  273.56   12.80
   1  -7 -12  255.03   11.79
   1  -7 -12  255.68   12.21
  -1  -7 -12  238.58   12.14
  -1  -7  12  246.17   12.36
   1  -7  12  263.57   12.21
  -1  -7  12  257.72   11.89
   1  -7 -13  187.03   10.37
   1  -7  13  158.82    8.71
  -1  -7  13  164.35    8.86
  -1  -7 -13  162.13    9.62
   1   7 -13  148.50   14.82
  -1   7  13  160.47   12.78
  -1  -7 -13  180.48   10.30
   1   7  13  132.18   11.72
   1  -7  13  181.85   14.52
  -1  -7  13  162.85   13.56
   1  -7 -13  174.95    9.83
  -1  -7 -13  182.89   11.42
  -1  -7 -13  164.42   10.14
  -1  -7  13  175.23    9.78
   1  -7 -13  170.08   10.05
   1  -7  13  176.19    9.83
  -1  -7 -14  164.39    9.85
   1  -7 -14  162.96    9.75
  -1  -7  14  143.91    8.54
   1   7 -14  135.68   14.42
   1  -7  14  137.11    8.31
   1   7  14  114.73   10.71
  -1  -7 -14  142.88    8.98
  -1  -7  14  146.83   12.79
   1  -7  14  150.82   13.24
   1  -7 -14  149.75    9.18
  -1  -7 -14  169.87   11.17
   1  -7  14  149.81    9.23
   1  -7 -14  151.22    9.55
  -1  -7 -14  149.18    9.69
  -1  -7  14  142.16    8.96
  -1  -7 -15   14.96    3.13
   1  -7  15   15.40    2.86
   1  -7 -15   16.08    3.05
  -1  -7  15   15.90    2.87
  -1  -7 -15   17.23    3.19
   1  -7 -15   19.16    3.53
   1  -7 -15   16.86    3.37
  -1  -7  15   13.62    3.03
  -1  -7 -15   16.39    3.16
  -1  -7 -15   14.42    3.26
  -1  -7 -16   13.23    2.61
   1  -7  16   12.58    2.51
  -1  -7 -16   11.90    2.70
  -1  -7  16   13.86    2.58
   1  -7 -16   13.16    2.89
   1  -7 -16   10.91    2.38
   1  -7 -16   13.45    2.82
  -1  -7 -16   11.89    2.90
  -1  -7 -16    9.37    2.47
  -1  -7 -17   -0.76    1.18
  -1  -7  17   -0.23    0.89
   1  -7 -17   -0.54    1.40
  -1  -7 -17    1.01    0.61
   1  -7  17    0.16    0.78
   1  -7 -17    3.10    1.34
  -1  -7 -17    0.48    0.88
   1  -7 -17    0.28    0.65
  -1  -7 -17    0.34    0.69
  -1  -7  18  102.68    7.62
  -1  -7 -18  103.03    7.86
   1  -7 -18  104.88    8.11
   1  -7  18  107.71    7.67
  -1  -7 -18  100.40    8.37
   1  -7 -18  101.59    7.48
  -1  -7 -18  107.04    8.20
   1  -7 -18   98.27    7.66
  -1  -7 -19    5.20    1.95
  -1  -7  19    8.47    2.29
   1  -7  19    8.49    2.23
   1  -7 -19    7.27    2.09
   1  -7 -19    9.71    2.23
  -1  -7 -19    8.64    2.35
   1  -7  19    9.17    2.10
  -1  -7 -19   10.06    2.58
   1  -7 -19    7.49    2.14
  -1  -7  20   52.04    5.38
  -1  -7 -20   53.65    5.63
   1  -7  20   47.30    5.08
   1  -7 -20   51.10    5.50
  -1  -7 -20   54.42    5.87
   1  -7 -20   54.69    5.36
   1  -7 -20   55.07    5.66
   1  -7  20   51.90    4.94
  -1  -7 -20   55.59    5.82
   1  -7 -21  135.14    8.83
  -1  -7 -21  129.42    8.54
  -1  -7  21  134.05    8.66
   1  -7  21  119.62    8.19
   1  -7 -21  128.49    8.06
  -1  -7 -21  142.61    9.23
   1  -7  21  130.47    7.77
   1  -7 -21  129.18    8.53
  -1  -7 -21  133.15    8.89
  -1  -7  22  450.12   16.07
   1  -7  22  446.17   15.82
   1  -7 -22  472.10   16.26
  -1  -7 -22  466.80   15.95
  -1  -7 -22  493.73   16.93
   1  -7 -22  473.80   15.16
   1  -7  22  471.20   14.61
  -1  -7 -22  452.12   16.24
   1  -7 -22  455.33   15.77
  -1  -7  23    6.50    2.12
   1  -7 -23    2.91    1.32
   1  -7  23    4.65    1.82
  -1  -7 -23    5.18    1.84
   1  -7 -23    7.27    1.85
   1  -7  23    5.99    1.81
   1  -7 -23    6.37    2.09
   1  -7 -23    6.89    2.15
  -1  -7 -23    5.32    1.98
  -1  -7 -23    5.97    1.74
  -1  -7 -24  211.91   10.67
   1  -7 -24  218.82   11.02
  -1  -7  24  237.53   11.26
   1  -7  24  218.00   10.72
  -1  -7 -24  252.37   11.28
   1  -7 -24  268.40   12.38
   1  -7 -24  225.19    9.94
   1  -7  24  233.87   10.03
  -1  -7 -24  234.73   11.23
   1  -7 -24  235.55   10.89
  -1  -7 -25   27.08    3.63
   1  -7 -25   29.10    3.78
   1  -7  25   25.84    3.61
  -1  -7  25   28.43    3.86
   1  -7 -25   28.02    3.40
   1  -7 -25   32.98    4.09
   1  -7 -25   26.59    3.59
   1  -7  25   29.67    3.47
  -1  -7 -25   27.00    3.86
  -1  -7 -26   27.05    3.59
   1  -7  26   21.44    3.24
   1  -7 -26   30.10    3.80
  -1  -7  26   28.01    3.69
   1  -7 -26   30.19    3.38
   1  -7 -26   37.17    4.09
  -1  -7 -26   30.02    3.85
   1  -7  26   32.84    3.55
   1  -7 -26   27.89    3.56
  -1  -7  27   21.31    3.22
  -1  -7 -27   17.11    2.74
   1  -7 -27   19.56    2.88
   1  -7  27   13.03    2.65
  -1  -7 -27   16.09    2.61
   1  -7 -27   20.28    2.95
   1  -7  27   18.86    2.59
  -1  -7 -27   19.73    3.08
   1  -7 -27   18.40    2.76
   1  -7 -28   37.36    3.89
  -1  -7 -28   35.76    3.79
   1  -7  28   27.88    3.52
  -1  -7  28   30.66    3.67
  -1  -7 -28   36.52    3.69
   1  -7 -28   43.52    3.86
   1  -7  28   39.57    3.60
   1  -7 -28   35.99    3.65
  -1  -7 -28   37.12    3.89
  -1  -7  29   -0.40    0.65
   1  -7 -29   -0.17    0.36
  -1  -7 -29    1.27    0.70
  -1  -7 -29   -1.44    0.75
   1  -7 -29    0.03    0.60
  -1  -7 -29    0.39    0.34
   1  -7  29   -0.11    0.62
   1  -7 -30   57.50    4.29
  -1  -7 -30   62.89    4.41
  -1  -7  30   54.23    4.50
   1  -7  30   49.10    4.28
  -1  -7 -30   57.12    4.09
   1  -7  30   63.96    4.05
   1  -7 -30   58.91    4.13
  -1  -7 -30   61.63    4.51
   1  -7 -31  230.21    7.98
  -1  -7 -31  222.86    7.71
  -1  -7  31  201.00    7.97
   1  -7  31  194.44    7.82
  -1  -7 -31  209.41    7.07
   1  -7  31  211.40    6.66
  -1  -7 -31  220.22    7.83
   1  -7 -31  213.26    7.06
   1  -7 -32   50.39    3.39
  -1  -7 -32   50.92    3.36
   1  -7 -32   56.91    3.47
  -1  -7 -32   60.70    3.52
  -1  -7  32   45.77    3.57
   1  -7  32   45.95    3.59
  -1  -7 -32   47.92    2.91
  -1  -7 -32   53.19    3.50
  -1  -7 -33    7.60    1.17
   1  -7 -33    8.53    1.28
  -1  -7 -33   14.08    1.54
   1  -7 -33   14.95    1.62
  -1  -8   0  101.04    8.60
  -1  -8   0   82.74    6.89
   1   8   0  169.45   13.58
   1  -8   0   71.93    6.42
  -1  -8   0  153.41    9.28
  -1  -8   0   55.81    6.94
   1  -8   0   53.27    6.16
   1  -8   0  101.30    8.42
  -1  -8  -1  326.93   14.28
   1   8   1  267.68   17.21
   1  -8   1  323.51   12.37
   1   8  -1  308.34   18.35
  -1  -8   1  339.79   14.55
  -1  -8   1  344.87   12.68
  -1  -8  -1  323.07   12.49
   1  -8  -1  321.19   12.39
   1  -8  -1  327.36   13.32
  -1  -8  -1  342.82   13.65
  -1  -8   1  257.29   12.03
  -1  -8  -1  250.88   11.82
  -1  -8   1  322.66   14.35
   1  -8   1  324.13   13.80
   1  -8  -1  317.31   13.77
  -1  -8  -1  310.20   14.10
   1  -8  -1  326.73   14.26
   1  -8   1  348.82   14.91
  -1  -8   2   69.95    7.76
   1  -8  -2   32.31    5.36
   1  -8   2   69.67    7.61
  -1  -8  -2   34.90    5.32
  -1  -8  -2   45.08    5.87
   1   8  -2  133.38   12.41
   1   8   2   66.82    9.19
  -1  -8  -2   44.44    5.49
   1  -8  -2   31.02    4.98
  -1  -8   2  140.60    9.23
  -1  -8  -2   63.41    6.12
   1  -8  -2   25.14    4.55
   1  -8   2   45.57    5.55
  -1  -8  -2   26.21    4.92
  -1  -8   2   60.37    6.68
   1  -8  -2   32.13    4.86
   1  -8   2   84.70    7.83
  -1  -8   2   79.35    7.56
   1  -8  -3  129.52    7.99
   1   8   3  112.01   11.31
  -1  -8   3  135.60    8.06
   1  -8  -3  131.78    8.52
   1  -8   3  139.76    8.20
  -1  -8  -3  133.64    9.21
   1   8  -3  120.52   11.87
  -1  -8  -3  141.08    8.47
  -1  -8  -3  143.35    8.98
  -1  -8  -3  114.87    7.87
  -1  -8   3  117.11    8.12
   1  -8  -3  134.52    9.15
  -1  -8  -3  133.19    9.30
  -1  -8  -3  130.78    8.54
  -1  -8   3  129.88    9.09
  -1  -8   3  153.14   10.08
   1  -8  -3  139.19    9.24
   1  -8   3  145.94    9.79
   1  -8  -4   33.08    4.27
  -1  -8  -4   33.30    4.56
  -1  -8  -4   34.06    4.49
   1  -8   4   39.96    4.55
  -1  -8   4   44.14    4.85
   1   8   4   34.79    6.42
  -1  -8  -4   35.25    4.85
   1  -8  -4   31.64    4.25
  -1  -8  -4   36.41    4.51
  -1  -8   4   70.54    6.49
  -1  -8   4   46.42    5.91
  -1  -8  -4   28.92    4.41
   1  -8  -4   30.42    4.50
  -1  -8  -4   34.06    4.79
  -1  -8   4   56.02    6.31
   1  -8   4   49.08    5.87
   1  -8   4   43.25    5.47
   1  -8  -4   38.53    4.77
  -1  -8  -5   28.04    4.05
   1  -8  -5   26.21    3.96
  -1  -8  -5   33.40    4.70
   1  -8   5   28.30    3.71
   1  -8  -5   28.67    3.95
   1  -8  -5   26.25    3.81
  -1  -8   5   25.96    3.55
   1   8   5   21.94    4.90
  -1  -8  -5   27.43    3.82
  -1  -8  -5   27.51    4.02
   1  -8   5   27.34    7.18
  -1  -8   5   18.76    6.02
  -1  -8   5   32.78    4.36
  -1  -8  -5   33.27    4.73
   1  -8  -5   25.20    3.98
  -1  -8  -5   28.62    4.35
  -1  -8   5   25.23    4.14
   1  -8   5   31.00    4.34
   1  -8   5   32.00    4.87
  -1  -8   5   35.54    4.97
  -1  -8   6   31.10    3.96
  -1  -8  -6   34.24    4.55
  -1  -8  -6   43.03    5.34
   1  -8   6   29.83    3.87
  -1  -8  -6   33.01    4.73
   1  -8  -6   33.37    4.82
   1  -8  -6   35.46    4.42
  -1  -8   6   32.50    6.20
   1  -8   6   32.23    6.49
   1  -8  -6   28.79    4.48
  -1  -8  -6   34.99    4.63
  -1  -8   6   32.20    4.45
  -1  -8  -6   31.90    4.74
   1  -8  -6   33.50    4.52
  -1  -8   6   31.81    4.41
   1  -8   6   30.46    4.18
  -1  -8  -6   31.86    4.73
   1  -8   6   33.96    4.78
   1  -8  -6   35.72    4.68
  -1  -8   6   30.67    4.31
  -1  -8  -7   65.30    6.10
  -1  -8   7   58.86    5.24
   1  -8   7   58.01    5.31
  -1  -8  -7   67.79    6.33
  -1  -8  -7   64.70    6.52
   1  -8  -7   67.24    6.18
   1  -8  -7   61.66    5.83
  -1  -8   7   61.75    8.67
   1  -8   7   64.75    8.85
  -1  -8  -7   60.33    6.12
  -1  -8  -7   60.03    6.32
   1  -8  -7   61.75    5.91
   1  -8  -7   62.66    6.36
   1  -8  -7   61.69    5.98
  -1  -8   7   64.08    6.07
  -1  -8   7   66.20    6.63
   1  -8   7   76.05    6.74
  -1  -8  -7   59.22    6.00
   1  -8   7   62.67    6.46
  -1  -8   8   25.69    3.66
  -1  -8  -8   22.17    3.74
   1  -8  -8   25.32    3.97
  -1  -8  -8   25.76    3.98
   1  -8  -8   23.90    3.72
  -1  -8  -8   27.03    4.03
   1  -8   8   26.13    3.68
   1  -8  -8   24.36    3.80
  -1  -8  -8   24.35    3.84
   1  -8  -8   24.04    3.81
  -1  -8  -8   27.51    4.35
   1  -8  -8   27.88    4.37
   1  -8   8   27.87    4.19
   1  -8   8   30.13    4.57
   1  -8  -8   27.39    4.18
  -1  -8  -8   26.31    4.23
  -1  -8   8   27.67    4.36
  -1  -8   8   28.48    4.20
   1  -8   9   13.17    2.65
  -1  -8  -9   14.72    3.21
  -1  -8  -9   17.77    3.49
  -1  -8   9   14.51    3.00
  -1  -8   9   12.42    2.54
   1  -8  -9    8.93    2.11
   1  -8  -9   14.35    2.97
  -1  -8  -9   15.45    3.18
   1  -8  -9   12.07    2.74
   1  -8  -9   16.12    2.96
  -1  -8  -9   15.64    3.20
  -1  -8  -9   16.96    3.36
   1  -8  -9   14.32    3.10
   1  -8  -9   12.24    2.82
  -1  -8   9   12.28    2.76
  -1  -8  -9   10.64    2.76
   1  -8   9   15.38    3.13
  -1  -8 -10   99.52    7.97
   1  -8 -10   94.34    7.65
  -1  -8 -10  101.64    7.96
   1  -8  10   95.06    7.13
  -1  -8  10   97.94    7.12
   1  -8 -10  103.21    7.80
  -1  -8 -10  101.94    8.02
  -1  -8 -10   96.02    8.20
   1  -8 -10  108.01    8.63
  -1  -8 -10   98.52    7.83
   1  -8 -10  104.45    7.61
   1  -8  10  108.67    8.14
   1  -8 -10  101.80    8.03
  -1  -8  10  108.79    8.61
  -1  -8 -10  100.94    7.99
  -1  -8  10  103.70    7.75
   1  -8 -10   94.63    7.10
   1  -8 -11   72.13    6.78
  -1  -8 -11   71.16    6.64
  -1  -8 -11   70.63    6.65
   1  -8  11   62.98    5.68
   1  -8 -11   72.57    6.61
  -1  -8  11   65.86    5.85
  -1  -8 -11   69.97    6.48
  -1  -8 -11   76.00    6.81
   1  -8 -11   73.37    7.14
  -1  -8 -11   75.86    7.36
   1  -8 -11   71.04    6.31
  -1  -8 -11   72.10    6.82
   1  -8  11   67.12    6.39
   1  -8 -11   73.96    6.80
  -1  -8  11   68.87    6.79
  -1  -8  11   62.67    6.28
   1  -8 -12   20.54    3.72
  -1  -8 -12   21.21    3.67
  -1  -8 -12   21.03    3.66
   1  -8  12   20.24    3.21
  -1  -8 -12   17.31    3.30
   1  -8 -12   23.16    3.78
  -1  -8  12   20.01    3.18
   1  -8 -12   21.78    3.60
  -1  -8 -12   19.77    3.57
   1  -8 -12   18.47    3.75
  -1  -8  12   22.05    3.61
   1  -8 -12   20.76    3.77
  -1  -8 -12   20.97    3.70
  -1  -8 -12   20.68    3.96
   1  -8  12   21.20    3.50
   1  -8 -13   74.72    6.81
  -1  -8 -13   64.41    6.29
   1  -8 -13   71.34    6.43
  -1  -8  13   66.96    5.90
   1  -8  13   63.21    5.71
  -1  -8 -13   70.19    6.33
  -1  -8 -13   72.87    6.60
   1  -8 -13   64.27    5.99
   1  -8 -13   64.65    6.84
  -1  -8 -13   61.22    6.15
  -1  -8 -13   68.27    7.07
   1  -8  13   75.81    6.73
  -1  -8 -13   62.97    6.37
  -1  -8  13   62.36    6.23
   1  -8 -13   66.67    6.58
  -1  -8 -14    2.28    1.36
  -1  -8 -14    5.89    1.99
   1  -8 -14    2.28    1.13
  -1  -8  14    4.36    1.55
   1  -8  14    4.55    1.56
   1  -8 -14    2.72    1.28
  -1  -8 -14    2.76    1.31
  -1  -8 -14    3.41    1.59
   1  -8 -14    3.36    1.67
  -1  -8  14    5.08    1.94
  -1  -8 -14    2.67    1.62
   1  -8 -14    3.60    1.76
   1  -8 -14    4.07    2.03
  -1  -8 -14    1.39    0.53
   1  -8  15    4.47    1.51
   1  -8 -15    7.51    2.17
  -1  -8 -15    7.13    2.29
  -1  -8  15    6.26    1.99
  -1  -8 -15    8.08    2.16
   1  -8 -15    6.71    1.79
  -1  -8 -15    6.69    2.01
  -1  -8 -15    8.60    2.33
   1  -8 -15    4.92    1.75
   1  -8 -15    8.11    2.52
   1  -8 -15    6.61    2.16
  -1  -8 -15    7.98    2.41
  -1  -8 -15    7.78    2.58
  -1  -8 -16    7.15    1.87
  -1  -8 -16    7.77    2.22
   1  -8  16    7.73    2.02
   1  -8 -16   10.40    2.69
  -1  -8  16   10.13    2.31
  -1  -8 -16    8.35    2.22
   1  -8 -16    9.18    2.40
  -1  -8 -16    6.50    1.99
   1  -8 -16   10.20    2.51
   1  -8 -16   10.07    2.55
   1  -8 -16   10.28    2.97
  -1  -8 -16    4.86    1.79
  -1  -8 -16    7.44    2.12
   1  -8  17    1.27    0.90
  -1  -8  17   -0.21    0.79
  -1  -8 -17   -1.02    0.85
  -1  -8 -17    1.68    0.97
   1  -8 -17   -0.27    0.60
   1  -8 -17   -0.13    0.53
  -1  -8 -17   -0.67    0.76
  -1  -8 -17    1.27    1.19
   1  -8 -17    1.13    0.69
  -1  -8 -17    0.22    0.89
  -1  -8 -17    0.05    0.52
   1  -8 -17    0.99    0.94
   1  -8 -17    1.57    1.28
  -1  -8  18    6.84    1.81
   1  -8  18    7.08    1.89
  -1  -8 -18    3.82    1.43
   1  -8 -18    4.74    1.75
  -1  -8 -18    6.62    2.13
   1  -8 -18    5.09    1.60
  -1  -8 -18    6.74    2.21
   1  -8 -18    6.84    2.29
   1  -8 -18    4.25    1.79
  -1  -8 -18    6.49    2.02
   1  -8  19    1.05    1.04
  -1  -8 -19   -0.04    0.51
  -1  -8  19    0.75    0.58
   1  -8 -19    0.71    0.76
  -1  -8 -19    0.36    0.77
   1  -8 -19    1.73    0.96
   1  -8 -19    1.80    1.19
  -1  -8 -19    0.61    0.72
   1  -8 -19    1.63    1.40
  -1  -8 -19    0.29    0.60
  -1  -8  20   34.16    4.21
   1  -8  20   33.70    4.21
   1  -8 -20   33.40    4.24
  -1  -8 -20   36.74    4.37
  -1  -8 -20   40.60    4.87
   1  -8 -20   34.47    4.02
  -1  -8 -20   35.48    4.42
   1  -8 -20   44.36    5.24
  -1  -8 -20   35.50    4.51
   1  -8 -20   39.85    4.63
  -1  -8 -21   20.06    3.18
  -1  -8  21   16.33    2.88
   1  -8  21   19.09    3.18
   1  -8 -21   20.06    3.26
   1  -8 -21   22.32    3.09
   1  -8 -21   21.01    3.50
  -1  -8 -21   21.69    3.32
  -1  -8 -21   19.15    3.35
   1  -8 -21   22.27    3.40
  -1  -8 -21   21.98    3.61
  -1  -8 -22   12.23    2.46
   1  -8 -22   15.45    2.85
  -1  -8  22   11.91    2.42
   1  -8  22   12.90    2.37
  -1  -8 -22   13.99    2.73
   1  -8 -22   15.95    2.53
  -1  -8 -22   10.45    2.34
   1  -8 -22   14.94    2.92
   1  -8 -22   12.23    2.45
  -1  -8 -22   11.39    2.38
  -1  -8 -23   20.48    3.09
   1  -8 -23   24.62    3.35
  -1  -8 -23   22.97    3.20
   1  -8 -23   21.87    3.19
  -1  -8  23   20.83    3.05
   1  -8  23   25.16    3.47
   1  -8 -23   20.38    2.68
   1  -8 -23   25.68    3.53
  -1  -8 -23   24.88    3.37
  -1  -8 -23   20.60    3.15
  -1  -8 -23   21.17    3.23
   1  -8 -23   19.68    3.00
   1  -8 -24   36.13    4.01
  -1  -8 -24   37.74    3.96
  -1  -8 -24   40.23    4.04
   1  -8 -24   39.60    3.97
  -1  -8  24   40.90    4.28
   1  -8  24   34.45    3.89
  -1  -8 -24   37.89    3.98
  -1  -8 -24   43.22    4.21
   1  -8 -24   42.36    4.33
   1  -8 -24   35.78    3.89
  -1  -8 -24   38.59    4.16
   1  -8 -25   16.34    2.55
   1  -8  25   15.57    2.55
  -1  -8 -25   14.39    2.38
   1  -8 -25   17.40    2.68
  -1  -8  25   13.82    2.46
  -1  -8 -25   14.60    2.35
   1  -8 -25   16.76    2.60
  -1  -8 -25   13.41    2.28
  -1  -8 -25   17.79    2.43
   1  -8 -25   15.64    2.50
  -1  -8 -25   14.46    2.44
   1  -8 -26    0.09    0.38
   1  -8  26    1.48    0.77
  -1  -8 -26    0.60    0.43
  -1  -8  26    1.22    0.90
  -1  -8 -26    0.64    0.59
   1  -8 -26    0.58    0.64
  -1  -8 -26    1.02    0.76
  -1  -8 -26    0.82    0.33
   1  -8 -26    0.20    0.60
   1  -8 -26    0.47    0.51
   1  -8  27   36.20    3.67
   1  -8 -27   39.84    3.55
  -1  -8 -27   37.01    3.45
   1  -8 -27   37.66    3.35
  -1  -8 -27   38.97    3.36
  -1  -8  27   36.49    3.61
   1  -8 -27   42.13    3.51
  -1  -8 -27   35.83    3.25
  -1  -8 -27   38.16    3.57
   1  -8 -27   34.58    3.23
   1  -8 -28   -0.07    0.71
  -1  -8  28    0.22    0.49
   1  -8  28   -0.61    0.51
  -1  -8 -28   -0.87    0.71
   1  -8 -28   -0.62    0.50
  -1  -8 -28   -0.84    0.70
  -1  -8 -28   -0.43    0.60
   1  -8 -28   -0.55    0.86
  -1  -8 -28   -1.12    0.63
  -1  -8  29    0.20    0.42
   1  -8 -29   -0.03    0.39
  -1  -8 -29    0.04    0.27
   1  -8  29    0.61    0.35
  -1  -8 -29   -0.05    0.32
   1  -8 -29   -0.52    0.62
  -1  -8 -29   -0.34    0.55
  -1  -8 -29   -0.49    0.35
   1  -8 -30    7.52    1.29
  -1  -8 -30    9.69    1.42
  -1  -8 -30   13.55    1.59
   1  -8  30    9.67    1.65
   1  -8 -30   12.37    1.55
  -1  -8  30   11.04    1.76
  -1  -8 -30   13.14    1.65
  -1  -9   0  169.98    9.59
   1  -9   0  176.15    9.86
  -1  -9   0  116.83    9.96
   1  -9   0  116.51    9.07
  -1  -9   0  232.76   12.47
   1  -9   0  208.66   12.13
   1  -9   1  590.12   16.68
  -1  -9   1  576.55   16.57
   1  -9  -1  622.90   17.31
  -1  -9  -1  637.24   17.84
  -1  -9   1  574.09   19.65
   1  -9   1  561.08   18.63
   1  -9  -1  593.77   19.48
  -1  -9  -1  616.38   20.56
   1  -9  -1  658.49   20.70
   1  -9   1  648.79   18.88
   1  -9   1  591.78   19.57
  -1  -9   1  565.89   19.26
  -1  -9  -1  663.06   20.71
   1  -9   2  468.72   14.96
  -1  -9   2  463.75   15.04
  -1  -9  -2  623.08   19.92
   1  -9  -2  663.06   18.50
  -1  -9  -2  402.30   16.68
  -1  -9   2  468.95   17.84
   1  -9   2  431.69   16.29
   1  -9  -2  385.57   15.78
   1  -9   2  503.51   18.30
  -1  -9   2  505.77   18.24
   1  -9   2  481.55   16.60
  -1  -9  -2  451.92   17.37
   1  -9  -2  445.65   16.91
   1  -9  -3  508.33   16.08
   1  -9   3  458.23   14.75
  -1  -9   3  448.77   14.60
  -1  -9  -3  532.40   16.61
  -1  -9   3  446.75   17.31
  -1  -9  -3  399.77   16.60
   1  -9  -3  358.63   15.33
   1  -9   3  454.17   15.85
  -1  -9   3  491.09   17.97
   1  -9  -3  385.88   15.54
  -1  -9  -3  402.27   16.07
   1  -9   3  474.36   17.77
  -1  -9   4  102.45    7.27
  -1  -9  -4   83.85    7.00
   1  -9   4  102.25    7.31
   1  -9  -4   92.98    6.95
   1  -9  -4   41.27    5.22
  -1  -9  -4   46.63    5.93
  -1  -9   4   99.81    8.48
   1  -9  -4   42.72    5.19
  -1  -9   4   90.77    8.14
   1  -9   4  102.33    7.91
  -1  -9  -4   41.64    5.37
  -1  -9   4  129.50    9.69
   1  -9   4  134.66    9.75
  -1  -9  -5   32.00    4.70
  -1  -9  -5   34.38    4.52
  -1  -9   5   36.03    4.40
   1  -9   5   35.02    4.12
   1  -9  -5   35.06    4.49
   1  -9  -5   39.15    4.55
  -1  -9  -5   28.00    4.28
   1  -9  -5   29.55    4.42
  -1  -9  -5   34.35    4.87
   1  -9   5   41.94    5.33
   1  -9   5   33.86    4.44
  -1  -9   5   37.24    4.70
  -1  -9   5   45.27    5.45
   1  -9  -5   33.55    4.47
  -1  -9   6    6.03    2.13
  -1  -9   6    0.82    1.51
   1  -9   6    1.54    1.54
   1  -9  -6   13.22    3.47
  -1  -9  -6   12.99    3.32
  -1  -9  -6   14.30    3.88
  -1  -9  -6   13.61    3.86
   1  -9  -6   10.35    3.16
   1  -9  -6   12.33    3.24
   1  -9   6    3.33    1.56
   1  -9  -6    5.38    2.46
  -1  -9   6    2.56    1.63
  -1  -9  -6    8.48    2.89
  -1  -9  -7   95.78    7.75
   1  -9   7   92.52    6.65
  -1  -9   7   92.40    6.62
  -1  -9  -7   97.68    7.94
  -1  -9  -7  102.47    7.45
   1  -9  -7  105.93    7.37
   1  -9  -7  104.68    7.89
  -1  -9  -7  105.20    8.57
   1  -9  -7  103.47    8.28
   1  -9  -7  106.53    8.02
   1  -9   7  101.60    7.45
  -1  -9   7   93.84    7.19
  -1  -9   7  103.29    8.18
  -1  -9  -8   84.78    7.10
   1  -9   8   83.49    6.32
  -1  -9  -8   85.42    7.03
  -1  -9  -8   88.46    6.90
   1  -9  -8   88.24    7.11
   1  -9  -8   94.60    6.97
  -1  -9   8   88.69    6.49
   1  -9  -8   87.22    7.53
  -1  -9  -8   93.22    8.06
  -1  -9  -8   84.57    7.05
   1  -9  -8   86.23    7.05
   1  -9   8   92.64    7.13
  -1  -9   8   83.55    6.78
  -1  -9   8   91.23    7.74
   1  -9  -9   17.34    3.38
  -1  -9  -9   19.39    3.76
  -1  -9   9   13.06    2.66
   1  -9   9   13.18    2.73
  -1  -9  -9   14.87    3.23
  -1  -9   9   20.87    3.90
   1  -9  -9   17.98    3.58
   1  -9  -9   16.62    3.20
  -1  -9  -9   23.72    3.76
   1  -9  -9   22.18    3.93
  -1  -9  -9   16.96    3.46
  -1  -9   9   17.17    3.12
   1  -9   9   15.50    3.00
  -1  -9  -9   17.78    3.69
   1  -9  10  117.74    7.72
  -1  -9  10  112.53    7.36
  -1  -9 -10  108.74    7.86
   1  -9 -10  127.07    8.47
  -1  -9 -10  130.36    8.71
  -1  -9 -10  125.10    8.15
   1  -9 -10  120.01    8.03
  -1  -9 -10  117.57    9.09
   1  -9 -10  122.33    8.86
  -1  -9 -10  121.59    8.42
   1  -9 -10  117.32    7.71
   1  -9  10  133.05    8.58
  -1  -9  10  126.64    8.31
   1  -9 -11  125.06    8.36
  -1  -9 -11  127.60    8.57
   1  -9  11  115.44    7.64
  -1  -9  11  119.19    7.61
  -1  -9 -11  106.36    7.68
  -1  -9 -11  128.24    8.20
   1  -9 -11  120.77    8.02
  -1  -9 -11  124.55    9.34
  -1  -9 -11  123.38    8.46
   1  -9 -11  116.73    8.65
  -1  -9  11  114.87    7.86
   1  -9  11  113.06    7.96
   1  -9 -12   46.25    5.09
  -1  -9  12   36.92    4.27
   1  -9  12   37.51    4.36
  -1  -9 -12   41.19    4.68
  -1  -9 -12   44.07    4.82
   1  -9 -12   41.52    4.81
  -1  -9 -12   41.93    4.89
   1  -9 -12   39.68    5.09
  -1  -9 -12   37.77    4.68
  -1  -9 -12   41.10    5.40
  -1  -9 -12   40.94    5.05
  -1  -9  12   41.78    4.70
   1  -9 -13   38.73    4.73
  -1  -9  13   33.43    3.99
   1  -9  13   33.92    4.09
  -1  -9 -13   37.22    4.51
  -1  -9 -13   33.99    4.21
  -1  -9 -13   37.67    4.45
   1  -9 -13   32.12    4.25
  -1  -9 -13   37.57    5.01
   1  -9 -13   37.45    4.94
  -1  -9 -13   36.24    4.47
  -1  -9 -13   34.46    4.49
  -1  -9  13   35.38    4.34
  -1  -9 -14   10.54    2.43
   1  -9 -14   10.19    2.57
  -1  -9 -14    6.79    1.99
   1  -9  14   11.86    2.45
  -1  -9  14   11.30    2.30
   1  -9 -14   12.31    2.69
  -1  -9 -14   10.68    2.52
   1  -9 -14   11.84    2.43
  -1  -9 -14   11.26    2.54
  -1  -9 -14   10.00    2.39
   1  -9 -14   12.55    2.78
  -1  -9 -14   11.09    2.68
  -1  -9 -15    1.64    0.89
  -1  -9 -15   -0.07    0.62
   1  -9  15    1.14    0.86
   1  -9 -15    0.57    0.70
  -1  -9  15    1.39    0.78
   1  -9 -15    0.59    0.50
  -1  -9 -15    0.17    0.40
   1  -9 -15   -0.02    0.92
  -1  -9 -15    0.66    0.59
   1  -9 -15    0.17    0.60
  -1  -9 -15   -0.32    0.89
  -1  -9 -15    0.70    1.23
  -1  -9 -16    3.83    1.37
  -1  -9 -16    2.17    1.18
  -1  -9  16    3.94    1.48
   1  -9  16    3.76    1.40
   1  -9 -16    2.72    1.31
  -1  -9 -16    1.15    0.92
   1  -9 -16    2.50    1.11
   1  -9 -16    1.35    0.92
  -1  -9 -16    4.04    1.46
  -1  -9 -16    3.04    1.22
   1  -9 -16    3.47    1.41
  -1  -9 -16    2.85    1.17
   1  -9 -17   18.65    3.06
  -1  -9  17   21.08    2.99
   1  -9  17   20.51    3.02
  -1  -9 -17   21.37    3.01
  -1  -9 -17   20.42    3.09
  -1  -9 -17   19.94    3.09
   1  -9 -17   18.25    3.00
  -1  -9 -17   21.05    3.29
   1  -9 -17   24.47    3.73
   1  -9 -17   22.74    3.01
  -1  -9 -17   24.45    3.74
  -1  -9 -17   18.59    3.10
  -1  -9  18    4.54    1.53
  -1  -9 -18    3.44    1.31
   1  -9 -18    1.62    0.91
   1  -9  18    1.61    0.64
   1  -9 -18    3.68    1.35
  -1  -9 -18    1.96    1.13
  -1  -9 -18    1.54    0.75
   1  -9 -18    0.61    0.57
  -1  -9 -18    2.36    0.83
   1  -9 -18    3.39    1.51
  -1  -9 -18    2.33    0.97
  -1  -9 -19   32.00    3.62
   1  -9 -19   30.00    3.56
  -1  -9  19   28.96    3.66
   1  -9  19   30.43    3.76
  -1  -9 -19   28.41    3.58
   1  -9 -19   31.20    3.72
  -1  -9 -19   29.45    3.61
  -1  -9 -19   33.04    4.10
   1  -9 -19   32.11    4.10
  -1  -9 -19   28.56    3.62
  -1  -9  20  130.91    7.38
  -1  -9 -20  132.30    7.34
   1  -9  20  124.51    7.26
   1  -9 -20  137.20    7.53
  -1  -9 -20  133.02    7.06
   1  -9 -20  128.95    7.02
  -1  -9 -20  139.05    8.10
  -1  -9 -20  131.95    7.39
   1  -9 -20  139.01    8.12
  -1  -9 -20  125.43    7.46
  -1  -9 -21  172.59    8.08
   1  -9 -21  169.56    8.23
  -1  -9  21  172.22    8.27
   1  -9 -21  185.78    8.14
   1  -9  21  177.86    8.51
  -1  -9 -21  182.11    7.93
  -1  -9 -21  177.08    8.15
   1  -9 -21  189.70    9.22
  -1  -9 -21  189.56    9.10
  -1  -9 -21  170.90    8.39
  -1  -9 -22  134.79    6.98
   1  -9 -22  142.24    7.15
   1  -9 -22  141.96    6.85
  -1  -9  22  145.70    7.40
   1  -9  22  143.30    7.40
  -1  -9 -22  138.93    6.68
   1  -9 -22  155.15    7.89
  -1  -9 -22  159.11    7.86
  -1  -9 -22  140.88    6.94
  -1  -9 -22  147.51    7.46
   1  -9 -23  102.52    5.88
  -1  -9 -23   99.65    5.67
   1  -9 -23  104.03    5.58
  -1  -9  23  105.74    6.04
   1  -9  23  105.35    6.12
  -1  -9 -23  104.26    5.48
  -1  -9 -23  102.04    5.58
  -1  -9 -23  116.40    6.27
   1  -9 -23  114.42    6.38
  -1  -9 -23  106.37    6.08
   1  -9 -24  249.45    8.54
  -1  -9 -24  247.86    8.36
   1  -9  24  244.93    8.92
  -1  -9  24  250.57    8.99
  -1  -9 -24  245.09    8.06
   1  -9 -24  247.68    8.21
  -1  -9 -24  237.02    7.98
  -1  -9 -24  268.85    8.56
  -1  -9 -24  250.38    8.78
  -1  -9 -25    1.04    0.69
  -1  -9 -25    0.21    0.45
   1  -9 -25    0.23    0.39
  -1  -9  25    0.93    0.66
   1  -9  25    1.78    0.84
   1  -9 -25    1.63    0.64
  -1  -9 -25    0.22    0.31
   1  -9 -25    1.07    0.73
  -1  -9 -26    1.88    0.58
  -1  -9  26    1.05    0.33
   1  -9  26    0.77    0.43
  -1  -9 -26    1.63    0.62
   1  -9 -26    2.27    0.70
  -1  -9 -27    0.16    0.26
   1  -9 -27   -0.06    0.24
  -1  -9 -27    0.13    0.38
  -1  -9  27    0.83    0.44
   1  -9 -27   -0.16    0.27
   1 -10   0    4.06    2.11
  -1 -10   0    1.93    1.46
  -1 -10   0    1.29    1.40
   1 -10   0    2.54    1.73
   1 -10   0    2.01    1.36
  -1 -10   0    1.54    1.37
   1 -10   0    6.00    1.95
  -1 -10   0    7.83    2.16
  -1 -10   1   10.71    2.66
  -1 -10  -1   19.56    3.62
  -1 -10   1   14.44    2.90
   1 -10   1   15.61    3.13
  -1 -10  -1   18.92    3.68
   1 -10  -1   21.29    3.78
   1 -10   1    7.18    1.75
   1 -10  -1   11.31    2.73
  -1 -10  -1   14.31    3.44
   1 -10  -1   19.29    3.20
  -1 -10   1   19.49    3.34
   1 -10   1   17.80    2.88
   1 -10  -1   18.12    3.59
  -1 -10   2   47.54    4.54
   1 -10   2   42.45    4.30
  -1 -10  -2   46.75    4.60
   1 -10  -2   43.27    4.37
  -1 -10  -2   46.00    5.34
   1 -10  -2   40.41    4.72
   1 -10  -2   46.13    4.60
  -1 -10   2   49.52    4.92
   1 -10  -2   38.01    4.51
   1 -10   2   44.44    4.50
  -1 -10  -2   46.09    5.15
  -1 -10   2   49.54    5.36
  -1 -10  -3    3.39    2.23
   1 -10  -3    3.14    2.14
  -1 -10   3    6.44    3.04
   1 -10  -3    0.36    1.12
  -1 -10  -3    0.49    0.59
  -1 -10   3   13.14    2.95
   1 -10   3    3.85    2.78
  -1 -10  -3    0.07    0.69
   1 -10   3   10.41    2.50
   1 -10  -3    5.64    2.01
  -1 -10   3    8.47    2.38
   1 -10  -3    0.11    0.86
  -1 -10  -4    0.79    1.00
   1 -10  -4    0.65    0.84
   1 -10   4    1.28    1.25
   1 -10  -4    6.07    2.19
  -1 -10  -4    2.39    1.76
  -1 -10   4    2.06    1.67
  -1 -10   4    2.72    1.37
  -1 -10  -4    1.48    1.25
   1 -10  -4    4.83    1.97
   1 -10  -4    2.00    1.38
  -1 -10   4    1.88    1.17
   1 -10   4    2.94    1.16
   1 -10   5   13.79    2.59
  -1 -10  -5   17.61    3.05
  -1 -10   5   16.38    3.00
  -1 -10   5   15.24    2.69
  -1 -10  -5   17.45    2.86
   1 -10  -5   16.13    2.69
  -1 -10  -5   15.63    3.13
   1 -10   5   16.92    2.62
  -1 -10   5   18.40    3.11
   1 -10  -5   18.77    3.31
   1 -10  -5   17.55    3.09
  -1 -10   6   19.31    3.00
   1 -10   6   16.09    2.77
  -1 -10  -6   16.51    2.92
   1 -10  -6   19.04    3.00
  -1 -10  -6   17.65    2.86
   1 -10  -6   15.81    2.74
  -1 -10  -6   16.10    3.17
  -1 -10   6   16.73    2.87
   1 -10   6   17.32    2.86
   1 -10  -6   16.49    3.00
   1 -10   7    4.04    2.15
  -1 -10   7    4.31    2.23
  -1 -10  -7    8.38    2.92
   1 -10  -7    6.63    2.91
  -1 -10  -7    8.17    2.93
   1 -10   7    1.89    1.06
  -1 -10  -7   15.29    3.60
   1 -10  -7   12.10    3.10
  -1 -10   7    1.45    1.16
   1 -10  -7    5.83    2.41
  -1 -10   8  109.23    6.78
   1 -10  -8  108.57    6.84
  -1 -10  -8  114.89    7.04
   1 -10   8  108.62    6.77
  -1 -10  -8  119.84    8.51
   1 -10  -8  108.97    7.85
  -1 -10  -8  114.66    7.65
   1 -10   8  108.28    6.95
  -1 -10   8  109.15    7.05
   1 -10  -8  104.03    6.79
   1 -10  -9   16.73    2.69
  -1 -10   9   16.61    2.70
   1 -10   9   18.43    2.82
  -1 -10  -9   21.37    3.29
   1 -10  -9   17.97    3.05
  -1 -10  -9   16.14    2.90
   1 -10  -9   21.73    3.52
  -1 -10  -9   17.65    3.15
  -1 -10   9   18.49    3.01
  -1 -10  10   17.47    2.64
   1 -10 -10   15.37    2.41
  -1 -10 -10   17.07    2.90
  -1 -10 -10   17.82    2.69
   1 -10 -10   18.59    2.75
   1 -10  10   17.88    2.68
   1 -10 -10   15.32    2.88
  -1 -10  10   14.38    2.61
  -1 -10 -10   14.15    2.81
  -1 -10  11    0.85    1.00
   1 -10  11    0.47    0.53
  -1 -10 -11   -0.09    0.87
   1 -10 -11   -0.17    0.49
  -1 -10 -11    0.48    0.34
   1 -10 -11    0.16    0.46
  -1 -10 -11    1.74    1.02
   1 -10 -12   -0.23    0.69
  -1 -10 -12    0.52    0.39
  -1 -10  12    0.25    0.35
   1 -10  12    0.70    0.58
  -1 -10 -12    0.10    0.57
  -1 -10 -12   -0.54    0.75
   1 -10 -12   -0.35    0.48
  -1 -10 -13    2.03    0.87
   1 -10 -13    0.98    0.46
   1 -10  13    3.31    1.16
   1 -10 -13    1.22    0.41
  -1 -10 -13    1.17    0.51
  -1 -10 -13    3.83    1.48
  -1 -10  13    3.62    1.26
  -1 -10 -13    2.67    1.19
   1 -10 -13    2.55    1.13
  -1 -10  14   18.98    2.70
   1 -10 -14   23.09    2.86
  -1 -10 -14   20.04    2.63
   1 -10 -14   19.99    2.84
  -1 -10 -14   18.88    2.74
   1 -10  14   21.34    2.93
  -1 -10 -14   21.70    3.34
   1 -10 -14   23.83    3.35
  -1 -10 -14   21.20    2.69
   1 -10 -15    6.30    1.50
   1 -10  15    7.72    1.70
  -1 -10 -15    4.75    1.37
  -1 -10 -15    6.07    1.30
   1 -10 -15    5.36    1.38
  -1 -10 -15    5.58    1.32
  -1 -10  15    7.01    1.60
  -1 -10 -15    7.29    1.87
   1 -10 -15    6.57    1.80
   1 -10  16    1.04    0.64
   1 -10 -16    2.11    0.92
  -1 -10 -16    1.29    0.62
  -1 -10 -16    1.24    0.72
   1 -10 -16    1.88    0.88
  -1 -10  16    2.41    0.87
  -1 -10 -16    2.04    0.52
   1 -10 -16    0.44    0.60
  -1 -10  17   -0.06    0.61
   1 -10  17   -0.58    0.89
   1 -10 -17    0.25    0.46
  -1 -10 -17    0.83    0.30
   1 -10 -17    0.83    0.51
  -1 -10 -17   -0.01    0.48
  -1 -10 -17   -0.17    1.01
   1 -10 -17    1.28    0.83
   1 -10 -18    8.60    1.67
  -1 -10 -18    5.78    1.31
  -1 -10 -18    7.40    1.42
   1 -10 -18    9.50    1.67
  -1 -10  18    8.22    1.62
   1 -10  18    9.70    1.81
  -1 -10 -18   13.28    2.39
   1 -10 -18   10.36    2.01
   1 -10  19   16.48    2.16
   1 -10 -19   15.74    1.99
  -1 -10  19   14.87    2.12
   1 -10 -19   15.40    2.11
  -1 -10 -19   14.08    1.85
  -1 -10 -19   14.36    2.00
   1 -10 -19   18.22    2.56
  -1 -10 -19   16.85    2.40
   1 -10 -20   30.71    2.68
  -1 -10 -20   30.80    2.63
   1 -10 -20   30.31    2.79
  -1 -10  20   33.73    3.07
   1 -10  20   29.38    2.84
  -1 -10 -20   30.18    2.83
  -1 -10 -20   36.50    3.34
   1 -10 -20   35.44    3.36
  -1 -10 -21   11.25    1.50
  -1 -10  21   12.78    1.79
   1 -10  21   10.96    1.66
   1 -10 -21   10.59    1.53
  -1 -10 -21   12.23    1.73
   1 -10 -21   14.31    2.02
   1 -10  22   11.27    1.59
  -1 -10  22    9.29    1.44
  -1 -10 -22   12.12    1.45
   1 -10 -22   10.97    1.46
   1 -11   0   48.91    4.22
  -1 -11   0   51.85    4.38
   1 -11   0   37.45    3.66
  -1 -11   0   37.68    3.87
  -1 -11   1  119.76    6.54
   1 -11  -1  126.58    6.82
  -1 -11  -1  153.73    7.41
   1 -11   1  104.63    6.04
  -1 -11   1   93.61    5.87
   1 -11  -1  113.75    6.29
  -1 -11  -1  141.21    7.53
  -1 -11  -1  115.99    7.51
   1 -11   1  112.69    6.10
   1 -11   2  357.83   10.75
  -1 -11   2  340.33   10.50
   1 -11  -2  321.47   10.15
  -1 -11  -2  325.96   10.34
   1 -11  -2  333.29   10.29
  -1 -11  -2  316.06   11.66
  -1 -11  -2  313.02   10.63
  -1 -11   2  326.39   10.80
   1 -11  -3  358.04   10.64
  -1 -11  -3  368.67   10.89
  -1 -11   3  362.91   10.95
   1 -11   3  366.29   11.04
   1 -11  -3  251.01   10.07
  -1 -11  -3  252.32   10.22
  -1 -11   3  321.54   10.67
   1 -11  -3  303.57    9.70
   1 -11   3  301.14    9.92
  -1 -11  -3  307.12   10.50
  -1 -11  -4  316.69   10.30
  -1 -11   4  251.50    9.40
   1 -11   4  214.86    8.39
   1 -11  -4  272.54    9.75
   1 -11  -4   69.60    5.75
   1 -11  -4  171.19    7.34
  -1 -11  -4  147.36    7.49
   1 -11   4  121.16    6.42
  -1 -11   4  114.26    6.40
  -1 -11  -4  117.45    7.49
  -1 -11  -5  360.46   10.53
   1 -11   5  321.45    9.98
   1 -11  -5  341.63   10.23
  -1 -11   5  343.90   10.46
   1 -11  -5  314.59   11.37
  -1 -11   5  308.10   10.26
   1 -11  -5  342.44   10.01
  -1 -11  -5  349.72   11.02
  -1 -11  -5  338.12   11.51
  -1 -11  -6  189.91    7.56
   1 -11  -6  196.61    7.87
  -1 -11   6  172.29    7.45
   1 -11   6  151.20    6.88
   1 -11  -6  121.74    7.02
  -1 -11  -6  158.79    7.34
  -1 -11   6  152.53    7.28
   1 -11  -6  131.01    6.10
  -1 -11  -6  121.90    6.78
  -1 -11   7   31.38    3.21
   1 -11   7   23.84    2.81
  -1 -11  -7   36.26    3.43
   1 -11  -7   35.95    3.35
   1 -11  -7   20.06    2.86
   1 -11  -7   20.00    2.37
  -1 -11   7   25.64    2.99
  -1 -11  -7   18.47    2.64
  -1 -11  -7   25.90    3.00
   1 -11   8   17.98    2.29
  -1 -11   8   17.89    2.31
  -1 -11  -8   16.34    2.21
   1 -11  -8   15.44    2.17
   1 -11  -8   14.55    2.43
  -1 -11  -8   13.08    2.07
   1 -11  -8   15.58    2.03
  -1 -11  -8   16.94    2.46
  -1 -11  -9    5.33    1.38
   1 -11   9    4.55    1.12
  -1 -11   9    5.53    1.33
   1 -11  -9    3.60    1.05
  -1 -11  -9    4.97    1.15
   1 -11  -9    6.29    1.57
  -1 -11  -9    6.26    1.61
  -1 -11  -9    4.00    1.03
   1 -11  -9    6.23    1.22
  -1 -11 -10    9.15    1.57
  -1 -11 -10   11.07    1.87
  -1 -11  10   10.42    1.78
   1 -11  10   10.06    1.74
   1 -11 -10   10.15    1.67
   1 -11 -10   10.22    1.92
  -1 -11 -10   11.55    2.14
   1 -11 -10    7.96    1.30
   1 -11  11   10.20    1.69
  -1 -11  11    9.84    1.68
  -1 -11 -11   11.49    1.80
  -1 -11 -11   11.45    1.74
   1 -11 -11   11.59    1.80
  -1 -11 -11   13.05    2.20
   1 -11 -11   14.41    2.24
   1 -11 -11   10.63    1.49
  -1 -11  12   33.72    3.09
   1 -11  12   30.84    2.93
  -1 -11 -12   31.10    2.71
   1 -11 -12   32.58    2.83
  -1 -11 -12   35.90    3.58
   1 -11 -12   32.31    3.32
  -1 -11 -12   29.42    2.67
  -1 -11  13  115.50    5.47
   1 -11 -13  109.15    4.91
  -1 -11 -13  109.89    4.85
   1 -11  13  109.53    5.28
   1 -11 -13  112.41    5.99
  -1 -11  14  132.68    5.67
   1 -11  14  131.72    5.62
  -1 -11 -14  131.02    5.08
   1 -11 -14  129.52    5.14
   1 -11 -14  137.91    6.42
   1 -11 -15   90.16    4.08
  -1 -11 -15   86.40    3.92
  -1 -11  15   89.58    4.50
   1 -11  15   83.51    4.30
   1 -11 -15   88.74    4.94
  -1 -11 -15   77.84    3.82
   1 -11  16    1.37    0.60
  -1 -11 -16    0.29    0.31
   1 -11 -16    0.74    0.46
  -1 -11  16    0.68    0.53
   1 -11 -16    0.61    0.55
  -1 -11 -17    4.49    0.84
   1 -11 -17    5.61    0.94
   1 -11  17    5.14    0.96
  -1 -11  17    5.76    1.02
   1 -11 -17    5.83    1.14
   1 -12   0   36.03    2.63
  -1 -12   0   41.41    2.88
  -1 -12   1   83.06    3.96
   1 -12   1   77.23    3.84
  -1 -12  -1   77.30    3.73
   1 -12  -1   83.41    3.94
  -1 -12   2  150.29    5.21
   1 -12   2  140.88    5.10
  -1 -12  -2  142.49    4.94
   1 -12  -2  136.48    4.88
   1 -12  -3  104.95    4.25
  -1 -12  -3  114.95    4.41
  -1 -12   3  104.35    4.35
  -1 -12   4   56.18    3.19
   1 -12   4   42.44    2.93
  -1 -12  -4   71.68    3.41
   1 -12  -4   64.88    3.34
  -1 -12  -4   45.36    2.88
  -1 -12   5   91.52    3.94
  -1 -12  -5   96.04    3.81
   1 -12   6  103.69    4.15
   1 -12  -6  115.38    4.11
  -2   0   0 3374.98   26.44
  -2   0   1    1.43    0.63
  -2   0  -1    0.44    0.77
  -2   0   2  627.46    5.93
  -2   0   2  713.35   11.92
   2   0   2  598.74    6.03
   2   0   2  680.65    9.69
  -2   0   3   -0.05    0.25
  -2   0  -3    0.33    0.40
   2   0   3    0.74    0.37
  -2   0   4  671.44   12.29
   2   0   4  645.19   10.28
  -2   0   5    1.00    0.55
  -2   0  -5    0.16    0.16
  -2   0   6  617.69   12.72
  -2   0  -6  473.62    5.86
  -2   0   7   -0.49    0.54
  -2   0   8  214.26    8.23
  -2   0  -8  175.38    4.31
  -2   0   9    0.28    0.30
  -2   0  -9   -0.47    0.46
  -2   0  10 4819.78   38.91
   2   0  10 4795.33   39.59
   2   0  11    2.47    1.86
  -2   0  11    2.96    2.01
  -2   0 -11    0.44    0.53
  -2   0  12 2260.03   29.95
   2   0  12 2177.84   29.95
   2   0  13    1.85    1.66
  -2   0  13    6.63    2.37
  -2   0  14  225.77   10.57
   2   0  14  215.19   10.38
   2   0  15    5.93    2.76
  -2   0  15    4.65    3.10
   2   0  16  542.56   18.03
  -2   0  16  567.60   18.34
   2   0  17    2.96    2.27
  -2   0  17    2.26    1.81
   2   0  18  182.28   11.34
  -2   0  18  187.88   11.58
   2   0  19   -3.18    1.72
  -2   0  19   -1.50    1.69
   2   0  20   95.00    8.62
  -2   0  20  111.33    9.59
   2   0  21    8.72    3.71
  -2   0  21   -1.43    1.32
   2   0  22  331.09   17.60
  -2   0  22  329.12   17.88
   2   0  23   -3.22    2.85
  -2   0  23   -1.63    3.34
   2   0  24  265.11   12.91
   2   0  24  289.22   17.33
  -2   0  24  316.39   18.54
   2   0  24  286.61   12.67
  -2   0  24  313.35   13.24
  -2   0 -24  294.85   12.09
  -2   0  24  296.30   13.42
   2   0  24  313.74   12.95
   2   0  25    3.29    2.15
  -2   0  25    0.05    0.63
  -2   0  25   -1.01    2.89
   2   0  25    0.07    0.91
  -2   0 -25    0.40    0.72
   2   0  25    0.61    1.14
  -2   0  25    0.03    0.62
   2   0  26 1083.33   25.03
  -2   0  26 1104.91   25.54
  -2   0  26 1292.08   39.53
   2   0  26 1239.02   38.14
   2   0  26 1120.46   25.27
  -2   0  26 1107.60   27.24
  -2   0  27    4.49    1.60
  -2   0  27   -2.75    3.97
   2   0  27    0.02    2.88
   2   0  27    1.78    1.29
  -2   0  27    2.99    1.90
   2   0 -27    2.25    0.91
   2   0  27    2.03    1.33
   2   0  28  525.83   17.67
  -2   0  28  534.89   17.96
  -2   0  28  530.02   19.31
   2   0  28  550.42   18.12
   2   0 -28  510.83   15.73
  -2   0  29    0.69    0.51
   2   0  29   -0.15    0.52
   2   0  29    1.36    1.18
   2   0 -29    0.76    0.43
  -2   0  29    0.77    0.69
   2   0  30   92.74    7.35
  -2   0  30  100.32    7.67
  -2   0  30  102.15    8.40
   2   0  30  100.73    7.70
   2   0 -30   99.61    6.83
  -2   0 -30   83.65    6.68
  -2   0  31    0.25    0.52
   2   0  31    0.21    0.58
  -2   0  31    0.01    0.53
   2   0  31    1.23    1.27
  -2   0 -31    0.40    0.49
   2   0 -31    0.16    0.56
   2   0  32    3.37    1.28
  -2   0  32    4.61    1.64
  -2   0 -32    6.01    1.86
   2   0 -32    5.00    1.56
  -2   0  32    6.19    2.04
   2   0  32    6.29    1.92
   2   0  33    0.03    0.58
  -2   0  33   -0.53    0.50
  -2   0 -33    0.06    0.53
   2   0 -33    0.18    0.39
  -2   0  33   -0.61    1.21
   2   0  33    0.27    0.58
  -2   0 -33   -0.63    0.81
  -2   0  34   60.91    5.34
   2   0  34   61.21    5.44
   2   0 -34   53.89    4.81
  -2   0 -34   61.64    5.12
   2   0  34   60.21    5.44
  -2   0 -34   61.07    5.31
  -2   0  34   58.26    5.87
   2   0  35    0.18    0.62
  -2   0  35    0.08    0.56
   2   0 -35   -0.18    0.42
  -2   0 -35   -0.32    0.83
   2   0  35   -0.46    0.84
  -2   0 -35   -0.16    0.86
  -2   0  35    1.06    1.12
  -2   0  36   45.22    4.14
   2   0  36   48.22    4.36
   2   0 -36   48.21    4.13
  -2   0 -36   49.77    4.23
  -2   0 -36   51.06    4.46
   2   0  36   50.27    4.42
  -2   0  36   49.22    4.83
   2   0  37    0.40    0.72
  -2   0  37    0.11    0.47
   2   0 -37   -0.13    0.56
  -2   0 -37   -0.40    0.70
  -2   0  37    2.08    1.07
  -2   0 -37   -0.42    0.43
   2   0  37    0.59    0.86
  -2   0  38  101.60    5.34
   2   0  38   98.14    5.38
  -2   0 -38  105.57    5.45
   2   0 -38   98.59    5.13
  -2   0 -38  101.93    5.50
  -2   0  38   96.99    5.82
   2   0  38   97.77    5.09
   2   0  39   -0.55    0.40
  -2   0  39    0.16    0.21
   2   0 -39   -0.39    0.28
  -2   0 -39    0.74    0.55
  -2   0 -39   -0.84    0.70
  -2   0  39    0.88    0.71
  -2   0 -40    7.47    1.11
   2   0  40    8.85    1.26
  -2   0  40    7.38    1.21
  -2   0 -40    7.74    1.16
  -2   0  40    6.82    1.23
  -2  -1   0 5446.55   23.28
  -2  -1   0 5902.37   35.54
   2  -1   0 5578.99   23.32
  -2   1   0 5542.53   36.32
   2   1   0 5848.38   28.48
   2   1   0 5801.59   26.68
   2  -1   1  739.86    9.13
  -2  -1   1  684.09   11.78
  -2   1  -1  694.98   12.22
  -2  -1   1  762.98    8.90
  -2   1   1  690.47   11.78
  -2  -1  -1  603.16   11.53
   2   1   1  781.68    9.02
   2  -1   1  636.75    7.49
   2   1  -1  701.10   10.30
   2   1   1  743.92    9.47
   2   1  -1  729.60   11.06
  -2  -1  -2 1692.76   19.83
  -2   1   2 1750.61   18.61
  -2   1  -2 1829.64   20.36
   2  -1   2 1691.85   14.66
  -2  -1   2 1739.94   14.65
  -2  -1   2 1603.25   18.18
   2   1  -2 1831.27   18.53
   2   1   2 1472.93   11.46
   2   1  -2 1713.15   17.36
  -2  -1  -3 1124.93   16.69
  -2  -1   3 1206.59   16.12
  -2   1  -3 1205.18   17.15
  -2   1   3 1161.74   15.60
  -2  -1   3 1124.79   12.93
   2  -1   3 1117.19   13.15
   2   1  -3 1141.84   15.26
   2   1  -3 1183.89   15.77
  -2  -1  -4 2958.84   28.22
  -2  -1   4 2871.84   22.46
   2  -1   4 2869.40   23.17
  -2  -1   4 3052.59   26.88
  -2   1  -4 2982.84   28.13
  -2   1   4 2895.72   25.71
   2   1  -4 3044.22   26.49
   2   1  -4 2966.59   26.21
  -2  -1   5 4143.59   29.30
  -2  -1   5 4109.14   32.45
   2  -1   5 4082.87   29.83
  -2   1   5 4160.78   32.59
   2   1  -5 4587.80   34.20
   2   1  -5 4450.96   33.94
   2  -1   6  173.30    6.59
  -2   1   6  176.81    6.81
  -2  -1   6  169.37    6.74
  -2  -1   6  172.12    6.35
   2   1  -6  194.23    7.56
  -2  -1   7 1597.35   20.38
   2  -1   7 1570.06   20.56
  -2  -1   7 1639.96   21.83
  -2   1   7 1620.76   21.71
   2  -1   8   57.99    4.27
  -2  -1   8   54.79    4.19
  -2   1   8   56.84    4.27
  -2  -1   8   57.51    4.20
   2   1  -8   65.43    4.82
   2   1  -8   59.30    4.62
  -2  -1   9    9.68    1.73
   2  -1   9    9.34    1.77
   2   1  -9    9.25    1.91
   2   1  -9   11.45    2.12
   2  -1  10    0.26    0.84
  -2  -1  10    0.29    0.94
   2   1 -10   -0.17    0.56
   2   1 -10    0.15    0.64
  -2   1 -10   -0.37    0.66
  -2  -1  11   48.45    4.63
   2  -1  11   43.25    4.09
   2   1 -11   41.96    4.34
  -2   1 -11   47.39    3.69
  -2  -1  12  295.40   11.24
   2  -1  12  279.70   11.15
   2   1 -12  310.19   12.19
   2  -1  13    2.61    2.22
  -2   1 -13    1.88    0.84
   2   1 -13    6.12    1.97
  -2   1 -13    3.54    1.27
  -2  -1  14  203.50   10.23
   2  -1  14  193.49   10.13
  -2   1 -14  162.10    7.44
  -2   1 -14  171.43    7.98
   2   1 -14  193.01   10.39
  -2  -1  15   37.01    4.54
   2  -1  15   36.96    4.58
  -2   1 -15   34.87    3.52
   2  -1  16   13.76    3.01
  -2  -1  16   16.04    3.27
  -2   1 -16   16.18    2.46
  -2  -1  17  143.47    9.75
   2  -1  17  137.82    9.69
   2  -1  18    0.10    0.87
  -2  -1  18    1.82    1.88
   2   1  18    2.01    1.67
  -2   1  18    0.81    1.41
  -2   1  19  528.26   19.84
   2  -1  19  582.87   21.44
  -2  -1  19  587.45   21.46
   2   1  19  498.25   18.96
   2  -1  20   50.43    6.62
  -2  -1  20   57.08    6.94
   2   1  20   47.28    6.25
  -2   1  20   53.30    6.63
   2  -1  21   89.40    9.16
  -2  -1  21   82.27    8.73
  -2   1  21   71.72    7.97
   2   1  21   69.93    7.83
  -2   1  22   92.20    9.17
   2  -1  22   86.86    9.13
  -2  -1  22   97.09    9.68
   2   1  22   84.30    8.89
   2   1  23  221.92   14.88
   2  -1  23  251.10   16.21
  -2  -1  23  251.09   16.27
  -2   1  23  261.04   16.23
  -2  -1  24  213.46   12.40
   2  -1  24  155.20   10.16
   2   1  24  174.69    9.80
   2  -1  24  179.75    9.97
  -2  -1  24  199.35   14.82
  -2   1  24  173.64   10.12
  -2  -1  24  175.07    9.84
   2  -1  24  187.09   14.52
  -2   1  24  190.43   14.16
   2   1  24  165.47   13.35
  -2   1 -24  181.48    9.61
  -2  -1  24  178.28   10.45
   2  -1  24  187.23   10.02
  -2   1  24  183.18   10.67
  -2  -1  25  111.99    9.07
   2  -1  25   93.03    8.01
   2   1  25   91.77   10.07
  -2   1  25   91.98    9.86
   2   1  25   92.67    7.28
  -2   1  25   97.58    7.67
  -2  -1  25   96.85    7.44
  -2  -1  25   98.40   10.90
   2  -1  25  103.23   10.74
   2  -1  25   91.58    7.25
  -2   1 -25  103.97    7.43
  -2   1  25   92.55    7.73
  -2  -1  25  100.53    7.97
   2   1  25   95.22    7.29
   2  -1  25  100.86    7.47
  -2  -1  26    3.02    3.11
   2  -1  26   12.44    2.73
   2  -1  26    6.82    2.69
  -2  -1  26   13.69    2.64
  -2   1  26   13.36    2.79
   2   1  26   11.20    2.61
   2   1  26    7.14    2.97
  -2   1  26    8.63    1.57
   2  -1  26    9.09    2.09
  -2  -1  26   13.64    3.14
   2  -1  26   17.30    3.19
  -2   1  26   14.57    3.13
  -2  -1  26   14.55    3.19
   2  -1 -26   15.27    2.50
   2   1  26   15.80    3.01
  -2  -1 -26   13.50    2.77
   2   1  27   18.27    4.12
   2  -1  27   14.65    4.71
  -2  -1  27   17.11    3.96
  -2  -1  27   15.81    3.09
  -2   1  27   13.56    3.69
  -2   1  27   16.96    3.20
   2   1  27   13.10    2.68
   2  -1  27   15.59    3.11
  -2  -1  27   16.50    3.77
   2  -1  27   14.28    3.14
  -2   1  27   15.40    3.31
  -2  -1  27   17.74    3.40
   2   1  27   18.77    3.36
   2  -1 -27   13.47    2.52
  -2  -1 -27   11.70    2.45
   2  -1  27   15.57    3.00
   2   1  28  140.90    9.08
  -2   1  28  152.37    9.77
  -2  -1  28  153.13    9.58
   2  -1  28  155.94    9.64
  -2   1  28  153.71   10.43
   2   1  28  151.71    9.43
  -2  -1  28  158.62   10.30
   2  -1  28  149.09    9.44
   2  -1 -28  149.64    8.50
  -2  -1 -28  142.00    8.78
  -2   1  29    0.49    0.69
   2  -1  29    0.01    0.66
   2   1  29   -1.04    1.19
  -2  -1  29   -0.20    0.64
   2  -1 -29   -0.31    0.81
  -2  -1 -29   -0.20    0.48
  -2  -1  29    1.05    1.16
   2  -1 -29    0.61    0.69
   2   1  29    0.06    0.79
  -2  -1 -29    0.25    0.75
  -2   1  29    0.90    0.78
   2  -1  29    1.04    0.84
  -2   1  30   28.11    4.08
  -2  -1  30   27.85    4.02
   2  -1  30   27.03    3.95
   2   1  30   22.82    3.65
  -2  -1 -30   28.58    3.76
   2  -1 -30   27.00    3.68
   2   1  30   26.73    3.96
   2  -1 -30   31.80    3.84
  -2  -1 -30   27.84    3.92
   2   1 -30   24.76    3.34
   2  -1  30   34.02    4.53
  -2  -1  30   28.70    4.34
  -2   1  30   31.32    4.75
  -2   1  31   19.21    3.25
   2  -1  31   16.49    3.11
   2   1  31   13.51    2.69
  -2  -1  31   17.81    3.08
   2  -1 -31   19.68    3.14
  -2  -1 -31   16.02    2.80
   2   1  31   19.75    3.40
  -2  -1 -31   18.64    3.26
  -2  -1  31   13.90    3.00
   2  -1  31   19.30    3.28
   2   1 -31   17.23    2.70
  -2   1  31   17.31    3.45
   2  -1 -31   19.38    3.02
   2  -1  32  159.60    9.39
   2   1  32  155.55    9.11
  -2  -1  32  154.27    9.04
  -2   1  32  149.92    8.94
   2  -1 -32  162.14    8.88
  -2  -1 -32  168.77    8.97
  -2  -1  32  154.20    9.81
   2  -1  32  159.87    9.49
   2   1 -32  160.52    8.24
  -2  -1 -32  149.26    8.79
   2   1  32  166.45    9.38
   2  -1 -32  162.76    8.55
  -2   1  32  156.50   10.19
  -2   1  33   23.65    3.45
   2  -1  33   23.90    3.48
   2   1  33   20.88    3.30
  -2  -1  33   22.63    3.40
   2  -1 -33   23.27    3.30
  -2  -1 -33   22.78    3.21
   2  -1 -33   24.52    3.20
   2   1  33   24.63    3.68
  -2  -1 -33   23.05    3.36
  -2   1 -33   19.34    3.09
  -2  -1  33   22.10    3.67
  -2   1  33   22.20    3.79
   2  -1  33   22.17    3.43
  -2   1  34   53.26    4.91
   2  -1  34   52.06    4.96
  -2  -1  34   53.60    4.93
   2   1  34   49.36    4.77
   2  -1 -34   51.12    4.71
  -2  -1 -34   57.77    4.97
   2   1  34   50.60    4.74
   2  -1  34   51.53    5.05
  -2  -1 -34   54.21    5.02
  -2   1 -34   49.07    4.71
  -2   1  34   54.44    5.59
  -2  -1  34   47.09    5.13
  -2  -1  35   38.18    3.98
  -2   1  35   37.76    3.93
   2  -1  35   41.90    4.26
   2   1  35   38.39    4.07
   2   1 -35   40.08    3.84
  -2   1 -35   38.20    3.87
  -2  -1 -35   38.35    3.94
   2  -1 -35   41.52    4.01
   2  -1  35   39.46    4.26
  -2   1 -35   39.37    3.99
   2   1  35   39.25    3.92
  -2  -1 -35   37.78    4.02
  -2   1  35   37.82    4.45
  -2  -1  35   36.69    4.36
   2   1  36   -0.42    0.61
  -2   1  36    0.40    0.55
   2  -1  36    0.03    0.39
  -2  -1  36    0.28    0.43
   2  -1 -36   -0.95    0.85
   2   1 -36    0.05    0.49
  -2   1 -36    0.73    0.57
  -2  -1 -36   -0.26    0.63
  -2   1  36    1.76    1.09
  -2  -1  36    0.41    0.72
  -2   1 -36   -0.49    0.77
  -2  -1 -36    0.03    0.66
   2  -1  36   -0.15    0.54
   2   1  37   50.28    4.09
   2  -1  37   51.41    4.16
  -2  -1  37   50.43    4.05
  -2   1  37   48.64    3.93
  -2   1 -37   49.50    3.92
   2   1 -37   48.70    3.81
   2  -1 -37   49.16    3.89
  -2  -1 -37   51.61    4.10
  -2  -1 -37   48.53    4.03
  -2   1  37   49.86    4.43
  -2   1 -37   46.47    3.94
  -2  -1  37   47.07    4.33
   2  -1  37   47.09    4.02
  -2  -1  38    4.23    1.09
   2  -1  38    3.27    1.01
  -2   1  38    4.22    1.12
   2   1  38    3.78    1.12
   2  -1 -38    3.36    0.91
  -2  -1 -38    3.05    0.87
  -2   1 -38    3.59    0.97
   2   1 -38    2.60    0.65
  -2  -1 -38    3.76    0.89
   2  -1  38    2.84    0.78
  -2  -1  38    3.81    1.21
  -2   1 -38    5.47    1.19
  -2   1  38    3.33    1.08
   2   1 -39    0.85    0.37
   2  -1 -39    0.25    0.45
  -2  -1 -39    0.81    0.34
  -2   1 -39    0.61    0.38
  -2   1  39    1.53    0.61
  -2  -1  39    1.33    0.43
   2   1  39    1.59    0.61
   2  -1  39    0.74    0.26
  -2   1  39    0.63    0.41
  -2   1 -39    0.19    0.39
  -2  -1 -39    0.06    0.43
   2  -1  39    1.33    0.57
  -2  -1  39    0.72    0.70
  -2   1  39    1.05    0.56
   2   1  40    0.80    0.37
   2  -1  40    0.77    0.40
  -2  -1  40   -0.19    0.20
  -2  -1 -40    0.70    0.35
  -2   1 -40   -0.02    0.33
  -2  -1  40    0.32    0.35
  -2  -2   0 2051.55   21.14
   2  -2   0 2049.56   20.24
   2  -2   1  724.72   12.31
   2  -2  -1  686.32   11.68
  -2  -2   1  715.16   12.41
  -2  -2  -1  666.08   12.38
  -2   2  -1  643.46   11.98
  -2   2   1  623.43   11.28
  -2  -2  -1  669.56   11.87
  -2  -2   1  646.74   11.76
   2  -2   2 1453.33   17.84
  -2  -2  -2 1458.77   18.56
  -2   2  -2 1497.89   18.70
  -2  -2   2 1395.00   17.47
  -2  -2   2 1499.06   18.35
  -2   2   2 1549.01   18.02
  -2  -2   3 6338.93   38.90
  -2   2   3 6407.04   38.55
   2  -2   3 6471.79   39.11
   2   2   3 6426.38   39.52
  -2   2   4  197.40    6.95
  -2   2  -4  175.50    6.90
  -2  -2   4  200.77    7.16
  -2  -2  -4  185.65    7.31
   2  -2   4  197.93    7.57
  -2  -2   4  203.41    7.40
   2   2   4  199.35    7.14
  -2   2   4  224.34    7.46
  -2   2  -5   23.92    2.70
  -2  -2   5   27.46    2.84
  -2  -2  -5   25.47    2.81
  -2   2   5   27.69    2.73
  -2  -2   5   29.29    2.78
   2  -2   5   29.78    2.93
   2   2   5   27.18    2.73
  -2   2   5   32.39    2.76
  -2  -2   6   92.62    5.32
  -2  -2   6   88.58    5.03
   2  -2   6   92.19    5.38
  -2   2   6   85.94    4.99
   2   2   6   86.31    4.94
  -2   2   6   99.08    4.91
   2   2  -6  105.91    6.30
   2  -2   7 2353.13   28.48
  -2  -2   7 2237.02   26.15
  -2   2   7 2129.89   25.63
  -2  -2   7 2213.13   27.20
   2   2  -7 2461.77   31.33
  -2   2   7 2368.77   23.75
   2   2  -7 2396.43   30.96
  -2  -2   8  214.52    9.06
   2  -2   8  221.73    9.26
   2   2  -8  224.43    9.78
  -2   2   8  230.28    7.46
   2   2  -8  233.47   10.01
   2  -2   9 3070.10   35.84
  -2  -2   9 3064.50   35.26
  -2   2   9 3100.48   27.04
  -2  -2  10  535.87   15.37
   2  -2  10  525.94   15.46
   2   2 -10  500.42   15.58
   2   2 -10  562.15   16.77
  -2   2  10  532.61   11.18
  -2  -2  11 2329.48   33.26
   2  -2  11 2283.09   33.21
   2   2 -11 2229.31   34.91
   2   2 -11 2185.75   33.68
  -2   2  11 2308.29   22.86
   2  -2  12  219.27   10.89
  -2  -2  12  239.60   11.06
   2   2 -12  214.53   11.00
  -2   2  12  226.08    7.06
   2   2 -12  245.23   12.07
  -2  -2  13  175.35    9.73
   2  -2  13  168.81    9.74
  -2   2 -13  150.67    8.38
   2   2 -13  172.40   10.26
   2   2 -13  166.45   10.18
   2  -2  14   25.28    3.89
  -2  -2  14   28.42    3.85
   2   2 -14   26.58    4.14
   2   2 -14   28.22    4.34
  -2   2 -14   20.60    3.14
  -2  -2  15  187.51   10.97
   2  -2  15  188.86   11.14
  -2   2 -15  146.33    8.76
   2   2 -15  176.98   11.00
   2   2 -15  164.21   11.25
  -2  -2  16   24.00    4.00
   2  -2  16   29.29    4.78
   2   2 -16   21.62    4.15
  -2   2 -16   20.15    3.40
  -2   2 -16   17.13    2.93
   2  -2  17  696.80   23.17
  -2  -2  17  685.15   22.62
   2   2 -17  623.59   21.99
  -2   2 -17  522.58   17.30
  -2   2 -17  547.04   17.82
   2  -2  18   45.08    6.17
  -2  -2  18   50.82    6.39
   2   2 -18   46.38    6.11
  -2   2 -18   39.87    4.77
  -2   2 -18   40.70    4.99
   2  -2  19   84.63    8.82
  -2  -2  19   87.15    8.70
   2  -2  20    4.94    2.50
  -2  -2  20    3.47    2.01
  -2  -2  21  179.22   13.28
   2  -2  21  171.88   13.44
   2  -2  22   22.40    5.16
  -2  -2  22   34.59    5.93
   2   2  22   24.71    4.83
  -2   2  22   29.13    5.24
   2  -2 -23   38.78    4.23
  -2  -2 -23   37.89    4.11
  -2  -2  23   45.37    5.35
   2  -2  23   30.05    4.24
   2  -2  23   48.44    7.10
  -2  -2  23   43.03    6.76
   2   2  23   33.69    4.23
   2  -2  23   34.95    4.24
  -2   2  23   44.21    4.99
   2   2  23   25.45    3.73
  -2  -2  23   36.58    4.39
  -2   2  23   33.70    5.30
  -2   2 -23   40.85    4.55
   2  -2  23   36.09    4.30
  -2  -2 -23   37.39    4.42
  -2  -2  23   36.61    4.63
  -2   2  23   35.31    4.59
  -2  -2  24    1.25    1.12
   2  -2  24    0.83    0.91
  -2  -2 -24    2.25    0.98
   2  -2 -24   -0.54    0.88
   2  -2  24   -3.05    3.10
  -2  -2  24    0.37    0.53
   2   2  24    2.34    1.54
  -2   2  24   -2.86    3.19
   2   2  24    0.59    0.68
  -2  -2  24   -1.81    3.25
  -2   2  24    0.84    0.79
   2  -2  24    0.24    0.66
  -2   2 -24    1.34    1.26
  -2  -2 -24    0.22    0.83
   2  -2 -24    1.87    0.53
  -2  -2  24    1.85    1.28
   2  -2  24    0.61    0.76
  -2   2  24    0.38    1.11
  -2  -2 -25  971.07   21.90
   2  -2 -25  995.44   22.31
  -2  -2  25 1255.37   29.45
   2  -2  25  935.91   24.62
   2   2  25 1051.05   35.28
  -2   2  25 1048.44   34.99
   2  -2  25  987.05   23.74
  -2  -2  25 1001.99   23.54
   2  -2  25 1129.46   37.51
   2   2  25  936.32   23.35
  -2   2  25 1031.68   24.59
  -2  -2  25 1140.07   38.46
  -2   2 -25 1009.76   23.19
  -2  -2 -25 1005.57   23.43
  -2  -2  25  947.44   24.27
   2  -2 -25  976.02   21.59
  -2   2  25  960.14   25.24
   2  -2  25  980.57   23.19
   2  -2  26  556.16   17.97
   2   2  26  656.48   28.48
  -2   2  26  582.29   18.65
   2  -2  26  671.29   29.35
  -2  -2  26  572.52   17.95
  -2   2  26  613.76   27.43
   2   2  26  541.72   17.84
  -2  -2  26  663.07   29.55
   2  -2 -26  569.00   17.21
  -2  -2 -26  595.26   17.33
  -2  -2  26  697.13   22.08
   2  -2  26  613.59   20.23
  -2  -2  26  580.41   19.20
  -2  -2 -26  571.01   17.87
   2  -2  26  556.10   17.87
  -2   2  26  561.74   19.51
   2  -2 -26  564.40   16.69
  -2   2  27  287.16   13.28
   2   2  27  271.77   12.58
  -2  -2  27  283.31   12.85
   2  -2  27  286.54   12.93
   2  -2 -27  292.38   12.41
  -2  -2 -27  291.09   12.28
  -2  -2  27  318.67   15.14
   2  -2  27  277.72   13.99
   2  -2 -27  289.14   12.09
   2  -2  27  284.63   12.75
  -2  -2 -27  286.72   12.91
  -2  -2  27  275.28   13.43
  -2   2  27  297.76   14.42
   2   2  28    5.92    1.77
   2  -2  28    3.09    1.10
  -2   2  28    3.97    1.65
  -2  -2  28    1.42    0.78
   2  -2  28    3.44    2.15
  -2  -2  28    4.62    1.58
   2  -2 -28    2.64    1.18
  -2  -2 -28    4.51    1.48
  -2   2  28    3.61    1.87
  -2  -2  28    2.88    1.23
   2  -2 -28    4.47    1.68
   2  -2  28    3.34    1.65
  -2  -2 -28    4.61    1.55
   2  -2  29   94.69    7.46
  -2   2  29  100.24    7.63
  -2  -2  29   88.88    7.05
   2   2  29   86.56    7.08
   2  -2 -29   89.92    6.95
  -2  -2  29   95.63    8.51
  -2  -2 -29   98.28    7.21
   2  -2  29   82.04    7.67
  -2  -2 -29   92.50    7.25
  -2   2  29   91.69    8.05
   2  -2  29   83.17    6.91
  -2  -2  29   91.77    7.69
   2  -2 -29   97.45    6.95
   2   2  30   -0.49    0.65
  -2   2  30    0.50    0.60
   2  -2  30    0.82    1.17
  -2  -2  30    0.27    0.50
  -2  -2  30   -1.79    1.39
   2  -2  30    0.24    0.76
  -2  -2 -30   -0.38    0.92
   2  -2 -30    0.94    0.67
  -2   2  30   -1.10    1.02
  -2  -2 -30   -1.00    0.93
   2  -2  30    0.62    0.77
   2  -2 -30    0.15    0.72
  -2  -2  30    0.26    0.81
   2  -2  31   40.15    4.70
   2   2  31   32.58    4.20
  -2  -2  31   41.78    4.72
  -2   2  31   41.45    4.76
  -2  -2 -31   40.57    4.57
   2  -2 -31   40.13    4.58
   2  -2 -31   38.14    4.23
  -2  -2  31   34.17    4.57
  -2   2  31   34.45    4.92
  -2  -2 -31   37.04    4.54
   2  -2  31   36.11    4.52
  -2  -2  32   53.37    5.12
   2  -2  32   52.91    5.27
   2   2  32   50.96    5.22
  -2   2  32   49.08    4.99
  -2  -2 -32   52.02    5.00
   2  -2 -32   55.49    5.24
  -2  -2  32   51.57    5.49
   2  -2 -32   50.18    4.77
   2  -2  32   48.56    5.19
  -2   2  32   51.59    5.77
  -2  -2 -32   46.51    4.90
   2   2  33  236.73   10.65
  -2   2  33  228.65   10.33
   2  -2  33  252.27   11.09
  -2  -2  33  244.11   10.61
  -2  -2 -33  253.78   10.88
   2  -2 -33  259.59   10.99
   2  -2 -33  252.42   10.09
  -2  -2 -33  245.32   10.97
   2  -2  33  240.15   11.15
  -2  -2  33  232.39   11.35
  -2   2  33  243.61   12.05
  -2   2  34    9.31    2.03
   2  -2  34    8.90    2.00
   2   2  34    7.86    1.88
  -2  -2  34   10.08    2.09
  -2  -2 -34    8.98    2.04
   2  -2 -34   11.77    2.27
   2  -2  34    8.00    1.95
  -2   2 -34    7.57    1.89
  -2  -2 -34    8.69    2.02
  -2  -2  34    6.43    1.80
  -2   2  34    8.31    2.13
  -2  -2  35  331.59   11.26
  -2   2  35  322.62   11.14
   2  -2  35  352.04   11.87
   2   2  35  327.50   11.53
  -2  -2 -35  341.85   11.59
   2  -2 -35  334.77   11.44
  -2  -2 -35  328.69   11.58
  -2   2 -35  307.73   10.96
  -2   2  35  332.88   12.68
  -2  -2  35  312.87   12.19
   2  -2  35  326.82   11.92
  -2   2 -36    6.00    1.48
   2  -2 -36    7.40    1.64
   2   2 -36    4.27    1.31
  -2  -2 -36    4.03    1.25
  -2  -2  36    4.82    1.27
  -2   2  36    3.19    1.01
   2  -2  36    5.60    1.35
   2   2  36    4.64    1.24
  -2   2  36    6.50    1.76
  -2  -2 -36    6.06    1.65
  -2   2 -36    5.11    1.42
  -2   2  36    4.59    1.36
   2  -2  36    4.92    1.34
  -2  -2  36    5.27    1.62
  -2  -2 -37   89.17    5.20
   2  -2 -37   87.63    5.10
   2   2 -37   85.55    4.81
  -2   2 -37   84.76    4.88
   2   2  37   88.97    5.12
  -2  -2  37   87.95    5.03
   2  -2  37   86.64    5.05
  -2   2  37   81.79    4.81
  -2   2  37   88.38    5.36
  -2  -2 -37   89.86    5.31
  -2   2 -37   83.85    5.04
  -2   2  37   78.34    5.19
   2  -2  37   85.45    5.35
  -2  -2  37   81.70    5.51
   2  -2 -38   -0.31    0.59
   2   2 -38    0.03    0.32
  -2   2 -38    1.10    0.66
  -2  -2 -38    0.35    0.32
   2  -2  38    0.94    0.47
  -2  -2  38    1.69    0.75
  -2   2  38    1.37    0.68
   2   2  38    0.67    0.33
  -2   2  38    1.33    0.47
  -2  -2  38    0.95    0.44
  -2   2 -38    0.35    0.34
  -2  -2 -38    0.71    0.41
  -2   2  38    0.44    0.56
   2  -2  38    0.84    0.54
   2   2  39  121.83    4.63
   2  -2  39  127.98    4.71
   2  -2 -39  115.08    4.57
  -2  -2 -39  120.63    4.84
  -2   2 -39  119.68    4.67
   2   2 -39  118.77    4.61
  -2  -2 -39  123.13    5.02
  -2   2 -39  117.45    4.83
  -2  -2  39  114.01    5.33
   2  -2  39  115.97    5.00
   2  -3   0  184.58    9.30
  -2  -3   0  231.66    9.58
  -2  -3  -1 1469.83   21.15
  -2  -3   1 1509.19   17.45
   2  -3   1 1612.69   22.24
  -2   3  -1 1388.73   16.70
  -2  -3  -1 1467.40   17.53
  -2   3   1 1451.97   16.84
   2  -3  -1 1641.35   22.20
  -2  -3   1 1502.39   22.03
  -2  -3  -2    4.13    1.21
  -2  -3   2  122.25    7.77
   2  -3  -2    6.63    2.54
  -2   3   2    6.57    1.47
   2  -3   2  114.10    8.68
  -2  -3   2   20.51    2.54
  -2   3  -2   15.49    2.44
  -2  -3  -2   25.77    4.26
   2   3   2   36.16    3.40
  -2   3   2   26.82    3.98
  -2  -3  -3    8.83    1.47
  -2   3  -3    8.55    1.44
  -2   3   3   10.64    1.58
  -2  -3   3   10.57    1.59
   2  -3   3   10.77    1.98
  -2  -3   3   11.03    2.10
   2   3   3   12.87    1.89
  -2   3  -4    0.02    0.58
  -2  -3   4    0.22    0.54
  -2   3   4   -0.02    0.29
  -2  -3   4    0.47    0.38
   2  -3   4    0.88    0.80
  -2  -3  -4    0.11    0.28
   2   3   4   -0.11    0.58
  -2   3   4    0.56    0.85
  -2  -3   5    6.10    1.36
  -2  -3   5    5.44    1.67
   2  -3   5    7.12    1.65
  -2  -3  -5    6.13    1.40
  -2   3  -5    8.60    1.65
  -2   3   5    4.79    1.15
   2   3   5    7.66    1.85
  -2   3   5    6.32    1.57
  -2  -3  -6  358.75   10.93
   2  -3   6  401.98   12.67
  -2  -3   6  394.44   12.38
  -2   3  -6  351.51   10.91
  -2   3   6  419.99   12.03
   2  -3   7  204.22    9.40
  -2  -3   7  209.21    9.42
  -2   3  -7  172.97    8.04
  -2  -3  -7  182.35    8.01
   2   3  -7  185.69    7.48
  -2   3   7  206.00    8.49
  -2  -3   8  494.21   14.89
   2  -3   8  501.54   15.13
  -2   3   8  501.94   13.30
  -2  -3   9  297.88   11.89
   2  -3   9  287.38   11.99
   2   3  -9  296.17   13.15
   2   3  -9  252.83    8.11
  -2   3   9  295.83   10.29
  -2  -3  10  165.94    9.19
   2  -3  10  167.15    9.43
   2   3 -10  171.20   10.32
   2   3 -10  166.99   10.19
  -2   3  10  162.11    7.61
   2  -3  11  262.78   12.21
  -2  -3  11  276.91   12.42
  -2   3  11  256.87    9.51
   2   3 -11  252.40   12.87
   2   3 -11  280.23   13.77
   2  -3  12  195.58   10.77
  -2  -3  12  201.77   10.95
   2   3 -12  186.65   11.45
   2   3 -12  173.10   11.01
  -2   3  12  186.52    8.20
   2  -3  13   50.19    6.12
  -2  -3  13   80.50    7.11
   2   3 -13   52.35    6.25
  -2   3  13   72.15    4.85
   2   3 -13   60.96    7.04
   2  -3  14   20.40    4.02
  -2  -3  14   24.54    4.16
   2   3 -14   20.05    3.96
   2   3 -14   21.77    4.16
  -2  -3  15   79.06    7.57
   2  -3  15   81.06    7.71
   2   3 -15   70.59    7.42
  -2   3 -15   58.35    6.27
   2   3 -15   62.78    7.70
   2  -3  16   43.92    6.03
  -2  -3  16   44.87    6.03
   2   3 -16   33.93    5.41
   2   3 -16   42.89    6.50
  -2   3 -16   34.50    4.98
  -2  -3  17    4.33    2.21
   2  -3  17    8.11    2.71
   2   3 -17    6.70    2.41
   2   3 -17    5.26    2.19
  -2   3 -17    4.44    1.57
  -2  -3  18   -1.77    0.97
   2  -3  18   -0.70    1.73
   2   3 -18    1.01    1.46
   2   3 -18   -0.15    0.65
  -2   3 -18    0.35    0.52
  -2   3 -18    0.35    1.27
  -2  -3  19    4.88    1.85
   2  -3  19    1.96    1.77
   2   3 -19    8.91    3.20
  -2   3 -19    5.61    1.97
  -2   3 -19    3.07    1.40
  -2  -3  20   79.60    8.82
   2  -3  20   73.59    8.40
   2   3 -20   64.11    8.28
  -2   3 -20   68.97    7.58
   2  -3  21   22.68    4.73
  -2  -3  21   21.54    4.71
   2   3 -21   23.55    5.21
  -2  -3 -22   75.96    6.07
  -2  -3  22   83.18    7.05
   2  -3 -22   86.55    6.59
   2  -3  22   75.91    6.77
  -2  -3  22   89.13    9.83
   2   3  22   71.56    6.21
  -2   3  22   75.46    6.23
   2  -3  22   82.75    9.37
  -2   3 -22   81.85    6.29
  -2  -3  22   71.72    6.30
   2  -3  22   77.55    6.24
  -2  -3 -22   79.78    6.51
  -2   3  22   68.91    6.44
   2  -3 -23  200.88   10.34
  -2  -3 -23  197.17    9.99
  -2  -3  23  240.36   12.34
   2  -3  23  193.33   10.77
   2   3  23  178.77    9.99
   2  -3  23  183.46    9.74
  -2  -3  23  210.41   15.70
   2  -3  23  214.82   16.05
  -2   3  23  187.84   10.03
  -2  -3  23  186.22    9.81
  -2   3 -23  201.14    9.98
  -2  -3 -23  205.03   10.59
  -2  -3  23  193.89   10.48
  -2   3  23  183.49   10.69
   2  -3  23  181.56    9.88
   2  -3 -23  185.87    9.47
   2  -3  24  126.87    9.10
  -2  -3 -24  135.83    8.39
   2  -3 -24  132.53    8.35
  -2  -3  24  140.33    9.60
   2   3  24  124.52   11.51
  -2  -3  24  122.76   11.76
   2  -3  24  126.25    8.18
   2   3  24  118.47    8.17
   2  -3  24  118.19   11.95
  -2  -3  24  125.12    8.12
  -2   3  24  130.59    8.42
  -2   3  24  125.97   11.53
  -2   3 -24  131.83    8.19
  -2  -3 -24  137.21    8.81
  -2   3  24  121.77    8.90
   2  -3  24  130.29    8.35
   2  -3 -24  121.60    7.69
  -2  -3  24  116.90    8.24
   2  -3  25    7.45    3.07
  -2   3  25    5.91    3.46
  -2  -3  25    8.77    1.77
   2   3  25    8.99    2.96
  -2  -3  25   11.91    2.54
   2  -3  25   14.01    2.76
   2   3  25   10.82    2.38
  -2   3  25   14.58    2.85
   2  -3 -25   11.07    2.41
  -2  -3  25   14.66    3.25
   2  -3  25   10.77    2.79
  -2  -3 -25   12.39    2.59
   2  -3 -25   11.56    2.40
  -2  -3 -25   10.66    2.48
   2  -3  25   13.02    2.67
  -2   3  25   12.48    2.89
  -2  -3  25   10.57    2.52
  -2  -3  26  197.78   10.30
   2   3  26  195.82   10.62
  -2   3  26  207.48   10.73
   2  -3  26  204.47   10.56
  -2  -3 -26  212.30   10.73
   2  -3 -26  221.44   10.95
  -2  -3  26  236.87   12.78
   2  -3  26  203.13   11.72
   2  -3 -26  203.34   10.14
  -2  -3  26  201.26   11.11
  -2  -3 -26  210.65   11.18
  -2   3  26  199.36   11.65
   2  -3  26  199.78   10.65
   2  -3  27   83.88    6.72
   2   3  27   79.36    6.73
  -2   3  27   81.12    6.77
  -2  -3  27   80.37    6.50
  -2  -3 -27   82.95    6.72
   2  -3 -27   91.02    7.02
  -2  -3  27   81.05    7.62
   2  -3  27   72.38    7.10
  -2  -3  27   81.44    7.08
   2  -3 -27   80.07    6.36
  -2   3  27   84.97    7.61
  -2  -3 -27   88.17    7.24
   2  -3  27   77.24    6.60
  -2   3  28    0.49    0.49
   2  -3  28   -0.71    1.06
  -2  -3  28    0.32    0.93
   2   3  28    0.45    0.72
   2  -3  28    0.18    0.74
  -2  -3  28   -0.73    0.85
   2  -3 -28   -1.04    1.03
  -2  -3 -28   -0.92    0.99
   2  -3  28   -0.83    0.82
   2  -3 -28   -0.29    0.43
  -2  -3 -28    0.22    0.79
  -2  -3  28    0.48    0.69
  -2   3  28   -0.66    0.90
   2   3  29    1.08    0.47
   2  -3  29    0.03    0.52
  -2   3  29    0.88    0.94
  -2  -3  29   -0.17    0.60
   2  -3 -29    0.41    0.48
  -2  -3 -29    0.22    0.59
  -2  -3  29    0.93    0.97
   2  -3  29    0.25    0.96
  -2   3  29    1.88    1.43
  -2  -3  29    1.03    0.86
  -2  -3 -29    0.07    0.51
   2  -3  29    0.10    0.75
   2  -3 -29    0.85    1.10
   2   3  30    1.43    1.19
   2  -3  30    0.65    0.53
  -2   3  30   -0.44    0.54
  -2  -3  30    0.49    0.90
  -2  -3  30    0.26    0.97
   2  -3  30   -1.00    1.20
   2  -3 -30    1.32    0.47
  -2  -3 -30    0.74    0.76
   2  -3 -30    1.05    0.74
  -2  -3  30    0.62    0.71
  -2  -3 -30   -0.66    0.97
  -2   3  30   -0.95    1.38
   2  -3  30    0.18    0.48
   2   3  31   20.44    3.24
  -2  -3  31   17.94    2.83
  -2   3  31   17.78    2.88
   2  -3  31   16.29    2.84
  -2  -3 -31   19.12    3.10
  -2  -3  31   15.57    3.29
   2  -3  31   14.38    2.92
   2  -3 -31   22.22    3.30
  -2  -3 -31   19.30    3.20
   2  -3  31   18.55    3.19
  -2  -3  31   16.01    3.00
   2  -3 -31   17.67    2.81
  -2   3  31   18.05    3.39
   2   3  32    0.45    0.61
  -2  -3  32    0.96    0.45
  -2   3  32    1.81    1.03
   2  -3  32    1.80    1.05
   2  -3 -32    0.85    0.74
  -2  -3 -32    3.35    1.47
  -2  -3  32    0.12    0.60
  -2   3  32    1.92    1.32
   2  -3  32    2.73    1.33
  -2  -3 -32    2.09    0.94
   2  -3 -32    0.93    0.77
   2  -3 -33    3.76    1.40
  -2  -3 -33    4.60    1.42
  -2   3  33    4.24    1.10
  -2  -3  33    3.68    1.11
   2   3  33    3.85    1.33
   2  -3  33    4.66    1.31
  -2   3  33    6.92    1.88
   2  -3 -33    5.46    1.48
  -2  -3 -33    3.47    1.28
  -2   3  33    4.47    1.63
  -2  -3  33    4.48    1.58
   2  -3  33    3.61    1.37
  -2  -3 -34   48.32    4.40
   2  -3 -34   46.36    4.42
   2   3  34   45.38    4.20
  -2  -3  34   42.68    3.88
   2  -3  34   49.15    4.26
  -2   3  34   42.83    4.00
  -2   3  34   49.98    4.90
  -2  -3  34   43.94    4.60
  -2  -3 -34   45.43    4.43
   2  -3  34   44.94    4.46
  -2   3  34   46.53    4.93
  -2  -3 -35   12.87    2.15
   2  -3 -35   13.61    2.21
  -2   3  35   12.01    1.98
   2   3  35   13.91    2.06
  -2  -3  35   13.00    1.99
   2  -3  35   13.73    2.09
  -2   3  35   12.72    2.19
  -2  -3 -35   13.69    2.24
  -2   3  35   12.31    2.14
   2  -3  35   15.41    2.52
  -2   3 -35    9.56    1.78
  -2  -3  35   13.86    2.50
   2  -3 -36   16.31    2.26
  -2  -3 -36   17.67    2.32
   2  -3  36   20.05    2.34
  -2  -3  36   19.17    2.28
  -2   3  36   17.68    2.18
   2   3  36   16.29    2.14
  -2   3  36   15.04    2.08
   2  -3  36   27.11    3.24
  -2  -3 -36   17.74    2.44
  -2   3 -36   18.26    2.35
  -2  -3  36   24.11    3.24
  -2   3  36   14.48    2.14
   2   3  37   21.60    2.17
   2  -3  37   24.75    2.32
   2  -3 -37   22.25    2.37
  -2  -3 -37   22.40    2.46
  -2   3 -37   21.93    2.34
   2   3 -37   20.08    2.17
  -2  -3 -37   19.74    2.31
  -2   3 -37   20.27    2.35
  -2  -3  37   27.87    3.11
   2  -3  37   29.49    3.06
   2  -3 -38   19.21    1.96
  -2  -3 -38   20.15    2.04
   2   3 -38   21.88    2.08
  -2   3 -38   18.00    1.88
  -2   3 -38   20.79    2.11
   2  -3  38   26.87    2.63
  -2  -3  38   26.30    2.70
  -2  -3 -38   19.22    2.05
  -2  -4   0  308.40   14.58
   2  -4   0  280.93   11.50
  -2  -4   1  655.78   16.97
   2  -4   1  683.33   17.37
   2  -4  -1  645.62   16.68
  -2  -4  -1  626.55   16.05
   2   4   1  676.75   15.56
  -2   4   1  670.77   17.41
  -2  -4  -2   29.47    5.80
   2  -4   2   82.05    8.87
  -2  -4   2   74.44    8.38
   2  -4  -2   21.35    5.24
   2   4   2   33.81    4.91
  -2   4   2   54.09    5.98
   2  -4   3  428.53   13.86
  -2  -4   3  429.14   13.80
   2   4   3  439.29   12.70
  -2   4   3  452.02   14.39
   2  -4   4  178.85    9.88
  -2  -4   4  185.54    9.81
  -2   4   4  171.71    8.81
   2   4   4  161.13    7.71
  -2  -4  -5   18.82    2.16
   2  -4   5   22.81    3.72
  -2  -4   5   18.04    3.36
   2   4   5   15.96    2.65
  -2   4   5   20.11    3.08
   2  -4   6  139.22    8.29
  -2  -4   6  146.23    8.41
  -2  -4  -6  144.89    6.59
  -2   4   6  143.34    8.18
   2   4  -6  125.34    7.46
  -2  -4   7  348.57   13.34
  -2  -4  -7  350.11   10.90
   2  -4   7  356.88   13.62
  -2   4   7  362.89   13.17
  -2  -4  -8  624.96   15.44
   2  -4   8  669.01   19.32
  -2  -4   8  631.57   18.57
  -2   4   8  701.97   18.39
   2   4  -8  579.60   15.66
  -2  -4  -9  744.56   17.68
   2  -4   9  801.48   21.79
  -2  -4   9  787.30   21.34
   2  -4  10  166.59   10.35
  -2  -4 -10  151.95    8.40
  -2  -4  10  169.00   10.20
   2   4 -10  142.60    7.50
  -2   4  10  184.75    9.56
   2   4 -10  153.82   11.14
  -2  -4 -11   85.88    6.61
   2  -4  11   96.55    7.98
  -2  -4  11   95.51    7.81
  -2   4 -11   84.07    6.62
  -2   4  11  105.30    7.27
   2   4 -11   91.69    8.60
  -2  -4  12   28.20    4.41
   2  -4  12   26.62    4.17
   2   4 -12   23.26    4.44
   2   4 -12   25.95    4.81
  -2   4  12   25.02    3.53
   2  -4  13  212.55   12.54
  -2  -4  13  223.64   12.72
   2   4 -13  173.53   12.49
  -2   4  13  221.93   10.68
   2   4 -13  181.05   12.64
  -2  -4  14    9.46    2.52
   2  -4  14    6.51    3.16
   2   4 -14    3.55    1.75
   2   4 -14    6.99    2.88
  -2  -4  15   53.15    6.44
   2  -4  15   55.25    6.70
   2   4 -15   50.69    6.92
   2   4 -15   49.91    6.90
  -2  -4  16  172.03   12.10
   2  -4  16  178.44   12.44
   2   4 -16  151.20   12.32
   2   4 -16  154.48   12.72
  -2   4 -16  155.63   11.65
  -2  -4  17   98.01    9.34
   2  -4  17   94.36    9.41
   2   4 -17   79.36    9.05
  -2   4 -17   75.20    8.15
   2   4 -17   84.39    9.43
  -2  -4  18  467.37   21.26
   2  -4  18  465.29   21.41
   2   4 -18  409.03   21.42
  -2   4 -18  384.50   18.85
   2   4 -18  412.45   21.36
  -2  -4  19  492.92   22.14
   2  -4  19  497.55   22.58
   2   4 -19  434.13   22.09
  -2   4 -19  420.34   20.15
   2   4 -19  430.99   22.71
  -2   4 -19  394.85   19.43
   2  -4  20   23.44    4.72
  -2  -4  20   23.58    4.55
  -2  -4 -20   23.20    3.56
   2   4 -20   21.52    5.06
  -2   4 -20   20.43    4.53
   2  -4 -20   27.32    3.76
   2   4 -20   23.07    5.10
  -2   4 -20   22.48    4.77
  -2  -4  20   21.76    3.57
   2  -4  20   17.36    3.18
  -2  -4 -20   26.88    3.91
  -2  -4 -20   17.02    2.75
   2  -4  21  151.91   12.92
  -2  -4  21  157.84   12.91
  -2  -4 -21  155.89    8.94
   2   4 -21  148.64   13.44
   2  -4 -21  169.37    9.40
  -2  -4  21  170.86    9.91
   2  -4  21  147.94    9.13
  -2  -4 -21  157.30    9.36
  -2  -4  21  157.23    9.12
   2  -4 -21  155.39    8.72
   2  -4  22    2.97    2.64
  -2  -4  22    2.84    2.93
   2  -4 -22    7.38    2.08
  -2  -4 -22    4.22    1.52
   2   4 -22    4.48    2.48
  -2  -4  22    5.02    1.59
   2  -4  22    5.10    1.69
   2  -4 -22    7.17    1.93
  -2  -4 -22    8.15    2.41
  -2  -4  22    6.29    2.00
   2  -4  23   80.52    9.35
  -2  -4  23   91.62   10.25
   2  -4 -23   88.69    6.91
   2   4 -23   83.80   10.26
  -2  -4 -23   80.17    6.58
  -2  -4  23   87.34    7.34
   2  -4  23   78.26    6.76
  -2  -4 -23   88.74    7.24
  -2  -4  23   79.20    6.61
   2  -4  23   80.79    6.67
   2  -4 -23   76.96    6.29
  -2   4  23   82.71    7.15
  -2  -4 -24    4.80    1.78
   2  -4  24    2.04    1.20
  -2  -4  24    3.08    1.29
   2  -4 -24    1.89    0.56
   2  -4 -24    3.39    1.24
  -2  -4  24    2.43    1.21
  -2   4  24    1.34    0.99
  -2  -4 -24    3.63    1.85
   2  -4  24    3.08    1.52
   2  -4 -24    3.91    1.70
   2  -4 -25   23.77    3.56
   2  -4  25   23.55    3.99
  -2  -4 -25   26.46    3.90
  -2  -4  25   19.72    3.69
   2  -4 -25   24.70    3.19
   2  -4 -25   23.93    3.48
  -2  -4 -25   25.74    3.86
  -2  -4  25   23.80    3.67
   2  -4  25   26.70    3.86
  -2   4  25   24.15    3.86
  -2  -4  26    3.52    1.14
   2  -4 -26    1.98    1.22
   2  -4  26    2.52    0.93
  -2  -4  26    1.19    1.21
  -2  -4 -26    2.15    1.17
   2  -4 -26    4.62    1.50
  -2  -4 -26    2.01    1.12
  -2  -4  26    4.72    1.67
  -2   4  26    3.45    1.32
   2  -4  26    5.21    1.68
   2  -4 -27  252.33   11.92
  -2  -4 -27  246.49   11.64
  -2  -4  27  256.56   13.07
   2  -4  27  221.14   12.01
   2  -4  27  252.85   11.02
  -2  -4  27  240.46   10.45
  -2   4  27  233.89   11.88
   2  -4 -27  223.42   10.55
  -2   4  27  230.35   12.02
  -2  -4  27  231.13   11.62
   2  -4  27  244.02   11.75
  -2  -4 -27  254.01   12.29
  -2  -4 -28  104.19    7.51
   2  -4 -28  103.43    7.59
  -2  -4  28  100.84    8.29
   2  -4  28   91.18    7.55
   2  -4  28  103.97    6.95
   2   4  28  100.47    7.18
  -2  -4  28  103.76    6.76
  -2   4  28   99.20    7.70
   2  -4 -28   97.03    6.82
  -2  -4  28   95.69    7.45
   2  -4  28   91.04    7.14
  -2  -4 -28   97.85    7.53
  -2   4  28   90.10    7.46
   2  -4  29    1.53    0.98
  -2  -4  29    0.65    0.62
   2  -4 -29    1.34    0.75
  -2  -4 -29    1.94    0.56
   2  -4  29    3.73    1.23
   2   4  29    4.18    1.51
  -2  -4  29    1.96    0.53
  -2   4  29    1.69    1.08
  -2   4  29    2.04    1.21
  -2  -4  29    2.18    1.10
   2  -4  29    3.16    1.37
  -2  -4 -29    1.66    1.08
   2  -4 -29    2.81    1.17
  -2   4  29    1.17    0.89
  -2  -4  30   15.59    3.38
   2  -4 -30   20.28    3.25
  -2  -4 -30   21.00    3.25
   2  -4  30   13.52    3.16
   2   4  30   21.04    3.08
  -2  -4  30   25.70    3.14
   2  -4  30   25.23    3.24
  -2   4  30   21.82    3.02
  -2   4  30   24.56    3.58
   2  -4 -30   21.53    3.12
   2  -4  30   19.12    3.15
  -2  -4  30   20.15    3.26
  -2  -4 -30   22.04    3.52
  -2   4  30   21.70    3.46
   2  -4 -31   29.30    3.73
  -2  -4 -31   30.56    3.77
  -2  -4  31   25.72    4.06
   2  -4  31   25.75    3.90
  -2  -4  31   31.48    3.35
   2   4  31   32.00    3.74
   2  -4  31   28.48    3.27
  -2   4  31   31.33    3.47
  -2   4  31   29.91    3.83
  -2  -4  31   29.65    3.92
  -2  -4 -31   28.01    3.77
  -2   4  31   30.57    3.83
   2  -4 -31   30.89    3.55
   2  -4  31   30.25    3.85
   2   4  32   18.48    2.61
   2  -4  32   18.95    2.61
  -2  -4  32   14.32    2.23
  -2  -4  32   13.53    2.90
   2  -4  32   12.42    2.63
   2  -4 -32   17.06    2.76
  -2  -4 -32   16.10    2.65
   2  -4 -32   16.18    2.50
   2  -4  32   17.20    2.82
  -2  -4  32   15.81    2.73
  -2  -4 -32   18.81    2.97
  -2  -4  33  166.53    6.97
   2  -4  33  165.95    7.13
   2  -4 -33  170.31    8.26
  -2  -4 -33  165.77    8.08
   2  -4 -33  153.66    7.07
  -2  -4 -33  159.20    8.11
   2  -4  33  157.55    8.27
  -2  -4  33  157.50    8.38
   2  -4 -34   38.88    3.74
  -2  -4 -34   38.62    3.69
   2  -4  34   39.79    3.98
  -2  -4 -34   35.02    3.61
  -2  -4  34   35.53    3.75
   2  -4 -35  232.89    8.43
  -2  -4 -35  217.65    8.20
  -2  -4 -35  220.39    8.39
   2  -4  35  226.02    8.89
  -2  -4  35  217.01    8.73
  -2  -4 -36  148.43    6.17
   2  -4 -36  147.64    6.14
   2  -4  36  155.02    6.85
  -2  -4  36  140.62    6.47
  -2   4 -36  128.82    5.72
  -2  -4 -36  140.33    6.18
   2  -4 -37  144.79    5.37
  -2  -4 -37  152.24    5.63
   2   4 -37  139.81    5.07
  -2   4 -37  137.49    5.05
   2  -4  37  155.13    6.21
  -2   4 -37  141.09    5.40
  -2  -4 -37  138.91    5.53
  -2  -4  37  148.96    5.91
   2  -4  38   14.34    1.65
   2  -5   0  823.94   21.65
  -2  -5   0  834.02   21.98
   2   5   0  856.96   19.18
   2  -5   1  199.89   13.85
   2  -5   2   30.00    6.14
   2   5   2   20.16    3.08
  -2   5   2   20.77    3.75
  -2  -5   3   12.65    3.13
   2  -5   3   10.49    2.69
   2   5   3   20.24    3.20
  -2   5   3   16.32    3.20
   2  -5   4   53.01    5.53
  -2  -5   4   51.47    5.58
  -2   5   4   53.83    5.53
   2   5  -4   50.12    5.27
   2  -5   5    8.26    3.15
  -2  -5   5   11.52    3.50
  -2   5   5    7.51    2.68
   2   5  -5    3.91    1.42
  -2  -5   6  235.02   12.30
   2  -5   6  243.40   12.51
  -2   5   6  241.06   12.36
   2   5  -6  197.75   10.93
  -2  -5   7  371.74   15.54
   2  -5   7  372.11   15.76
  -2   5   7  381.26   15.57
   2   5  -7  334.99   14.12
  -2  -5   8   20.03    3.76
   2  -5   8   26.77    4.53
  -2   5   8   23.31    3.82
   2   5  -8   18.57    3.33
  -2  -5   9    6.30    1.86
   2  -5   9    7.82    2.76
   2   5  -9    6.89    2.21
  -2   5   9    5.48    1.64
   2  -5  10  452.68   18.28
  -2  -5  10  438.35   17.76
  -2   5  10  463.68   17.46
  -2  -5  11   78.35    7.58
   2  -5  11   89.53    8.34
  -2   5  11   87.85    7.62
   2   5 -11   68.67    8.39
   2  -5  12   12.42    3.34
  -2  -5  12   12.46    3.18
  -2   5  12   12.93    2.92
   2   5 -12   11.00    3.85
   2  -5  13   13.32    3.11
  -2  -5  13   11.04    2.90
   2   5 -13    7.87    2.68
  -2   5  13   15.20    3.29
   2   5 -13   10.64    3.48
   2  -5  14   49.97    6.90
  -2  -5  14   50.91    6.81
   2   5 -14   44.66    7.15
   2   5 -14   47.83    7.43
  -2  -5  15   11.03    2.75
   2  -5  15   12.67    3.71
   2   5 -15   11.60    3.54
   2   5 -15   10.08    3.19
   2  -5  16  101.78    9.87
  -2  -5  16  104.30    9.94
   2   5 -16   80.26    9.79
   2   5 -16   85.62   10.00
  -2   5 -16   90.01    9.88
  -2  -5  17   20.93    4.36
   2  -5  17   21.20    4.19
  -2  -5  17   23.40    3.43
   2  -5 -17   25.00    3.85
  -2   5 -17   17.42    4.06
   2  -5  17   20.66    3.10
   2   5 -17   18.85    4.91
  -2  -5 -17   22.41    3.59
   2   5 -17   22.01    5.40
  -2  -5 -17   24.25    3.69
  -2  -5 -17   21.94    3.29
  -2  -5  18   36.94    4.29
   2  -5  18   27.96    3.71
   2  -5 -18   33.47    4.23
  -2  -5 -18   28.65    3.90
  -2  -5 -18   30.24    4.20
   2   5 -18   29.75    6.13
   2   5 -18   23.81    5.50
  -2   5 -18   26.04    5.20
   2  -5  18   28.89    5.32
  -2  -5  18   27.66    5.62
   2  -5 -18   31.50    3.62
   2  -5 -18   31.38    4.00
  -2  -5 -18   32.83    4.02
  -2  -5 -18   32.50    4.22
  -2  -5  19    0.80    0.60
   2  -5  19    0.22    0.91
  -2  -5 -19   -0.52    1.21
   2  -5 -19    0.82    0.45
   2   5 -19   -0.50    2.16
   2   5 -19    1.23    1.49
  -2   5 -19    0.62    1.65
  -2  -5 -19    0.04    0.72
  -2  -5  19   -1.22    2.39
   2  -5  19    0.71    1.48
   2  -5 -19   -0.14    0.67
  -2  -5 -19    1.59    1.13
   2  -5 -19    0.08    0.41
   2  -5  20   23.47    3.59
  -2   5 -20   18.89    4.64
   2  -5 -20   24.73    3.79
  -2  -5 -20   26.76    4.25
   2   5 -20   21.29    5.37
  -2  -5 -20   30.93    4.30
  -2   5 -20   25.41    5.86
  -2  -5  20   25.41    3.80
   2   5 -20   22.15    5.52
   2  -5  20   24.78    5.93
  -2  -5  20   31.91    5.91
   2  -5 -20   19.70    3.00
   2  -5 -20   25.30    3.70
  -2  -5 -20   35.85    4.93
  -2  -5  21  138.22    8.85
   2  -5  21  116.30    7.99
  -2  -5 -21  128.94    8.35
  -2  -5 -21  125.09    8.49
   2  -5 -21  137.66    8.91
   2   5 -21  122.80   12.84
   2   5 -21  119.23   12.79
   2  -5  21  110.04   11.14
  -2  -5  21  112.30   11.00
   2  -5 -21  124.20    7.29
   2  -5 -21  116.36    7.68
  -2  -5 -21  131.23    8.81
  -2  -5  21  119.56    7.78
  -2  -5 -22   -0.25    0.85
   2  -5  22   -1.23    0.98
   2  -5 -22   -0.17    0.51
  -2  -5  22   -0.97    1.08
   2  -5 -22    0.26    0.61
   2  -5  22    1.68    1.27
  -2  -5 -22    0.57    1.06
   2  -5 -22    0.26    0.43
  -2  -5  22   -0.26    0.51
   2  -5 -23   43.32    4.87
  -2  -5 -23   39.81    4.68
  -2  -5  23   34.15    4.49
   2  -5  23   36.56    4.80
   2  -5 -23   42.22    4.19
   2  -5 -23   37.10    4.51
  -2  -5 -23   39.74    4.91
   2  -5  23   38.67    4.70
  -2  -5  23   36.38    4.43
   2  -5 -24   54.18    5.56
  -2  -5 -24   50.89    5.31
  -2  -5  24   53.73    5.91
   2  -5  24   47.10    5.40
  -2  -5  24   50.67    5.19
  -2  -5 -24   55.84    5.78
   2  -5 -24   48.63    4.89
   2  -5  24   55.03    5.61
   2  -5 -25   64.00    5.99
  -2  -5 -25   56.63    5.58
  -2  -5  25   57.72    6.06
   2  -5  25   51.14    5.59
  -2  -5 -25   58.63    5.92
  -2  -5  25   59.85    5.66
   2  -5  25   64.41    5.97
   2  -5 -25   56.92    5.32
   2  -5 -26   38.72    4.65
  -2  -5 -26   35.31    4.46
  -2  -5  26   39.56    4.95
   2  -5  26   32.25    4.49
   2  -5 -26   36.45    4.22
  -2  -5  26   38.38    4.49
   2  -5  26   38.24    4.62
  -2  -5 -26   36.46    4.59
   2  -5 -27   38.93    4.49
  -2  -5 -27   38.54    4.51
  -2  -5  27   35.27    4.89
   2  -5  27   29.84    4.22
  -2  -5 -27   35.73    4.52
  -2  -5  27   36.10    4.29
   2  -5 -27   35.75    4.13
   2  -5  27   41.09    4.75
  -2  -5 -28   12.07    2.54
   2  -5 -28   13.02    2.60
   2  -5  28    8.29    2.06
  -2  -5  28    9.31    2.28
   2  -5  28   10.12    2.40
  -2  -5 -28   13.63    2.78
  -2  -5  28   11.22    2.38
   2  -5 -28   13.79    2.60
  -2  -5 -29    6.23    1.61
  -2  -5  29    3.83    1.39
   2  -5  29    3.03    1.53
   2  -5 -29    4.08    1.24
   2  -5  29    5.59    1.71
   2  -5 -29    5.96    1.43
  -2  -5  29    5.31    1.63
  -2  -5 -29    5.34    1.65
   2  -5  30    8.36    2.30
  -2  -5  30    5.44    1.87
   2  -5 -30    9.65    2.07
  -2  -5 -30   10.71    2.10
   2  -5  30    9.95    2.09
  -2  -5 -30    9.95    2.16
  -2  -5  30    9.99    2.04
   2  -5 -30   10.97    2.08
  -2  -5 -31   -0.41    0.59
  -2  -5  31   -1.28    1.22
   2  -5  31   -0.42    1.02
   2  -5 -31   -0.73    0.92
  -2  -5 -31    0.17    0.79
   2  -5  31    0.04    0.45
  -2  -5  31    0.30    0.45
   2  -5 -31   -0.46    0.45
  -2  -5  32   -0.67    0.76
   2  -5  32    0.19    0.47
   2  -5 -32    0.07    0.66
  -2  -5 -32    1.04    0.36
   2  -5  32    1.43    0.63
   2  -5 -32    1.50    0.64
  -2  -5 -32    0.09    0.52
  -2  -5  32    1.41    0.79
   2  -5 -33   29.94    3.17
  -2  -5 -33   28.35    3.03
  -2  -5 -33   30.80    3.27
  -2  -5  33   30.69    3.24
   2  -5  33   32.40    3.42
   2  -5 -34    0.38    0.39
  -2  -5 -34   -0.10    0.51
  -2  -5  34    0.67    0.54
   2  -5  34    0.87    0.54
  -2  -5 -34   -0.25    0.53
   2  -5 -35    3.56    0.98
  -2  -5 -35    3.00    0.79
  -2  -5  35    2.55    0.54
  -2  -5 -35    3.56    0.97
   2  -5  35    3.64    0.97
   2  -5 -36   22.67    2.04
  -2  -5 -36   23.22    2.07
   2  -5  36   27.25    2.44
  -2  -5 -36   24.43    2.23
  -2   5 -36   22.81    2.04
  -2  -6   0  686.13   23.81
  -2  -6   1  816.50   24.25
   2  -6   1  853.60   24.56
  -2  -6   2  538.54   20.50
   2  -6   2  612.57   22.19
  -2  -6   3  184.40   12.03
   2  -6   3  183.25   12.06
   2   6  -3  163.84   11.18
  -2  -6   4   91.95    8.84
   2  -6   4   83.01    8.39
  -2   6   4   59.18    7.52
   2   6  -4   53.29    6.68
   2  -6   5  273.66   14.50
  -2  -6   5  259.66   14.00
  -2   6   5  260.30   14.66
   2   6  -5  233.42   13.49
  -2  -6   6   31.80    5.97
   2  -6   6   37.80    6.30
   2   6  -6   29.01    5.51
   2  -6   7  220.34   13.51
  -2  -6   7  229.66   13.63
  -2   6   7  215.75   13.51
   2   6  -7  183.43   11.71
  -2  -6   8  498.41   20.41
   2  -6   8  499.88   20.68
  -2   6   8  512.28   20.71
  -2  -6   9    2.30    3.57
   2  -6   9    2.50    3.92
   2   6  -9    4.13    1.21
  -2   6   9    1.15    1.89
   2  -6  10  285.09   16.10
  -2  -6  10  270.12   15.55
  -2   6  10  295.70   16.00
  -2  -6  11   61.62    7.47
   2  -6  11   52.52    7.10
  -2   6  11   53.43    6.80
   2   6 -11   40.43    7.21
   2  -6  12   21.68    4.22
  -2  -6  12   29.21    5.05
  -2   6  12   28.69    4.98
   2   6 -12   24.13    5.54
   2  -6 -13  180.61    9.63
   2  -6  13  167.55    8.52
  -2  -6  13  176.03    8.74
  -2  -6 -13  178.55   10.26
  -2  -6 -13  174.90    9.52
   2   6 -13  156.41   14.45
  -2   6  13  180.18   12.56
   2   6 -13  146.69   14.07
   2  -6  13  168.77   12.81
  -2  -6  13  172.94   12.64
  -2  -6 -13  200.11   11.58
  -2  -6 -13  182.92   10.06
   2  -6 -13  173.12    9.60
  -2  -6  13  181.18    9.28
   2  -6  13  169.75    9.31
   2  -6 -14   77.74    6.38
  -2  -6 -14   72.65    6.22
  -2  -6  14   75.07    5.81
   2  -6  14   65.94    5.48
  -2  -6 -14   73.40    6.64
   2   6 -14   65.27    9.49
   2   6 -14   65.25    9.38
   2  -6  14   67.63    7.93
  -2  -6  14   68.40    7.99
  -2  -6 -14   78.10    7.27
   2  -6 -14   75.06    5.70
  -2  -6 -14   74.86    6.55
  -2  -6  14   73.06    5.92
  -2  -6 -14   66.32    5.56
   2  -6 -14   74.12    6.35
   2  -6 -15  360.55   14.00
  -2  -6  15  334.07   12.75
  -2  -6 -15  346.08   13.79
  -2  -6 -15  308.53   13.60
   2   6 -15  294.50   20.31
   2  -6  15  321.95   12.47
   2   6 -15  294.82   20.07
   2  -6  15  338.20   18.83
  -2  -6  15  318.80   18.09
  -2  -6 -15  377.14   16.06
   2  -6 -15  331.89   11.93
  -2  -6 -15  339.82   13.95
  -2  -6  15  348.81   13.16
   2  -6 -15  340.08   13.48
  -2  -6 -15  309.96   12.19
  -2  -6  16  106.94    7.35
   2  -6  16   94.38    6.81
   2  -6 -16  103.56    7.76
  -2  -6 -16  103.96    7.58
  -2  -6 -16   99.92    7.75
   2   6 -16   86.79   11.01
   2   6 -16  102.82   12.08
  -2   6 -16   86.66   10.63
   2  -6  16  101.06   10.46
  -2  -6  16  100.00   10.32
  -2  -6 -16  109.78    8.64
   2  -6 -16  102.67    6.79
   2  -6 -16  101.97    7.45
  -2  -6 -16   98.75    7.52
  -2  -6  17  123.55    7.88
   2  -6  17  103.55    7.15
   2  -6 -17  122.57    8.38
  -2  -6 -17  114.55    7.92
  -2  -6 -17  112.75    8.27
   2   6 -17  114.99   12.78
   2   6 -17  106.67   12.52
  -2   6 -17   98.21   11.16
   2  -6  17  106.29   10.55
  -2  -6  17  119.90   11.28
  -2  -6 -17  123.66    9.08
   2  -6 -17  115.33    7.16
  -2  -6 -17  116.62    8.25
   2  -6 -17  112.79    8.01
  -2  -6  18  132.17    8.35
   2  -6  18  113.31    7.69
   2  -6 -18  132.91    8.68
  -2  -6 -18  127.07    8.57
  -2   6 -18  107.14   11.62
  -2  -6 -18  121.37    8.43
   2  -6  18  111.51   11.04
  -2  -6  18  113.18   11.17
   2  -6 -18  117.80    7.31
  -2  -6 -18  129.32    9.17
  -2  -6 -18  125.96    8.64
   2  -6 -18  125.46    8.27
   2  -6 -19  211.23   10.95
  -2  -6 -19  193.64   10.45
  -2  -6 -19  183.96   10.53
   2  -6  19  190.43   10.10
  -2  -6  19  204.04   10.56
   2  -6 -19  202.27    9.37
  -2  -6 -19  222.41   12.01
  -2  -6 -19  209.20   11.07
   2  -6 -19  203.65   10.48
  -2  -6  20  293.94   13.02
   2  -6 -20  298.89   13.05
  -2  -6 -20  268.07   12.20
  -2  -6 -20  275.40   12.56
   2  -6  20  271.86   12.29
   2  -6 -20  290.15   11.12
  -2  -6 -20  307.45   13.90
  -2  -6 -20  286.21   12.97
   2  -6 -20  276.76   12.22
  -2  -6  21   78.16    6.76
   2  -6  21   65.41    6.03
   2  -6 -21   70.52    6.37
  -2  -6 -21   70.76    6.28
  -2  -6 -21   70.26    6.29
  -2  -6 -21   74.06    6.65
   2  -6 -21   70.44    5.46
   2  -6  21   75.59    6.42
  -2  -6 -21   73.26    6.63
   2  -6 -21   71.00    6.21
   2  -6 -22   53.33    5.46
  -2  -6 -22   53.94    5.48
  -2  -6  22   50.83    5.42
   2  -6  22   43.78    4.97
   2  -6 -22   51.29    4.57
  -2  -6 -22   56.17    5.79
   2  -6  22   52.23    5.36
   2  -6 -22   52.31    5.19
   2  -6 -23   89.66    7.04
  -2  -6 -23   86.13    6.86
  -2  -6  23   87.15    7.20
   2  -6  23   85.68    7.00
  -2  -6 -23   87.89    7.18
   2  -6  23   86.65    6.82
   2  -6 -23   83.87    6.64
   2  -6 -24    1.48    1.15
  -2  -6 -24    2.38    1.48
  -2  -6  24    2.78    1.52
   2  -6  24    1.82    1.14
  -2  -6 -24    2.35    1.26
   2  -6  24    0.85    0.77
   2  -6 -24    1.50    1.08
   2  -6 -25  207.78   10.50
  -2  -6 -25  196.14   10.10
  -2  -6  25  203.73   10.82
   2  -6  25  179.69   10.02
  -2  -6 -25  198.13   10.50
   2  -6  25  209.64   10.45
   2  -6 -25  199.23    9.83
   2  -6 -26  123.71    8.08
  -2  -6 -26  132.15    8.12
  -2  -6  26  129.18    8.53
   2  -6  26  115.84    8.01
  -2  -6 -26  133.40    8.46
   2  -6  26  126.90    7.95
   2  -6 -26  117.62    7.33
   2  -6 -27   59.81    5.38
  -2  -6 -27   58.76    5.40
  -2  -6  27   58.06    5.63
   2  -6  27   55.27    5.50
   2  -6 -27   54.53    4.83
  -2  -6 -27   61.05    5.61
   2  -6  27   65.28    5.58
   2  -6 -28   63.98    5.36
  -2  -6 -28   58.63    5.14
  -2  -6  28   50.46    5.23
   2  -6  28   49.44    5.12
   2  -6 -28   72.23    5.82
  -2  -6 -28   55.97    5.26
   2  -6 -28   55.66    4.73
   2  -6  28   63.20    5.34
   2  -6  29    9.89    2.23
  -2  -6  29    9.13    2.19
   2  -6 -29   11.98    2.27
  -2  -6 -29   12.45    2.33
   2  -6 -29   13.58    2.37
  -2  -6 -29   13.51    2.43
   2  -6 -29   11.27    2.01
   2  -6  29   13.15    2.34
   2  -6 -30   34.62    3.66
  -2  -6 -30   38.59    3.79
  -2  -6  30   34.17    3.90
   2  -6  30   26.41    3.47
   2  -6  30   39.25    3.87
   2  -6 -30   33.04    3.28
  -2  -6 -30   34.75    3.77
  -2  -6  31    2.90    1.03
   2  -6 -31    5.12    1.31
   2  -6  31    1.44    0.75
  -2  -6 -31    4.79    1.30
   2  -6 -31    5.01    1.21
  -2  -6 -31    4.09    1.16
   2  -6  31    6.11    1.45
  -2  -6  32    0.09    0.66
   2  -6 -32    0.86    0.30
  -2  -6 -32    1.99    0.67
  -2  -6 -32    0.88    0.47
   2  -6  32    1.54    0.62
   2  -6 -33   32.47    2.87
  -2  -6 -33   37.80    3.09
   2  -6  33   39.35    3.23
  -2  -6 -33   38.79    3.23
   2  -6 -34  112.86    4.73
  -2  -6 -34  112.56    4.79
  -2  -6 -34  102.76    4.49
   2  -6  34  124.26    5.16
  -2  -6 -34  116.52    5.05
   2   7   0   73.33    8.21
   2   7  -1   74.00    8.45
   2   7   1  147.03   11.90
  -2  -7  -2  198.78   10.78
   2   7  -2  158.51   12.27
   2   7   2  178.01   13.18
  -2  -7  -2  195.72   10.37
  -2  -7  -2  168.35    9.13
  -2  -7   3  139.04    9.23
  -2  -7  -3  126.46    8.73
   2   7  -3  157.88   12.02
   2   7   3  122.15   11.14
   2  -7   3  202.95   15.24
  -2  -7   3  138.63    8.50
  -2  -7   3  179.00   14.64
  -2  -7  -3  120.92    7.73
  -2  -7  -3  120.49    8.47
  -2  -7  -3  123.09    8.71
   2  -7  -4   94.41    6.95
  -2  -7  -4   96.07    7.04
  -2  -7   4  100.85    7.97
   2  -7   4   96.55    6.71
  -2  -7  -4   92.07    7.35
   2   7  -4  105.86    9.89
   2   7   4   71.56    8.71
  -2  -7  -4   87.45    6.47
   2  -7  -4   90.09    6.51
  -2  -7   4  120.03   11.25
  -2  -7   4  101.94    7.34
  -2  -7  -4   73.19    5.99
  -2  -7  -4   90.19    7.08
  -2  -7  -4   87.30    7.34
   2  -7   4   96.56    7.71
  -2  -7  -4   79.66    6.59
  -2  -7  -5   24.43    3.87
   2  -7  -5   24.33    3.84
   2  -7  -5   22.38    3.75
  -2  -7  -5   22.85    4.35
   2  -7   5   19.40    3.02
  -2  -7   5   28.20    4.24
  -2  -7  -5   23.77    4.26
  -2  -7   5   21.68    3.39
   2   7  -5   33.01    5.52
   2   7   5   26.09    5.25
  -2  -7   5   38.56    7.36
  -2  -7   5   26.04    3.62
  -2  -7  -5   34.82    4.27
  -2  -7   5   24.19    4.26
  -2  -7  -5   26.54    4.16
  -2  -7  -5   27.89    4.23
   2  -7  -5   25.34    3.95
  -2  -7  -5   26.45    4.37
   2  -7   5   23.83    4.04
   2  -7   5   24.29    3.67
   2  -7  -6   84.35    6.44
  -2  -7  -6   87.20    6.62
   2  -7  -6   81.42    6.50
  -2  -7  -6   88.85    6.88
  -2  -7  -6   85.90    7.19
  -2  -7   6   83.46    6.09
   2  -7   6   76.75    5.85
   2   7  -6   66.74    7.76
   2  -7   6   83.84    8.91
  -2  -7   6   84.07    8.92
  -2  -7   6   77.58    6.29
  -2  -7  -6   71.18    5.78
  -2  -7  -6   80.64    7.13
  -2  -7  -6   90.88    7.01
  -2  -7   6   87.49    7.45
   2  -7   6   83.70    7.09
   2  -7   6   92.62    6.82
   2  -7  -6   93.54    7.29
  -2  -7  -6   77.94    6.57
  -2  -7   6   84.77    7.03
   2  -7  -7   25.21    3.62
  -2  -7  -7   28.63    4.00
   2  -7  -7   23.95    3.50
  -2  -7  -7   27.47    3.76
   2  -7   7   23.64    3.24
  -2  -7   7   24.78    3.34
  -2  -7  -7   26.12    4.06
   2   7  -7   21.28    3.76
   2  -7   7   33.99    6.01
  -2  -7   7   23.12    5.00
  -2  -7  -7   25.41    3.62
  -2  -7   7   23.85    3.47
  -2  -7  -7   23.74    3.86
  -2  -7  -7   24.37    3.96
  -2  -7   7   29.98    4.47
   2  -7   7   30.67    4.43
   2  -7   7   25.38    3.63
   2  -7  -7   22.54    3.78
  -2  -7  -7   27.18    4.07
   2  -7  -8   27.46    4.00
  -2  -7  -8   33.28    4.30
   2  -7  -8   30.41    4.02
  -2  -7  -8   31.90    4.32
   2  -7   8   28.63    3.59
  -2  -7  -8   29.69    4.43
  -2  -7   8   28.32    3.46
   2  -7   8   29.30    5.45
  -2  -7   8   32.88    5.56
  -2  -7   8   24.12    3.47
  -2  -7  -8   23.75    3.43
  -2  -7  -8   34.38    4.74
  -2  -7  -8   27.58    4.01
   2  -7   8   35.06    4.14
  -2  -7   8   31.15    4.10
  -2  -7   8   27.77    3.98
   2  -7  -8   31.76    4.22
  -2  -7  -8   27.09    4.01
   2  -7  -9   25.05    3.86
  -2  -7  -9   21.93    3.81
  -2  -7   9   25.93    3.86
   2  -7  -9   28.82    4.06
  -2  -7  -9   30.54    4.26
  -2  -7  -9   28.94    4.21
  -2  -7   9   26.37    3.45
   2  -7   9   27.96    3.60
   2  -7   9   30.97    5.76
  -2  -7  -9   25.02    3.75
  -2  -7   9   21.05    4.36
  -2  -7   9   24.04    3.49
  -2  -7  -9   25.12    3.92
  -2  -7   9   20.71    3.30
   2  -7  -9   27.79    4.21
  -2  -7  -9   27.12    4.17
  -2  -7  -9   29.94    4.31
   2  -7   9   27.65    3.85
  -2  -7  10  137.12    8.07
   2  -7 -10  152.06    9.36
  -2  -7 -10  158.13    9.42
   2  -7  10  137.11    8.15
  -2  -7 -10  146.01    9.44
  -2  -7  10  140.70   12.08
   2  -7  10  145.81   12.53
  -2  -7 -10  113.49    7.47
  -2  -7  10  117.26    7.66
  -2  -7 -10  156.65   10.33
  -2  -7 -10  150.15    9.51
   2  -7 -10  148.98    9.16
   2  -7  10  160.26    9.22
  -2  -7  10  149.37    9.52
  -2  -7  10  149.36    8.90
  -2  -7 -10  152.53    9.52
   2  -7 -11   71.09    6.30
  -2  -7 -11   60.71    6.18
  -2  -7 -11   63.86    6.25
  -2  -7  11   63.84    5.46
   2  -7  11   66.29    5.59
   2   7 -11   63.32    9.74
  -2  -7  11   61.97    5.52
  -2  -7  11   68.21    8.71
  -2  -7 -11   57.51    5.31
   2  -7  11   67.12    8.65
  -2  -7 -11   70.49    6.54
  -2  -7 -11   65.67    6.75
  -2  -7  11   68.98    6.05
   2  -7  11   67.17    6.00
  -2  -7  11   63.91    6.15
   2  -7 -11   66.12    6.17
  -2  -7 -11   63.42    6.22
  -2  -7  12    5.80    1.20
   2  -7  12    5.41    1.72
   2   7 -12   -0.90    2.83
  -2  -7  12    7.07    1.91
   2  -7 -12    5.15    2.03
  -2  -7 -12    4.06    1.61
  -2  -7 -12    7.08    2.11
  -2  -7  12    5.21    1.66
   2  -7  12    4.86    2.28
  -2  -7  12    9.25    4.34
  -2  -7 -12    7.32    2.21
  -2  -7 -12    5.73    1.90
  -2  -7  12    6.35    2.10
   2  -7  12    6.03    1.97
  -2  -7 -12    6.22    2.06
   2  -7 -12    7.80    2.32
  -2  -7  13   20.17    4.81
   2  -7  13   23.39    5.45
  -2  -7 -13   19.48    3.37
   2  -7  13   21.08    3.29
  -2  -7 -13   19.81    3.63
   2  -7 -13   20.48    3.41
   2   7 -13   20.50    5.49
  -2  -7  13   22.04    3.22
   2   7 -13   15.37    5.25
  -2  -7 -13   23.41    4.00
  -2  -7  13   23.41    3.61
  -2  -7 -13   20.97    3.62
   2  -7 -13   23.52    3.75
  -2  -7  13   24.98    3.89
  -2  -7 -14  216.41   11.58
   2  -7 -14  225.62   11.41
  -2  -7 -14  203.01   10.83
  -2  -7  14  216.14   10.43
   2  -7  14  202.63    9.98
   2  -7  14  217.84   15.88
  -2  -7  14  211.36   15.38
  -2  -7 -14  247.77   13.45
   2  -7 -14  224.73   11.47
  -2  -7  14  218.06   10.90
  -2  -7 -14  219.80   11.59
  -2  -7 -15   26.45    4.02
   2  -7 -15   27.69    4.06
  -2  -7 -15   25.87    3.98
  -2  -7  15   27.89    3.73
   2  -7  15   28.32    3.82
  -2  -7 -15   31.18    4.75
  -2  -7 -15   27.74    4.14
  -2  -7  15   31.02    4.15
   2  -7 -15   28.91    4.17
   2  -7  16    0.99    0.59
  -2  -7  16    1.73    0.85
  -2  -7 -16    0.86    0.89
   2  -7 -16    1.80    1.17
  -2  -7 -16    1.14    0.83
  -2  -7 -16    2.03    0.82
  -2  -7 -16    3.22    1.65
   2  -7 -16    1.69    1.24
   2  -7 -17  152.07    9.46
  -2  -7  17  141.49    8.76
  -2  -7 -17  138.76    8.90
   2  -7  17  138.03    8.67
  -2  -7 -17  138.18    9.08
  -2  -7 -17  159.26   10.58
  -2  -7 -17  139.28    9.28
   2  -7 -17  136.83    8.90
  -2  -7 -18    2.26    1.25
  -2  -7  18    4.34    1.68
   2  -7  18    4.40    1.81
   2  -7 -18    3.50    1.61
  -2  -7 -18    4.94    1.73
  -2  -7 -18    3.57    1.85
  -2  -7 -18    1.64    1.19
   2  -7 -18    5.02    1.83
  -2  -7  19    2.76    1.37
   2  -7  19    1.42    1.20
  -2  -7 -19    2.70    1.52
   2  -7 -19    1.22    0.79
  -2  -7 -19    0.52    0.55
   2  -7  19    0.65    0.70
   2  -7 -19    1.23    0.86
  -2  -7 -19    2.23    1.25
  -2  -7 -19    0.46    0.76
  -2  -7  20  142.54    8.88
   2  -7  20  134.57    8.63
   2  -7 -20  147.28    9.09
  -2  -7 -20  129.14    8.50
  -2  -7 -20  144.82    8.87
  -2  -7 -20  161.82    9.92
   2  -7  20  143.91    8.41
   2  -7 -20  132.74    8.55
  -2  -7 -20  139.99    9.05
  -2  -7  21  129.14    8.52
   2  -7  21  118.60    8.15
   2  -7 -21  127.94    8.39
  -2  -7 -21  125.14    8.28
  -2  -7 -21  134.84    8.36
  -2  -7 -21  146.90    9.22
   2  -7  21  131.38    8.01
   2  -7 -21  125.68    8.09
  -2  -7 -21  134.31    8.76
   2  -7  22   13.66    2.54
  -2  -7 -22   13.54    2.68
   2  -7 -22   12.76    2.56
  -2  -7  22   13.68    2.57
  -2  -7 -22   14.35    2.89
   2  -7  22   15.90    2.69
  -2  -7 -22   13.98    2.85
   2  -7 -22   11.92    2.48
   2  -7 -23    8.03    2.05
  -2  -7 -23    9.84    2.40
  -2  -7  23    7.57    1.98
   2  -7  23    7.41    1.90
  -2  -7 -23    8.62    2.27
   2  -7  23    7.99    2.06
  -2  -7 -23    8.90    2.45
   2  -7 -23    5.77    1.59
   2  -7 -24    3.48    1.64
  -2  -7 -24    3.36    1.14
  -2  -7  24    1.53    0.73
   2  -7  24    3.98    1.64
   2  -7  24    1.55    0.88
  -2  -7 -24    2.22    1.09
   2  -7 -24    3.73    1.36
   2  -7 -25   18.92    2.96
  -2  -7 -25   19.67    3.12
  -2  -7  25   16.97    2.96
   2  -7  25   14.28    2.67
   2  -7 -25   18.65    3.17
   2  -7  25   18.94    2.86
   2  -7 -25   17.26    2.67
  -2  -7 -25   17.90    3.12
   2  -7 -26   65.56    5.39
  -2  -7 -26   65.30    5.42
  -2  -7  26   64.33    5.57
   2  -7  26   57.58    5.31
   2  -7 -26   72.25    5.93
   2  -7  26   63.74    5.01
   2  -7 -26   63.11    4.97
  -2  -7 -26   67.33    5.58
   2  -7 -27   63.21    5.08
  -2  -7 -27   58.43    4.82
  -2  -7  27   57.15    5.11
   2  -7  27   53.19    5.01
   2  -7 -27   68.97    5.40
   2  -7  27   64.20    4.84
   2  -7 -27   56.18    4.43
  -2  -7 -27   63.82    5.24
  -2  -7  28    3.71    1.08
   2  -7 -28    1.90    0.68
  -2  -7 -28    3.61    1.20
   2  -7  28    2.11    0.97
  -2  -7 -28    3.81    1.15
  -2  -7 -28    1.67    0.90
   2  -7 -28    4.90    1.24
   2  -7 -28    3.86    1.09
   2  -7  28    4.66    1.26
   2  -7  29    4.21    1.22
   2  -7 -29    5.69    1.35
  -2  -7 -29    6.18    1.38
  -2  -7  29    5.53    1.49
  -2  -7 -29    6.71    1.49
   2  -7 -29    5.58    1.23
  -2  -7 -29    5.77    1.42
   2  -7 -29    6.89    1.45
   2  -7  29    6.20    1.29
   2  -7 -30   33.02    3.04
  -2  -7 -30   32.71    3.07
  -2  -7  30   29.44    3.06
   2  -7  30   25.56    2.96
  -2  -7 -30   33.26    3.13
   2  -7  30   38.28    3.12
   2  -7 -30   33.35    2.71
  -2  -7 -30   33.78    3.24
   2  -7 -31   32.83    2.81
  -2  -7 -31   32.08    2.78
  -2  -7 -31   34.98    2.75
   2  -7 -31   34.83    2.78
  -2  -7  31   25.01    2.67
   2  -7  31   25.85    2.74
  -2  -7 -31   34.71    2.90
  -2  -7 -31   32.14    2.92
   2  -7  31   32.51    2.60
   2  -7 -32   -0.28    0.50
  -2  -7 -32   -0.10    0.32
   2  -7 -32    0.47    0.37
  -2  -7 -32   -0.66    0.49
  -2  -7 -32   -0.20    0.46
  -2  -7 -32    0.34    0.37
  -2  -8   0  586.82   19.27
   2  -8   0  604.43   17.27
  -2  -8   0  582.72   16.59
   2   8   0  625.04   25.97
  -2  -8   0  538.50   17.16
   2  -8   0  460.19   16.50
  -2  -8   0  507.88   19.48
   2  -8   0  564.39   19.17
   2  -8   1  674.93   17.96
  -2  -8   1  750.05   21.77
  -2  -8  -1  622.21   19.89
  -2  -8   1  717.41   18.24
  -2  -8  -1  746.00   18.80
   2  -8  -1  767.82   19.09
   2   8  -1  682.83   26.89
   2   8   1  497.71   23.33
  -2  -8   1  636.47   18.66
  -2  -8  -1  468.83   15.79
  -2  -8   1  710.17   21.98
   2  -8  -1  592.87   18.75
  -2  -8  -1  608.04   20.29
   2  -8   1  749.69   21.73
   2  -8  -1  631.31   19.78
  -2  -8   2  227.26   12.48
  -2  -8  -2  113.23    9.13
  -2  -8   2  168.77    9.67
   2  -8   2  126.79    8.60
   2   8  -2  357.16   19.65
   2   8   2  166.57   14.13
  -2  -8  -2  334.18   13.09
   2  -8  -2  319.55   13.46
   2  -8  -2   89.40    8.08
  -2  -8  -2  106.44    7.83
  -2  -8   2  267.27   12.31
  -2  -8  -2  131.57    8.51
  -2  -8  -2   76.37    7.80
   2  -8  -2   57.50    6.60
  -2  -8   2  163.19   11.05
   2  -8   2  202.47   12.07
   2  -8   2  132.89    9.85
   2  -8  -2   90.31    8.10
  -2  -8  -3  334.92   14.88
  -2  -8   3  327.60   12.58
   2  -8   3  321.56   12.54
   2   8  -3  265.08   16.70
   2   8   3  294.64   18.74
  -2  -8  -3  333.00   12.89
   2  -8  -3  325.90   12.67
   2  -8  -3  341.93   13.87
  -2  -8  -3  322.89   13.28
  -2  -8   3  242.15   11.66
  -2  -8  -3  304.61   12.95
  -2  -8  -3  316.68   14.95
  -2  -8  -3  322.89   13.84
  -2  -8   3  276.42   13.81
   2  -8  -3  306.81   13.86
   2  -8   3  304.28   12.85
   2  -8  -3  331.41   14.48
  -2  -8   3  298.33   13.85
   2  -8   3  304.19   13.97
   2  -8   4  267.85   11.55
  -2  -8  -4  267.58   13.14
  -2  -8   4  281.74   11.46
   2  -8  -4  349.79   13.05
   2   8  -4  301.14   17.67
  -2  -8  -4  342.81   13.20
   2  -8  -4  262.90   11.96
  -2  -8  -4  234.98   11.66
  -2  -8   4  307.07   13.31
  -2  -8  -4  185.18    9.86
   2  -8  -4  245.38   12.46
  -2  -8   4  285.09   14.08
  -2  -8  -4  260.70   12.63
  -2  -8  -4  239.54   12.92
   2  -8   4  280.53   12.39
   2  -8  -4  256.36   12.48
  -2  -8   4  303.19   13.96
   2  -8   4  316.86   14.44
   2  -8  -5    9.59    3.07
  -2  -8  -5    8.98    3.23
  -2  -8  -5    5.62    3.09
  -2  -8   5   21.25    3.99
   2  -8  -5    7.51    2.50
   2  -8   5   10.03    3.14
  -2  -8  -5   16.92    4.02
   2  -8  -5   18.52    3.93
  -2  -8   5   59.19    5.96
  -2  -8  -5   15.55    3.32
  -2  -8  -5    6.43    2.71
  -2  -8   5   35.48    5.52
   2  -8  -5    6.64    2.61
  -2  -8  -5    6.96    2.38
   2  -8   5   16.67    3.83
   2  -8   5   31.83    5.62
  -2  -8   5   31.59    5.37
   2  -8  -6   75.80    6.79
  -2  -8  -6   77.27    7.24
  -2  -8   6   45.08    4.54
   2  -8   6   50.43    5.08
  -2  -8  -6   67.96    7.32
  -2  -8  -6   63.11    5.93
   2  -8  -6   56.36    5.77
  -2  -8   6   38.87    4.71
  -2  -8  -6  117.55    8.39
  -2  -8  -6   66.13    7.15
   2  -8  -6   65.77    6.75
  -2  -8  -6   70.90    7.10
  -2  -8  -6   71.91    7.03
   2  -8   6   45.15    5.01
   2  -8  -6   79.97    7.32
  -2  -8   6   51.34    5.49
  -2  -8   6   49.74    5.66
   2  -8  -7  291.89   12.69
  -2  -8  -7  260.17   12.14
  -2  -8   7  277.33   11.40
   2  -8   7  276.51   11.69
  -2  -8  -7  274.51   13.35
  -2  -8  -7  297.86   12.67
   2  -8  -7  292.56   12.17
  -2  -8  -7  224.41   10.91
  -2  -8   7  257.32   12.00
  -2  -8  -7  293.45   14.43
   2  -8  -7  295.80   14.02
  -2  -8  -7  298.67   13.49
  -2  -8  -7  265.07   12.65
   2  -8   7  304.23   12.92
  -2  -8   7  322.02   13.52
  -2  -8   7  304.19   14.10
   2  -8  -8   14.15    3.95
  -2  -8  -8   19.46    4.82
  -2  -8   8    8.27    2.53
  -2  -8  -8   18.34    4.96
  -2  -8   8   15.05    3.59
   2  -8   8    4.82    2.15
  -2  -8  -8   14.48    3.88
   2  -8  -8   10.82    3.45
  -2  -8   8   14.10    3.98
  -2  -8  -8   15.64    4.48
  -2  -8  -8   13.13    3.75
   2  -8  -8   11.02    3.13
  -2  -8   8    5.22    2.66
   2  -8   8    5.95    2.30
  -2  -8  -8   16.98    4.31
  -2  -8  -9  525.69   16.99
   2  -8  -9  513.11   16.50
   2  -8  -9  484.08   16.52
  -2  -8  -9  447.70   16.35
   2  -8   9  479.02   15.59
  -2  -8  -9  487.70   17.93
  -2  -8   9  462.31   14.91
  -2  -8   9  418.41   15.08
  -2  -8  -9  384.92   14.32
   2  -8  -9  487.89   15.80
  -2  -8  -9  508.26   19.25
  -2  -8  -9  460.88   16.97
  -2  -8   9  483.06   17.60
  -2  -8   9  507.95   16.86
  -2  -8  -9  477.67   17.36
   2  -8   9  485.34   16.51
  -2  -8 -10   19.96    3.72
   2  -8 -10   21.85    3.92
  -2  -8 -10   21.10    3.85
  -2  -8 -10   21.61    4.00
  -2  -8  10   20.30    3.45
   2  -8 -10   15.78    3.27
   2  -8  10   20.25    3.43
  -2  -8 -10   16.63    3.78
   2  -8 -10   19.82    3.68
  -2  -8 -10   21.69    3.98
   2  -8 -10   23.17    4.07
  -2  -8  10   27.64    4.53
  -2  -8 -10   23.48    4.24
  -2  -8  10   17.73    3.39
   2  -8  10   22.34    3.60
  -2  -8 -10   19.42    3.69
  -2  -8 -11  204.01   10.75
   2  -8 -11  199.33   10.58
   2  -8 -11  214.84   11.34
  -2  -8 -11  215.07   11.46
  -2  -8 -11  189.95   11.09
  -2  -8  11  198.70    9.87
   2  -8  11  206.06   10.35
  -2  -8 -11  209.42   12.62
   2  -8 -11  198.19   10.11
  -2  -8 -11  217.45   11.75
  -2  -8  11  195.81   11.04
   2  -8  11  213.31   11.02
  -2  -8 -11  196.70   11.11
  -2  -8  11  208.19   10.77
   2  -8 -11  198.67   11.01
   2  -8 -12    3.46    1.76
  -2  -8 -12    0.38    1.64
  -2  -8 -12    1.74    1.06
  -2  -8  12    3.09    2.09
  -2  -8  12    1.44    1.06
   2  -8  12    0.57    1.01
   2  -8 -12    1.11    1.28
  -2  -8 -12    1.71    1.44
  -2  -8 -12    0.32    0.70
  -2  -8 -12    0.16    0.59
  -2  -8 -12    2.07    1.82
   2  -8 -12    1.37    1.35
  -2  -8  12   -0.02    0.47
  -2  -8 -13    4.07    1.48
   2  -8 -13    3.39    1.49
  -2  -8 -13    3.80    1.50
  -2  -8  13    1.97    0.73
   2  -8  13    1.53    0.85
  -2  -8 -13    3.48    1.59
   2  -8 -13    2.48    0.92
  -2  -8 -13    2.74    1.52
   2  -8 -13    4.20    1.80
  -2  -8 -13    3.26    1.69
  -2  -8 -13    3.87    1.61
  -2  -8  13    4.91    1.88
  -2  -8 -14    9.13    2.42
  -2  -8  14   10.27    2.20
   2  -8 -14    8.48    2.31
  -2  -8 -14    6.89    1.93
   2  -8  14    8.85    2.19
   2  -8 -14   11.34    2.79
  -2  -8 -14    8.98    2.57
  -2  -8 -14   10.97    2.67
  -2  -8 -14    9.45    2.64
  -2  -8  14   11.99    2.75
   2  -8 -14   11.67    2.83
  -2  -8 -14   12.50    2.90
   2  -8 -15  308.78   13.34
  -2  -8 -15  281.04   12.75
   2  -8 -15  322.97   13.41
  -2  -8 -15  294.60   12.73
  -2  -8  15  296.59   12.41
   2  -8  15  285.08   12.30
  -2  -8 -15  294.25   13.11
  -2  -8 -15  328.02   15.37
  -2  -8 -15  308.50   13.73
   2  -8 -15  295.28   13.08
  -2  -8 -15  290.62   13.45
   2  -8  16   12.27    2.58
  -2  -8 -16   14.27    2.90
   2  -8 -16   11.47    2.65
  -2  -8  16   13.88    2.61
  -2  -8 -16   14.20    3.14
   2  -8 -16   12.65    2.71
  -2  -8 -16   11.36    2.58
  -2  -8 -16    9.23    2.45
  -2  -8 -16   10.43    2.84
  -2  -8 -16    9.87    2.51
   2  -8 -16   12.06    2.74
   2  -8 -17   57.88    5.70
  -2  -8  17   50.48    5.20
   2  -8  17   52.31    5.22
   2  -8 -17   51.59    5.41
  -2  -8 -17   48.59    5.28
  -2  -8 -17   52.78    5.38
  -2  -8 -17   49.54    5.19
   2  -8 -17   61.26    6.44
  -2  -8 -17   50.84    5.47
  -2  -8 -17   54.25    6.02
  -2  -8 -17   49.85    5.52
   2  -8 -17   53.42    5.35
  -2  -8 -18   14.03    2.77
  -2  -8  18   14.71    2.72
   2  -8  18   15.68    2.85
   2  -8 -18   15.53    2.98
  -2  -8 -18   14.36    2.76
   2  -8 -18   14.30    2.87
  -2  -8 -18   12.34    2.64
  -2  -8 -18   15.11    2.98
   2  -8 -18   11.49    2.94
  -2  -8 -18   17.34    3.35
   2  -8 -18   14.11    2.70
  -2  -8 -18   13.29    2.84
  -2  -8  19  104.28    7.26
   2  -8  19   93.04    6.97
   2  -8 -19  104.76    7.49
  -2  -8 -19  104.27    7.35
  -2  -8 -19  109.35    7.29
   2  -8 -19  105.11    7.30
  -2  -8 -19   99.22    7.02
  -2  -8 -19  104.18    8.00
  -2  -8 -19  106.56    7.67
   2  -8 -19  113.65    8.41
  -2  -8 -19  101.04    7.52
   2  -8 -19  100.69    7.17
  -2  -8  20   48.15    4.94
   2  -8  20   46.19    4.83
   2  -8 -20   49.79    5.02
  -2  -8 -20   49.68    5.01
  -2  -8 -20   47.68    4.72
   2  -8 -20   51.17    4.97
  -2  -8 -20   49.11    4.75
  -2  -8 -20   48.52    5.15
  -2  -8 -20   56.84    5.68
   2  -8 -20   56.12    5.79
  -2  -8 -20   46.35    5.05
   2  -8 -20   49.30    4.88
   2  -8 -21  194.38    9.75
  -2  -8 -21  200.79    9.73
  -2  -8 -21  199.15    9.37
   2  -8 -21  204.12    9.69
  -2  -8 -21  201.44    9.26
  -2  -8  21  195.81    9.82
   2  -8  21  191.03    9.73
  -2  -8 -21  215.08   10.35
   2  -8 -21  229.71   11.41
  -2  -8 -21  216.64   10.63
  -2  -8 -21  192.28    9.93
   2  -8 -21  190.08    9.21
   2  -8 -22   42.85    4.60
  -2  -8 -22   48.37    4.63
   2  -8 -22   46.39    4.60
  -2  -8 -22   44.76    4.41
  -2  -8  22   45.79    4.69
   2  -8  22   44.01    4.52
   2  -8 -22   48.45    5.07
  -2  -8 -22   44.51    4.71
  -2  -8 -22   54.62    5.06
   2  -8  22   49.58    4.11
   2  -8 -22   43.49    4.33
  -2  -8 -22   49.51    4.93
   2  -8 -23   39.39    4.13
  -2  -8 -23   36.30    4.03
   2  -8 -23   37.51    3.98
  -2  -8 -23   35.24    3.82
  -2  -8  23   41.63    4.33
   2  -8  23   36.40    4.11
  -2  -8 -23   39.41    4.27
   2  -8 -23   46.03    4.75
  -2  -8 -23   41.93    4.18
   2  -8  23   40.55    3.56
   2  -8 -23   37.94    3.85
  -2  -8 -23   36.57    4.09
   2  -8 -24   18.71    2.87
  -2  -8 -24   21.68    2.96
   2  -8 -24   24.66    3.10
  -2  -8 -24   20.55    2.92
  -2  -8  24   22.98    3.22
   2  -8  24   21.07    3.09
  -2  -8 -24   22.80    3.20
   2  -8 -24   23.47    3.23
   2  -8 -24   21.01    2.75
  -2  -8 -24   21.41    3.08
   2  -8  24   21.61    2.49
   2  -8 -25  555.15   14.24
  -2  -8 -25  531.99   13.95
   2  -8 -25  523.56   13.43
  -2  -8 -25  555.48   13.64
   2  -8  25  519.59   14.62
  -2  -8  25  549.29   14.88
  -2  -8 -25  531.07   14.24
  -2  -8 -25  536.52   14.50
   2  -8 -25  512.62   12.71
  -2  -8 -26    7.32    1.75
   2  -8 -26    8.12    1.76
  -2  -8  26   10.43    2.06
   2  -8  26    8.99    2.02
  -2  -8 -26    9.26    1.84
   2  -8 -26    8.14    1.80
  -2  -8 -26    9.81    1.99
   2  -8 -26    8.78    1.80
   2  -8 -26    7.46    1.62
  -2  -8 -26    9.26    2.01
  -2  -8 -27  447.55   10.98
   2  -8 -27  458.01   11.69
   2  -8 -27  443.36   11.05
  -2  -8 -27  472.73   11.62
  -2  -8  27  451.83   12.13
   2  -8  27  430.53   12.14
  -2  -8 -27  487.13   12.08
  -2  -8 -27  485.15   12.42
   2  -8  28    0.17    0.79
  -2  -8 -28    0.33    0.65
   2  -8 -28    0.41    0.57
  -2  -8  28    0.36    0.65
   2  -8 -28   -0.01    0.31
  -2  -8 -28    0.27    0.31
  -2  -8 -28   -0.04    0.45
  -2  -8 -28    0.85    0.61
   2  -8 -28   -0.21    0.26
   2  -8 -29   11.43    1.49
  -2  -8 -29   13.16    1.64
   2  -8  29   11.01    1.69
  -2  -8  29    9.64    1.59
  -2  -8 -29   10.79    1.43
   2  -8 -29    9.47    1.36
  -2  -8 -29   10.99    1.43
  -2  -8 -29   11.85    1.68
  -2  -8 -30    1.22    0.56
   2  -9   0  207.43    9.89
  -2  -9   0  196.45    9.68
   2  -9   0  187.92   10.42
  -2  -9   0  199.99   11.78
   2  -9   0  214.53   10.55
   2  -9   0  191.51   10.99
  -2  -9   0  191.79   11.08
  -2  -9   1   96.15    6.89
   2  -9   1  100.70    7.47
  -2  -9  -1   72.39    5.99
   2  -9  -1   88.26    6.66
  -2  -9  -1   65.04    6.83
   2  -9  -1   60.28    6.04
  -2  -9   1  102.31    8.73
  -2  -9   1  119.37    8.91
   2  -9  -1   84.37    6.90
  -2  -9  -1   58.61    6.16
   2  -9   1  114.33    8.73
   2  -9   1   99.93    7.77
   2  -9  -1   62.19    6.43
  -2  -9  -2   34.43    5.10
  -2  -9   2   38.28    4.46
   2  -9   2   46.75    5.15
  -2  -9  -2   36.81    4.78
   2  -9  -2   23.24    3.89
  -2  -9  -2   27.57    4.95
  -2  -9   2   29.96    4.84
   2  -9  -2   24.49    4.04
   2  -9   2   37.63    4.84
  -2  -9   2   33.37    4.75
   2  -9  -2   33.68    4.95
  -2  -9  -3   64.23    6.35
  -2  -9   3   70.99    5.79
   2  -9   3   71.15    5.81
  -2  -9  -3   71.19    6.06
   2  -9  -3   65.14    5.57
  -2  -9  -3   76.68    7.30
   2  -9  -3   65.86    6.33
   2  -9   3   76.42    6.29
  -2  -9   3   74.31    6.81
   2  -9  -3   68.48    6.53
  -2  -9   4    9.34    2.65
  -2  -9  -4    4.90    1.71
   2  -9  -4    3.29    1.54
   2  -9   4    7.52    2.25
  -2  -9   4   15.85    3.33
  -2  -9  -4   21.40    4.24
   2  -9  -4   16.13    4.04
  -2  -9  -4    2.69    1.05
   2  -9  -4    4.31    1.76
  -2  -9   4   12.89    3.42
   2  -9   4   10.29    2.62
   2  -9   5    0.48    0.57
  -2  -9   5   -0.03    0.81
  -2  -9   5    0.53    0.60
   2  -9  -5    2.88    1.26
  -2  -9  -5   -0.09    0.95
  -2  -9  -5    0.52    0.79
   2  -9  -5    0.18    0.66
  -2  -9  -5   -0.57    1.48
   2  -9  -5    0.02    0.41
  -2  -9   5    0.33    0.46
   2  -9   5    0.71    0.69
  -2  -9  -6    1.88    1.40
   2  -9  -6    4.17    2.02
   2  -9  -6    3.08    2.03
   2  -9   6    0.13    0.47
  -2  -9  -6    3.77    2.38
   2  -9  -6    3.02    2.40
  -2  -9  -6    5.11    2.79
  -2  -9   6   -1.30    1.12
  -2  -9   6    0.80    1.04
   2  -9   6   -0.38    0.73
  -2  -9   6   -0.97    0.74
   2  -9  -6    3.36    2.01
  -2  -9  -6    1.21    1.27
  -2  -9  -7   61.76    6.22
  -2  -9   7   52.53    4.99
   2  -9   7   59.56    5.35
  -2  -9  -7   57.60    5.49
   2  -9  -7   60.49    5.47
   2  -9  -7   57.19    5.66
  -2  -9  -7   62.74    5.89
   2  -9  -7   55.04    5.93
  -2  -9  -7   57.51    6.34
  -2  -9  -7   62.00    6.09
   2  -9  -7   48.79    5.08
  -2  -9   7   61.02    5.70
  -2  -9   7   55.57    5.86
   2  -9   7   64.25    5.74
  -2  -9   8   12.14    2.38
   2  -9   8   12.99    2.56
  -2  -9   8   18.79    3.43
   2  -9  -8   16.09    3.04
  -2  -9  -8   14.43    3.05
  -2  -9  -8   17.18    3.41
   2  -9  -8   16.74    3.15
  -2  -9  -8   15.05    3.36
  -2  -9  -8   18.31    3.37
   2  -9  -8   13.20    2.94
   2  -9   8   17.32    3.02
  -2  -9   8   15.30    2.91
  -2  -9  -8   15.33    3.33
  -2  -9   9   11.91    2.42
   2  -9   9   12.51    2.48
  -2  -9  -9   15.54    3.04
   2  -9  -9   14.84    2.79
  -2  -9   9   11.86    2.42
   2  -9  -9   13.92    2.79
  -2  -9  -9   11.99    2.67
  -2  -9  -9   15.91    3.19
  -2  -9  -9   14.62    3.22
   2  -9   9   15.05    2.86
  -2  -9   9   14.13    2.79
  -2  -9  -9   12.60    2.99
   2  -9  -9   15.64    3.19
  -2  -9 -10   34.63    4.65
  -2  -9  10   31.25    3.94
   2  -9  10   32.68    4.05
  -2  -9 -10   34.11    4.43
   2  -9 -10   34.73    4.21
   2  -9 -10   36.12    4.47
  -2  -9 -10   35.40    4.46
  -2  -9 -10   39.54    5.31
   2  -9 -10   31.92    4.58
  -2  -9 -10   36.89    4.86
  -2  -9  10   38.29    4.42
  -2  -9  10   36.91    4.62
   2  -9 -11   93.83    7.18
  -2  -9 -11   94.98    7.25
  -2  -9 -11  102.78    7.72
   2  -9  11   93.84    6.84
  -2  -9  11   88.57    6.43
  -2  -9 -11   96.44    7.06
   2  -9 -11  100.93    7.13
  -2  -9 -11   95.36    7.49
   2  -9 -11   92.50    7.64
  -2  -9 -11  106.61    8.70
  -2  -9  11   96.38    7.16
   2  -9 -12   84.39    6.69
  -2  -9 -12   85.90    6.88
  -2  -9  12   86.04    6.40
   2  -9  12   84.17    6.46
  -2  -9 -12   84.99    6.86
  -2  -9 -12   86.82    6.52
   2  -9 -12   91.61    6.65
  -2  -9 -12   91.24    8.01
   2  -9 -12   84.44    7.25
  -2  -9 -12   86.85    7.03
  -2  -9  12   87.19    6.73
  -2  -9 -12   94.72    7.36
  -2  -9 -13   17.35    2.98
  -2  -9 -13   16.13    3.09
  -2  -9  13   16.97    2.72
   2  -9 -13   16.63    2.96
   2  -9  13   15.04    2.74
  -2  -9 -13   17.31    2.97
   2  -9 -13   18.53    3.00
   2  -9 -13   19.69    3.47
  -2  -9 -13   14.18    2.80
  -2  -9 -13   17.59    3.53
  -2  -9 -13   17.75    3.18
  -2  -9  13   17.18    3.00
   2  -9 -14   25.97    3.80
  -2  -9 -14   25.87    3.57
  -2  -9  14   24.19    3.29
   2  -9  14   28.68    3.60
  -2  -9 -14   23.98    3.53
  -2  -9 -14   25.87    3.48
   2  -9 -14   30.19    3.82
   2  -9 -14   27.74    4.10
  -2  -9 -14   29.45    4.35
  -2  -9 -14   26.95    3.76
  -2  -9 -14   24.79    3.78
   2  -9 -15    1.76    0.94
  -2  -9 -15   -0.18    0.76
  -2  -9  15    1.72    0.98
  -2  -9 -15    0.27    0.58
   2  -9  15    2.31    1.40
   2  -9 -15    3.20    1.31
  -2  -9 -15    1.59    1.04
  -2  -9 -15    1.65    0.94
   2  -9 -15    1.71    1.28
  -2  -9 -15    1.95    1.11
  -2  -9 -15    1.77    1.04
  -2  -9  16    7.37    1.70
  -2  -9 -16    7.89    1.89
  -2  -9 -16   10.12    2.08
   2  -9  16    9.50    2.09
   2  -9 -16    6.69    1.92
  -2  -9 -16   11.82    2.23
   2  -9 -16   11.39    2.17
  -2  -9 -16    9.77    2.23
  -2  -9 -16    9.65    2.39
   2  -9 -16   12.61    2.67
  -2  -9 -16   10.15    2.21
  -2  -9  17   12.31    2.18
   2  -9  17    9.98    2.09
  -2  -9 -17    7.09    1.79
  -2  -9 -17   11.11    2.26
   2  -9 -17    8.53    1.99
   2  -9 -17   11.60    2.20
  -2  -9 -17    8.66    1.94
  -2  -9 -17    8.39    1.97
   2  -9 -17   11.12    2.54
  -2  -9 -17    9.56    2.32
  -2  -9 -17    9.73    2.21
  -2  -9  18    1.76    0.79
   2  -9  18    1.31    0.83
  -2  -9 -18    1.69    0.79
  -2  -9 -18    1.44    0.82
   2  -9 -18    1.39    0.84
   2  -9 -18    2.05    1.03
  -2  -9 -18    1.68    1.02
  -2  -9 -18    1.13    0.42
  -2  -9 -18    1.53    0.77
   2  -9 -18    1.64    0.98
  -2  -9 -18    1.77    0.83
  -2  -9  19    5.09    1.53
   2  -9  19    5.31    1.58
   2  -9 -19    4.99    1.49
  -2  -9 -19    5.89    1.56
  -2  -9 -19    5.03    1.36
   2  -9 -19    6.41    1.59
  -2  -9 -19    5.18    1.43
  -2  -9 -19    7.29    1.71
  -2  -9 -19    3.93    1.27
   2  -9 -19    5.08    1.64
  -2  -9 -19    4.28    1.49
   2  -9 -20   21.97    2.89
  -2  -9 -20   23.63    3.00
  -2  -9 -20   22.08    2.84
   2  -9 -20   22.96    2.80
  -2  -9  20   22.71    2.91
   2  -9  20   25.14    3.12
   2  -9 -20   23.06    3.26
  -2  -9 -20   20.77    2.89
  -2  -9 -20   22.62    3.11
  -2  -9 -20   19.32    2.89
  -2  -9 -21    1.99    0.76
  -2  -9  21    3.06    1.00
   2  -9  21    2.59    1.06
   2  -9 -21    2.73    1.32
   2  -9 -21    1.03    0.60
  -2  -9 -21    1.85    0.83
  -2  -9 -21    1.53    0.70
  -2  -9 -21    1.85    0.62
   2  -9 -21    4.51    1.48
  -2  -9 -21    2.73    1.09
   2  -9 -22    7.23    1.45
  -2  -9 -22    6.79    1.48
   2  -9 -22    4.78    1.20
  -2  -9 -22    4.13    1.19
  -2  -9  22    6.60    1.33
   2  -9  22    6.35    1.52
  -2  -9 -22    8.05    1.66
  -2  -9 -22    4.29    1.22
   2  -9 -22    8.09    1.77
  -2  -9 -22    7.06    1.69
   2  -9 -23   11.70    1.82
  -2  -9 -23   10.70    1.76
  -2  -9 -23   11.31    1.71
  -2  -9  23    8.00    1.56
   2  -9 -23   10.61    1.67
   2  -9  23   13.54    2.07
  -2  -9 -23   10.95    1.74
   2  -9 -23   12.43    2.14
  -2  -9 -23   13.15    2.05
   2  -9 -24    0.82    0.55
   2  -9 -24    0.54    0.26
  -2  -9  24    0.46    0.53
   2  -9  24    0.67    0.47
  -2  -9 -24    0.17    0.39
  -2  -9 -24    0.54    0.40
  -2  -9 -24    0.82    0.36
   2  -9 -24    0.88    0.58
  -2  -9 -24    1.14    0.55
   2  -9 -25    0.75    0.49
  -2  -9 -25    2.30    0.74
  -2  -9 -25    1.25    0.62
   2  -9 -25    0.57    0.42
  -2  -9  25    1.90    0.77
   2  -9  25    0.21    0.56
  -2  -9 -25    2.86    0.91
   2  -9 -25    1.07    0.59
  -2  -9  26   16.83    1.84
   2  -9  26   17.46    1.89
  -2  -9 -26   16.89    1.58
   2  -9 -26   15.69    1.56
   2  -9 -26   15.74    1.70
  -2  -9 -26   15.07    1.65
   2 -10   0   91.67    6.39
  -2 -10   0   76.18    5.80
   2 -10   0   82.42    6.05
  -2 -10   0   71.21    6.51
  -2 -10   0   92.63    7.11
  -2 -10   1  119.09    7.11
   2 -10   1  127.22    7.36
  -2 -10  -1  117.14    7.11
   2 -10  -1  100.48    6.41
   2 -10  -1  103.17    7.22
  -2 -10   1  116.43    8.10
   2 -10   1  111.31    6.90
   2 -10  -1  106.67    6.72
  -2 -10   1  115.40    7.51
  -2 -10  -1  101.59    7.62
  -2 -10  -2   22.07    3.58
  -2 -10   2   65.08    6.00
   2 -10   2   60.11    5.55
  -2 -10  -2   74.34    6.07
   2 -10  -2   60.89    5.46
   2 -10  -2   26.33    3.67
   2 -10   2   45.01    4.71
   2 -10  -2   38.95    4.20
  -2 -10   2   59.28    5.65
  -2 -10   2   58.85    6.09
   2 -10   3   10.95    3.17
  -2 -10   3   11.08    2.72
  -2 -10  -3   15.90    3.41
   2 -10  -3   13.22    2.98
  -2 -10  -3    9.42    3.06
   2 -10  -3    9.42    2.48
  -2 -10  -3   15.31    3.61
   2 -10  -3   15.49    2.83
  -2 -10   3   19.11    3.49
   2 -10   3   12.29    2.62
  -2 -10   4   49.08    4.42
   2 -10   4   43.76    4.14
   2 -10  -4   41.65    3.99
  -2 -10  -4   44.40    4.25
   2 -10  -4   47.87    5.05
  -2 -10  -4   51.14    5.60
   2 -10  -4   47.02    4.34
  -2 -10  -4   47.52    5.11
   2 -10   4   47.19    4.52
  -2 -10   4   50.99    4.94
  -2 -10   4   46.74    5.13
  -2 -10   5    9.56    2.38
   2 -10   5    2.68    1.65
  -2 -10   5   11.79    2.75
  -2 -10  -5   10.81    2.79
  -2 -10  -5    8.56    2.83
   2 -10  -5   10.82    3.15
  -2 -10  -5    5.81    2.39
   2 -10  -5   13.41    2.49
  -2 -10   5    7.25    2.20
   2 -10  -5    3.16    1.55
   2 -10   5    5.05    1.86
   2 -10  -6   40.65    4.00
  -2 -10   6   38.68    3.92
   2 -10   6   34.12    3.64
  -2 -10  -6   40.74    4.07
  -2 -10  -6   43.62    5.21
   2 -10  -6   39.17    4.61
   2 -10  -6   37.29    3.75
   2 -10   6   45.91    4.40
  -2 -10   6   40.27    4.57
  -2 -10  -6   39.48    4.69
  -2 -10   6   39.36    4.22
  -2 -10   7   34.16    4.49
   2 -10   7   20.45    3.46
  -2 -10   7   11.37    2.75
  -2 -10  -7   47.50    5.03
   2 -10  -7   42.91    4.73
   2 -10  -7   20.96    4.00
  -2 -10  -7   43.78    6.02
   2 -10  -7   38.35    4.53
  -2 -10   7   15.92    2.90
  -2 -10  -7   73.60    7.15
   2 -10  -8  388.90   12.21
  -2 -10   8  388.65   12.43
   2 -10   8  373.88   12.21
  -2 -10  -8  390.76   12.29
   2 -10  -8  377.31   14.11
  -2 -10  -8  393.21   15.52
  -2 -10  -8  401.06   14.43
  -2 -10   8  381.27   12.99
   2 -10  -8  392.38   11.81
  -2 -10  -9   21.39    3.72
   2 -10  -9   20.76    3.69
  -2 -10   9   10.38    2.43
   2 -10   9    9.70    2.46
  -2 -10  -9   11.97    3.10
  -2 -10  -9   13.73    3.15
   2 -10  -9   13.94    2.60
  -2 -10   9   12.85    2.88
   2 -10  -9    6.09    2.19
  -2 -10  10  174.67    8.24
   2 -10  10  168.19    8.15
  -2 -10 -10  174.39    8.05
   2 -10 -10  177.87    8.14
  -2 -10 -10  193.41   10.64
   2 -10 -10  177.29    9.52
  -2 -10  10  167.74    8.41
  -2 -10 -10  174.12    9.08
  -2 -10 -11    1.74    1.12
  -2 -10 -11    4.87    1.58
   2 -10 -11    3.19    1.27
  -2 -10  11    2.68    1.24
   2 -10  11    3.94    1.49
  -2 -10 -11    3.13    1.48
   2 -10 -11    2.10    1.01
  -2 -10 -12    6.61    1.79
  -2 -10  12    5.71    1.51
   2 -10  12    7.36    1.79
  -2 -10 -12    7.04    1.62
   2 -10 -12    6.24    1.67
  -2 -10 -12    6.84    1.95
   2 -10 -12    5.26    1.53
  -2 -10  13   30.31    3.40
   2 -10  13   30.77    3.41
  -2 -10 -13   24.21    2.99
   2 -10 -13   28.06    3.19
  -2 -10 -13   36.24    4.43
   2 -10 -13   25.72    3.44
  -2 -10 -13   24.92    3.17
  -2 -10  14   46.08    4.05
   2 -10  14   42.55    4.02
  -2 -10 -14   41.01    3.62
   2 -10 -14   44.39    3.77
   2 -10 -14   45.63    4.46
  -2 -10 -14   42.60    4.64
  -2 -10 -14   43.70    4.02
  -2 -10  15   65.67    4.76
   2 -10  15   57.54    4.50
  -2 -10 -15   59.19    4.21
   2 -10 -15   56.05    4.13
  -2 -10 -15   66.86    5.67
   2 -10 -15   60.34    5.10
  -2 -10 -15   61.57    4.64
  -2 -10  16   82.12    5.18
   2 -10  16   77.14    5.12
  -2 -10 -16   72.93    4.55
   2 -10 -16   75.69    4.65
   2 -10 -16   80.76    5.77
  -2 -10 -16   84.45    6.10
  -2 -10 -16   78.41    4.94
  -2 -10  17    0.18    0.61
   2 -10  17    0.02    0.68
  -2 -10 -17    0.71    0.67
  -2 -10 -17    0.78    0.42
   2 -10 -17    0.65    0.44
  -2 -10 -17   -1.10    0.66
   2 -10 -17    0.00    0.40
  -2 -10 -18   61.72    3.79
   2 -10 -18   60.38    3.80
  -2 -10  18   62.98    4.33
   2 -10  18   58.80    4.22
   2 -10 -18   70.82    5.09
  -2 -10 -18   71.15    5.06
  -2 -10 -19    0.13    0.47
   2 -10 -19   -0.16    0.30
  -2 -10  19    0.33    0.66
   2 -10  19    0.17    0.64
   2 -10 -19    0.24    0.51
  -2 -10 -20  126.02    4.84
   2 -10 -20  129.57    4.98
  -2 -10  20  133.43    5.72
   2 -10  20  129.16    5.68
   2 -10 -21    1.48    0.55
   2 -10  21    1.05    0.39
  -2 -10 -21    0.41    0.38
   2 -10 -21    0.84    0.40
   2 -10 -22   95.78    4.52
   2 -11   0   68.26    4.88
  -2 -11   0   69.83    4.76
  -2 -11   0   58.04    4.58
   2 -11   0   54.21    3.85
  -2 -11   0   53.18    4.68
  -2 -11   1   62.26    4.62
   2 -11   1   49.40    4.14
   2 -11  -1   48.22    3.98
  -2 -11  -1   56.51    4.37
  -2 -11   1   45.21    4.35
  -2 -11   1   55.79    4.50
  -2 -11  -1   42.06    3.93
   2 -11   1   39.82    3.38
   2 -11  -1   43.95    3.48
  -2 -11  -1   35.60    3.82
  -2 -11  -2   32.40    3.32
   2 -11  -2   24.77    3.04
  -2 -11   2   25.88    2.91
  -2 -11  -2   15.46    2.50
   2 -11   2   20.13    2.54
  -2 -11   2   29.40    3.34
  -2 -11  -2   21.36    2.79
   2 -11  -2   18.64    2.20
   2 -11   3   14.86    3.09
  -2 -11  -3   20.01    2.79
   2 -11  -3   23.49    3.29
  -2 -11   3   18.15    2.67
  -2 -11  -3   14.96    2.78
   2 -11  -3   15.73    2.15
  -2 -11   3   14.59    2.39
  -2 -11  -3   18.50    2.82
  -2 -11   4   45.34    3.73
  -2 -11  -4   46.18    3.66
   2 -11  -4   45.50    3.69
   2 -11   4   43.25    3.56
   2 -11  -4   44.09    3.91
  -2 -11  -4   44.77    4.23
  -2 -11   4   46.38    3.97
  -2 -11  -4   42.45    3.82
  -2 -11   5   29.88    3.51
   2 -11   5   17.03    2.71
  -2 -11  -5   39.76    3.75
   2 -11  -5   31.47    3.67
   2 -11  -5    7.64    2.00
  -2 -11  -5   26.16    3.38
  -2 -11  -5   24.72    3.10
  -2 -11   5   18.49    2.61
  -2 -11   6   70.54    4.54
   2 -11   6   63.71    4.26
   2 -11  -6   65.94    4.26
  -2 -11  -6   68.91    4.35
   2 -11  -6   65.28    4.84
  -2 -11  -6   69.45    5.07
  -2 -11   6   65.00    4.56
  -2 -11  -6   64.92    4.64
  -2 -11   7    9.77    2.06
   2 -11   7    9.47    1.95
  -2 -11  -7   13.38    2.33
  -2 -11  -7    4.20    1.41
   2 -11  -7   10.20    2.06
   2 -11  -7    3.59    1.17
  -2 -11  -7    9.42    1.91
  -2 -11   7    6.37    1.55
  -2 -11  -8    7.73    1.60
  -2 -11  -8    9.40    1.71
  -2 -11   8    8.74    1.57
   2 -11  -8   10.14    1.66
   2 -11   8    8.36    1.59
   2 -11  -8    7.86    1.70
  -2 -11  -8    9.82    1.74
  -2 -11   9    1.30    0.49
  -2 -11  -9   -0.41    0.66
  -2 -11  -9    1.86    0.74
   2 -11   9    1.88    0.68
   2 -11  -9    1.91    0.87
   2 -11  -9    0.97    0.52
  -2 -11 -10   10.18    1.90
   2 -11  10    9.40    1.54
  -2 -11  10    9.46    1.61
  -2 -11 -10    7.00    1.34
   2 -11 -10    9.16    1.48
   2 -11 -10    8.27    1.77
  -2 -11  11   38.86    3.24
   2 -11  11   38.09    3.12
  -2 -11 -11   39.60    2.93
   2 -11 -11   40.53    2.99
   2 -11 -11   38.82    3.53
  -2 -11 -11   38.35    3.24
  -2 -11  12    4.44    1.10
   2 -11  12    3.87    1.01
  -2 -11 -12    3.82    0.98
  -2 -11 -12    4.27    1.02
   2 -11 -12    4.15    0.99
   2 -11 -12    4.00    1.09
  -2 -11  13    6.17    1.17
   2 -11  13    5.85    1.15
  -2 -11 -13    6.86    1.29
  -2 -11 -13    6.26    1.04
   2 -11 -13    6.81    1.10
   2 -11 -13    9.90    1.78
  -2 -11 -14   21.26    1.87
   2 -11 -14   20.95    1.93
  -2 -11  14   21.58    2.14
   2 -11  14   21.62    2.15
   2 -11 -14   23.56    2.51
   2 -11 -15    4.74    0.89
  -2 -11 -15    3.74    0.74
  -2 -11  15    3.72    1.00
   2 -11  15    5.09    0.94
   2 -11 -15    3.65    0.93
   2 -11 -16    7.49    1.31
  -2 -12   0   24.91    2.22
  -2 -12  -1   36.43    2.51
  -2 -12  -2   39.99    2.66
  -2 -12  -3   42.79    2.63
  -3   0   0    0.92    0.61
  -3   0  -1    0.13    0.35
  -3   0   1   -0.08    0.32
  -3   0   2  268.13    8.98
   3   0   2  253.52    7.19
  -3   0   3   -0.46    0.51
   3   0   3    0.61    0.34
  -3   0   3    0.28    0.41
  -3   0  -3    0.60    0.54
   3   0   3    0.42    0.35
  -3   0   4    6.31    1.36
  -3   0   4    3.80    0.68
  -3   0  -4    4.98    1.42
   3   0   4    3.05    0.70
   3   0   4    5.91    1.24
  -3   0   5    0.49    0.43
  -3   0   5    0.28    0.68
   3   0   5    0.58    0.62
  -3   0  -5    1.04    0.81
  -3   0  -6  873.98   18.77
  -3   0   6  757.87   11.98
   3   0   6  708.15   11.62
  -3   0   6  826.37   16.78
   3   0   7    0.87    1.04
  -3   0   7    1.83    0.95
  -3   0   7    1.01    0.56
  -3   0  -7    2.14    1.15
   3   0   8   51.95    3.77
  -3   0   8   55.58    3.80
  -3   0   8   49.30    4.39
  -3   0   9    1.30    0.94
  -3   0   9    1.15    1.17
   3   0   9    0.42    0.78
   3   0  10  304.47   10.19
  -3   0  10  327.59   10.48
  -3   0  10  320.81   12.10
  -3   0  11    0.23    0.55
   3   0  11    2.50    1.42
  -3   0  11    0.74    1.17
  -3   0  12 1678.75   26.27
   3   0  12 1598.96   26.24
  -3   0  13    1.69    1.64
   3   0  13    2.52    1.82
   3   0  14  264.83   11.74
  -3   0  14  289.12   12.04
   3   0  15   -1.07    1.56
  -3   0  15   -0.35    1.07
  -3   0  16  819.31   22.31
   3   0  16  780.67   21.99
   3   0  17   -0.30    1.30
  -3   0  17    1.15    1.51
  -3   0  18    1.09    1.30
   3   0  18   -0.28    0.97
   3   0  19   -1.22    2.34
  -3   0  19   -1.83    1.88
   3   0  20  614.64   22.57
  -3   0  20  674.62   23.66
   3   0  21   -1.45    2.27
  -3   0  21    0.33    1.92
   3   0  22  143.24   11.71
  -3   0  22  140.55   11.51
   3   0  23   -0.03    1.33
  -3   0  23    0.49    2.10
  -3   0  23    0.68    0.69
   3   0  23   -0.42    0.76
  -3   0 -23    0.30    0.65
  -3   0  23    0.97    0.98
   3   0  24    3.92    2.19
  -3   0  24    3.59    2.24
   3   0  24    9.93    2.38
  -3   0  24    8.10    2.18
  -3   0 -24    6.74    1.92
   3   0  24    7.69    1.56
  -3   0  24    9.21    2.40
   3   0  25   -0.44    3.63
   3   0  25   -0.23    1.10
  -3   0  25   -4.61    4.86
  -3   0  25    0.48    1.52
  -3   0 -25    1.04    1.03
   3   0  25    1.96    1.45
  -3   0  25    2.53    2.38
  -3   0  26   67.26    6.49
   3   0  26   60.25    6.07
  -3   0  26   64.82    8.29
   3   0  26   57.23    8.02
  -3   0 -26   64.16    5.82
  -3   0  26   67.23    6.89
   3   0  26   65.56    5.98
  -3   0  27   -0.14    0.88
   3   0  27    0.46    1.07
  -3   0 -27    1.06    0.95
  -3   0  27   -0.57    1.09
   3   0  27    0.84    0.83
   3   0  28   22.46    3.61
  -3   0  28   22.91    3.76
   3   0  28   22.44    3.50
  -3   0  28   20.27    3.80
   3   0  29   -0.27    0.99
  -3   0  29   -0.03    0.52
  -3   0  29    1.63    1.47
  -3   0 -29   -0.45    0.58
   3   0  29    0.11    0.50
   3   0  30  190.51   10.51
  -3   0  30  201.27   10.86
   3   0  30  205.09   10.57
  -3   0 -30  167.77    9.53
  -3   0  30  202.53   11.97
   3   0  31   -0.58    1.01
  -3   0  31    0.71    0.86
   3   0 -31    0.66    0.48
  -3   0 -31   -0.75    0.77
  -3   0  31    0.23    0.58
  -3   0 -31    0.78    0.60
   3   0  31    1.30    0.84
   3   0  32  128.41    8.24
  -3   0  32  134.81    8.39
   3   0 -32  137.82    7.79
  -3   0 -32  138.75    7.95
   3   0  32  128.40    8.02
  -3   0 -32  132.46    8.24
  -3   0  32  131.66    9.26
  -3   0  33    0.02    0.40
   3   0  33    0.00    0.49
   3   0 -33   -0.33    0.53
  -3   0 -33    0.50    0.45
  -3   0  33    1.40    0.94
   3   0  33   -0.14    0.61
  -3   0 -33    0.88    0.83
  -3   0  34   33.72    3.83
   3   0  34   34.40    3.99
  -3   0 -34   33.54    3.72
   3   0 -34   36.09    3.69
  -3   0 -34   35.73    3.98
   3   0  34   32.83    3.73
  -3   0  34   30.40    4.15
   3   0  35    0.16    0.41
  -3   0  35   -0.68    0.69
   3   0 -35   -1.02    0.82
  -3   0 -35   -0.80    0.67
  -3   0  35    0.00    0.59
  -3   0 -35   -0.22    0.68
   3   0  35    0.36    0.89
   3   0  36   33.58    3.50
  -3   0  36   32.86    3.38
  -3   0 -36   35.72    3.44
   3   0 -36   32.35    3.20
  -3   0 -36   33.60    3.54
   3   0  36   35.13    3.38
  -3   0  36   32.00    3.76
  -3   0  37    0.69    0.38
   3   0  37   -0.46    0.45
  -3   0 -37   -0.27    0.48
   3   0 -37   -0.76    0.58
  -3   0 -37   -0.03    0.42
   3   0  37   -0.18    0.75
  -3   0  37    0.09    0.53
   3   0  38   18.67    2.22
  -3   0 -38   19.80    2.16
   3   0 -38   17.64    1.89
  -3   0 -38   19.19    2.31
  -3   0  38   19.24    2.53
   3   0  39    1.24    0.62
  -3   0  39    1.01    0.51
  -3   0 -39   -0.19    0.48
  -3   0  39    1.73    0.85
  -3  -1   0   -0.92    0.58
  -3   1   0    0.18    0.40
  -3   1  -1    1.42    0.73
  -3  -1  -1    3.38    1.18
  -3  -1   1    4.30    1.07
  -3   1   1    1.00    0.60
  -3  -1   1    1.10    0.59
   3  -1   1    1.03    0.33
   3  -1   1    1.62    0.43
  -3  -1  -2  489.57   13.04
  -3   1  -2  548.18   13.62
  -3  -1   2  453.35   11.80
  -3   1   2  514.47   12.43
   3  -1   2  440.99    6.99
  -3  -1   2  471.55    7.06
   3  -1   2  469.56    8.55
  -3   1  -3  327.31   10.70
  -3  -1  -3  334.04   10.90
  -3  -1   3  302.51    6.42
  -3  -1   3  306.90    9.73
  -3   1   3  300.50    9.57
   3  -1   3  273.99    6.21
   3  -1   3  279.28    6.79
   3   1   3  289.61    8.63
   3   1  -3  305.95    9.23
  -3  -1  -4 2519.49   30.87
  -3   1  -4 2483.54   30.08
  -3   1   4 2334.52   26.97
   3  -1   4 2363.93   20.19
  -3  -1   4 2405.01   28.01
  -3  -1   4 2413.58   20.18
   3   1   4 2354.88   24.92
   3   1  -4 2393.86   26.73
  -3  -1  -5  210.74    9.12
  -3   1  -5  204.45    9.00
  -3   1   5  192.06    8.01
  -3  -1   5  189.41    6.14
   3  -1   5  192.45    6.31
  -3  -1   5  188.87    8.04
   3   1  -5  196.93    8.00
   3   1   5  186.28    7.24
  -3   1  -6   19.03    2.85
   3  -1   6   20.17    2.22
  -3  -1  -6   21.20    2.96
  -3  -1   6   21.41    2.29
  -3  -1   6   21.15    2.82
  -3   1   6   19.75    2.65
   3   1   6   19.14    2.37
   3   1  -6   24.15    2.93
  -3  -1  -7  106.39    6.91
  -3  -1   7  111.29    6.56
  -3  -1   7  122.67    5.74
   3  -1   7  113.96    5.61
  -3   1  -7  110.83    7.08
  -3   1   7  109.98    6.47
   3   1  -7  121.83    6.71
  -3  -1   8   24.73    2.69
   3  -1   8   19.87    2.43
  -3   1  -8   19.68    3.17
  -3  -1  -8   20.78    3.12
  -3   1   8   19.52    2.86
  -3  -1   8   18.31    2.75
   3   1  -8   19.90    2.90
  -3  -1   9  101.49    5.77
  -3  -1   9  101.50    6.63
  -3   1   9   95.40    6.47
   3  -1   9   91.03    5.58
   3  -1  10   48.02    4.08
  -3  -1  10   48.95    4.25
  -3  -1  10   45.31    4.63
  -3   1  10   41.47    4.43
  -3   1 -10   42.10    3.14
   3  -1  11  290.34   10.92
  -3   1 -11  265.13    8.14
   3  -1  12    3.96    1.21
  -3  -1  12    3.39    1.13
  -3   1 -12    4.54    1.17
   3  -1  13   56.54    5.20
  -3   1 -13   45.08    3.68
  -3   1 -13   52.29    3.85
   3  -1  14 1502.78   28.32
  -3  -1  14 1564.85   28.93
  -3  -1  15   80.55    6.74
   3  -1  15   76.80    6.68
   3  -1  16    3.08    0.88
  -3  -1  16    7.11    1.70
  -3   1  16    2.51    1.35
   3   1  16    3.92    1.73
   3  -1  17   13.29    2.95
  -3  -1  17   13.02    2.62
   3   1  17    9.74    2.57
  -3   1  17   15.83    3.23
   3   1  18  149.09   10.27
  -3  -1  18  173.77   11.46
  -3   1  18  174.96   11.31
   3  -1  18  160.33   11.13
   3   1  19  221.57   12.99
  -3  -1  19  247.16   14.10
  -3   1  19  226.04   13.06
   3  -1  19  246.12   14.06
   3   1  20  313.62   16.03
  -3   1  20  329.78   16.43
   3  -1  20  333.77   16.93
  -3  -1  20  345.89   17.31
   3  -1  21  395.17   19.15
  -3  -1  21  426.88   19.94
   3   1  21  359.64   17.73
  -3   1  21  388.28   18.62
  -3  -1  22  125.92   11.39
   3  -1  22  124.17   11.26
   3   1  22  115.45   10.33
  -3   1  22  116.77   10.84
  -3  -1  23  214.45   12.22
   3  -1  23  145.78    9.93
   3  -1  23  198.68   14.66
   3   1  23  191.11   10.36
   3  -1  23  201.87   10.81
  -3   1  23  190.39   14.09
  -3   1  23  202.88   10.89
  -3  -1  23  201.21   14.78
   3   1  23  190.94   13.87
  -3  -1  23  206.07   10.77
  -3   1 -23  191.44    9.72
  -3  -1 -23  194.47    9.75
  -3   1  23  189.07   10.92
   3  -1  23  204.33   10.31
  -3  -1  23  191.72   11.17
  -3  -1  24   70.02    7.22
   3  -1  24   50.57    5.90
   3  -1  24   66.63    6.35
   3   1  24   52.14    7.73
   3   1  24   58.53    5.86
  -3  -1  24   61.22    8.64
  -3  -1  24   72.76    6.35
  -3   1  24   58.58    5.83
   3  -1  24   64.92    9.15
  -3   1  24   58.82    8.35
  -3   1 -24   65.20    5.82
  -3  -1 -24   64.70    5.62
  -3  -1  24   69.56    6.87
   3  -1  24   67.68    5.97
  -3   1  24   64.41    6.62
  -3  -1  25  481.51   18.76
   3  -1  25  332.63   15.08
   3  -1  25  437.60   22.76
   3   1  25  371.70   15.00
  -3  -1  25  426.52   22.46
  -3  -1  25  388.46   15.00
  -3   1  25  407.46   15.70
   3  -1  25  382.23   15.35
   3   1  25  406.63   21.83
  -3   1  25  402.20   21.44
  -3   1 -25  378.86   14.11
  -3  -1 -25  401.59   14.18
  -3  -1  25  399.94   16.56
   3  -1  25  391.79   14.71
  -3  -1 -25  342.34   13.38
  -3   1  25  376.79   16.20
  -3  -1  26   -0.87    0.97
   3  -1  26    0.20    0.75
  -3  -1  26   -0.50    2.95
   3   1  26    3.32    2.67
  -3   1  26    1.73    2.30
   3  -1  26    0.33    1.91
  -3   1  26    2.08    1.22
  -3  -1  26    0.89    0.91
   3  -1  26    1.30    1.05
   3   1  26    1.17    0.83
  -3   1 -26    2.42    1.30
   3  -1  26    3.22    1.48
  -3  -1  26    2.72    1.24
  -3  -1 -26    1.50    1.00
  -3   1  26    5.09    2.24
   3  -1 -27   17.74    2.87
  -3  -1  27   18.25    3.29
  -3   1  27   19.36    3.46
   3  -1  27   19.40    3.45
   3   1  27   18.16    3.26
  -3   1 -27   19.32    3.30
   3  -1  27   19.65    3.30
  -3   1  27   20.76    3.88
  -3  -1 -27   18.17    3.19
  -3  -1  27   15.99    3.27
   3   1  28   96.96    7.69
   3  -1  28  111.95    8.28
  -3  -1  28  104.81    7.90
  -3   1  28  110.60    8.27
  -3  -1 -28  105.42    7.20
   3  -1 -28  111.62    7.42
  -3  -1  28  114.66    8.95
  -3  -1 -28   98.67    7.39
   3  -1  28  105.86    7.77
  -3   1  28  114.20    9.04
  -3  -1  29  107.69    7.83
   3  -1  29  102.45    7.82
   3   1  29   96.40    7.52
  -3   1  29  109.45    8.05
   3  -1 -29  102.62    7.07
  -3  -1 -29  105.85    7.24
  -3  -1 -29   99.97    7.44
   3  -1  29  100.85    7.57
  -3  -1  29  107.06    8.65
  -3   1  29  110.45    8.92
  -3   1  30  301.14   13.20
  -3  -1  30  298.87   12.88
   3  -1  30  295.70   13.19
   3   1  30  262.42   12.46
   3  -1 -30  297.45   12.12
  -3  -1 -30  295.56   12.05
  -3  -1  30  299.70   14.26
  -3  -1 -30  298.48   12.71
   3  -1  30  287.76   12.63
  -3   1  30  287.81   14.35
  -3   1  31    0.64    0.66
  -3  -1  31   -0.11    0.83
   3   1  31    2.22    1.18
   3  -1  31    1.74    1.04
   3  -1 -31    2.18    1.03
  -3  -1 -31    4.42    1.53
  -3   1  31    4.23    1.96
   3  -1  31    4.08    1.82
  -3  -1  31    3.23    1.72
  -3  -1 -31    1.62    1.48
   3   1  32  324.47   13.06
  -3   1  32  327.60   13.04
  -3  -1  32  334.21   13.09
   3  -1  32  344.10   13.49
  -3  -1 -32  346.51   12.66
   3  -1 -32  341.52   12.56
  -3  -1 -32  332.48   13.04
   3  -1  32  321.83   12.87
  -3   1 -32  290.50   12.04
  -3   1  32  340.69   14.99
  -3  -1  32  332.21   14.45
  -3  -1  33    4.44    1.50
  -3   1  33    5.51    1.66
   3  -1  33    3.63    1.54
   3   1  33    3.17    1.45
  -3  -1 -33    3.33    1.06
   3  -1 -33    3.32    1.30
  -3   1  33    6.00    2.13
  -3  -1  33    4.12    1.82
   3  -1  33    3.79    1.54
  -3  -1 -33    4.75    1.61
  -3   1 -33    3.06    1.28
   3   1  34    4.61    1.50
   3  -1  34    4.63    1.54
  -3  -1  34    4.28    1.45
  -3   1  34    4.78    1.49
  -3  -1 -34    5.17    1.43
   3   1 -34    4.20    1.15
  -3   1 -34    4.87    1.44
   3  -1 -34    4.29    1.28
  -3  -1  34    4.09    1.68
  -3  -1 -34    4.38    1.30
   3  -1  34    5.11    1.56
  -3   1 -34    5.77    1.55
  -3   1  34    5.87    1.83
   3  -1  35   54.44    4.67
  -3   1  35   53.54    4.52
   3   1  35   50.59    4.50
  -3  -1  35   53.31    4.51
   3  -1 -35   56.17    4.49
   3   1 -35   50.11    4.10
  -3   1 -35   54.01    4.37
  -3  -1 -35   57.46    4.64
   3  -1  35   53.06    4.60
  -3  -1 -35   52.66    4.66
  -3   1 -35   49.01    4.42
  -3   1  35   55.64    5.27
  -3  -1  35   50.40    4.95
  -3  -1  36   32.33    3.32
  -3   1  36   31.68    3.32
   3  -1  36   34.99    3.54
   3   1  36   33.00    3.43
  -3  -1 -36   32.39    3.26
   3  -1 -36   33.81    3.19
   3   1 -36   30.32    3.02
  -3   1 -36   29.75    3.03
  -3  -1 -36   30.79    3.34
  -3   1 -36   33.85    3.52
   3  -1  36   32.52    3.37
  -3   1  36   33.37    3.79
  -3  -1  36   33.35    3.84
   3  -1 -37    1.08    0.53
  -3  -1 -37    0.30    0.45
   3   1 -37    1.72    0.67
  -3   1 -37    1.26    0.60
   3   1  37    1.71    0.62
  -3  -1  37    1.43    0.65
  -3   1  37    1.26    0.53
   3  -1  37    0.43    0.36
  -3   1  37    0.64    0.44
  -3  -1  37    0.62    0.33
  -3  -1 -37    0.71    0.59
  -3   1 -37    1.45    0.69
   3  -1  37    1.36    0.75
  -3   1  37    0.11    0.66
   3   1 -38   77.50    3.95
   3  -1 -38   77.21    3.97
  -3   1 -38   87.55    4.36
  -3  -1 -38   85.44    4.37
   3  -1  38   79.37    4.45
   3   1  38   82.98    4.55
  -3   1  38   75.66    4.67
  -3  -1 -38   88.35    4.85
  -3   1 -38   81.48    4.63
  -3   1  38   74.75    4.78
  -3  -1  38   76.15    4.87
   3  -1  38   77.74    4.22
   3   1  39  104.65    4.45
   3  -1  39  109.49    4.56
  -3  -1  39   95.85    4.76
  -3   1  39   91.52    4.48
  -3  -1 -39   98.80    4.55
  -3   1 -39  106.48    4.68
  -3   1  39   92.81    4.61
  -3  -1  39   96.81    4.84
  -3   2   0    0.88    1.30
  -3  -2   0   -0.38    0.56
   3  -2   0   -0.01    1.33
  -3  -2   0   -1.15    0.67
   3   2   0    2.08    1.06
  -3  -2   1   56.60    3.79
   3  -2   1   36.78    2.76
  -3   2   1   37.35    3.72
  -3  -2   1   36.72    3.46
  -3   2  -1   36.30    3.77
  -3  -2  -1   34.95    3.51
   3   2   1   43.17    3.28
   3   2  -1   53.17    3.97
   3   2  -1   53.19    3.85
   3   2   1   41.81    3.27
   3  -2   2  943.26   14.11
  -3  -2   2  871.50   13.77
  -3  -2   2  984.67   17.95
  -3   2  -2 1037.24   19.17
  -3   2   2  999.27   17.55
  -3  -2  -2  953.66   18.49
   3   2   2  812.37   12.71
   3   2  -2  998.12   17.48
   3   2  -2  941.25   16.62
   3  -2   3    8.92    2.31
  -3  -2  -3    9.39    1.89
  -3   2  -3    9.50    1.95
  -3  -2   3    8.82    1.71
  -3   2   3    6.83    1.45
  -3  -2   3    8.93    2.37
   3   2  -3   17.48    2.61
   3   2   3   17.55    2.59
   3   2   3    9.04    1.38
   3   2  -3   12.67    2.28
  -3  -2  -4   38.52    3.93
  -3  -2   4   40.37    3.10
  -3  -2   4   40.43    3.83
  -3   2   4   37.94    3.61
  -3   2  -4   39.69    3.89
   3  -2   4   42.61    3.20
   3   2   4   39.05    3.51
   3   2   4   29.71    1.94
   3   2  -4   46.12    4.06
   3   2  -4   37.96    3.59
  -3  -2  -5  593.07   15.55
  -3   2  -5  586.13   15.25
  -3  -2   5  606.90   13.02
  -3  -2   5  546.54   14.47
  -3   2   5  601.59   14.36
   3  -2   5  612.27   13.12
   3   2   5  567.27   13.60
   3   2  -5  604.16   15.15
   3   2  -5  622.13   15.20
   3  -2   6  100.20    5.62
  -3  -2  -6   88.77    6.28
  -3   2  -6   89.01    6.21
  -3  -2   6  106.73    5.79
  -3   2   6   98.12    5.94
  -3  -2   6  101.28    6.25
   3   2   6   90.24    5.61
   3   2  -6  106.01    6.59
   3   2  -6  108.57    6.65
  -3  -2  -7 1071.06   21.90
  -3   2  -7 1022.16   21.80
  -3  -2   7 1075.25   20.71
   3  -2   7 1127.07   19.68
  -3  -2   7 1121.77   19.24
  -3   2   7 1069.27   20.23
   3   2  -7 1200.67   22.87
   3   2  -7 1108.43   21.89
  -3   2  -8  312.99   12.48
  -3  -2  -8  323.69   12.49
   3  -2   8  342.37   11.41
  -3  -2   8  350.61   11.39
  -3  -2   8  319.78   11.81
  -3   2   8  326.23   11.53
   3   2  -8  343.96   12.76
   3   2  -8  366.38   13.00
  -3  -2  -9  145.17    8.63
  -3   2  -9  135.51    8.60
  -3  -2   9  167.32    8.21
  -3   2   9  138.65    7.84
  -3  -2   9  143.47    8.16
   3  -2   9  167.83    8.33
   3   2  -9  154.04    9.02
   3   2  -9  167.31    9.13
   3  -2  10    0.17    1.07
  -3  -2  10   -0.22    0.65
   3   2 -10    0.09    0.82
   3   2 -10    0.84    0.75
   3  -2  11   21.44    3.61
  -3  -2  11   22.60    3.42
   3   2 -11   21.91    3.60
   3   2 -11   22.30    3.80
   3  -2  12  834.07   20.85
  -3  -2  12  864.22   21.50
   3   2 -12  895.54   23.32
   3   2 -12  812.80   22.42
   3  -2  13    0.20    1.27
  -3  -2  13    1.76    0.70
   3   2 -13    1.03    0.91
  -3   2 -13    0.17    0.44
  -3  -2  14   12.99    2.28
   3  -2  14   14.11    2.92
   3   2 -14   13.84    3.10
  -3   2 -14   10.90    2.22
   3  -2  15  529.37   18.61
  -3  -2  15  548.08   19.13
  -3  -2  16  132.10    9.57
   3  -2  16  116.84    8.97
   3  -2  17   97.49    8.70
  -3  -2  17  109.13    9.14
   3  -2  18   33.77    5.19
  -3  -2  18   34.48    5.31
   3  -2  19   54.46    6.93
  -3  -2  19   56.03    7.20
  -3  -2  20   60.24    7.72
   3  -2  20   65.05    7.86
  -3   2  20   52.10    6.63
   3   2  21   84.04    8.85
  -3   2  21   84.17    8.76
   3  -2  21  110.52   10.54
  -3  -2  21  112.11   10.43
   3  -2  22   21.42    3.72
  -3  -2  22   34.02    4.29
   3   2  22   34.14    4.37
  -3   2  22   33.62    4.23
  -3  -2  22   33.88    5.76
   3  -2  22   36.53    6.41
   3   2  22   24.49    4.70
  -3   2  22   27.69    5.23
   3  -2  22   32.38    4.16
  -3   2 -22   31.44    3.89
  -3  -2 -22   30.94    3.79
  -3  -2  22   31.98    4.38
  -3  -2 -22   34.24    4.04
  -3   2  22   32.25    4.56
  -3  -2 -22   32.35    4.03
   3  -2  23    7.29    2.10
  -3  -2  23   14.22    2.75
   3  -2 -23   19.53    2.80
  -3  -2 -23   15.77    2.44
  -3  -2  23   12.07    1.96
  -3  -2  23   18.58    3.24
  -3   2  23   20.33    3.38
   3  -2  23   14.81    3.60
   3   2  23   17.00    3.12
   3   2  23   10.23    2.66
  -3   2  23   13.07    3.50
   3  -2  23   17.14    3.09
  -3   2 -23   18.13    3.04
  -3  -2 -23   20.78    3.16
  -3   2  23   20.21    3.61
  -3  -2  23   21.72    3.58
  -3  -2 -23   16.99    2.96
   3  -2  23   17.08    2.95
  -3  -2 -24   66.93    5.64
   3  -2 -24   69.70    5.74
  -3  -2  24   82.14    7.50
   3  -2  24   59.59    6.20
   3   2  24   60.15    5.98
  -3  -2  24   64.47    6.03
  -3   2  24   75.78    6.70
  -3   2  24   70.16    8.79
   3  -2  24   74.13    9.41
  -3  -2  24   69.96    8.70
   3  -2  24   62.77    5.99
   3   2  24   73.92    9.04
  -3   2 -24   60.00    5.62
  -3  -2 -24   64.43    5.62
  -3  -2  24   71.89    6.85
  -3  -2 -24   69.15    6.15
  -3   2  24   73.76    7.08
   3  -2  24   65.54    6.07
  -3  -2  25    8.10    2.18
   3  -2  25    8.71    2.40
   3  -2 -25   10.28    2.31
  -3  -2 -25   10.46    2.21
  -3   2  25    9.33    2.20
  -3  -2  25    9.69    2.44
   3  -2  25    7.51    1.64
  -3  -2  25    4.74    3.31
   3   2  25    9.87    2.32
   3  -2  25    5.59    1.60
  -3   2  25    7.06    3.44
   3   2  25   11.73    2.88
  -3   2 -25   12.20    2.70
  -3   2  25   12.34    3.14
  -3  -2  25    9.99    2.53
  -3  -2 -25    8.03    2.14
   3  -2  25   10.49    2.45
  -3  -2 -26   48.53    4.92
   3  -2 -26   51.10    5.06
  -3  -2  26   47.38    6.11
   3  -2  26   44.97    5.69
   3  -2  26   47.97    5.35
  -3  -2  26   47.92    5.31
  -3   2  26   47.59    5.45
   3   2  26   45.92    5.22
  -3   2 -26   46.38    5.05
  -3  -2  26   54.51    6.10
  -3  -2 -26   46.61    5.11
   3  -2  26   47.53    5.24
  -3   2  26   48.96    6.03
  -3  -2 -27   22.61    3.42
   3  -2  27   13.28    3.27
   3  -2 -27   23.34    3.38
  -3  -2  27   20.10    4.10
   3  -2  27   25.40    3.91
  -3  -2  27   21.88    3.52
  -3   2  27   23.21    3.70
   3   2  27   22.61    3.67
  -3   2 -27   26.81    3.81
  -3  -2 -27   24.18    3.73
  -3   2  27   23.46    4.10
   3  -2  27   22.69    3.55
  -3  -2  27   27.97    4.33
   3  -2  28    1.59    0.89
  -3  -2  28    2.32    0.99
   3   2  28    3.20    1.46
  -3   2  28    3.57    1.37
  -3  -2  28    3.62    1.34
   3  -2  28    2.73    1.51
   3  -2 -28    4.25    1.56
  -3  -2 -28    4.52    1.63
  -3   2  28    4.31    2.13
  -3  -2 -28    4.45    1.70
   3  -2  28    4.16    1.79
  -3  -2  28    4.74    1.98
   3  -2  29   -0.19    0.68
  -3   2  29   -1.46    1.04
   3   2  29    0.19    0.88
  -3  -2  29   -1.04    1.36
   3  -2 -29   -0.70    0.63
  -3  -2 -29   -0.15    1.32
   3  -2  29    0.85    1.03
  -3  -2 -29   -0.23    0.61
  -3   2  29    1.72    1.54
  -3  -2  29    0.38    0.53
   3  -2  30   40.51    4.78
  -3  -2  30   34.36    4.23
  -3   2  30   33.78    4.29
   3   2  30   33.53    4.32
  -3  -2 -30   39.51    4.46
   3  -2 -30   37.08    4.27
  -3  -2  30   34.99    4.67
  -3  -2 -30   34.70    4.36
   3  -2  30   33.81    4.34
  -3   2  30   32.07    4.77
  -3   2  31    3.46    1.35
   3   2  31    2.36    1.08
   3  -2  31    4.35    1.38
  -3  -2  31    0.75    0.36
   3  -2 -31    5.21    1.47
  -3  -2 -31    1.92    0.59
  -3   2  31    3.45    1.48
  -3  -2  31    2.44    1.32
  -3  -2 -31    1.77    0.98
   3  -2  31    2.43    1.08
  -3  -2  32  138.32    8.01
  -3   2  32  142.89    8.33
   3   2  32  136.81    8.24
   3  -2  32  145.67    8.50
   3  -2 -32  141.36    8.08
  -3  -2 -32  143.77    8.15
  -3  -2 -32  139.11    8.38
   3  -2  32  138.21    8.40
  -3   2  32  135.58    9.25
  -3  -2  32  139.55    9.01
  -3   2  33    7.41    1.85
   3  -2  33    8.74    2.07
   3   2  33    5.94    1.82
  -3  -2  33    5.74    1.64
   3  -2 -33    6.70    1.73
  -3  -2 -33    7.70    1.87
  -3  -2  33    6.83    1.95
  -3  -2 -33    8.80    2.08
   3  -2  33    8.76    2.05
  -3   2  33    7.38    2.04
  -3  -2  34    4.23    1.23
  -3   2  34    2.54    0.54
   3  -2  34    5.76    1.50
   3   2  34    4.96    1.39
   3  -2 -34    7.11    1.74
  -3  -2 -34    6.17    1.62
  -3  -2  34    4.77    1.61
  -3  -2 -34    6.49    1.68
  -3   2 -34    5.17    1.51
   3  -2  34    7.60    1.90
  -3   2  34    6.53    1.89
   3   2 -35   88.24    5.23
  -3   2 -35   98.81    5.67
  -3  -2 -35   98.30    5.87
   3  -2 -35   98.16    5.79
   3   2  35   90.09    5.82
   3  -2  35  100.78    6.10
  -3  -2  35   92.97    5.69
  -3   2  35   95.23    5.78
  -3   2  35   99.97    6.74
  -3  -2 -35  100.23    6.25
  -3  -2  35   93.01    6.43
  -3   2 -35   93.78    5.93
  -3   2  35   96.95    6.74
   3  -2  35   93.64    6.02
  -3  -2 -36   90.54    5.26
   3  -2 -36   86.06    5.00
  -3   2 -36   81.61    4.80
   3   2 -36   79.64    4.61
   3  -2  36   87.99    5.31
   3   2  36   77.77    4.99
  -3   2  36   79.60    4.93
  -3  -2  36   84.08    5.07
  -3   2  36   81.50    5.60
   3  -2  36   85.99    5.41
  -3  -2 -36   85.19    5.42
  -3   2 -36   86.46    5.35
  -3   2  36   76.86    5.58
  -3  -2  36   80.76    5.65
  -3  -2 -37    0.26    0.39
   3  -2 -37    0.08    0.36
   3   2 -37    0.04    0.36
  -3   2 -37   -0.73    0.57
   3  -2  37    0.28    0.27
   3   2  37    0.11    0.44
  -3  -2  37    0.76    0.70
   3  -2  37    1.11    0.65
  -3  -2 -37   -0.19    0.44
  -3   2  37    1.51    0.71
  -3   2 -37   -0.75    0.57
   3  -2 -38    2.51    0.62
  -3  -2 -38    4.17    0.90
   3   2 -38    3.13    0.74
  -3   2 -38    3.15    0.70
   3   2  38    3.37    0.85
   3  -2  38    4.64    0.93
  -3   2  38    2.26    0.75
   3  -2  38    2.56    0.66
  -3  -2  38    3.08    0.93
  -3   2 -38    4.12    1.01
  -3  -2 -38    4.29    1.11
  -3   2  38    2.18    0.76
  -3  -2  39    0.59    0.45
  -3   2 -39    0.56    0.42
  -3  -2 -39    0.22    0.38
  -3  -2  39    0.95    0.47
  -3  -3   0    3.66    1.04
  -3  -3   0    9.24    2.22
   3  -3   0    6.22    2.37
  -3   3   0    0.35    0.53
  -3  -3   1  111.89    5.84
  -3   3  -1  115.07    6.19
  -3  -3  -1  105.88    5.90
   3  -3  -1  112.53    5.70
  -3  -3   1  112.04    6.01
   3  -3   1  113.45    5.88
  -3   3   1  101.88    5.57
  -3  -3   2   16.08    2.38
   3  -3   2   15.09    2.83
  -3   3  -2   14.44    2.30
  -3  -3  -2   16.87    2.56
  -3   3   2   14.02    2.31
   3  -3   3  628.43   14.56
  -3  -3  -3  595.44   14.86
  -3   3  -3  556.92   14.55
  -3   3   3  583.46   14.19
  -3  -3   3  573.59   14.04
   3   3   3  632.14   15.64
   3  -3   4 4509.27   39.36
  -3  -3   4 4411.42   39.80
  -3  -3  -4 4419.35   41.56
  -3  -3   4 4338.02   40.44
  -3   3   4 4375.28   38.13
   3   3   4 4417.49   40.84
  -3  -3   5  305.74   11.38
   3  -3   5  297.51   11.55
  -3   3  -5  248.89   10.39
  -3   3   5  262.51    9.61
  -3  -3   5  253.89    9.92
  -3  -3  -5  266.13   10.46
   3   3   5  281.23   10.43
   3   3  -5  314.83   13.39
   3   3  -5  319.17   12.98
  -3  -3  -6 2143.02   30.96
  -3  -3   6 2143.32   29.19
  -3   3  -6 2009.91   30.11
  -3   3   6 2127.61   28.01
   3  -3   6 2180.71   29.61
  -3  -3   6 2267.38   29.87
   3   3   6 2232.34   29.66
   3   3  -6 2347.44   36.32
   3   3  -6 2318.35   35.46
  -3  -3   7  589.75   15.67
  -3   3  -7  548.79   16.19
  -3  -3  -7  601.86   16.66
  -3   3   7  584.65   15.17
   3  -3   7  643.92   16.71
  -3  -3   7  632.18   16.36
   3   3  -7  638.89   19.40
   3   3  -7  648.71   19.21
   3  -3   8   26.46    3.52
  -3  -3  -8   22.44    3.31
  -3   3  -8   23.97    3.53
  -3  -3   8   30.61    3.88
  -3  -3   8   26.16    3.47
  -3   3   8   23.70    3.22
   3   3  -8   27.26    4.11
   3   3  -8   29.69    4.29
  -3  -3   9  371.54   13.48
  -3   3  -9  313.47   13.13
  -3  -3  -9  340.91   13.29
   3  -3   9  353.56   13.18
   3   3  -9  387.74   15.89
   3   3  -9  384.80   15.68
   3  -3  10  349.17   13.48
  -3   3 -10  311.17   13.61
  -3  -3 -10  327.03   13.56
  -3  -3  10  373.93   13.98
   3   3 -10  342.06   15.36
   3   3 -10  377.21   15.98
   3  -3  11  181.23   10.06
  -3  -3 -11  161.15    9.85
  -3   3 -11  156.19    9.93
  -3  -3  11  181.44   10.07
   3   3 -11  158.89   10.66
   3   3 -11  196.02   11.92
  -3   3 -12  931.59   25.33
  -3  -3 -12  993.62   25.60
   3  -3  12 1090.09   25.33
  -3  -3  12 1124.84   26.16
   3   3 -12 1041.66   27.84
   3   3 -12 1120.18   28.88
   3  -3  13   -0.93    1.27
  -3  -3  13   -0.25    0.94
  -3   3 -13   -0.81    0.80
  -3  -3 -13   -0.06    0.67
   3   3 -13    0.18    0.47
   3   3 -13    1.38    1.13
   3  -3  14  520.20   18.81
  -3  -3  14  553.43   19.51
   3   3 -14  482.55   20.43
   3   3 -14  520.77   20.87
   3  -3  15   24.81    4.08
  -3  -3  15   23.33    4.03
   3   3 -15   23.02    4.62
   3   3 -15   26.58    4.84
  -3   3 -15   21.09    3.69
   3  -3  16  358.28   16.51
  -3  -3  16  363.47   17.03
   3   3 -16  313.76   16.88
   3   3 -16  318.59   17.23
  -3   3 -16  285.83   13.75
   3  -3  17   28.23    4.69
  -3  -3  17   32.46    4.93
   3   3 -17   26.99    5.19
   3  -3  18   22.62    4.34
  -3  -3  18   22.72    4.66
   3   3 -18   16.58    4.08
   3  -3  19    8.56    2.85
  -3  -3  19    6.87    2.92
   3   3 -19    8.94    3.12
   3  -3  20  283.72   16.91
  -3  -3  20  304.71   17.46
   3  -3 -21  158.78    8.55
  -3  -3 -21  137.63    8.04
  -3  -3  21  158.61   10.02
   3  -3  21  126.44    8.77
  -3   3  21  145.02    8.63
   3   3  21  136.11    8.74
  -3  -3  21  148.50   12.59
   3  -3  21  138.26   12.34
  -3   3 -21  145.12    8.43
  -3  -3  21  145.79    9.09
  -3  -3 -21  145.70    8.69
  -3  -3 -21  146.17    8.55
  -3   3  21  146.24    9.49
  -3  -3 -22  413.74   14.27
   3  -3 -22  425.87   14.27
  -3  -3  22  478.95   17.31
   3  -3  22  375.08   15.44
   3   3  22  408.60   15.13
  -3  -3  22  433.31   15.19
  -3   3  22  399.09   14.69
   3  -3  22  406.52   14.87
   3  -3  22  445.04   22.14
  -3  -3  22  442.82   22.06
  -3   3 -22  421.05   14.60
  -3  -3  22  410.05   15.55
  -3  -3 -22  412.90   14.92
  -3  -3 -22  428.39   14.65
  -3   3  22  400.75   15.93
  -3  -3 -23   71.20    6.01
   3  -3 -23   76.24    6.12
  -3  -3  23   85.39    7.47
   3  -3  23   72.97    6.75
   3  -3  23   73.18    9.49
  -3   3  23   57.27    7.32
   3   3  23   77.19    6.58
  -3   3  23   83.35    6.67
   3  -3  23   76.11    6.53
   3   3  23   59.65    7.79
  -3  -3  23   73.99    8.90
  -3  -3  23   80.69    6.59
  -3   3 -23   75.27    6.28
  -3  -3  23   72.95    6.64
  -3  -3 -23   75.67    6.43
  -3   3  23   76.33    7.10
   3  -3 -24  328.60   12.92
  -3  -3 -24  342.19   13.54
  -3  -3  24  370.10   15.36
   3  -3  24  316.48   14.33
   3   3  24  335.24   14.04
  -3   3  24  355.06   13.94
  -3  -3  24  346.15   13.57
   3   3  24  353.94   20.64
  -3   3  24  335.81   19.82
   3  -3  24  325.27   13.49
   3  -3  24  358.16   20.77
  -3  -3  24  370.39   20.95
  -3   3 -24  336.46   13.20
  -3   3  24  311.94   14.44
  -3  -3  24  334.06   14.48
  -3  -3 -24  359.00   14.32
   3  -3  24  329.25   13.64
   3  -3  25   18.99    3.50
   3  -3 -25   21.25    3.26
  -3  -3  25   19.42    3.61
  -3  -3 -25   21.93    3.35
  -3   3  25   18.88    3.18
  -3  -3  25   23.45    3.44
   3  -3  25   21.41    3.43
   3   3  25   20.78    3.34
  -3   3 -25   23.13    3.53
  -3  -3 -25   20.23    3.38
  -3  -3  25   20.01    3.51
   3  -3  25   20.11    3.40
  -3   3  25   23.81    4.06
  -3  -3  26    0.45    1.00
   3  -3  26    0.64    0.85
   3  -3 -26    2.16    0.57
  -3  -3 -26    1.86    1.02
   3  -3  26    1.38    0.42
   3   3  26    0.57    0.44
  -3  -3  26    1.00    0.62
  -3   3  26    0.30    0.94
  -3   3 -26    1.79    1.09
  -3  -3  26    3.70    1.61
  -3  -3 -26    1.63    1.20
   3  -3  26    2.68    1.41
  -3   3  26    1.13    1.33
  -3  -3  27    0.40    0.49
  -3   3  27   -0.26    0.62
   3  -3  27    0.21    0.63
   3   3  27   -0.28    0.97
  -3  -3  27   -0.38    1.27
   3  -3  27    0.22    1.00
   3  -3 -27   -0.33    0.67
  -3  -3 -27   -0.75    0.49
   3  -3  27    0.51    0.88
  -3  -3 -27    0.68    0.55
  -3  -3  27    0.80    0.69
  -3   3  27    1.32    1.01
  -3  -3  28  345.63   13.18
  -3   3  28  357.91   13.81
   3  -3  28  339.62   13.58
   3   3  28  337.59   13.77
   3  -3 -28  359.71   13.62
  -3  -3 -28  363.26   14.00
  -3  -3  28  354.95   15.50
   3  -3  28  324.88   14.71
  -3  -3  28  334.13   14.47
  -3  -3 -28  368.24   14.58
   3  -3  28  349.99   14.03
  -3   3  28  341.40   15.24
  -3  -3  29    2.07    1.09
   3  -3  29    2.18    1.26
   3   3  29    3.71    1.59
  -3   3  29    2.88    1.22
   3  -3  29    2.46    1.34
  -3  -3  29    0.31    0.92
   3  -3 -29    2.00    1.19
  -3  -3 -29    1.33    0.93
   3  -3  29    3.23    1.58
  -3  -3 -29    1.17    0.82
  -3  -3  29    2.13    0.61
  -3   3  29    3.04    1.76
   3  -3  30  383.11   13.83
   3   3  30  374.47   13.84
  -3   3  30  370.01   13.52
  -3  -3  30  374.96   13.19
  -3  -3 -30  392.52   13.89
   3  -3 -30  384.21   13.67
  -3  -3  30  367.12   15.20
   3  -3  30  326.54   14.46
  -3  -3  30  359.18   14.63
  -3  -3 -30  384.75   14.50
  -3   3  30  371.41   15.62
   3  -3  30  360.92   13.87
  -3  -3 -31   45.46    4.72
   3  -3 -31   47.10    4.69
  -3   3  31   48.08    4.68
   3   3  31   48.70    4.92
   3  -3  31   47.23    4.77
  -3  -3  31   49.12    4.65
   3  -3 -31   43.81    3.93
  -3   3  31   50.45    5.57
  -3  -3  31   51.17    5.42
  -3  -3 -31   49.27    5.05
  -3   3  31   48.94    5.54
   3  -3  31   49.03    4.98
   3  -3 -32  323.25   11.76
  -3  -3 -32  313.56   11.69
  -3   3  32  305.89   11.37
   3   3  32  307.26   11.73
   3  -3  32  321.12   11.79
  -3  -3  32  316.98   11.24
   3  -3 -32  296.82    9.68
  -3   3  32  311.86   13.05
  -3  -3 -32  335.39   12.62
  -3   3  32  312.85   13.38
   3  -3  32  303.63   12.00
  -3  -3  32  301.12   12.57
  -3  -3 -33    4.62    1.31
   3  -3 -33    4.47    1.31
  -3   3  33    3.31    1.19
   3  -3  33    3.08    1.12
   3   3  33    4.05    1.32
  -3  -3  33    4.06    1.39
  -3   3  33    6.29    2.22
  -3  -3  33    2.99    1.56
   3  -3  33    4.52    1.47
  -3  -3 -33    2.77    1.17
  -3   3  33    3.27    1.48
   3  -3 -34   44.95    3.97
  -3  -3 -34   45.01    4.03
  -3   3  34   43.57    3.86
   3   3  34   47.19    4.06
  -3  -3  34   46.68    3.93
   3  -3  34   44.26    3.86
  -3   3  34   49.25    4.71
  -3  -3 -34   43.99    4.18
   3  -3  34   40.82    4.10
  -3   3  34   45.86    4.69
  -3  -3  34   42.99    4.41
   3  -3 -35   48.65    3.86
  -3  -3 -35   50.67    4.03
   3   3  35   50.38    3.87
   3  -3  35   50.80    3.85
  -3   3  35   48.69    4.24
  -3  -3 -35   51.74    4.24
   3  -3  35   49.42    4.19
  -3   3 -35   45.17    3.86
  -3   3  35   48.21    4.44
  -3  -3  35   43.86    4.14
   3  -3 -36   67.81    4.12
  -3  -3 -36   69.37    4.27
   3   3 -36   63.10    3.81
  -3   3 -36   63.46    3.91
   3  -3  36   65.76    3.95
   3   3  36   65.40    4.01
  -3   3  36   61.69    4.23
  -3  -3 -36   67.12    4.50
   3  -3  36   65.42    4.49
  -3   3 -36   61.29    4.19
  -3   3  36   60.70    4.34
  -3  -3  36   63.30    4.58
   3  -3 -37   19.66    1.99
  -3  -3 -37   23.97    2.27
   3   3 -37   21.95    2.01
  -3   3 -37   22.48    2.08
   3  -3  37   22.79    1.97
   3   3  37   22.59    1.97
  -3   3  37   20.42    2.07
   3  -3  37   25.01    2.54
  -3   3 -37   23.42    2.37
  -3  -3  37   21.07    2.40
  -3   3  37   21.55    2.24
  -3  -3 -37   24.28    2.48
  -3  -3 -38  151.88    5.50
  -3   3 -38  152.61    5.39
   3  -3  38  145.53    5.38
  -3  -3  38  144.03    5.48
   3  -4   0  148.40   10.56
  -3  -4   0  193.80   12.93
   3  -4   1  578.43   15.69
  -3  -4   1  568.21   15.77
  -3  -4  -1  539.51   12.37
  -3  -4   1  604.31   13.04
   3   4   1  608.77   16.45
  -3  -4  -2   98.57    5.39
  -3  -4   2  122.19    5.97
   3  -4   3  344.83   12.52
  -3  -4  -3  319.90   10.05
  -3  -4   3  334.69   12.69
  -3  -4   3  339.87   10.20
   3   4   3  362.24   12.73
   3  -4   4  229.91   10.97
  -3  -4  -4  203.44    8.39
  -3  -4   4  198.86    8.02
   3   4   4  211.24    9.84
   3  -4   5  544.06   16.41
  -3  -4   5  556.27   16.72
  -3  -4   5  527.25   13.61
  -3  -4  -5  551.94   14.48
   3   4   5  546.61   15.89
   3  -4   6  130.25    8.32
  -3  -4   6  128.49    8.45
  -3  -4  -6  120.82    7.16
   3   4   6  116.05    7.41
  -3  -4  -7    9.36    2.08
  -3  -4   7   11.17    2.76
   3  -4   7   13.16    2.57
   3   4  -7   10.51    2.83
   3  -4   8   24.25    3.67
  -3  -4   8   24.42    3.79
  -3  -4  -8   26.13    3.51
   3   4  -8   18.38    3.80
   3   4  -8   14.22    2.33
   3   4  -8   18.80    3.84
  -3  -4  -9  160.91    9.13
  -3   4  -9  153.23    9.24
   3  -4   9  155.29    9.61
  -3  -4   9  160.78    9.71
   3   4  -9  152.67   11.33
   3   4  -9  154.49   11.26
  -3   4 -10  616.64   19.17
  -3  -4 -10  663.77   19.28
   3  -4  10  658.42   20.42
  -3  -4  10  687.88   20.70
   3   4 -10  648.77   23.86
   3   4 -10  687.95   24.06
  -3   4 -11  215.90   11.73
   3  -4  11  248.56   12.82
  -3  -4 -11  238.48   12.06
  -3  -4  11  249.34   12.89
   3   4 -11  235.22   14.58
   3   4 -11  231.49   14.28
  -3   4 -12  120.25    9.00
   3  -4  12  135.00    9.64
  -3  -4  12  132.09    9.65
  -3  -4 -12  135.53    9.37
   3   4 -12  123.01   10.77
   3   4 -12  126.76   10.83
   3  -4  13   21.73    3.99
  -3  -4  13   25.78    4.48
  -3  -4 -13   24.50    4.16
   3   4 -13   22.15    4.61
   3   4 -13   17.51    4.25
   3  -4  14   14.44    3.11
  -3  -4  14   17.86    3.40
  -3  -4 -14   19.46    3.76
   3   4 -14   13.64    3.70
   3   4 -14   12.98    3.70
   3  -4  15   -2.02    2.38
  -3  -4  15   -2.23    2.50
  -3  -4 -15    0.43    1.21
   3   4 -15    0.12    0.60
   3   4 -15   -0.29    1.27
   3  -4  16   53.67    6.44
  -3  -4 -16   63.17    7.45
  -3  -4  16   59.42    7.04
   3   4 -16   58.43    7.96
   3   4 -16   51.26    7.66
  -3   4 -16   52.78    6.82
   3  -4  17   18.57    3.96
  -3  -4  17   23.07    4.56
  -3  -4 -17   19.80    4.32
   3   4 -17   19.20    4.70
   3   4 -17   19.05    4.66
  -3   4 -17   18.70    4.02
   3  -4  18    3.02    2.51
  -3  -4  18    7.28    3.08
  -3  -4 -18    3.05    2.01
   3   4 -18    4.94    3.21
   3   4 -18    3.07    2.63
   3  -4 -19  376.36   13.47
  -3  -4 -19  364.41   13.20
   3   4 -19  350.32   20.30
  -3  -4  19  382.37   14.26
   3  -4  19  317.18   13.26
   3  -4  19  348.57   18.59
  -3  -4  19  370.07   19.23
  -3   4  19  348.33   14.26
  -3  -4 -19  381.49   14.12
  -3  -4 -19  361.67   13.27
  -3   4  19  341.28   14.41
   3  -4 -20  124.34    7.83
  -3  -4 -20  125.88    7.86
   3   4 -20  120.76   12.11
  -3  -4  20  135.82    8.78
   3  -4  20  117.17    8.26
  -3  -4  20  126.81   11.29
   3  -4  20  126.52   11.57
  -3   4  20  115.87    8.47
  -3  -4 -20  124.59    8.20
  -3  -4 -20  123.30    7.90
  -3   4  20  123.21    8.81
  -3  -4 -21  223.22   10.61
   3  -4 -21  221.44   10.58
   3   4 -21  215.59   16.40
  -3  -4  21  249.84   12.06
   3  -4  21  207.43   10.90
   3  -4  21  207.94   15.01
  -3  -4  21  224.85   15.30
  -3   4  21  209.37   11.41
  -3  -4 -21  212.28   10.91
  -3  -4  21  209.67   10.75
  -3   4  21  205.50   11.44
  -3  -4 -21  213.82   10.64
   3  -4 -22   -0.66    1.28
  -3  -4 -22   -0.07    0.95
  -3  -4  22   -0.96    1.51
   3  -4  22    0.51    0.71
  -3  -4  22   -3.39    3.30
  -3   4  22   -0.46    0.87
  -3  -4 -22    0.31    0.41
  -3  -4 -22   -0.60    1.21
  -3  -4  22    0.51    1.03
  -3   4  22   -0.51    1.07
   3  -4 -23  289.44   12.19
  -3  -4 -23  294.18   12.50
  -3  -4  23  304.89   13.75
   3  -4  23  273.90   12.97
   3  -4  23  290.51   18.57
  -3   4  23  274.47   13.20
  -3   4 -23  278.61   11.49
  -3  -4 -23  293.34   12.98
  -3  -4  23  273.95   12.54
  -3   4  23  267.53   13.27
  -3  -4 -24    5.27    1.80
   3  -4 -24    3.17    1.38
  -3  -4 -24    4.20    1.63
  -3  -4  24    2.95    1.30
   3  -4  24    2.98    1.32
  -3   4 -24    4.45    1.47
  -3   4  24    4.65    1.80
  -3  -4 -24    4.84    1.66
  -3  -4  24    4.78    1.69
   3  -4  24    7.33    2.05
  -3   4  24    3.82    1.42
  -3  -4 -25   -1.07    1.73
  -3  -4  25   -1.39    1.62
   3  -4  25    0.54    1.03
   3  -4 -25    0.23    0.61
  -3  -4 -25   -0.49    1.13
  -3  -4  25    0.12    0.49
  -3   4  25    0.34    0.54
   3  -4 -25    0.12    0.68
   3  -4  25   -0.02    0.59
  -3  -4 -25    0.76    0.70
  -3  -4  25    1.04    0.74
  -3   4  25   -2.61    1.36
  -3  -4  26   -1.39    1.62
  -3  -4 -26    1.47    1.13
   3  -4  26    1.78    1.71
   3  -4 -26    0.20    1.15
  -3  -4 -26   -0.41    1.00
   3  -4  26    0.48    1.10
  -3  -4  26    0.53    0.82
   3  -4 -26    0.56    0.60
  -3   4  26   -1.09    1.31
   3  -4  26    0.79    0.76
  -3  -4 -26    2.05    1.63
  -3  -4  26    0.32    0.58
  -3   4  26    2.11    1.41
  -3  -4 -27    1.96    0.45
  -3  -4  27    0.86    0.86
   3  -4  27    3.99    1.64
   3  -4 -27    1.20    0.40
   3  -4  27    1.82    0.88
  -3  -4  27    1.22    0.93
   3  -4 -27    2.49    0.67
  -3   4  27    2.20    1.10
  -3  -4  27    3.17    1.51
   3  -4  27    4.32    1.58
  -3  -4 -27    3.39    1.50
  -3   4  27    1.24    1.01
  -3  -4 -28  142.04    8.53
   3  -4 -28  133.13    8.26
  -3  -4  28  139.27    9.27
   3  -4  28  117.54    8.47
   3   4  28  145.68    8.47
  -3   4  28  135.27    7.70
  -3  -4  28  142.90    7.83
   3  -4  28  148.99    8.24
   3  -4 -28  135.71    7.45
  -3   4  28  136.25    9.07
  -3  -4  28  138.15    8.78
  -3  -4 -28  148.18    9.11
  -3   4  28  130.07    9.16
   3  -4  28  140.08    8.75
   3  -4  29    1.28    0.93
  -3  -4  29    0.10    1.13
   3  -4 -29    2.07    0.95
  -3  -4 -29    1.12    0.76
  -3   4  29    3.51    1.44
  -3  -4  29    2.87    0.89
   3  -4  29    2.92    1.38
   3   4  29    3.40    1.52
  -3   4  29    2.90    1.66
   3  -4 -29    0.75    0.49
   3  -4  29    3.19    1.39
  -3  -4 -29    3.41    1.40
  -3   4  29    3.79    2.01
  -3  -4  29    2.50    0.91
   3  -4 -30   33.57    3.89
  -3  -4 -30   32.09    3.84
  -3  -4  30   24.47    3.94
   3  -4  30   23.88    3.89
  -3   4  30   32.16    3.55
  -3  -4  30   36.05    3.63
   3  -4  30   30.69    3.49
   3   4  30   30.93    3.62
   3  -4 -30   30.53    3.22
  -3   4  30   29.69    3.96
  -3  -4  30   29.17    3.92
  -3  -4 -30   31.47    4.02
   3  -4  30   34.24    4.16
  -3   4  30   27.84    4.00
  -3  -4  31   12.51    2.72
   3  -4  31   20.37    3.28
   3  -4 -31   20.65    2.92
  -3  -4 -31   22.94    3.14
   3  -4  31   25.07    2.95
   3   4  31   25.61    3.11
  -3   4  31   21.92    2.77
  -3   4  31   21.64    3.27
  -3  -4 -31   22.76    3.28
   3  -4  31   24.07    3.40
  -3   4  31   22.08    3.42
  -3  -4  31   23.05    3.35
  -3  -4 -32    2.21    1.02
   3  -4 -32    2.32    0.89
   3  -4  32    1.86    0.61
  -3   4  32    1.80    0.57
  -3  -4  32    2.95    1.27
  -3  -4 -32    2.15    1.00
  -3   4  32    1.47    0.73
   3  -4  32    2.36    1.21
   3  -4 -33  100.54    5.93
  -3  -4 -33   95.44    5.82
  -3   4  33   97.56    6.04
  -3  -4 -33   94.72    6.06
   3  -4  33  101.06    6.32
  -3  -4  33   95.43    6.20
  -3   4  33   94.77    6.19
   3  -4 -34    0.10    0.58
  -3  -4 -34    0.94    0.63
  -3   4  34    0.84    0.81
  -3  -4 -34    0.08    0.50
  -3  -4  34   -0.50    0.35
  -3   4  34   -0.27    0.58
   3  -4  34   -0.25    0.31
  -3  -4 -35    0.43    0.64
   3  -4 -35   -0.17    0.36
  -3  -4  35   -0.32    0.30
  -3   4 -35   -0.05    0.32
  -3  -4 -35    0.97    0.67
   3  -4  35    0.17    0.47
   3  -4 -36    0.57    0.32
  -3  -4 -36   -0.16    0.26
   3   4 -36   -0.55    0.49
  -3   4 -36    0.17    0.39
  -3  -4  36    0.32    0.47
  -3   4 -36   -0.58    0.64
   3  -4  36    0.53    0.52
  -3  -4 -36   -0.53    0.46
   3  -4  37    0.38    0.46
  -3   4 -37   -0.15    0.42
   3  -5   0    3.52    3.30
  -3  -5   0    1.93    3.13
   3   5   0    6.13    1.65
   3  -5   1   18.21    3.80
  -3  -5   1   19.14    4.47
   3   5  -1   13.28    2.75
   3  -5   2   41.43    5.13
  -3  -5   2   51.36    6.01
   3   5   2   48.00    5.12
  -3  -5   3   20.11    4.85
   3  -5   3   17.88    4.33
   3   5   3   19.18    3.26
   3  -5   4   29.01    4.86
  -3  -5   4   35.93    5.89
   3   5   4   47.38    5.51
   3  -5   5  224.66   12.06
  -3  -5   5  214.31   11.77
   3   5   5  217.17   11.09
  -3  -5   6   19.36    4.25
   3  -5   6   18.69    4.87
   3   5  -6   27.80    5.09
   3  -5   7   30.72    4.36
  -3  -5   7   31.71    4.72
   3   5  -7   19.52    3.34
   3  -5   8   65.18    6.58
  -3  -5   8   53.64    6.23
   3   5  -8   40.69    4.82
   3   5  -8   51.53    7.11
   3  -5   9    3.67    1.33
  -3  -5   9    1.71    1.04
   3   5  -9    3.69    1.42
   3   5  -9    1.83    0.98
  -3  -5  10   -1.31    1.09
   3  -5  10   -1.25    1.21
   3   5 -10   -1.85    1.44
   3   5 -10    0.31    1.06
   3  -5  11  358.67   16.48
  -3  -5  11  361.20   16.79
   3   5 -11  342.43   19.52
   3   5 -11  312.86   18.43
   3  -5  12  187.04   12.27
  -3  -5  12  173.25   11.83
   3   5 -12  168.42   13.97
   3   5 -12  164.47   13.74
   3  -5  13  545.14   21.12
  -3  -5  13  557.33   21.71
   3   5 -13  528.07   24.99
   3   5 -13  504.01   24.30
   3  -5  14    3.10    2.72
  -3  -5  14    3.96    2.47
   3   5 -14    2.96    2.31
   3   5 -14    3.61    2.98
   3  -5  15  472.65   20.66
  -3  -5  15  499.88   21.58
   3   5 -15  465.32   23.87
   3   5 -15  471.20   23.83
  -3  -5  16  304.17   11.91
   3  -5  16  281.10   11.65
   3  -5 -16  330.53   12.80
  -3  -5 -16  303.15   12.12
  -3  -5 -16  299.38   13.64
   3   5 -16  283.40   18.97
   3   5 -16  278.99   18.65
   3  -5  16  292.70   16.46
  -3  -5  16  309.74   17.15
   3  -5 -16  301.18   11.64
  -3  -5 -16  298.96   12.67
  -3  -5 -16  286.30   11.79
  -3  -5  17   77.05    6.18
   3  -5  17   66.81    5.80
   3  -5 -17   69.59    5.94
  -3  -5 -17   68.72    5.85
  -3  -5 -17   70.78    6.68
   3   5 -17   64.15    9.27
   3   5 -17   63.44    9.12
  -3   5 -17   52.80    7.41
   3  -5  17   63.17    7.74
  -3  -5  17   57.59    7.59
   3  -5 -17   71.45    5.69
  -3  -5 -17   69.98    6.13
  -3  -5 -17   70.49    5.95
  -3  -5  18   14.82    2.91
   3  -5  18   14.48    2.61
  -3  -5 -18   15.22    3.15
   3  -5 -18   15.25    3.06
  -3  -5 -18   16.25    2.96
   3   5 -18   14.50    4.60
   3   5 -18   14.11    4.41
   3  -5  18   14.65    4.14
  -3  -5  18   15.90    3.97
   3  -5 -18   17.99    3.02
  -3  -5 -18   19.24    3.20
  -3  -5 -18   16.61    3.12
  -3  -5  19  591.23   17.59
   3  -5  19  544.61   17.16
   3  -5 -19  592.06   17.55
  -3  -5 -19  568.16   17.16
  -3  -5 -19  569.93   19.20
   3   5 -19  519.56   26.60
   3   5 -19  511.57   26.62
   3  -5  19  534.43   24.01
  -3  -5  19  606.35   25.55
   3  -5 -19  574.51   16.35
  -3  -5 -19  565.13   17.81
  -3  -5 -19  559.30   17.30
   3  -5 -20   31.05    4.09
  -3  -5 -20   29.72    4.17
  -3  -5 -20   29.27    4.42
   3   5 -20   26.25    6.20
  -3  -5  20   26.18    3.86
   3  -5  20   28.43    3.96
   3  -5  20   22.74    5.09
  -3  -5  20   29.91    5.23
   3  -5 -20   28.13    3.66
  -3  -5 -20   31.69    4.33
  -3  -5 -20   29.79    4.05
   3  -5 -21   73.08    6.37
  -3  -5 -21   77.99    6.41
  -3  -5 -21   78.30    7.09
  -3  -5  21   72.79    6.42
   3  -5  21   71.20    6.28
   3  -5 -21   73.37    5.88
  -3  -5 -21   79.88    6.76
   3  -5 -22  200.82   10.35
  -3  -5 -22  198.27   10.33
  -3  -5 -22  192.80   11.05
  -3  -5  22  192.23   10.57
   3  -5  22  176.00   10.17
   3  -5 -22  197.83    9.55
  -3  -5 -22  203.80   10.84
  -3  -5 -23   15.24    2.96
   3  -5 -23   10.78    2.37
  -3  -5 -23   15.41    2.85
  -3  -5  23   15.14    3.15
   3  -5  23   14.06    3.00
   3  -5 -23   13.12    2.47
  -3  -5 -23   15.64    2.99
  -3   5  23   13.34    2.95
  -3  -5 -24    7.88    2.35
   3  -5 -24    5.21    1.69
  -3  -5 -24    6.16    1.95
  -3  -5  24    6.18    1.99
   3  -5  24    5.53    1.59
   3  -5 -24    6.01    1.58
  -3  -5 -24    5.46    1.68
  -3   5  24    5.06    1.71
   3  -5  24    7.86    2.03
   3  -5 -25  104.01    7.31
  -3  -5 -25   99.30    7.23
  -3  -5 -25  106.36    7.81
  -3  -5  25  110.18    8.09
   3  -5  25   91.47    7.40
   3  -5 -25  101.24    6.70
  -3  -5 -25  107.74    7.84
  -3  -5  25  104.55    7.35
   3  -5  25  108.67    7.80
   3  -5 -26   60.32    5.56
  -3  -5 -26   58.40    5.55
  -3  -5 -26   61.18    5.84
  -3  -5  26   65.32    6.14
   3  -5  26   52.84    5.56
   3  -5 -26   58.40    4.88
  -3  -5  26   63.66    5.74
  -3  -5 -26   60.83    5.82
   3  -5  26   67.90    6.09
   3  -5 -27  121.71    7.70
  -3  -5 -27  128.18    8.04
  -3  -5  27  129.20    8.54
   3  -5  27  111.95    7.98
   3  -5 -27  126.80    6.98
  -3  -5  27  124.68    7.76
  -3  -5 -27  127.81    8.34
   3  -5  27  128.56    8.20
  -3  -5  28    5.20    1.59
   3  -5  28    5.59    1.50
   3  -5 -28    6.89    1.83
  -3  -5 -28    7.37    1.83
   3  -5 -28    6.98    1.46
   3  -5  28    7.10    1.94
  -3  -5 -28    6.07    2.22
  -3  -5  28    7.26    1.92
   3  -5 -29   69.68    5.49
  -3  -5 -29   74.50    5.79
  -3  -5  29   67.84    5.97
   3  -5  29   64.50    5.71
  -3  -5  29   71.41    5.58
  -3  -5 -29   74.65    5.99
   3  -5  29   81.46    6.23
   3  -5  30   11.09    2.21
  -3  -5  30    9.71    2.26
   3  -5 -30   12.65    2.24
  -3  -5 -30   14.80    2.43
  -3  -5  30   14.83    2.49
   3  -5  30   14.28    2.50
  -3  -5 -30   11.79    2.33
   3  -5 -31   66.25    4.94
  -3  -5 -31   65.53    4.96
  -3  -5  31   59.74    5.25
   3  -5  31   54.99    4.97
  -3  -5 -31   68.43    5.27
   3  -5  31   71.56    5.43
  -3  -5  31   67.95    4.99
   3  -5 -32    2.01    0.80
  -3  -5 -32    3.04    1.08
  -3  -5  32    1.83    0.68
  -3  -5 -32    3.73    1.29
   3  -5  32    2.88    1.10
   3  -5 -33   59.72    4.13
  -3  -5 -33   60.36    4.15
  -3  -5 -33   59.82    4.40
   3  -5  33   61.91    4.55
  -3  -5  33   61.16    4.08
   3  -5 -34    3.49    0.81
  -3  -5 -34    4.35    0.89
   3  -5  34    2.57    0.83
  -3  -5 -34    4.03    1.04
  -3  -5 -35    3.19    0.73
   3  -5  35    4.17    1.00
  -3   5 -35    4.18    0.96
  -3  -5 -35    4.89    1.08
   3  -5  36   11.60    1.49
  -3   5 -36   10.79    1.36
  -3  -5 -36   11.55    1.46
   3   6   0  139.08    9.02
   3   6   1  166.62    9.92
   3   6  -1  148.09    9.31
   3  -6   2   91.25   10.65
  -3  -6   2   92.62   11.87
   3   6   2  120.51    8.60
   3   6  -2  119.27    8.55
   3  -6   3  164.73   11.18
  -3  -6   3  161.79   11.30
   3   6   3  146.09    9.51
   3   6  -3  151.22    9.58
   3  -6   4   21.59    8.09
  -3  -6   4   21.71    7.00
   3  -6   5   62.26    7.16
  -3  -6   5   61.25    7.39
  -3  -6   6  136.91   10.65
   3  -6   6  139.01   10.68
   3   6  -6  107.10    9.26
   3  -6   7   58.42    7.06
  -3  -6   7   51.67    6.82
   3   6  -7   59.69    6.71
   3  -6   8   75.46    7.97
  -3  -6   8   68.29    7.59
   3   6  -8   63.86    8.76
  -3  -6   9   11.60    3.49
   3  -6   9    8.17    2.93
   3   6  -9    3.64    1.01
   3   6  -9   11.50    3.42
  -3  -6  10  114.35   10.00
   3  -6  10  111.75    9.87
   3   6 -10  101.41   11.54
   3   6 -10  108.27   11.71
  -3  -6 -11    0.99    1.54
   3   6 -11   -0.42    1.18
   3   6 -11    1.37    2.45
   3  -6  11    1.21    1.62
  -3  -6  11   -0.53    2.44
   3  -6 -11    1.39    1.01
  -3  -6 -11    1.66    0.98
   3  -6 -12  238.97   10.92
  -3  -6 -12  214.92   10.39
  -3  -6  12  213.12    9.47
   3  -6  12  201.84    9.31
  -3  -6 -12  219.32   11.65
   3   6 -12  197.75   16.58
   3   6 -12  188.61   15.76
   3  -6  12  203.40   13.85
  -3  -6  12  210.09   13.99
   3  -6 -12  219.95   10.13
  -3  -6 -12  238.54   12.54
  -3  -6 -12  215.62   10.73
  -3  -6 -12  199.43    9.43
  -3  -6  12  232.31   10.47
  -3  -6 -12  193.86    9.32
   3  -6 -13  132.09    8.24
  -3  -6 -13  119.49    7.78
  -3  -6  13  119.50    7.21
   3  -6  13  105.55    6.87
  -3  -6 -13  120.12    8.72
   3   6 -13  101.65   11.88
   3   6 -13   96.59   11.50
   3  -6  13  107.02    9.71
  -3  -6  13  111.77    9.94
   3  -6 -13  119.62    7.47
  -3  -6 -13  122.54    9.02
  -3  -6 -13  112.70    7.98
  -3  -6 -13  115.32    7.39
  -3  -6  13  129.14    7.91
   3  -6 -13  120.50    7.92
  -3  -6 -14    5.30    1.99
   3  -6 -14    4.12    1.56
  -3  -6 -14    4.50    1.62
  -3  -6  14    4.87    1.45
   3  -6  14    5.72    1.92
   3   6 -14    4.53    2.57
   3   6 -14    3.27    1.59
   3  -6  14    5.06    2.85
  -3  -6  14    6.57    2.31
   3  -6 -14    6.02    1.79
  -3  -6 -14    3.62    1.29
  -3  -6  14    5.56    1.68
   3  -6 -14    5.47    1.88
  -3  -6 -14    5.48    1.51
  -3  -6 -14    6.95    1.93
   3  -6 -15  104.02    7.46
  -3  -6  15   93.03    6.68
  -3  -6 -15   92.99    6.97
   3  -6  15   97.28    6.91
  -3  -6 -15   98.56    7.87
   3   6 -15   90.36   11.28
   3   6 -15   97.08   11.65
   3  -6  15   87.58    8.99
  -3  -6  15   91.31    9.18
  -3  -6 -15  107.63    8.51
   3  -6 -15   97.45    6.80
  -3  -6 -15   94.53    7.32
  -3  -6  15  102.47    7.13
  -3  -6 -15   94.51    6.84
   3  -6 -15  104.98    7.45
  -3  -6  16   84.26    6.56
   3  -6  16   79.00    6.29
   3  -6 -16   92.48    7.27
  -3  -6 -16   85.58    6.89
  -3  -6 -16   85.60    7.51
   3   6 -16   79.88   10.91
   3   6 -16   85.09   11.05
   3  -6  16   65.37    7.97
  -3  -6  16   82.19    8.88
   3  -6 -16   82.86    6.30
  -3  -6 -16   95.24    7.94
  -3  -6 -16   81.88    6.83
  -3  -6 -16   83.49    6.53
   3  -6 -16   82.61    6.82
  -3  -6  17  238.06   11.04
   3  -6  17  216.00   10.48
   3  -6 -17  232.49   11.17
  -3  -6 -17  214.89   10.70
  -3  -6 -17  232.81   12.33
   3  -6  17  203.62   14.74
  -3  -6  17  234.45   15.88
   3  -6 -17  224.69   10.23
  -3  -6 -17  255.20   13.00
  -3  -6 -17  236.24   11.63
  -3  -6 -17  225.03   10.97
   3  -6 -17  225.46   10.86
  -3  -6  18   38.88    4.52
   3  -6  18   29.18    3.94
   3  -6 -18   33.46    4.51
  -3  -6 -18   30.29    4.29
  -3  -6 -18   33.25    4.92
  -3  -6 -18   33.96    4.77
   3  -6 -18   35.75    4.27
  -3  -6 -18   34.33    4.48
  -3  -6 -18   27.68    3.87
   3  -6 -18   34.38    4.57
  -3  -6  19    5.58    1.83
   3  -6  19    3.42    1.47
  -3  -6 -19    4.01    1.94
   3  -6 -19    5.98    1.89
  -3  -6 -19    4.68    1.70
   3  -6 -19    3.32    1.46
  -3  -6 -19    4.10    1.39
   3  -6 -19    3.23    1.52
  -3  -6  20   54.59    5.53
   3  -6  20   48.48    5.15
   3  -6 -20   54.93    5.48
  -3  -6 -20   53.75    5.37
  -3  -6 -20   53.62    5.85
   3  -6 -20   52.85    4.94
  -3  -6 -20   52.88    5.63
   3  -6 -20   49.37    5.04
   3  -6 -21  160.99    9.32
  -3  -6 -21  172.01    9.61
  -3  -6 -21  173.47   10.43
  -3  -6  21  179.66    9.97
   3  -6  21  152.44    9.22
   3  -6 -21  168.11    8.73
  -3  -6 -21  172.94    9.97
   3  -6 -21  161.67    8.89
   3  -6 -22   51.28    5.19
  -3  -6 -22   50.09    5.19
  -3  -6 -22   53.49    5.61
  -3  -6  22   51.07    5.27
   3  -6  22   44.18    5.00
   3  -6 -22   54.20    4.83
  -3  -6 -22   54.49    5.55
   3  -6 -22   47.32    4.81
   3  -6 -23  167.59    9.25
  -3  -6 -23  161.00    9.19
  -3  -6 -23  179.75   10.18
  -3  -6  23  173.99    9.81
   3  -6  23  170.69    9.73
   3  -6 -23  177.85    8.65
  -3  -6 -23  171.49    9.78
   3  -6  23  179.54    9.88
   3  -6 -23  167.88    8.75
  -3  -6 -24   15.95    2.94
   3  -6 -24   14.15    2.75
  -3  -6 -24   15.40    2.89
  -3  -6  24   16.95    3.04
   3  -6  24   16.84    3.14
   3  -6 -24   17.03    2.61
   3  -6  24   18.58    3.13
   3  -6 -24   14.34    2.60
  -3  -6 -24   14.06    2.95
   3  -6 -25   38.29    4.25
  -3  -6 -25   42.75    4.54
  -3  -6 -25   42.18    4.60
  -3  -6  25   43.88    4.81
   3  -6  25   31.10    3.98
   3  -6 -25   39.75    3.83
  -3  -6 -25   43.71    4.77
   3  -6  25   42.47    4.64
   3  -6 -26   25.99    3.49
  -3  -6 -26   29.81    3.80
  -3  -6  26   29.14    3.92
   3  -6  26   23.97    3.54
   3  -6 -26   32.33    3.43
  -3  -6 -26   31.08    4.00
   3  -6  26   32.46    3.99
   3  -6 -27   78.64    5.85
  -3  -6 -27   81.24    6.01
  -3  -6  27   80.84    6.27
   3  -6  27   70.89    5.92
  -3  -6 -27   81.55    6.27
   3  -6  27   91.72    6.49
   3  -6 -28   20.07    2.81
  -3  -6 -28   22.48    3.09
  -3  -6  28   21.15    3.02
   3  -6  28   21.28    3.19
   3  -6  28   21.67    3.07
  -3  -6 -28   20.34    3.06
   3  -6 -29   69.20    5.02
  -3  -6 -29   76.10    5.36
  -3  -6  29   72.35    5.62
   3  -6  29   60.17    5.05
  -3  -6 -29   79.51    5.73
   3  -6  29   79.77    5.66
  -3  -6  30   -0.54    0.81
   3  -6  30   -1.55    0.97
   3  -6 -30    0.92    0.32
  -3  -6 -30   -0.56    0.74
   3  -6 -30    0.53    0.61
  -3  -6 -30   -0.85    0.80
   3  -6  30    0.05    0.31
  -3  -6  31    7.77    1.74
   3  -6  31    8.52    1.74
   3  -6 -31    6.46    1.27
  -3  -6 -31    8.61    1.66
  -3  -6 -31   10.70    1.88
   3  -6  31   10.57    1.85
   3  -6 -32    9.22    1.41
  -3  -6 -32    8.44    1.42
   3  -6  32   11.48    1.82
  -3  -6 -32   10.91    1.78
   3  -6 -33    3.59    0.74
  -3  -6 -33    4.76    0.92
  -3  -6 -33    4.17    0.96
   3  -6  33    5.23    1.09
  -3  -6 -33    4.83    1.06
  -3  -6 -34    0.95    0.30
   3  -6  34    0.57    0.30
  -3  -6 -34    1.43    0.49
  -3  -7   0   82.16    7.93
  -3  -7   0   79.52    6.92
   3  -7   0   64.10    6.65
  -3  -7   0   79.45    7.21
  -3  -7   0   98.63    7.84
  -3  -7   0   95.62    8.39
   3  -7   0   83.19    7.61
  -3  -7   1  214.52   11.26
  -3  -7  -1  318.20   13.72
  -3  -7   1  200.42    9.18
   3  -7   1  212.61    9.85
   3   7  -1  172.54   12.74
  -3  -7  -1  298.50   11.61
   3  -7  -1  257.71   10.98
   3   7   1  400.48   19.80
   3  -7  -1  263.57   11.91
  -3  -7  -1  309.47   12.32
  -3  -7   1  180.73    9.90
  -3  -7  -1  313.56   13.44
  -3  -7   1  219.48   11.96
  -3  -7  -1  310.96   14.58
  -3  -7  -1  298.78   12.74
   3  -7  -1  308.83   13.71
   3  -7   1  203.99   10.83
  -3  -7   2  583.09   18.35
  -3  -7  -2  544.81   18.07
  -3  -7   2  564.60   15.54
   3  -7   2  560.63   15.74
   3   7  -2  441.28   20.07
  -3  -7  -2  542.34   15.53
   3  -7  -2  578.58   16.41
   3  -7  -2  600.17   17.58
  -3  -7  -2  522.43   16.09
  -3  -7   2  512.81   16.89
  -3  -7  -2  454.38   15.72
  -3  -7   2  541.22   19.06
  -3  -7  -2  533.53   16.87
  -3  -7  -2  533.70   18.84
   3  -7   2  551.94   17.88
  -3  -7  -3  308.79   14.16
  -3  -7  -3  247.50   14.01
  -3  -7   3   94.72    8.80
  -3  -7   3  103.93    7.05
   3  -7   3   43.21    6.07
   3   7  -3  308.28   17.66
  -3  -7  -3  250.66   12.75
   3  -7  -3  187.98   11.30
   3  -7  -3  184.79   10.52
  -3  -7   3  149.52    9.78
  -3  -7  -3  429.84   15.40
  -3  -7  -3  253.59   14.20
  -3  -7   3  126.11   11.00
  -3  -7  -3  232.04   12.30
  -3  -7  -3  174.17   11.37
   3  -7  -4 1468.04   27.00
  -3  -7  -4 1487.30   27.08
  -3  -7  -4 1363.07   28.73
  -3  -7   4 1256.12   27.12
  -3  -7   4 1265.72   23.13
   3  -7   4 1304.39   24.08
   3   7  -4  916.52   28.67
  -3  -7  -4 1340.64   24.69
   3  -7  -4 1390.00   25.41
  -3  -7  -4 1141.63   24.87
   3  -7   4 1503.04   37.28
  -3  -7   4 1137.00   25.09
  -3  -7   4 1516.34   37.85
  -3  -7   4 1248.14   28.69
  -3  -7  -4 1406.87   27.89
  -3  -7  -4 1368.37   30.11
  -3  -7  -4 1373.96   27.01
   3  -7  -5  591.71   17.34
  -3  -7  -5  651.07   18.33
  -3  -7   5  586.41   19.69
  -3  -7  -5  619.11   19.75
  -3  -7   5  641.04   16.98
   3  -7   5  518.76   15.51
   3   7  -5  812.42   27.44
  -3  -7  -5  571.05   16.68
   3  -7  -5  570.29   16.70
  -3  -7   5  632.99   19.05
  -3  -7   5  956.54   32.02
   3  -7   5 1096.42   34.09
  -3  -7  -5  589.47   17.82
  -3  -7  -5  626.81   18.94
  -3  -7  -5  594.81   20.33
   3  -7   5  548.59   16.06
  -3  -7  -5  574.02   17.86
  -3  -7  -6  713.56   18.42
   3  -7  -6  744.36   18.77
   3  -7  -6  760.01   19.54
  -3  -7  -6  736.27   19.35
  -3  -7   6  746.90   21.21
  -3  -7  -6  723.53   21.14
  -3  -7   6  716.19   17.41
   3  -7   6  723.82   18.02
   3   7  -6  620.02   23.51
   3  -7   6  865.66   28.68
  -3  -7   6  826.68   28.19
  -3  -7  -6  606.84   17.86
  -3  -7   6  658.35   19.13
  -3  -7  -6  669.98   19.60
  -3  -7  -6  694.43   21.82
   3  -7   6  746.50   18.76
  -3  -7  -6  713.35   19.62
  -3  -7  -7   37.08    4.25
   3  -7  -7   39.60    4.45
   3  -7  -7   40.39    4.67
  -3  -7  -7   41.20    4.66
  -3  -7  -7   39.47    5.06
  -3  -7   7   50.65    5.10
   3  -7   7   35.70    4.24
   3   7  -7   48.20    9.21
   3  -7   7  119.66   11.23
  -3  -7   7   94.59   10.30
  -3  -7  -7   31.70    4.24
  -3  -7   7   64.15    6.59
  -3  -7  -7   39.52    5.00
  -3  -7  -7   37.92    5.12
  -3  -7   7   63.12    6.46
   3  -7   7   40.00    4.53
  -3  -7  -7   38.13    4.67
  -3  -7   8    0.63    0.58
   3  -7   8    1.83    0.76
  -3  -7   8    1.14    0.65
  -3  -7  -8   -4.18    1.52
  -3  -7  -8    0.82    0.95
   3  -7  -8    0.13    0.91
   3   7  -8    0.83    3.12
   3   7  -8   -0.11    1.62
  -3  -7   8    1.56    1.09
  -3  -7  -8    2.15    1.15
  -3  -7   8   -0.30    1.37
   3  -7  -8   -0.82    1.33
  -3  -7  -8   -0.08    1.02
   3  -7   8   -0.26    1.92
  -3  -7  -8   -0.18    0.90
   3  -7  -8    2.10    1.39
  -3  -7  -8    2.51    3.38
  -3  -7   8    0.14    0.80
   3  -7   8    1.26    0.88
  -3  -7  -8    0.23    0.82
  -3  -7   9   15.69    2.47
   3  -7   9   14.47    2.55
  -3  -7  -9   12.68    2.66
  -3  -7   9   19.60    3.21
   3  -7  -9   13.23    2.65
  -3  -7  -9   16.45    3.18
   3   7  -9   16.85    4.36
   3   7  -9   11.94    2.92
   3  -7  -9   17.98    3.04
  -3  -7  -9   16.09    2.82
  -3  -7   9   13.80    3.14
  -3  -7   9   15.67    2.73
  -3  -7  -9   13.24    2.65
   3  -7   9   14.69    3.35
  -3  -7  -9   14.74    3.10
  -3  -7  -9   20.44    3.72
   3  -7  -9   13.17    2.66
   3  -7   9   21.29    3.20
  -3  -7   9   16.88    2.94
  -3  -7  -9   15.00    2.86
  -3  -7  10    0.11    0.83
   3  -7  10   -0.37    1.23
   3  -7 -10   -0.66    0.84
  -3  -7  10   -0.88    1.27
  -3  -7 -10    1.88    1.55
  -3  -7 -10    1.72    1.06
   3   7 -10   -0.22    2.07
   3   7 -10    1.81    2.39
  -3  -7  10    0.87    0.85
  -3  -7 -10    1.97    1.04
  -3  -7 -10   -0.57    0.82
   3  -7 -10    0.15    0.51
   3  -7  10    1.77    1.88
  -3  -7  10    2.45    2.69
  -3  -7 -10    0.76    0.83
  -3  -7 -10    0.01    0.68
   3  -7 -10    1.83    1.32
  -3  -7 -10    1.64    1.34
   3  -7  10    2.09    1.38
  -3  -7  10    0.70    0.58
  -3  -7 -10    1.01    0.69
   3  -7 -11  130.05    8.46
  -3  -7 -11  117.17    8.37
   3  -7 -11  138.72    8.54
  -3  -7 -11  136.07    8.56
   3  -7  11  127.53    7.71
  -3  -7  11  131.73    7.85
  -3  -7 -11  132.89    9.25
   3   7 -11  124.59   13.74
   3   7 -11  116.77   13.34
  -3  -7 -11  108.44    7.37
  -3  -7  11  129.26   11.44
   3  -7  11  122.99   11.50
  -3  -7  11  109.47    7.22
  -3  -7 -11  139.56   10.12
  -3  -7 -11  145.46    9.47
  -3  -7 -11  120.06    7.29
  -3  -7  11  126.27    8.22
  -3  -7  11  139.58    9.00
   3  -7 -11  137.87    8.79
  -3  -7 -11  121.43    8.53
   3  -7 -12  235.25   11.28
  -3  -7 -12  202.37   10.58
   3  -7  12  222.57   10.29
  -3  -7 -12  232.84   12.37
  -3  -7  12  232.51   10.43
   3  -7  12  231.74   15.67
  -3  -7  12  230.57   15.81
  -3  -7  12  197.24    9.77
  -3  -7 -12  183.91    9.52
  -3  -7 -12  261.37   14.06
  -3  -7 -12  247.07   12.37
  -3  -7  12  227.03   11.33
  -3  -7 -12  205.77    9.68
  -3  -7  12  228.47   10.94
   3  -7 -12  231.18   11.49
  -3  -7 -12  225.65   11.61
   3  -7 -13  155.62    9.26
  -3  -7 -13  138.65    8.70
  -3  -7  13  143.42    8.31
   3  -7  13  148.79    8.62
  -3  -7 -13  161.24   10.20
  -3  -7 -13  173.53   11.42
   3  -7 -13  152.83    9.30
  -3  -7  13  156.36    9.11
  -3  -7 -13  142.70    8.19
  -3  -7  13  152.55    9.07
  -3  -7 -13  149.21    9.47
   3  -7 -14  157.93    9.33
  -3  -7 -14  146.12    8.93
  -3  -7  14  153.49    8.77
   3  -7  14  150.18    8.70
  -3  -7 -14  157.32   10.24
  -3  -7 -14  181.22   11.61
  -3  -7 -14  152.76    9.54
  -3  -7  14  165.85    9.38
  -3  -7 -14  142.72    8.29
   3  -7 -14  165.97    9.59
   3  -7 -15   87.37    6.92
  -3  -7 -15   80.42    6.71
  -3  -7  15   87.71    6.59
   3  -7  15   79.64    6.35
  -3  -7 -15   89.95    7.62
  -3  -7 -15  101.04    8.57
   3  -7 -15   77.89    6.73
  -3  -7  15  103.28    7.35
  -3  -7 -15   88.74    7.30
   3  -7 -16   67.71    6.27
  -3  -7 -16   65.11    6.13
  -3  -7  16   65.27    5.75
   3  -7  16   63.35    5.86
  -3  -7 -16   70.51    6.72
  -3  -7 -16   76.01    7.38
   3  -7 -16   62.44    5.87
  -3  -7 -16   64.83    6.22
  -3  -7  17   96.15    7.06
   3  -7  17   94.08    7.04
   3  -7 -17   97.87    7.41
  -3  -7 -17   94.32    7.19
  -3  -7 -17  106.14    8.26
  -3  -7 -17  114.16    8.87
  -3  -7 -17   99.01    7.68
   3  -7 -17  100.01    7.33
   3  -7 -18   18.07    3.32
  -3  -7  18   19.05    3.10
   3  -7  18   20.13    3.24
  -3  -7 -18   16.47    3.32
  -3  -7 -18   18.28    3.24
   3  -7 -18   14.56    2.71
  -3  -7 -18   22.58    3.87
  -3  -7 -18   21.02    3.58
  -3  -7  19    1.30    0.64
   3  -7  19    0.87    1.10
   3  -7 -19    0.39    0.73
  -3  -7 -19    1.54    1.15
  -3  -7 -19    0.18    0.87
  -3  -7 -19    0.78    1.09
   3  -7 -19    0.62    1.03
  -3  -7  20   49.44    4.97
   3  -7  20   47.47    5.01
   3  -7 -20   50.89    5.14
  -3  -7 -20   48.84    5.04
  -3  -7 -20   51.06    5.54
  -3  -7 -20   65.74    6.14
   3  -7 -20   50.27    4.93
  -3  -7 -20   50.70    5.33
   3  -7 -21   25.37    3.57
  -3  -7 -21   26.59    3.71
  -3  -7 -21   27.92    4.04
  -3  -7  21   28.18    3.90
   3  -7  21   27.15    3.70
  -3  -7 -21   30.98    4.11
   3  -7  21   25.68    3.62
   3  -7 -21   25.87    3.48
  -3  -7 -21   25.04    3.74
   3  -7 -22  438.76   14.46
  -3  -7 -22  435.42   14.73
  -3  -7 -22  479.34   15.79
  -3  -7  22  464.07   15.48
   3  -7  22  420.61   14.78
   3  -7 -22  425.31   13.66
   3  -7  22  460.34   14.73
  -3  -7 -22  443.45   15.29
   3  -7 -23   30.29    3.95
  -3  -7 -23   25.81    3.58
  -3  -7 -23   33.46    3.97
  -3  -7  23   29.99    3.92
   3  -7  23   28.62    3.86
   3  -7  23   31.39    3.87
   3  -7 -23   30.14    3.49
  -3  -7 -23   28.46    3.88
   3  -7 -24  344.05   12.15
  -3  -7 -24  346.23   12.39
  -3  -7 -24  367.18   12.75
  -3  -7  24  351.99   13.07
   3  -7  24  322.34   12.58
   3  -7  24  358.28   12.46
   3  -7 -24  334.03   11.21
  -3  -7 -24  351.72   12.99
   3  -7 -25   59.34    5.06
  -3  -7 -25   62.48    5.22
  -3  -7  25   64.10    5.38
   3  -7  25   64.46    5.51
   3  -7  25   68.52    5.30
  -3  -7 -25   63.77    5.47
   3  -7 -26    5.85    1.58
  -3  -7 -26    6.16    1.45
  -3  -7  26    9.98    2.19
   3  -7  26    6.66    1.81
   3  -7  26    6.67    1.68
   3  -7 -26    6.26    1.67
  -3  -7 -26    6.63    1.79
   3  -7 -27    0.76    0.65
  -3  -7  27    1.54    1.03
  -3  -7 -27    0.39    0.56
   3  -7  27    1.57    0.93
  -3  -7 -27    0.32    0.59
   3  -7 -27    0.39    0.41
  -3  -7 -27    0.85    0.79
   3  -7  27    0.18    0.60
   3  -7 -28  217.39    8.15
  -3  -7 -28  222.97    8.34
  -3  -7  28  197.93    8.43
   3  -7  28  198.12    8.61
   3  -7 -28  252.20    9.24
  -3  -7 -28  224.93    9.07
   3  -7  28  228.05    8.47
  -3  -7 -28  221.39    8.91
   3  -7 -29   14.82    1.99
  -3  -7 -29   17.41    2.23
  -3  -7 -29   14.72    1.92
   3  -7 -29   17.49    2.14
  -3  -7  29   13.40    2.21
   3  -7  29   14.76    2.19
  -3  -7 -29   16.00    2.28
   3  -7 -29   18.97    2.31
   3  -7  29   16.56    2.13
  -3  -7 -29   18.77    2.47
   3  -7 -30  360.39    8.83
  -3  -7 -30  377.17    9.29
  -3  -7 -30  322.55    8.16
   3  -7 -30  304.74    8.08
  -3  -7  30  321.29    9.29
   3  -7  30  329.20    9.54
  -3  -7 -30  372.05   10.11
   3  -7  30  388.81    9.64
  -3  -7 -30  385.53   10.27
  -3  -7 -31    1.23    0.59
   3  -7 -31    0.19    0.45
  -3  -7 -31    0.17    0.31
   3  -7  31    0.70    0.42
  -3  -7 -31    0.98    0.62
  -3  -7 -32   85.67    3.84
  -3  -7 -32   87.89    3.97
  -3  -8   0  131.68    9.72
  -3  -8   0  122.35    8.33
   3  -8   0  112.98   10.25
  -3  -8   0  147.15    9.63
  -3  -8   0  128.87   10.60
  -3  -8   1  425.66   16.38
  -3  -8  -1  389.03   15.77
  -3  -8   1  403.92   13.50
   3  -8   1  411.03   13.88
  -3  -8  -1  395.42   13.50
   3  -8  -1  402.96   13.74
  -3  -8   1  321.30   13.34
  -3  -8  -1  311.18   13.09
  -3  -8  -1  378.32   16.45
   3  -8  -1  391.94   15.06
  -3  -8   1  397.63   16.88
   3  -8  -1  395.23   15.59
  -3  -8   2  135.48    9.65
  -3  -8  -2   33.43    5.34
  -3  -8   2   90.00    7.66
   3  -8   2   49.82    5.61
  -3  -8  -2  149.73    9.44
   3  -8  -2  168.66    9.97
  -3  -8   2  143.20    9.35
  -3  -8  -2   27.36    4.74
  -3  -8   2  112.27   10.19
  -3  -8  -2   26.06    5.30
   3  -8   2   62.29    6.14
   3  -8  -2   17.77    4.34
   3  -8  -2   13.95    3.49
  -3  -8   3   94.14    7.83
  -3  -8  -3   88.13    7.66
  -3  -8   3   90.64    6.60
   3  -8   3   95.40    6.86
  -3  -8  -3   81.81    6.32
   3  -8  -3   81.88    6.28
  -3  -8  -3   84.99    6.66
  -3  -8   3   68.31    6.14
  -3  -8  -3   76.73    6.42
  -3  -8  -3   92.32    7.47
  -3  -8  -3   87.78    8.04
   3  -8  -3   86.11    7.32
   3  -8   3  100.81    7.01
   3  -8  -3   80.67    7.09
  -3  -8  -4   50.24    6.07
  -3  -8   4   29.34    3.89
   3  -8   4   24.94    3.97
  -3  -8  -4   39.90    5.50
   3  -8  -4   46.19    5.21
   3  -8  -4   33.74    4.85
  -3  -8  -4   42.27    5.05
  -3  -8   4   40.65    4.90
  -3  -8  -4   41.52    4.99
  -3  -8  -4   41.69    5.19
   3  -8  -4   32.64    4.95
  -3  -8  -4   33.23    5.53
   3  -8   4   26.31    3.70
  -3  -8   4   34.77    4.80
  -3  -8  -5  122.88    8.94
  -3  -8   5  106.32    6.87
  -3  -8  -5  116.15    7.57
   3  -8  -5  116.41    7.49
   3  -8   5  115.30    7.40
   3  -8  -5  119.21    7.90
  -3  -8  -5  107.84    7.99
  -3  -8   5   97.44    7.27
  -3  -8  -5   97.20    7.08
  -3  -8  -5  123.63    8.70
  -3  -8  -5  126.49    9.60
   3  -8   5  117.22    7.57
  -3  -8   5  117.90    8.45
  -3  -8  -6   57.19    6.58
   3  -8   6   35.64    4.34
  -3  -8   6   34.04    4.19
  -3  -8  -6   41.45    4.72
   3  -8  -6   39.19    4.78
   3  -8  -6   43.74    5.33
  -3  -8  -6   46.97    5.72
  -3  -8  -6   60.44    6.18
  -3  -8   6   47.16    5.25
  -3  -8  -6   44.26    5.97
  -3  -8  -6   52.59    6.08
   3  -8   6   32.44    4.01
  -3  -8   6   39.71    5.10
  -3  -8   6   33.92    4.82
  -3  -8  -6   43.41    5.56
   3  -8  -7  176.66    9.80
  -3  -8  -7  166.04    9.46
  -3  -8  -7  177.69   10.85
  -3  -8   7  165.39    8.72
   3  -8   7  166.03    9.02
  -3  -8  -7  169.91    9.35
   3  -8  -7  179.48    9.32
  -3  -8   7  145.24    8.86
  -3  -8  -7  143.46    8.83
  -3  -8  -7  184.49   11.78
  -3  -8  -7  163.92   10.10
  -3  -8   7  179.54   10.51
  -3  -8   7  172.87    9.82
   3  -8   7  171.19    9.24
  -3  -8  -7  180.54   10.58
   3  -8  -8   82.12    6.74
  -3  -8  -8   80.40    6.93
  -3  -8   8   73.78    6.01
   3  -8   8   74.81    6.16
  -3  -8  -8   77.61    7.46
  -3  -8  -8   79.31    6.42
   3  -8  -8   77.04    6.33
  -3  -8   8   73.70    6.61
  -3  -8  -8   72.41    6.55
  -3  -8  -8   86.21    7.43
  -3  -8  -8   80.00    7.87
   3  -8   8   70.22    6.00
  -3  -8   8   80.01    6.74
  -3  -8   8   78.50    7.00
  -3  -8  -8   75.25    6.79
   3  -8  -9  151.23    9.02
  -3  -8  -9  136.01    8.57
  -3  -8  -9  156.87   10.22
  -3  -8   9  148.29    8.37
   3  -8   9  147.93    8.67
  -3  -8  -9  133.92    8.81
   3  -8  -9  146.40    8.76
  -3  -8   9  125.87    8.29
  -3  -8  -9  120.58    7.99
  -3  -8  -9  163.86   11.25
  -3  -8  -9  155.64    9.96
  -3  -8   9  140.19    8.79
   3  -8   9  151.74    8.88
  -3  -8   9  148.31    9.57
  -3  -8  -9  149.26    9.55
  -3  -8  10    4.62    1.84
   3  -8 -10    4.33    1.93
  -3  -8 -10    3.05    1.60
  -3  -8 -10    1.57    1.07
  -3  -8  10    3.90    1.73
   3  -8  10    2.66    1.39
  -3  -8  10    3.92    1.79
  -3  -8 -10    1.35    1.00
   3  -8 -10    3.83    1.60
  -3  -8 -10    1.86    1.36
  -3  -8 -10    2.44    1.55
  -3  -8 -10    4.07    1.83
  -3  -8  10    3.09    1.20
  -3  -8 -10    3.31    1.65
  -3  -8  11   15.26    2.95
   3  -8 -11   17.01    3.20
  -3  -8 -11   11.42    2.57
  -3  -8 -11   18.73    3.55
  -3  -8  11   18.31    2.87
   3  -8  11   15.71    2.71
  -3  -8  11   16.90    2.89
  -3  -8 -11   12.76    2.62
   3  -8 -11   15.59    2.79
  -3  -8 -11   13.36    2.54
  -3  -8 -11   18.07    3.39
  -3  -8 -11   17.67    3.29
  -3  -8  11   17.41    3.10
  -3  -8 -11   16.41    3.60
   3  -8 -12   11.18    2.59
  -3  -8 -12   13.15    2.91
  -3  -8 -12   17.98    3.53
  -3  -8  12   14.38    2.72
  -3  -8  12   13.40    2.58
   3  -8  12   14.42    2.74
   3  -8 -12   13.11    2.67
  -3  -8  12   13.30    2.53
  -3  -8 -12   14.20    2.69
  -3  -8 -12   16.52    2.92
  -3  -8 -12   13.45    2.98
  -3  -8 -12   15.81    3.42
  -3  -8  12   12.09    2.47
  -3  -8 -12   14.48    3.03
   3  -8 -13   20.93    3.35
   3  -8 -13   20.31    3.67
  -3  -8 -13   13.83    3.07
  -3  -8 -13   18.81    3.46
  -3  -8  13   17.96    3.01
   3  -8  13   14.93    2.81
  -3  -8 -13   15.15    2.84
  -3  -8 -13   15.08    3.13
  -3  -8 -13   15.65    3.30
  -3  -8  13   21.93    3.41
  -3  -8 -13   17.31    3.33
  -3  -8 -14   -0.79    1.06
   3  -8 -14    0.15    0.95
  -3  -8 -14    1.64    1.22
  -3  -8  14    0.43    0.58
   3  -8  14   -0.25    0.73
   3  -8 -14    1.32    1.14
  -3  -8 -14    0.59    0.72
  -3  -8 -14    0.27    0.98
  -3  -8 -14    2.75    1.86
  -3  -8  14    1.32    1.26
  -3  -8 -14    0.34    0.69
  -3  -8 -15   30.10    3.95
   3  -8 -15   35.44    4.28
   3  -8 -15   29.47    3.96
  -3  -8 -15   28.72    3.91
  -3  -8  15   33.14    4.14
   3  -8  15   36.02    4.33
  -3  -8 -15   30.95    4.28
  -3  -8 -15   29.95    4.31
  -3  -8 -15   37.86    5.21
  -3  -8 -15   30.72    4.24
   3  -8 -16   27.77    3.94
   3  -8 -16   23.24    3.39
  -3  -8 -16   26.40    3.61
  -3  -8 -16   23.55    3.64
  -3  -8  16   26.62    3.61
   3  -8  16   24.19    3.49
  -3  -8 -16   27.03    3.98
  -3  -8 -16   26.89    4.27
  -3  -8 -16   25.55    3.92
  -3  -8 -16   22.85    3.63
  -3  -8  17    8.08    2.00
   3  -8  17    7.24    1.93
   3  -8 -17    8.75    2.24
  -3  -8 -17    6.33    1.88
  -3  -8 -17    9.24    2.34
  -3  -8 -17    5.63    1.65
   3  -8 -17    7.16    1.89
  -3  -8 -17    8.13    2.32
  -3  -8 -17    8.91    2.49
   3  -8 -17    7.45    1.88
  -3  -8 -17    9.11    2.27
  -3  -8  18  115.70    7.47
   3  -8  18  114.23    7.57
   3  -8 -18  110.04    7.46
  -3  -8 -18  119.26    7.64
   3  -8 -18  111.26    7.52
  -3  -8 -18  119.19    7.61
  -3  -8 -18  118.63    8.02
  -3  -8 -18  114.73    8.06
  -3  -8 -18  136.43    9.13
   3  -8  18  116.12    6.95
  -3  -8 -18  112.34    7.83
   3  -8 -18  112.00    7.13
  -3  -8  19   12.87    2.50
   3  -8  19    7.79    1.67
   3  -8 -19   11.36    2.50
  -3  -8 -19    9.25    2.33
  -3  -8 -19   12.67    2.61
   3  -8 -19   11.26    2.57
  -3  -8 -19   11.91    2.42
  -3  -8 -19   11.11    2.51
  -3  -8 -19    9.59    2.28
   3  -8 -19   11.16    2.18
  -3  -8 -19   11.45    2.47
   3  -8  19   11.05    2.07
  -3  -8 -20   12.56    2.37
   3  -8 -20   13.37    2.51
  -3  -8 -20   13.08    2.61
  -3  -8  20   12.84    2.25
   3  -8  20   13.49    2.38
   3  -8 -20   13.32    2.43
  -3  -8 -20   11.96    2.30
  -3  -8 -20   12.23    2.44
  -3  -8 -20   13.00    2.57
   3  -8  20   13.98    2.31
  -3  -8 -20   12.14    2.43
  -3  -8 -21   -0.69    0.55
  -3  -8 -21   -0.57    0.85
   3  -8 -21    0.28    0.60
  -3  -8  21   -1.06    1.16
   3  -8  21   -0.90    0.87
   3  -8 -21   -0.12    0.75
  -3  -8 -21   -0.09    0.47
  -3  -8 -21   -0.35    0.92
  -3  -8 -21    1.42    1.25
   3  -8 -21    2.01    1.30
   3  -8  21    0.47    0.54
  -3  -8 -21   -0.20    0.49
   3  -8 -22   24.42    3.07
  -3  -8 -22   26.58    3.21
  -3  -8 -22   24.22    3.06
   3  -8 -22   23.86    3.04
  -3  -8 -22   27.72    3.33
  -3  -8  22   27.51    3.37
   3  -8  22   25.40    3.20
  -3  -8 -22   25.75    3.47
  -3  -8 -22   28.67    3.43
   3  -8 -22   28.92    3.84
   3  -8  22   25.15    2.97
  -3  -8 -22   27.67    3.50
  -3  -8 -23    6.91    1.54
   3  -8 -23    7.65    1.70
  -3  -8 -23    8.98    1.87
  -3  -8  23    9.46    2.02
   3  -8  23    7.28    1.78
   3  -8 -23    6.98    1.67
  -3  -8 -23    9.86    1.82
  -3  -8 -23    8.35    1.90
   3  -8 -23    8.41    2.01
   3  -8  23    7.10    1.47
  -3  -8 -23    8.18    1.93
   3  -8 -24    0.62    0.61
  -3  -8 -24   -0.54    0.49
   3  -8  24    2.71    1.14
  -3  -8  24    1.93    0.99
  -3  -8 -24    0.20    0.56
   3  -8 -24    2.91    1.12
  -3  -8 -24   -0.13    0.43
   3  -8  24   -0.54    0.34
  -3  -8 -24    0.52    0.37
   3  -8 -24    0.86    0.94
   3  -8 -25   -0.38    0.72
  -3  -8 -25   -0.74    0.83
  -3  -8  25   -1.03    0.77
   3  -8  25    0.00    0.41
  -3  -8 -25   -1.04    0.65
   3  -8 -25   -0.99    0.59
  -3  -8 -25    0.43    0.85
   3  -8 -25   -0.57    0.60
  -3  -8 -25   -0.21    0.35
   3  -8  25   -0.25    0.56
  -3  -8 -26   14.87    1.90
   3  -8 -26   15.02    1.99
   3  -8 -26   17.56    2.16
  -3  -8 -26   15.55    2.03
   3  -8  26   17.54    2.39
  -3  -8  26   16.38    2.31
   3  -8 -26   20.85    2.62
  -3  -8 -26   14.46    2.10
   3  -8  26   19.59    2.12
  -3  -8 -26   15.94    2.26
   3  -8 -27   22.97    2.23
  -3  -8 -27   25.77    2.46
  -3  -8  27   24.63    2.52
   3  -8  27   22.60    2.44
  -3  -8 -27   22.74    2.26
   3  -8 -27   20.21    2.07
   3  -8 -27   32.54    2.94
  -3  -8 -27   26.73    2.76
   3  -8  27   16.60    1.75
  -3  -8 -27   27.87    2.82
  -3  -8  28    1.47    0.70
   3  -8  28    1.95    0.66
   3  -8 -28    0.63    0.23
  -3  -8 -28    1.86    0.55
  -3  -8 -28    2.16    0.69
   3  -8 -28    1.46    0.54
  -3  -8 -28    2.32    0.92
   3  -8 -28    1.46    0.55
  -3  -8 -28    1.09    0.52
  -3  -8 -29    6.64    1.13
  -3  -8 -29    8.26    1.29
  -3  -9   0   23.49    3.96
  -3  -9   0   25.86    3.78
  -3  -9   0   28.40    4.51
  -3  -9  -1  165.57   10.52
  -3  -9   1   85.41    6.39
   3  -9   1  157.23    8.87
  -3  -9  -1  108.04    7.35
   3  -9  -1  101.66    7.20
  -3  -9   1   42.87    4.94
  -3  -9  -1  174.45   10.57
  -3  -9  -1  158.77   10.65
  -3  -9   1   54.74    5.86
   3  -9   1  105.26    7.10
  -3  -9  -2  344.55   14.67
  -3  -9   2  331.96   11.97
   3  -9   2  350.41   12.49
  -3  -9  -2  338.22   12.31
   3  -9  -2  315.87   11.83
  -3  -9   2  304.49   13.13
  -3  -9  -2  279.84   12.44
  -3  -9  -2  325.24   15.10
   3  -9  -2  325.23   13.61
  -3  -9   2  339.33   14.51
   3  -9   2  359.21   12.75
  -3  -9  -3  165.52   10.67
  -3  -9   3   72.00    5.90
   3  -9   3  158.96    9.82
  -3  -9  -3  249.15   13.13
   3  -9  -3  208.09   11.80
  -3  -9   3  139.54    9.41
  -3  -9  -3  220.02   11.27
   3  -9  -3   69.93    7.03
  -3  -9  -3  125.60   10.12
   3  -9   3   82.19    6.77
  -3  -9   3  112.51    8.74
  -3  -9  -4  456.06   17.04
  -3  -9   4  457.20   14.10
   3  -9   4  446.55   14.20
  -3  -9  -4  454.33   14.16
   3  -9  -4  462.28   14.16
  -3  -9   4  414.71   15.23
   3  -9  -4  454.57   16.47
  -3  -9  -4  458.93   18.14
  -3  -9   4  481.15   16.10
   3  -9   4  467.63   14.72
  -3  -9   4  448.18   16.36
  -3  -9  -5  102.72    8.33
  -3  -9   5  112.31    7.82
   3  -9   5   89.87    6.97
  -3  -9  -5  107.41    8.26
   3  -9  -5  108.69    8.04
  -3  -9   5  171.29   10.16
  -3  -9  -5  102.78    7.61
   3  -9  -5   77.14    6.93
  -3  -9  -5   94.04    8.43
   3  -9   5   96.56    7.05
  -3  -9   5  130.28    8.81
  -3  -9   5  153.13   10.10
  -3  -9  -6  144.70    9.83
  -3  -9   6  137.09    7.88
   3  -9   6  128.33    7.73
  -3  -9  -6  146.79    8.38
   3  -9  -6  145.92    8.09
  -3  -9   6  131.27    8.55
  -3  -9  -6  154.19    9.19
  -3  -9  -6  148.69   10.59
   3  -9  -6  141.89    9.39
   3  -9   6  138.75    8.09
  -3  -9   6  134.65    8.54
  -3  -9   6  138.88    9.09
   3  -9   7  129.18    7.75
  -3  -9  -7  135.02    9.28
  -3  -9   7  135.02    7.87
  -3  -9  -7  126.73    7.75
   3  -9  -7  126.39    7.59
  -3  -9   7  126.53    8.33
  -3  -9  -7  120.79    8.00
   3  -9  -7  125.62    8.78
  -3  -9  -7  136.28    9.99
   3  -9   7  127.36    7.77
  -3  -9   7  137.29    8.94
  -3  -9   7  127.41    8.17
  -3  -9  -8   53.43    5.76
  -3  -9   8   56.51    5.02
   3  -9   8   57.76    5.22
  -3  -9  -8   60.61    5.35
   3  -9  -8   55.66    5.12
  -3  -9  -8   47.62    5.24
  -3  -9  -8   55.05    6.31
   3  -9  -8   52.13    5.65
  -3  -9  -8   51.34    5.70
  -3  -9   8   53.33    5.55
  -3  -9   8   54.08    5.34
  -3  -9  -9    0.09    1.56
   3  -9  -9    1.09    0.95
  -3  -9   9    2.40    1.28
  -3  -9  -9    0.03    0.60
   3  -9  -9    1.35    1.32
  -3  -9  -9    1.49    1.33
  -3  -9   9    0.50    0.80
   3  -9   9   -0.65    0.40
  -3  -9  -9    1.93    1.12
  -3  -9  -9    0.97    0.75
  -3  -9   9    0.57    0.72
   3  -9  -9   -0.13    0.43
  -3  -9 -10    0.44    0.62
  -3  -9  10   -0.70    0.74
   3  -9 -10    1.13    0.83
  -3  -9 -10    1.97    1.66
  -3  -9 -10    0.96    0.61
   3  -9 -10   -0.35    0.65
  -3  -9  10    0.68    0.68
   3  -9  10   -0.46    0.45
  -3  -9 -10    1.94    1.46
  -3  -9 -10    1.05    1.11
   3  -9 -10    1.44    1.21
  -3  -9  10    0.62    0.68
  -3  -9  11   97.68    6.53
   3  -9  11   91.47    6.63
  -3  -9 -11   99.41    7.62
  -3  -9 -11   93.58    6.50
   3  -9 -11   94.18    6.49
   3  -9 -11  100.95    6.97
  -3  -9 -11   89.94    6.67
  -3  -9 -11  107.15    8.72
  -3  -9 -11   97.08    7.34
   3  -9 -11   97.52    7.60
  -3  -9  11  106.11    7.20
   3  -9 -12    1.28    1.00
   3  -9 -12    1.57    1.04
  -3  -9 -12    0.68    0.80
  -3  -9 -12    2.45    1.31
  -3  -9  12    0.12    0.66
   3  -9  12    1.20    0.98
  -3  -9 -12    1.29    0.98
  -3  -9 -12    1.36    0.94
  -3  -9 -12    0.01    0.83
   3  -9 -12    1.92    0.87
  -3  -9  12    1.37    0.90
  -3  -9  13   38.98    4.14
   3  -9  13   38.29    4.31
  -3  -9 -13   43.37    5.00
  -3  -9 -13   36.11    4.03
   3  -9 -13   34.59    3.97
   3  -9 -13   38.49    4.38
  -3  -9 -13   35.15    4.12
  -3  -9 -13   48.36    5.67
  -3  -9 -13   39.46    4.83
   3  -9 -13   37.28    4.70
  -3  -9 -14  133.69    7.67
  -3  -9  14  141.85    7.84
   3  -9  14  146.05    8.17
  -3  -9 -14  143.55    8.73
  -3  -9 -14  134.19    7.47
   3  -9 -14  151.65    7.91
   3  -9 -14  141.77    7.99
  -3  -9 -14  169.50   10.48
   3  -9 -14  153.74    9.22
  -3  -9 -14  138.73    8.49
  -3  -9 -14  140.46    8.32
  -3  -9 -15   22.66    3.30
  -3  -9  15   27.70    3.42
   3  -9  15   22.23    3.16
  -3  -9 -15   22.24    3.29
  -3  -9 -15   23.04    3.13
   3  -9 -15   18.77    2.85
   3  -9 -15   21.99    3.15
   3  -9 -15   21.41    3.41
  -3  -9 -15   20.85    3.32
  -3  -9 -15   23.82    3.81
  -3  -9 -15   20.62    3.23
   3  -9 -16   54.49    4.73
  -3  -9 -16   46.65    4.42
  -3  -9  16   58.14    4.90
   3  -9  16   51.33    4.65
  -3  -9 -16   51.19    4.91
  -3  -9 -16   52.05    4.53
   3  -9 -16   56.19    4.72
  -3  -9 -16   52.86    5.10
   3  -9 -16   56.48    5.53
  -3  -9 -16   59.08    5.81
  -3  -9 -16   49.64    4.75
   3  -9 -17   30.31    3.52
  -3  -9 -17   31.75    3.53
  -3  -9  17   35.17    3.74
   3  -9  17   34.90    3.79
  -3  -9 -17   34.01    3.86
  -3  -9 -17   31.91    3.46
   3  -9 -17   35.88    3.62
  -3  -9 -17   37.70    4.46
  -3  -9 -17   32.24    3.81
   3  -9 -17   36.64    4.33
  -3  -9 -17   33.38    3.94
   3  -9  18   -0.53    0.58
   3  -9 -18    0.53    0.74
  -3  -9 -18    0.31    0.55
  -3  -9 -18   -0.01    0.65
  -3  -9 -18    0.26    0.55
   3  -9 -18   -0.53    0.35
  -3  -9  18    0.24    0.54
  -3  -9 -18    0.93    0.90
  -3  -9 -18    0.33    0.47
   3  -9 -18    0.24    0.83
  -3  -9 -18    0.18    0.61
   3  -9 -19   18.14    2.55
  -3  -9 -19   21.75    2.74
  -3  -9 -19   23.22    3.00
  -3  -9 -19   18.71    2.52
   3  -9 -19   20.10    2.59
   3  -9  19   18.75    2.67
  -3  -9  19   21.51    2.78
  -3  -9 -19   24.54    3.30
  -3  -9 -19   20.46    2.88
   3  -9 -19   22.76    3.30
  -3  -9 -19   20.70    2.92
  -3  -9 -20   78.49    5.08
  -3  -9 -20   80.31    5.23
  -3  -9 -20   81.39    4.84
   3  -9 -20   77.82    4.75
  -3  -9  20   79.80    5.20
   3  -9  20   78.38    5.38
   3  -9 -20   80.23    5.03
  -3  -9 -20   81.80    5.63
   3  -9 -20   86.14    6.13
  -3  -9 -20   83.07    5.59
  -3  -9 -21   57.62    4.16
  -3  -9 -21   63.29    4.26
  -3  -9 -21   63.32    4.09
   3  -9 -21   59.73    3.95
  -3  -9  21   65.16    4.57
   3  -9  21   62.56    4.61
   3  -9 -21   57.69    4.06
  -3  -9 -21   62.33    4.64
   3  -9 -21   73.83    5.44
  -3  -9 -21   63.61    4.66
  -3  -9 -22   26.13    2.45
   3  -9 -22   24.70    2.43
  -3  -9  22   27.88    2.89
   3  -9  22   28.77    2.99
   3  -9 -22   23.99    2.49
  -3  -9 -22   24.39    2.57
  -3  -9 -22   27.91    2.98
   3  -9 -22   31.34    3.37
  -3  -9 -22   29.13    3.02
  -3  -9 -23   72.95    3.79
   3  -9 -23   69.17    3.65
  -3  -9  23   73.64    4.36
   3  -9  23   74.45    4.57
   3  -9 -23   72.41    4.03
  -3  -9 -23   73.73    4.11
  -3  -9 -23   76.35    4.70
  -3  -9 -24   70.62    3.40
   3  -9 -24   69.38    3.39
  -3  -9  24   77.38    4.08
   3  -9  24   71.59    4.09
   3  -9 -24   71.33    3.57
  -3  -9 -24   78.19    3.91
  -3  -9 -24   77.39    4.40
  -3  -9 -25    6.31    1.16
   3  -9 -25    8.26    1.34
  -3 -10   0    8.41    2.83
   3 -10   0    7.13    2.10
  -3 -10   0    7.83    2.24
  -3 -10   0   12.97    2.93
  -3 -10   1   23.64    3.01
   3 -10   1   28.42    3.51
  -3 -10  -1   26.92    3.50
   3 -10  -1   29.39    3.45
  -3 -10  -1   30.45    4.10
  -3 -10   1   30.06    3.74
  -3 -10   1   28.08    3.96
  -3 -10   2   15.81    2.83
   3 -10   2   25.58    3.53
  -3 -10  -2   17.23    3.05
  -3 -10  -2   21.03    3.11
   3 -10  -2   22.42    3.31
   3 -10   2   21.08    2.81
  -3 -10   2   24.40    3.47
  -3 -10   2   20.98    3.37
  -3 -10   3    9.59    2.40
   3 -10   3   10.46    2.43
  -3 -10  -3    9.99    2.59
  -3 -10   3    8.13    2.16
  -3 -10  -3    8.68    2.47
   3 -10  -3    7.37    2.29
  -3 -10   3    9.93    2.25
   3 -10   3    8.91    1.92
   3 -10  -3    6.50    1.70
   3 -10   4   13.58    2.36
  -3 -10   4   16.23    2.94
  -3 -10  -4   11.93    2.51
  -3 -10  -4   13.22    2.42
   3 -10  -4   14.42    2.43
  -3 -10   4   13.54    2.53
   3 -10  -4   11.50    2.30
  -3 -10   4   11.23    2.26
  -3 -10   5   17.39    3.53
   3 -10   5   21.62    3.53
  -3 -10   5   12.43    2.54
  -3 -10  -5   20.59    3.26
   3 -10  -5   30.09    4.16
   3 -10  -5   16.69    3.13
  -3 -10  -5   37.76    4.67
  -3 -10   5   11.83    2.31
  -3 -10   6  101.18    6.17
   3 -10   6  104.45    6.29
  -3 -10  -6   96.59    6.04
   3 -10  -6  103.09    6.15
   3 -10  -6   98.12    6.95
  -3 -10   6   99.07    6.52
  -3 -10  -6  102.26    7.47
  -3 -10   6   95.21    6.84
  -3 -10   7   45.35    4.13
   3 -10   7   46.00    4.31
  -3 -10  -7   62.87    4.98
   3 -10  -7   53.18    4.71
   3 -10  -7   43.99    4.71
  -3 -10  -7   47.35    4.91
  -3 -10   7   47.40    4.47
  -3 -10   7   47.68    4.80
  -3 -10   8   31.14    3.35
   3 -10   8   27.71    3.25
  -3 -10  -8   30.34    3.48
   3 -10  -8   31.04    3.36
   3 -10  -8   24.65    3.40
  -3 -10   8   29.47    3.48
  -3 -10  -8   28.17    3.76
  -3 -10  -9    7.28    1.78
   3 -10  -9    5.85    1.59
  -3 -10  -9    5.39    1.52
  -3 -10   9    5.73    1.39
   3 -10   9    6.50    1.60
   3 -10  -9    4.76    1.37
  -3 -10   9    4.58    1.47
  -3 -10 -10    2.49    0.88
   3 -10 -10    3.48    1.04
  -3 -10 -10    1.03    0.77
  -3 -10  10    2.46    0.84
   3 -10  10    1.96    0.93
   3 -10 -10    1.87    1.09
  -3 -10  10    2.65    1.06
  -3 -10 -11    0.57    0.49
  -3 -10 -11   -0.37    0.99
  -3 -10  11    0.36    0.37
   3 -10  11    0.16    0.40
   3 -10 -11    0.74    0.48
   3 -10 -11    0.58    0.61
  -3 -10 -12    1.01    0.53
   3 -10 -12    0.61    0.57
  -3 -10  12    0.91    0.60
   3 -10  12    1.05    0.68
  -3 -10 -12    1.42    0.71
   3 -10 -12   -0.30    0.45
   3 -10  13    5.49    1.34
  -3 -10 -13    5.91    1.44
   3 -10 -13    4.09    1.26
  -3 -10 -13    3.79    1.20
  -3 -10  13    4.50    1.22
   3 -10 -13    4.88    1.55
  -3 -10  14   68.64    4.68
   3 -10  14   67.67    4.69
  -3 -10 -14   62.09    4.05
   3 -10 -14   63.70    4.14
   3 -10 -14   67.17    5.26
  -3 -10 -14   64.71    4.91
  -3 -10  15    0.47    0.49
   3 -10  15   -0.49    0.73
  -3 -10 -15   -0.53    0.38
   3 -10 -15    0.45    0.44
  -3 -10 -15    0.93    0.57
   3 -10 -15    1.47    0.95
  -3 -10 -16    1.15    0.76
  -3 -10 -16    1.63    0.50
   3 -10 -16    0.72    0.36
  -3 -10  16    2.96    0.96
   3 -10  16    1.88    0.71
   3 -10 -16    1.92    0.83
  -3 -10 -17   19.00    1.94
   3 -10 -17   15.74    1.81
  -3 -10  17   21.47    2.31
   3 -10  17   17.19    2.15
   3 -10 -17   21.05    2.72
  -3 -10 -17   17.46    2.24
  -3 -10 -18    0.16    0.39
   3 -10 -18    0.26    0.28
  -3 -10 -18    0.72    0.61
  -3 -10  18    2.04    0.70
   3 -10  18    0.27    0.33
   3 -10 -18    0.69    0.60
  -3 -10 -19   12.64    1.44
   3 -10 -19   12.44    1.43
  -3 -10  19   13.25    1.72
   3 -10  19   13.48    1.68
   3 -10 -19   14.00    2.04
   3 -10 -20    2.12    0.86
   3 -10 -21   10.31    1.50
   3 -11   0    4.62    1.38
  -3 -11   0    5.74    1.82
  -3 -11   0    2.77    1.18
  -3 -11   1   24.50    2.72
   3 -11   1   19.38    2.33
  -3 -11   1    3.31    1.31
   3 -11  -1   17.70    2.76
  -3 -11  -1   38.68    3.21
  -3 -11  -1   18.40    3.04
  -3 -11  -1   18.56    2.83
  -3 -11   1    9.48    1.81
  -3 -11   2   92.28    4.98
   3 -11   2  106.28    5.33
   3 -11  -2   89.76    5.74
  -3 -11  -2   90.42    4.86
  -3 -11  -2   82.74    5.81
  -3 -11   2   58.27    4.37
  -3 -11  -2   77.73    5.19
  -3 -11   2   38.81    3.82
  -3 -11   3  188.71    6.90
   3 -11   3  194.48    7.09
  -3 -11  -3  209.92    7.19
   3 -11  -3  200.17    7.20
  -3 -11  -3  170.73    8.04
  -3 -11   3  160.81    7.13
  -3 -11  -3  165.19    7.34
  -3 -11   4  246.43    7.91
   3 -11   4  225.28    7.67
  -3 -11  -4  272.92    8.08
   3 -11  -4  234.83    7.67
  -3 -11   4  192.56    7.78
  -3 -11  -4  191.12    7.85
  -3 -11  -4  173.49    8.13
  -3 -11   5  239.88    7.74
   3 -11   5  214.17    7.37
  -3 -11  -5  249.85    7.60
   3 -11  -5  234.74    7.47
  -3 -11   5  206.53    7.91
  -3 -11  -5  209.37    8.08
  -3 -11  -5  190.49    8.47
  -3 -11   6  137.06    5.84
   3 -11   6  101.54    5.08
  -3 -11  -6  139.00    5.58
   3 -11  -6  121.47    5.34
   3 -11  -6   76.97    4.73
  -3 -11   6  109.38    5.66
  -3 -11  -6   89.60    5.61
  -3 -11  -6  105.21    5.69
  -3 -11   7   52.65    3.58
   3 -11   7   47.80    3.47
  -3 -11  -7   55.50    3.43
   3 -11  -7   49.43    3.35
   3 -11  -7   35.20    3.19
  -3 -11  -7   37.38    3.52
  -3 -11  -7   44.36    3.61
  -3 -11  -8    6.18    1.30
   3 -11  -8    4.83    1.26
   3 -11   8    4.65    1.28
  -3 -11  -8    2.24    1.37
  -3 -11   8    3.13    0.94
   3 -11  -8    2.69    1.06
  -3 -11  -8    4.00    1.25
  -3 -11   9   35.68    2.86
   3 -11   9   35.64    2.86
  -3 -11  -9   34.50    2.61
   3 -11  -9   33.90    2.58
   3 -11  -9   34.74    3.16
  -3 -11  -9   37.55    3.14
  -3 -11  -9   34.35    3.22
  -3 -11  10    4.89    1.01
   3 -11  10    4.45    1.07
  -3 -11 -10    4.63    1.14
  -3 -11 -10    5.53    1.00
   3 -11 -10    3.77    0.80
   3 -11 -10    5.65    1.31
  -3 -11  11    0.45    0.40
   3 -11  11    1.28    0.50
  -3 -11 -11    1.84    0.84
  -3 -11 -11    1.58    0.48
   3 -11 -11    2.91    0.81
   3 -11 -11    1.27    0.52
   3 -11  12   45.58    2.94
  -3 -11 -12   48.05    2.70
   3 -11 -12   47.71    2.73
  -3 -11  12   46.36    3.01
   3 -11 -12   53.54    3.69
  -3 -11 -12   51.35    3.42
   3 -11 -13  156.68    6.13
  -3 -11 -13  151.02    5.49
   3 -11 -14  151.94    5.73
  -3 -11 -15  228.23    6.03
  -4   0   0 2897.27   35.41
  -4   0   1   10.97    2.19
  -4   0  -1   21.73    3.97
  -4   0  -2   71.45    5.84
  -4   0   2   63.99    5.24
   4   0   2   59.13    4.13
  -4   0  -3    0.02    0.70
  -4   0   3    0.34    0.49
   4   0   3    0.19    0.50
  -4   0  -4    3.08    1.30
  -4   0   4    0.63    0.29
  -4   0   4    4.30    1.33
   4   0   4    0.80    0.28
   4   0   4    1.36    0.64
  -4   0   5    0.56    0.69
   4   0   5    1.66    0.62
  -4   0  -5   -0.27    0.71
   4   0   5    0.77    0.93
  -4   0   6 2237.76   20.02
  -4   0   6 2268.81   31.94
   4   0   7    1.04    1.12
  -4   0   7    0.12    0.55
  -4   0   7   -0.60    0.57
  -4   0  -7    0.83    0.74
  -4   0   8    0.52    0.68
  -4   0  -8    2.13    0.99
   4   0   8    1.23    0.49
  -4   0   8    2.21    0.64
  -4   0   9    0.03    0.52
   4   0   9    0.36    0.72
  -4   0   9    1.07    0.99
  -4   0  -9    0.32    0.68
  -4   0  10  130.38    6.71
  -4   0 -10  117.35    8.93
   4   0  10  121.99    6.28
  -4   0  10  108.00    7.48
  -4   0  11    0.48    0.78
  -4   0  11   -0.37    0.58
   4   0  11   -0.60    0.63
  -4   0 -11   -0.03    0.69
  -4   0  12  305.43   11.50
   4   0  12  286.27   10.96
  -4   0 -12  285.38   14.87
  -4   0  12  266.90   12.64
   4   0  13   -0.15    0.69
  -4   0 -13   -0.09    0.92
  -4   0  13    1.23    1.46
   4   0  14   32.03    4.15
  -4   0  14   37.19    4.79
  -4   0 -14   36.04    5.80
  -4   0  15   -0.14    0.84
   4   0  15    0.93    1.51
   4   0  16  919.20   23.91
  -4   0  16  964.55   24.49
   4   0  17    2.43    1.56
  -4   0  17    2.85    1.84
   4   0  18 2241.93   40.75
  -4   0  18 2321.98   41.16
   4   0  19    0.80    2.15
  -4   0  19    1.30    2.02
   4   0  20    3.56    2.44
  -4   0  20    3.15    1.81
   4   0  21   -0.59    3.22
  -4   0  21   -2.53    2.69
   4   0  22  460.59   16.68
  -4   0  22  491.04   16.82
   4   0  22  492.90   21.90
  -4   0  22  473.80   21.42
  -4   0 -22  455.05   15.10
  -4   0  22  497.79   18.33
  -4   0  23   -1.64    1.99
  -4   0  23    0.85    0.94
   4   0  23    1.03    0.87
  -4   0 -23    0.16    0.68
  -4   0  23    0.05    1.29
   4   0  23   -0.24    0.83
   4   0  24  194.34   11.09
  -4   0  24  213.17   11.44
  -4   0 -24  222.85   18.64
  -4   0  24  199.43   14.72
   4   0  24  185.40   13.94
  -4   0 -24  216.25   10.66
   4   0  24  205.65   10.17
  -4   0  24  213.70   12.29
   4   0  25    0.06    0.55
  -4   0  25   -0.65    0.57
  -4   0 -25    0.17    0.35
   4   0  25   -0.51    0.60
  -4   0  25   -0.18    0.84
  -4   0  26  503.60   17.43
   4   0  26  452.63   16.98
  -4   0 -26  464.59   15.80
   4   0  26  477.34   15.73
  -4   0  26  503.10   19.24
  -4   0  27    0.36    0.95
   4   0  27    1.40    1.27
  -4   0 -27    1.01    1.31
  -4   0  27    0.79    1.35
   4   0  27    0.45    1.08
   4   0  28  258.28   12.57
  -4   0  28  272.12   12.67
  -4   0 -28  262.38   11.84
  -4   0 -28  226.25   11.02
   4   0  28  272.57   11.76
  -4   0  28  258.53   13.84
  -4   0  29   -0.27    1.03
   4   0  29    0.09    0.78
   4   0 -29    0.69    0.43
  -4   0 -29    1.63    1.18
  -4   0  29    1.23    1.12
  -4   0 -29    2.04    1.52
   4   0  29    0.67    0.86
  -4   0  30   10.77    2.36
   4   0  30   10.45    2.45
   4   0 -30   10.37    2.09
  -4   0 -30   10.18    2.10
  -4   0  30   11.55    2.84
  -4   0 -30   14.02    2.79
   4   0  30   10.75    2.30
  -4   0  31    0.03    0.55
   4   0  31   -1.11    1.30
   4   0 -31    0.89    0.87
  -4   0 -31    0.26    0.50
  -4   0  31    1.42    1.35
  -4   0 -31    0.08    0.85
   4   0  31    0.03    0.45
   4   0  32   12.01    2.44
  -4   0  32   13.26    2.50
   4   0 -32   14.26    2.27
  -4   0 -32   13.59    2.24
  -4   0  32   12.01    2.69
   4   0  32   11.95    2.26
  -4   0 -32   11.94    2.52
   4   0  33    0.01    0.67
  -4   0  33    0.27    0.61
   4   0 -33   -1.00    1.01
  -4   0 -33    1.07    0.81
  -4   0  33    0.33    0.76
   4   0  33   -0.07    0.52
  -4   0 -33   -0.57    0.73
   4   0  34  189.72    8.96
  -4   0  34  198.44    9.00
   4   0 -34  198.20    8.07
  -4   0 -34  200.27    8.31
  -4   0 -34  194.40    9.11
  -4   0  34  184.85    9.77
  -4   0  35    0.13    0.53
   4   0  35    1.57    0.97
   4   0 -35    0.35    0.46
  -4   0 -35    0.25    0.52
  -4   0 -35    0.01    0.42
  -4   0  35    1.50    1.13
   4   0  36  403.95   11.48
   4   0 -36  400.16    9.69
  -4   0 -36  418.44   10.42
  -4   0  36  390.49   12.45
  -4   0 -37    0.25    0.29
   4   0  37    0.88    0.68
  -4   0  37    0.78    0.91
  -4   0  37    0.91    0.85
  -4   0 -37    0.22    0.27
   4   0  38  132.89    5.37
  -4   0  38  122.75    5.65
  -4   0  38  120.63    5.73
   4   0  39    0.22    0.24
  -4   0  39   -0.19    0.26
  -4   1   0  435.55   13.80
  -4  -1   0  436.33   13.93
  -4  -1  -1 1102.83   22.56
  -4   1  -1 1083.95   22.08
  -4   1   1 1064.79   21.45
  -4  -1   1 1070.68   21.55
  -4  -1  -2  168.15    8.92
  -4   1  -2  170.23    9.01
  -4  -1   2  180.20    8.84
  -4   1   2  161.91    8.45
   4  -1   2  154.16    6.15
   4  -1   3   97.69    3.07
  -4  -1   3   97.47    2.91
  -4  -1  -3  107.12    7.29
  -4   1  -3  108.88    7.27
  -4  -1   3  101.00    6.61
  -4   1   3  101.11    6.68
   4  -1   3   94.18    4.67
   4   1   3   96.60    5.76
  -4  -1  -4   61.44    5.55
  -4   1  -4   59.77    5.39
  -4  -1   4   55.29    4.92
  -4   1   4   53.29    4.86
   4  -1   4   52.37    2.52
  -4  -1   4   55.85    2.56
   4   1   4   54.52    4.41
  -4  -1  -5   68.06    5.95
  -4   1  -5   65.74    5.84
  -4  -1   5   59.35    5.24
  -4   1   5   58.04    5.14
   4  -1   5   63.65    3.31
  -4  -1   5   67.20    3.35
   4   1   5   63.95    4.81
  -4   1  -6  270.39   12.16
  -4  -1   6  289.27    7.77
  -4  -1   6  285.35   11.57
  -4   1   6  257.32   10.85
  -4  -1  -6  281.33   12.38
   4  -1   6  290.95    7.91
   4   1   6  267.52    9.81
  -4   1  -7   85.14    7.01
  -4  -1  -7   89.90    7.19
   4  -1   7   89.40    4.76
  -4  -1   7   92.42    4.78
  -4  -1   7   84.96    6.41
  -4   1   7   78.80    6.13
  -4  -1  -8  105.12    7.90
  -4   1  -8   98.20    7.80
   4  -1   8  118.37    5.93
  -4  -1   8  114.57    5.77
  -4  -1   8  104.63    7.17
  -4   1   8   99.47    6.97
  -4   1   9  177.76    9.42
  -4   1  -9  171.64   10.54
  -4  -1  -9  187.60   10.83
   4  -1   9  189.80    7.96
  -4  -1   9  197.20    8.24
  -4  -1   9  174.62    9.44
  -4  -1 -10  117.37    8.84
  -4   1 -10  116.29    9.00
   4  -1  10  132.95    7.00
  -4  -1  10  138.79    7.35
  -4  -1  10  102.46    7.55
  -4   1  10  112.27    7.73
  -4   1 -11  315.72   15.32
  -4  -1 -11  321.94   15.11
   4  -1  11  335.67   11.68
  -4  -1  11  304.57   13.40
  -4   1  11  306.69   13.15
  -4  -1 -12  295.87   15.00
  -4   1 -12  287.09   15.19
   4  -1  12  297.77   11.61
  -4  -1  12  266.19   12.96
  -4   1  12  274.29   12.85
   4   1  13   76.75    6.09
  -4   1  13   73.53    5.84
  -4  -1 -13   79.02    7.95
  -4   1 -13   78.24    8.11
  -4  -1  13   87.15    6.83
   4  -1  13   75.00    6.27
  -4  -1  14    0.12    1.20
   4  -1  14   -0.07    1.23
   4   1  14    1.56    1.73
  -4   1  14    1.45    1.40
  -4   1 -14    0.66    0.88
  -4  -1 -14   -0.13    1.56
   4  -1  15  108.15    8.14
   4   1  15  102.38    7.67
  -4   1  15  107.66    7.70
  -4   1 -15  112.23   10.49
  -4  -1 -15  109.74   10.11
  -4  -1  15  126.96    8.88
   4  -1  16  448.07   17.07
  -4   1 -16  396.45   20.10
  -4  -1 -16  437.26   20.82
   4   1  16  419.45   16.19
  -4   1  16  440.15   16.22
  -4  -1  16  475.79   18.00
   4  -1  17  326.78   15.15
  -4  -1  17  347.21   15.88
   4   1  17  295.51   14.20
  -4   1  17  319.30   14.46
   4  -1  18   27.93    4.24
  -4  -1  18   32.41    4.14
   4   1  18   33.48    4.41
  -4   1  18   30.27    3.83
   4  -1  19    3.68    2.10
   4   1  19    3.37    2.24
  -4   1  19    0.87    1.06
  -4  -1  19    7.95    2.44
   4  -1  20   -2.68    2.48
  -4  -1  20   -0.02    1.96
   4   1  20    2.15    2.33
  -4   1  20    1.43    1.11
   4   1  21   92.96    7.40
  -4   1  21  110.30    9.72
  -4  -1  21  105.42    7.52
  -4   1  21  112.53    7.88
   4  -1  21  100.44    9.63
  -4  -1  21  114.92   10.38
   4   1  21   99.10    9.31
  -4   1 -21  104.20    7.22
  -4   1  21  104.18    8.26
   4  -1  22   -1.70    3.67
  -4  -1  22   -0.72    3.62
  -4  -1  22    1.57    0.60
  -4   1  22    1.78    0.64
   4  -1  22    2.86    1.28
   4   1  22    2.87    1.34
  -4   1  22   -3.67    3.58
  -4  -1 -22    2.35    2.11
  -4   1 -22    2.41    1.64
   4   1  22   -0.01    3.16
  -4  -1 -22    2.41    0.83
  -4   1 -22    2.52    1.02
  -4   1  22    2.19    1.32
  -4  -1  22    2.37    1.30
  -4  -1  23   -1.29    1.87
   4   1  23   -0.65    2.32
  -4   1  23    0.94    1.64
   4   1  23   -0.87    1.49
  -4  -1  23   -2.86    4.22
  -4  -1  23   -0.84    0.84
  -4   1  23    0.27    0.99
   4  -1  23   -0.59    1.36
   4  -1  23   -3.80    3.48
  -4  -1 -23   -1.53    3.39
  -4   1 -23   -0.36    1.80
  -4  -1 -23    0.06    0.69
  -4   1 -23    0.82    0.99
  -4   1  23    0.58    1.41
   4  -1  23   -0.84    0.84
  -4  -1 -23    0.09    0.94
  -4  -1  23   -0.29    0.81
  -4  -1 -24   26.74    3.48
  -4   1  24   22.63    4.14
   4   1  24   29.52    4.31
  -4   1  24   32.34    4.34
  -4  -1  24   29.21    4.06
   4  -1  24   35.27    4.74
  -4  -1  24   28.73    5.40
  -4  -1 -24   33.36    7.11
  -4   1 -24   30.92    6.84
  -4  -1 -24   27.89    3.73
  -4   1 -24   30.36    4.02
  -4  -1  24   30.29    4.73
  -4  -1 -24   26.26    3.72
   4  -1  24   31.03    4.05
  -4   1  24   33.37    4.89
   4  -1 -25  152.44    8.16
  -4  -1 -25  161.45    8.67
   4   1  25  169.30   10.15
  -4   1  25  186.09   10.63
  -4   1 -25  168.90   16.23
  -4  -1  25  182.55   10.32
   4  -1  25  177.07   10.49
  -4  -1 -25  186.60   17.18
  -4  -1 -25  163.74    9.27
  -4   1 -25  164.67    9.46
  -4  -1  25  184.35   11.55
  -4  -1 -25  157.17    9.12
   4  -1  25  168.85    9.56
  -4   1  25  162.62   10.94
   4  -1 -26   28.43    3.52
  -4  -1 -26   27.86    3.62
  -4  -1  26   28.05    4.10
   4   1  26   19.65    3.49
  -4   1  26   29.57    4.25
   4  -1  26   26.09    4.01
  -4   1 -26   25.81    3.76
  -4  -1 -26   27.74    3.85
  -4  -1 -26   25.22    3.62
   4  -1  26   25.20    3.70
  -4   1  26   24.59    4.33
  -4  -1  26   30.61    4.72
   4  -1 -27  238.31   10.39
  -4  -1 -27  248.86   10.87
  -4   1  27  256.42   12.56
  -4  -1  27  243.82   12.03
   4  -1  27  254.52   12.59
   4   1  27  228.86   11.79
  -4  -1 -27  236.42   11.16
  -4   1 -27  237.88   11.35
  -4  -1 -27  234.87   11.36
   4  -1  27  241.37   11.42
  -4   1  27  238.97   13.34
  -4  -1  27  258.05   13.69
   4  -1 -28    1.92    0.81
  -4  -1 -28    2.14    0.81
  -4  -1  28    2.30    1.15
  -4   1  28    2.87    1.50
   4  -1  28    3.22    1.44
   4   1  28    1.74    1.11
  -4   1 -28    3.01    1.20
   4  -1  28    3.06    1.61
  -4   1  28    2.46    1.60
  -4  -1  28    3.28    1.80
  -4  -1 -28    2.37    1.14
  -4  -1  29    4.17    1.52
  -4   1  29    4.01    1.53
   4  -1  29    4.10    1.49
   4   1  29    4.27    1.50
   4  -1 -29    1.51    0.62
  -4  -1 -29    2.10    1.01
  -4   1  29    6.07    2.56
  -4  -1  29    5.05    2.06
  -4  -1 -29    4.65    1.55
   4  -1  29    4.49    1.55
   4   1  30    3.70    1.40
  -4  -1  30    4.52    1.42
  -4   1  30    4.85    1.41
   4  -1  30    5.91    1.91
   4  -1 -30    6.05    1.56
  -4  -1 -30    6.02    1.74
  -4   1  30    3.22    1.54
  -4  -1  30    5.63    1.92
  -4  -1 -30    4.61    1.58
   4  -1  30    4.95    1.50
   4  -1  31   28.19    3.86
  -4   1  31   26.71    3.75
   4   1  31   27.89    3.88
  -4  -1  31   28.82    3.80
   4  -1 -31   30.66    3.65
  -4  -1 -31   29.41    3.56
  -4  -1 -31   32.49    4.10
   4  -1  31   34.13    4.11
  -4   1 -31   23.39    3.46
  -4   1  31   30.19    4.73
  -4  -1  31   30.67    4.55
  -4   1  32    6.30    1.86
   4  -1  32    7.42    1.91
   4   1  32    7.47    1.91
  -4  -1  32    5.50    1.60
   4  -1 -32    5.49    1.35
  -4  -1 -32    6.21    1.59
   4   1 -32    9.03    1.85
  -4   1 -32    5.02    1.48
  -4  -1  32    5.88    1.91
   4  -1  32    8.04    2.02
  -4   1 -32    5.21    1.56
  -4  -1 -32    6.73    1.81
  -4   1  32    4.53    1.76
  -4  -1  33   29.49    3.56
  -4   1  33   23.76    3.20
   4   1  33   23.86    3.28
   4  -1  33   26.58    3.48
   4  -1 -33   27.16    3.18
  -4  -1 -33   24.34    2.99
   4   1 -33   23.27    2.77
  -4   1 -33   23.83    2.90
  -4  -1 -33   28.37    3.54
   4  -1  33   26.06    3.33
  -4   1 -33   23.44    3.17
  -4   1  33   26.04    3.89
  -4  -1  33   24.74    3.68
  -4  -1  34    1.40    0.80
   4  -1  34   -1.03    0.71
   4   1  34   -0.28    0.74
  -4   1  34    0.32    0.37
   4  -1 -34   -0.59    0.34
  -4  -1 -34   -1.05    1.09
   4   1 -34   -1.41    0.89
  -4   1 -34   -0.76    0.89
  -4  -1  34    0.39    0.72
  -4  -1 -34    1.13    0.85
  -4   1 -34    0.75    0.79
   4  -1  34    0.24    0.50
  -4   1  34    1.02    0.94
  -4   1 -35   36.01    3.23
  -4  -1 -35   35.49    3.26
   4  -1 -35   32.23    2.94
   4   1 -35   32.18    2.96
   4  -1  35   36.24    3.63
   4   1  35   32.25    3.43
  -4   1  35   30.49    3.71
  -4   1  35   33.61    3.93
   4  -1  35   33.68    3.34
  -4  -1 -35   32.84    3.52
  -4   1 -35   33.91    3.55
  -4  -1  35   31.55    3.72
   4  -1 -36    0.21    0.64
  -4  -1 -36    0.93    0.84
   4   1 -36   -0.74    0.68
  -4   1 -36   -0.26    0.64
   4  -1  36    0.35    0.57
   4   1  36    2.03    1.21
  -4   1  36    1.47    1.74
   4  -1  36    0.57    0.37
  -4  -1 -36    0.64    0.88
  -4   1 -36    0.55    0.43
  -4   1  36    2.05    1.28
  -4  -1  36   -0.20    0.52
  -4  -1 -37    0.52    0.34
  -4   1 -37    0.35    0.35
   4  -1  37    0.57    0.46
   4   1  37    0.77    0.44
  -4   1  37    0.56    0.31
  -4  -1  37    1.51    0.85
   4  -1  37    0.82    0.48
  -4  -1 -37    1.41    0.84
  -4   1 -37    1.40    0.66
  -4   1  37    1.11    0.48
  -4  -1  37    0.95    0.69
   4  -1  38   16.19    1.81
   4   1  38   18.63    1.99
  -4   1  38   18.13    2.13
  -4  -1  38   14.21    1.86
  -4  -1 -38   19.09    2.05
  -4   1 -38   18.29    2.03
  -4   1  38   17.18    2.19
  -4  -1  38   15.48    1.98
  -4   2   0  543.40   15.56
  -4  -2   0  485.21   14.88
   4  -2   0  401.05    7.88
   4   2   0  461.56   11.01
  -4   2  -1  941.08   20.93
  -4  -2  -1  833.83   19.71
  -4  -2   1  891.89   19.89
  -4   2   1  956.45   20.47
   4   2  -1  811.50   16.17
   4   2  -1  782.30   14.99
   4  -2   2  870.62   13.80
  -4  -2   2  825.04   13.21
  -4  -2  -2  748.79   20.65
  -4   2  -2  923.88   21.03
  -4  -2   2  842.31   19.31
  -4   2   2  890.57   19.58
   4   2  -2  808.74   16.99
   4   2  -2  790.91   16.02
  -4   2   3   56.90    5.04
   4  -2   3   60.34    4.50
  -4  -2   3   55.95    3.80
  -4  -2  -3   62.82    5.75
  -4   2  -3   65.30    5.87
  -4  -2   3   54.28    5.06
   4   2   3   74.04    5.52
   4   2  -3   61.15    4.97
   4   2  -3   64.87    4.87
   4  -2   4   95.96    4.66
  -4  -2   4  105.89    5.07
  -4  -2  -4   93.13    7.08
  -4   2  -4  105.21    7.36
  -4  -2   4   95.17    6.84
  -4   2   4   92.21    6.47
   4   2   4   90.94    6.04
   4   2  -4  102.95    6.51
   4   2  -4   95.44    6.09
  -4   2  -5 1341.05   26.66
  -4  -2   5 1214.28   24.00
  -4   2   5 1231.39   24.15
  -4  -2  -5 1259.13   26.12
   4  -2   5 1283.53   17.99
  -4  -2   5 1307.98   18.37
   4   2   5 1234.71   22.06
   4   2  -5 1295.98   23.85
   4   2  -5 1249.71   22.58
  -4  -2  -6    6.59    1.96
  -4   2  -6    5.38    1.86
  -4  -2   6    6.49    1.86
  -4   2   6    7.08    1.87
   4  -2   6    4.93    1.47
  -4  -2   6    7.65    1.57
   4   2   6    6.77    1.91
   4   2  -6   11.61    2.54
   4   2  -6    8.35    2.19
  -4  -2  -7 1332.66   27.66
  -4   2  -7 1281.35   27.54
  -4  -2   7 1415.60   27.01
   4  -2   7 1421.46   21.52
  -4  -2   7 1444.38   21.55
  -4   2   7 1343.24   25.35
   4   2   7 1365.25   23.87
   4   2  -7 1372.37   26.47
  -4  -2  -8   44.60    5.21
  -4   2  -8   43.57    5.23
   4  -2   8   53.37    4.42
  -4  -2   8   53.61    4.36
  -4  -2   8   49.33    5.10
  -4   2   8   44.16    4.68
   4   2  -8   56.03    5.51
  -4   2  -9  552.54   19.21
  -4  -2  -9  566.30   18.93
  -4  -2   9  611.98   15.53
   4  -2   9  603.83   15.46
  -4  -2   9  577.15   17.80
  -4   2   9  538.26   17.08
   4   2  -9  604.43   18.65
  -4  -2 -10  207.44   11.77
  -4   2 -10  201.17   12.00
  -4  -2  10  204.53   11.09
   4  -2  10  216.51    9.55
  -4  -2  10  225.63    9.81
  -4   2  10  198.75   10.68
   4   2 -10  209.02   11.32
  -4  -2 -11   92.19    8.04
   4  -2  11   98.42    6.73
  -4  -2  11   97.95    6.65
  -4  -2  11   89.01    7.54
  -4   2  11   81.53    6.99
  -4   2 -11   91.23    8.32
  -4  -2 -12   21.83    4.06
   4  -2  12   21.09    3.16
  -4  -2  12   22.13    3.24
  -4   2 -12   21.66    4.17
  -4   2 -13  110.09    9.76
   4  -2  13  106.25    7.62
  -4  -2 -13  116.51    9.69
  -4  -2  13  140.81    8.94
   4  -2  14    1.16    1.83
  -4  -2  14    1.72    1.76
  -4  -2 -14    0.54    0.73
  -4   2 -14    0.05    0.71
   4  -2  15  172.79   10.54
  -4  -2 -15  177.99   12.91
  -4   2 -15  169.39   12.92
  -4  -2  15  190.37   11.23
  -4  -2 -16   95.14    9.85
  -4   2 -16   93.30    9.94
   4  -2  16   94.12    7.85
  -4  -2  16  102.44    8.55
  -4   2 -17  680.42   27.53
  -4  -2 -17  768.74   28.87
   4  -2  17  723.75   23.03
  -4  -2  17  812.61   25.33
  -4   2  18    1.81    1.80
   4  -2  18    0.64    1.96
  -4  -2  18   -1.22    1.51
   4   2  18   -0.26    1.16
  -4  -2 -18    2.59    2.07
  -4   2 -18    0.30    0.89
   4   2  19  182.41   12.38
  -4   2  19  174.29   11.77
  -4  -2 -19  200.89   15.78
  -4   2 -19  190.28   15.47
   4  -2  19  193.66   12.85
  -4  -2  19  210.89   13.65
   4  -2  20   97.91    9.15
   4   2  20   87.34    8.62
  -4   2  20   94.51    8.76
  -4  -2 -20  107.10   11.83
  -4   2 -20  102.22   11.58
  -4  -2  20  109.30    9.89
   4   2  21   56.67    5.77
  -4  -2  21   58.54    5.66
  -4   2  21   55.74    5.48
  -4  -2 -21   64.44    9.40
  -4   2 -21   56.71    8.80
   4  -2  21   57.05    7.43
  -4  -2  21   56.62    7.51
   4  -2  21   57.39    5.86
   4   2  21   49.39    6.99
  -4   2  21   48.83    6.52
  -4  -2 -21   55.03    5.06
  -4   2 -21   62.47    5.68
  -4  -2  21   52.67    5.66
  -4  -2 -21   50.78    4.92
  -4  -2 -21   53.39    5.02
  -4   2  21   55.92    6.04
  -4  -2  22   21.75    3.88
  -4  -2 -22   20.31    3.04
   4   2  22   23.64    3.83
  -4   2  22   26.50    3.93
   4  -2  22   14.82    3.38
   4  -2  22   21.17    3.47
  -4  -2  22   23.72    3.80
   4   2  22   15.95    3.88
  -4   2  22   20.69    4.16
  -4  -2 -22   26.25    6.04
  -4   2 -22   21.93    5.51
  -4  -2  22   12.44    2.38
  -4   2 -22   22.36    3.42
  -4  -2 -22   26.23    3.63
  -4  -2 -22   23.47    3.48
  -4  -2 -22   24.03    3.45
  -4  -2  22   24.39    3.92
  -4   2  22   25.07    4.18
  -4  -2 -23  108.56    7.16
  -4  -2  23  117.18    8.80
   4  -2  23   89.64    7.62
   4  -2  23  106.38    8.07
   4   2  23  105.78    8.00
  -4   2  23   87.57    9.01
  -4  -2  23  116.23    8.11
  -4   2  23  108.66    7.95
  -4  -2 -23  124.78   13.71
  -4   2 -23  116.86   13.14
   4   2  23   88.17    9.30
   4  -2  23  108.81   10.46
  -4  -2  23  110.66   10.59
  -4   2 -23  102.83    7.48
  -4  -2 -23  105.20    7.15
  -4  -2  23  109.85    8.51
  -4  -2 -23  111.84    7.65
  -4  -2 -23  106.51    7.38
  -4   2  23  107.55    8.60
   4  -2  24   30.69    4.32
   4  -2 -24   38.01    4.08
  -4  -2 -24   36.60    4.17
  -4  -2  24   31.91    4.69
  -4   2  24   35.98    4.60
  -4  -2  24   36.44    4.56
   4  -2  24   32.82    4.42
   4   2  24   34.57    4.45
  -4  -2  24   33.52    6.26
  -4   2  24   23.53    5.30
  -4  -2 -24   36.41    7.42
  -4   2 -24   33.05    7.23
  -4   2 -24   40.24    4.58
  -4  -2 -24   37.41    4.34
  -4  -2  24   40.67    5.22
  -4  -2 -24   36.76    4.51
  -4  -2 -24   38.05    4.37
   4  -2  24   40.96    4.70
  -4   2  24   33.69    4.89
  -4  -2 -25  163.57    9.01
   4  -2 -25  152.76    8.30
  -4  -2  25  165.85   10.56
   4  -2  25  126.64    9.18
  -4   2  25  169.30   10.06
   4  -2  25  170.73   10.29
   4   2  25  154.55    9.70
  -4  -2  25  169.45    9.86
  -4  -2 -25  157.18    8.90
  -4   2 -25  164.52    9.44
  -4  -2  25  166.87   10.82
  -4  -2 -25  160.06    9.42
   4  -2  25  158.66    9.37
  -4   2  25  148.74   10.24
   4  -2  26   21.06    4.07
  -4  -2 -26   29.14    3.76
   4  -2 -26   30.69    3.69
  -4  -2  26   27.42    4.52
  -4  -2  26   27.85    3.93
  -4   2  26   32.91    4.40
   4  -2  26   29.03    4.25
   4   2  26   30.61    4.36
  -4   2 -26   35.66    4.44
  -4  -2  26   28.22    4.46
  -4  -2 -26   29.62    3.95
   4  -2  26   31.40    4.26
  -4   2  26   27.40    4.39
   4  -2 -27  397.46   13.56
  -4  -2 -27  405.11   14.16
   4  -2  27  395.31   15.46
  -4  -2  27  393.25   14.69
  -4   2  27  405.08   15.34
   4   2  27  383.75   15.08
  -4   2 -27  387.63   14.39
  -4  -2  27  394.65   16.53
  -4  -2 -27  395.79   14.97
   4  -2  27  381.23   14.53
  -4   2  27  380.44   16.44
   4  -2 -28  118.11    7.43
  -4  -2 -28  123.07    7.80
  -4  -2  28  115.76    7.89
  -4   2  28  128.21    8.56
   4  -2  28  116.87    8.27
   4   2  28  117.55    8.36
  -4   2 -28  124.17    8.08
  -4  -2 -28  121.00    8.26
   4  -2  28  118.73    8.02
  -4   2  28  124.03    9.33
  -4  -2  28  109.51    8.68
  -4  -2  29  160.59    9.17
  -4   2  29  157.04    9.33
   4  -2  29  162.35    9.65
   4   2  29  155.02    9.32
   4  -2 -29  160.60    8.47
  -4  -2 -29  157.80    8.68
  -4  -2 -29  156.92    9.38
   4  -2  29  155.37    9.05
  -4   2  29  150.57   10.21
  -4  -2  29  166.81   10.48
  -4  -2  30    1.67    0.86
   4   2  30    1.27    0.79
   4  -2  30    2.10    1.20
  -4   2  30    2.18    1.04
   4  -2 -30    1.31    0.55
  -4  -2 -30    2.95    1.07
  -4  -2  30    2.99    1.20
  -4  -2 -30    1.60    0.99
  -4   2  30    2.89    1.37
   4  -2  30    2.41    1.30
   4  -2  31    0.14    0.69
  -4  -2  31    0.14    0.36
   4   2  31   -0.74    0.67
  -4   2  31    1.06    0.82
   4  -2 -31    0.21    0.48
  -4  -2 -31    0.03    0.58
  -4  -2  31    1.91    1.43
  -4  -2 -31    0.46    0.87
   4  -2  31    0.03    0.50
  -4   2  31    0.22    0.81
   4  -2 -32  138.68    7.36
  -4  -2 -32  138.31    7.45
  -4  -2  32  126.84    7.42
  -4   2  32  131.16    7.73
   4  -2  32  137.20    8.05
   4   2  32  129.52    7.78
  -4   2  32  132.98    8.77
  -4  -2 -32  134.74    8.01
   4  -2  32  123.09    7.49
  -4   2  32  128.36    8.75
  -4  -2  32  120.21    8.18
   4  -2 -33  430.84   12.25
  -4  -2 -33  415.19   12.27
   4   2 -33  393.20   11.13
  -4   2  33  412.24   12.94
   4   2  33  402.24   13.02
   4  -2  33  411.30   13.25
  -4  -2  33  417.73   12.83
  -4   2  33  411.73   14.70
  -4  -2 -33  414.39   13.53
   4  -2  33  394.91   12.81
  -4   2 -33  380.74   12.64
  -4   2  33  405.07   14.82
  -4  -2  33  393.82   14.09
   4  -2 -34   48.47    3.86
   4   2 -34   45.36    3.59
  -4   2 -34   45.10    3.71
  -4  -2 -34   49.96    4.03
   4  -2  34   45.79    4.18
   4   2  34   41.88    4.01
   4  -2 -34   42.45    3.44
  -4   2  34   44.66    4.60
  -4  -2 -34   52.35    4.58
   4  -2  34   44.98    4.10
  -4   2 -34   46.97    4.29
  -4   2  34   46.13    4.80
  -4  -2  34   44.57    4.53
   4  -2 -35  500.46   11.43
  -4   2 -35  505.61   11.47
   4   2 -35  493.19   10.98
  -4  -2 -35  499.91   11.87
   4  -2  35  510.92   12.93
   4   2  35  500.27   12.85
   4  -2 -35  486.41   10.51
  -4   2  35  491.97   14.19
  -4  -2 -35  545.82   13.89
   4  -2  35  489.56   12.66
  -4   2 -35  521.42   13.34
  -4   2  35  500.60   14.66
  -4  -2  35  469.45   13.62
  -4  -2 -36    0.33    0.30
  -4   2 -36    0.15    0.44
   4  -2  36    0.48    0.60
   4   2  36    0.80    0.61
   4  -2 -36    0.73    0.35
  -4   2  36    1.14    0.88
  -4  -2 -36    0.75    0.68
   4  -2  36    0.28    0.62
  -4   2 -36    0.56    0.48
  -4   2  36    1.06    0.78
  -4  -2  36    0.73    0.32
   4  -2  37   22.43    2.20
   4   2  37   22.77    2.23
  -4   2  37   20.97    2.40
   4  -2  37   23.69    2.27
  -4  -2 -37   26.39    2.58
  -4   2 -37   23.53    2.40
  -4   2  37   22.53    2.58
  -4  -2  37   20.85    2.41
  -4   2  38   14.98    1.68
  -4  -2  38   16.66    1.85
  -4  -2 -38   18.48    1.93
  -4   2 -38   17.32    1.80
  -4   2  38   15.62    1.82
  -4  -2  38   15.80    1.83
  -4  -3   0  641.86   17.43
  -4   3   0  649.43   17.93
   4   3   0  592.35   15.34
   4   3   0  611.79   15.52
  -4   3   1  155.20    8.48
  -4   3  -1  168.93    9.20
  -4  -3   1  158.18    8.30
  -4  -3  -1  172.40    8.97
   4   3   1  160.99    7.71
   4   3  -1  187.57    9.04
   4   3  -1  191.61    9.08
   4   3   1  185.03    8.26
  -4   3   2  338.15   12.32
   4  -3   2  378.56   10.99
  -4  -3   2  394.13   11.29
  -4   3  -2  342.09   12.80
  -4  -3  -2  331.95   12.65
  -4  -3   2  306.90   11.64
   4   3   2  342.27   12.66
   4   3   2  275.71    9.42
   4   3  -2  315.70   12.19
   4   3  -2  318.97   12.09
   4   3   2  296.11    9.80
   4  -3   3  256.42    9.62
  -4  -3  -3  218.62   10.42
  -4   3  -3  235.41   11.18
  -4  -3   3  219.41   10.11
  -4   3   3  227.76   10.17
   4   3   3  229.75   10.37
   4   3  -3  224.67   10.67
   4   3  -3  232.16   10.77
   4  -3   4  374.61   11.54
  -4  -3   4  370.96   11.44
  -4  -3  -4  362.51   13.88
  -4   3  -4  359.39   14.04
  -4  -3   4  376.99   13.31
  -4   3   4  362.92   12.79
   4   3   4  339.70   12.54
   4   3  -4  335.72   13.43
   4   3  -4  349.30   13.50
   4  -3   5   92.44    6.11
  -4  -3   5   96.36    6.09
  -4  -3  -5   79.29    6.55
  -4   3  -5   79.31    6.71
  -4  -3   5   83.07    6.34
  -4   3   5   85.38    6.30
   4   3   5   82.04    6.35
   4   3  -5   84.38    6.94
   4   3  -5   94.61    7.26
   4  -3   6   96.61    6.05
  -4  -3   6   95.04    6.15
  -4  -3  -6   88.83    7.17
  -4   3  -6   87.12    7.10
  -4  -3   6   89.00    6.73
  -4   3   6   93.19    6.63
   4   3   6   89.98    6.69
   4   3  -6   93.48    7.59
   4   3  -6   90.93    7.27
  -4  -3  -7  606.52   18.88
  -4   3  -7  558.29   18.48
  -4  -3   7  607.12   17.93
  -4   3   7  578.57   17.07
   4  -3   7  627.04   16.08
  -4  -3   7  626.80   16.05
   4   3   7  588.73   16.95
   4   3  -7  594.04   19.48
   4   3  -7  624.87   19.48
  -4  -3  -8  165.81   10.03
  -4   3  -8  163.03   10.18
  -4   3   8  156.94    9.02
  -4  -3   8  164.25    9.66
   4  -3   8  164.48    8.59
  -4  -3   8  168.55    8.55
   4   3  -8  167.97   10.68
   4   3  -8  165.14   10.33
  -4   3   9    0.01    0.32
   4  -3   9    1.55    1.41
  -4  -3   9   -0.47    0.68
  -4  -3   9    0.02    0.53
  -4  -3  -9    0.04    0.53
  -4   3  -9   -0.56    1.16
   4   3  -9    1.73    1.43
   4   3  -9    1.03    1.06
  -4  -3 -10  299.80   14.21
  -4   3 -10  277.80   14.09
   4  -3  10  317.02   12.65
  -4  -3  10  308.00   12.51
   4   3 -10  295.57   15.01
   4   3 -10  312.36   15.07
   4  -3  11    0.29    0.93
  -4  -3  11    1.11    1.16
  -4  -3 -11    0.49    0.53
  -4   3 -11    1.97    1.22
   4   3 -11    1.16    0.81
   4   3 -11    2.11    1.26
   4  -3  12   29.00    4.02
  -4  -3  12   34.72    4.29
  -4  -3 -12   36.27    5.31
  -4   3 -12   33.30    5.25
   4   3 -12   38.57    5.61
   4   3 -12   36.93    5.50
  -4  -3 -13    2.63    1.82
  -4   3 -13    0.98    0.74
   4  -3  13   -0.51    2.82
  -4  -3  13   -0.24    2.31
   4   3 -13    1.10    1.19
  -4  -3 -14  365.24   17.89
  -4   3 -14  323.27   17.31
   4  -3  14  325.70   14.60
  -4  -3  14  375.04   16.11
   4   3 -14  344.28   17.79
   4  -3  15   13.25    2.68
  -4  -3  15   14.60    3.10
  -4  -3 -15   19.38    4.20
  -4   3 -15   14.69    3.82
   4   3 -15   17.59    4.20
  -4  -3 -16   80.62    8.99
  -4   3 -16   66.05    8.21
   4  -3  16   65.67    6.68
  -4  -3  16   77.79    7.70
  -4  -3 -17   84.54    9.60
  -4   3 -17   74.33    8.99
   4  -3  17   74.80    7.28
  -4  -3  17   80.81    8.04
   4  -3  18   23.69    4.31
  -4  -3  18   31.79    5.10
  -4  -3 -18   28.78    5.78
  -4   3 -18   26.42    5.33
   4  -3  19    8.13    2.79
  -4  -3  19    8.88    2.32
  -4  -3 -19    6.72    2.57
  -4   3 -19    8.63    2.91
  -4  -3 -19    9.63    2.21
  -4  -3 -19    8.91    2.16
  -4   3  19    9.62    2.71
  -4  -3  20  299.89   12.73
  -4   3  20  279.60   12.04
  -4  -3 -20  319.56   20.76
  -4   3 -20  272.95   18.85
   4  -3  20  287.23   16.49
  -4  -3  20  303.71   17.18
   4   3  20  284.17   12.94
   4  -3  20  281.77   12.51
  -4  -3 -20  278.58   12.68
  -4   3 -20  283.43   12.04
  -4  -3  20  285.09   12.90
  -4  -3 -20  292.13   12.25
  -4  -3 -20  283.78   11.70
  -4  -3 -20  287.32   11.91
  -4   3  20  281.00   13.56
  -4  -3 -21  109.37    7.34
  -4  -3  21  125.84    8.69
  -4  -3  21  121.89    8.15
  -4   3  21  118.53    7.97
   4   3  21   97.26   10.25
  -4   3  21  113.01   10.76
  -4  -3 -21  126.66   13.32
  -4   3 -21  109.59   12.22
   4  -3  21  121.18    8.29
   4  -3  21  111.77   10.27
  -4  -3  21  116.93   11.10
   4   3  21  117.43    8.29
  -4  -3 -21  111.35    7.08
  -4   3 -21  110.82    7.60
  -4  -3  21  110.66    8.17
  -4  -3 -21  115.45    7.87
  -4  -3 -21  119.35    7.84
  -4   3  21  111.38    8.61
  -4  -3  22   12.60    2.74
   4  -3  22   10.52    2.60
  -4  -3 -22   12.73    2.49
  -4   3  22   11.88    3.63
  -4  -3  22   18.31    3.12
  -4   3  22   15.99    2.92
  -4  -3  22   10.97    1.58
   4  -3  22   13.28    2.71
   4   3  22   13.65    2.70
  -4  -3 -22   19.31    5.27
  -4   3 -22   13.08    3.79
  -4  -3 -22   15.40    2.54
  -4   3 -22   15.68    2.91
  -4  -3 -22   12.54    2.43
  -4  -3 -22   15.01    2.76
  -4  -3  22   17.30    3.21
  -4   3  22   15.74    3.24
   4  -3 -23   24.43    3.32
  -4  -3 -23   22.36    3.37
  -4  -3  23   26.11    3.96
   4  -3  23   18.38    3.16
  -4  -3  23   23.25    3.54
  -4   3  23   24.96    3.71
   4  -3  23   30.79    4.24
   4   3  23   24.05    3.77
  -4  -3 -23   37.15    7.44
  -4   3 -23   22.22    5.65
  -4   3 -23   23.52    3.44
  -4  -3  23   27.23    4.19
  -4  -3 -23   24.98    3.75
  -4  -3 -23   25.89    3.69
  -4   3  23   23.69    4.13
  -4  -3 -24   64.20    5.63
   4  -3 -24   61.35    5.28
  -4  -3  24   64.48    6.48
   4  -3  24   52.76    5.58
  -4  -3  24   62.83    5.82
  -4   3  24   60.36    5.79
   4  -3  24   61.95    5.92
   4   3  24   55.36    5.82
  -4   3 -24   63.30    5.80
  -4  -3  24   63.19    6.29
  -4  -3 -24   65.32    6.09
  -4  -3 -24   62.47    5.82
  -4   3  24   55.15    6.22
   4  -3  25   -0.60    0.72
  -4  -3  25    0.51    1.18
   4  -3 -25    1.89    0.74
  -4  -3 -25    0.02    0.96
  -4  -3  25    1.81    0.82
  -4   3  25    0.72    0.56
   4  -3  25    0.36    1.17
   4   3  25   -0.55    1.20
  -4   3 -25    1.85    0.62
  -4  -3 -25    3.02    1.08
   4  -3  25    2.01    0.82
  -4  -3  25    1.57    1.08
  -4   3  25    2.09    1.51
   4  -3 -26   46.16    4.57
  -4  -3 -26   50.03    5.01
  -4  -3  26   50.78    5.71
   4  -3  26   38.96    5.06
  -4   3  26   54.41    5.43
   4   3  26   50.66    5.52
  -4  -3  26   50.42    5.10
   4  -3  26   49.09    5.29
  -4   3 -26   51.09    5.13
  -4  -3  26   49.04    5.57
  -4  -3 -26   47.79    5.21
   4  -3  26   50.23    5.30
  -4   3  26   48.14    5.81
   4  -3 -27   31.45    3.79
  -4  -3 -27   34.01    4.15
  -4  -3  27   31.06    4.63
   4  -3  27   30.84    4.49
  -4  -3  27   32.70    4.05
   4  -3  27   29.46    4.03
   4   3  27   29.88    4.05
  -4   3  27   33.49    4.18
  -4   3 -27   31.95    4.05
  -4   3  27   34.10    4.80
  -4  -3  27   35.37    4.74
  -4  -3 -27   31.30    4.15
   4  -3  27   30.01    4.07
  -4   3  27   32.80    4.86
  -4  -3  28   17.96    3.54
   4  -3  28   12.31    3.04
   4  -3 -28   17.51    2.87
  -4  -3 -28   16.56    2.85
  -4  -3  28   14.30    2.56
  -4   3  28   15.74    2.79
   4  -3  28   16.94    2.95
   4   3  28   16.86    3.02
  -4   3  28   19.33    3.54
  -4  -3 -28   19.70    3.38
   4  -3  28   17.53    3.08
  -4  -3  28   15.82    3.11
  -4   3  28   14.41    3.13
   4  -3 -29   33.60    3.81
  -4  -3 -29   38.60    4.18
  -4   3  29   35.29    4.14
  -4  -3  29   28.74    3.61
   4  -3  29   33.53    4.03
   4   3  29   31.11    4.01
  -4   3  29   34.69    4.85
  -4  -3 -29   39.47    4.65
   4  -3  29   31.40    4.00
  -4   3  29   32.51    4.91
  -4  -3  29   38.94    4.91
  -4  -3 -30   10.98    2.27
   4  -3 -30   15.13    2.39
  -4  -3 -30   15.38    2.57
  -4   3  30   12.34    2.34
  -4  -3  30   14.11    2.42
   4  -3  30   13.65    2.56
   4   3  30   15.22    2.76
  -4   3  30   15.48    3.06
   4  -3  30   16.40    2.86
  -4  -3  30   16.13    3.05
  -4  -3 -30   14.87    2.77
  -4   3  30   14.69    3.06
   4  -3 -31   80.64    5.61
  -4  -3 -31   83.97    5.85
   4  -3  31   82.10    5.96
   4   3  31   79.44    5.97
  -4   3  31   82.56    6.86
   4  -3 -31   79.88    5.38
  -4  -3 -31   87.47    6.50
  -4   3  31   87.15    7.23
   4  -3  31   79.51    6.04
  -4  -3  31   77.74    6.43
   4  -3 -32    0.08    0.64
  -4  -3 -32    1.04    1.30
   4  -3  32    0.43    0.67
   4   3  32    0.61    0.52
  -4   3  32    2.93    1.61
   4  -3 -32    0.78    0.82
  -4  -3  32    0.85    0.80
  -4  -3 -32    3.53    1.67
  -4   3  32    1.62    1.17
   4  -3  32    0.31    0.68
   4  -3 -33   43.62    3.71
  -4  -3 -33   42.61    3.71
   4  -3  33   43.44    3.89
   4   3  33   43.30    3.97
   4  -3 -33   42.63    3.43
  -4   3  33   39.61    4.29
  -4  -3 -33   45.11    4.25
   4  -3  33   41.61    4.03
  -4   3  33   42.40    4.62
  -4  -3  33   39.45    4.13
   4  -3 -34   35.09    3.12
  -4  -3 -34   37.73    3.35
   4   3 -34   32.94    2.84
   4  -3  34   40.07    3.46
   4   3  34   36.93    3.36
  -4   3  34   41.32    4.42
   4  -3 -34   37.15    2.89
  -4  -3 -34   42.56    3.99
   4  -3  34   36.87    3.59
  -4   3 -34   31.57    3.30
  -4   3  34   39.62    4.50
  -4  -3  34   36.41    3.75
  -4  -3 -35    3.66    0.82
  -4   3 -35    3.84    0.98
   4   3  35    3.31    0.93
   4  -3  35    3.86    1.06
  -4   3  35    3.63    1.10
  -4  -3 -35    4.02    1.18
  -4   3 -35    5.08    1.23
   4  -3  35    5.91    1.49
  -4   3  35    3.19    1.17
  -4  -3  35    5.09    1.53
  -4  -3 -36    0.91    0.47
  -4   3 -36   -0.26    0.44
   4  -3  36    2.18    0.31
   4   3  36    2.99    0.67
  -4   3  36    3.62    1.03
  -4   3 -36    3.89    1.07
   4  -3  36    2.78    0.86
  -4   3  36    1.72    0.78
  -4  -3 -36    4.11    0.99
  -4  -3  36    3.34    0.98
  -4  -3  37   15.34    1.90
   4  -3  37   15.57    1.86
  -4   3 -37   11.29    1.55
  -4  -3 -37    8.75    1.27
  -4  -3  37   12.69    1.68
  -4  -4   0   18.42    2.63
   4   4   0   24.69    3.86
   4   4   0   22.33    3.80
   4  -4   1   38.04    4.36
  -4  -4  -1   29.60    3.42
  -4  -4   1   28.23    3.40
   4   4   1   37.13    5.45
   4   4   1   36.34    4.41
   4   4  -1   36.93    4.77
   4   4  -1   36.74    4.91
   4  -4   2   86.70    6.82
  -4  -4  -2   56.20    6.02
  -4  -4   2   56.98    5.36
   4   4  -2   78.30    7.54
   4   4  -2   76.60    7.45
   4  -4   3 1258.90   23.84
  -4  -4   3 1233.79   23.89
  -4  -4  -3 1130.71   22.76
  -4   4  -3 1068.24   22.59
  -4  -4   3 1063.07   22.85
   4   4   3 1216.99   25.87
   4   4  -3 1096.24   27.29
   4   4  -3 1161.53   27.95
  -4  -4  -4    5.21    2.33
  -4  -4   4    3.43    2.01
   4  -4   4   62.69   12.04
  -4  -4   4   96.43   11.35
  -4   4   4    1.10    1.05
  -4   4  -4   10.17    3.85
   4   4   4   14.48    4.11
   4   4  -4   55.40    7.85
   4   4  -4   87.94    9.64
  -4   4  -5    9.77    2.14
  -4  -4  -5   14.17    2.76
  -4   4   5    9.44    2.09
  -4  -4   5   12.54    2.40
   4  -4   5   10.38    2.37
  -4  -4   5   10.72    2.23
   4   4   5   10.33    2.46
   4   4  -5    8.48    2.51
   4   4  -5   14.16    3.19
   4  -4   6   47.91    5.03
  -4  -4   6   51.09    5.37
  -4  -4  -6   40.62    4.75
  -4   4  -6   37.85    4.72
  -4  -4   6   34.54    4.13
  -4   4   6   31.33    3.99
   4   4   6   41.20    4.95
   4   4  -6   38.36    5.60
   4   4  -6   38.80    5.54
   4  -4   7  518.14   16.66
  -4  -4   7  525.02   16.75
  -4  -4  -7  515.16   17.47
  -4   4  -7  516.78   17.99
  -4  -4   7  457.16   16.02
  -4   4   7  443.73   15.35
   4   4  -7  467.48   19.80
   4   4  -7  483.05   19.79
   4  -4   8  449.47   15.80
  -4  -4   8  438.06   15.69
  -4   4  -8  422.99   16.69
  -4  -4  -8  457.92   17.08
   4   4  -8  415.18   19.01
   4   4  -8  421.03   18.95
   4  -4   9 1024.35   24.30
  -4   4  -9 1067.68   27.26
  -4  -4   9 1051.73   24.84
  -4  -4  -9 1101.63   26.97
   4   4  -9  960.35   29.62
   4   4  -9  978.06   29.79
  -4  -4  10  707.44   20.86
  -4  -4 -10  716.19   22.13
  -4   4 -10  675.33   22.12
   4  -4  10  691.79   20.48
   4   4 -10  652.67   24.97
   4   4 -10  655.35   24.46
  -4  -4 -11   16.35    3.27
   4  -4  11   11.60    2.81
  -4  -4  11   12.04    2.82
   4   4 -11   16.15    4.05
   4   4 -11   13.48    4.11
   4  -4  12   13.45    3.05
  -4  -4  12   14.34    3.00
  -4  -4 -12   12.21    2.86
   4   4 -12    9.79    3.37
   4   4 -12   11.81    3.63
  -4  -4 -13  132.98   10.37
   4  -4  13  112.57    8.84
  -4  -4  13  117.79    9.33
   4   4 -13  119.85   11.26
   4   4 -13  122.88   11.44
  -4  -4 -14  232.19   14.08
   4  -4  14  200.40   12.03
  -4  -4  14  216.13   12.88
   4   4 -14  200.77   14.96
   4   4 -14  203.90   14.89
  -4  -4 -15   55.67    7.18
   4  -4  15   49.22    6.14
  -4  -4  15   56.32    6.91
   4   4 -15   53.09    7.76
   4   4 -15   38.24    6.52
  -4  -4 -16  511.12   22.48
   4  -4  16  423.72   18.46
  -4  -4  16  516.69   21.18
   4   4 -16  437.93   23.00
   4   4 -17   61.57    8.78
   4  -4  17   62.90    7.22
  -4  -4  17   77.76    8.59
  -4   4  17   79.95    7.07
  -4  -4 -17   71.85    5.83
  -4   4  17   79.80    7.20
  -4  -4 -17   69.32    5.84
   4   4 -18  894.09   33.33
   4  -4  18  876.54   28.14
  -4  -4  18  970.45   30.74
  -4   4  18  906.75   23.84
  -4  -4 -18  881.75   21.35
  -4  -4 -18  951.61   21.52
  -4  -4 -18  926.57   21.40
  -4   4  18  896.49   24.16
  -4  -4 -19    4.51    1.58
  -4  -4  19    2.91    1.29
   4  -4  19    2.07    1.78
  -4  -4  19    1.87    2.34
  -4   4 -19    4.35    1.41
  -4   4  19    5.03    2.39
  -4  -4 -19    5.16    1.70
  -4  -4 -19    4.23    1.47
  -4  -4 -19    6.75    2.00
  -4   4  19    5.54    2.14
  -4  -4 -20    3.26    1.38
  -4  -4  20    1.99    0.92
   4  -4  20    2.91    1.76
  -4  -4  20    3.99    2.37
  -4   4  20    4.32    1.84
  -4   4 -20    3.32    1.50
  -4  -4 -20    3.55    1.48
  -4   4  20    2.19    1.38
  -4  -4 -20    3.86    1.36
   4  -4 -21  196.80    9.57
  -4  -4 -21  195.82   10.02
  -4  -4  21  200.77   10.71
   4  -4  21  183.27   10.41
  -4  -4  21  195.85   14.51
  -4   4 -21  204.41   10.00
  -4   4  21  203.20   11.44
  -4  -4 -21  210.04   10.82
  -4  -4 -21  209.43   10.53
  -4   4  21  187.39   11.30
   4  -4 -22  258.95   11.04
  -4  -4 -22  278.00   11.97
  -4  -4  22  304.08   13.29
   4  -4  22  239.60   11.95
  -4   4 -22  289.77   11.91
  -4   4  22  256.59   12.91
  -4  -4 -22  285.55   12.64
  -4  -4 -22  272.73   12.12
  -4   4  22  258.95   13.32
  -4  -4  23    1.44    0.88
   4  -4 -23    0.38    0.84
   4  -4  23    1.55    0.78
  -4  -4 -23    0.15    0.82
  -4   4  23    0.57    0.86
  -4   4 -23    1.47    0.79
  -4  -4  23    1.09    0.53
  -4  -4 -23    1.11    1.02
  -4  -4 -23    0.08    0.51
  -4   4  23    0.43    0.63
  -4  -4  24    0.30    1.38
   4  -4  24    1.34    1.14
   4  -4 -24    3.11    1.17
  -4  -4 -24    3.83    1.10
  -4  -4  24    4.75    1.37
  -4   4 -24    4.19    1.41
  -4   4  24    2.34    1.27
  -4  -4  24    4.91    1.71
  -4  -4 -24    4.82    1.75
  -4   4  24    4.10    1.61
   4  -4 -25   76.65    5.95
  -4  -4 -25   79.42    6.33
  -4  -4 -25   75.64    7.04
  -4  -4  25   75.60    6.65
   4  -4  25   58.18    6.13
   4  -4  25   72.65    6.00
  -4  -4  25   74.06    5.85
   4  -4 -25   76.35    6.15
  -4   4 -25   74.15    5.93
  -4   4  25   73.32    6.91
  -4  -4  25   72.60    6.50
  -4  -4 -25   73.89    6.52
   4  -4  25   76.69    6.59
  -4   4  25   67.42    6.73
   4  -4 -26   80.48    6.08
  -4  -4 -26   86.56    6.58
  -4  -4 -26   88.54    7.31
  -4  -4  26   76.85    6.79
   4  -4  26   72.71    6.53
   4  -4  26   86.50    6.46
   4   4  26   90.52    6.89
[truncated: 440,147 more chars]
