# Supplementary material for: Unsymmetrical sulfoxides with sterically hindered catechol fragment: synthesis, structure, electrochemical properties, and antiradical activity
Source: Beilstein J Org Chem. 2026 Jun 1;22:828–37. doi: 10.3762/bjoc.22.65 (PMC13245472; doi:10.3762/bjoc.22.65)
Supplement: File 2 — Crystallographic information files. [file Beilstein_J_Org_Chem-22-828-s002.zip › 4a.cif]

data_41
_audit_creation_date               2026-03-20
_audit_creation_method
;
Olex2 1.5
(compiled 2025.04.05 svn.rf049d14d for OlexSys, GUI svn.r7224)
;
_shelx_SHELXL_version_number       '2018/3'
_audit_contact_author_address      ?
_audit_contact_author_email        ?
_audit_contact_author_name         ''
_audit_contact_author_phone        ?
_publ_contact_author_id_orcid      ?
_publ_section_references
;
Dolomanov, O.V., Bourhis, L.J., Gildea, R.J, Howard, J.A.K. & Puschmann, H.
 (2009), J. Appl. Cryst. 42, 339-341.

Sheldrick, G.M. (2015). Acta Cryst. C71, 3-8.
;
_chemical_name_common              ?
_chemical_name_systematic          ?
_chemical_formula_moiety           '2(C19 H30 O3 S), 0.25(C6 H14)'
_chemical_formula_sum              'C39.50 H63.50 O6 S2'
_chemical_formula_weight           698.52
_chemical_melting_point            ?
loop_
  _atom_type_symbol
  _atom_type_description
  _atom_type_scat_dispersion_real
  _atom_type_scat_dispersion_imag
  _atom_type_scat_source
 'C' 'C' 0.0033 0.0016 'International Tables Vol C Tables 4.2.6.8 and 6.1.1.4'
 'H' 'H' 0.0000 0.0000 'International Tables Vol C Tables 4.2.6.8 and 6.1.1.4'
 'O' 'O' 0.0106 0.0060 'International Tables Vol C Tables 4.2.6.8 and 6.1.1.4'
 'S' 'S' 0.1246 0.1234 'International Tables Vol C Tables 4.2.6.8 and 6.1.1.4'

_shelx_space_group_comment
;
The symmetry employed for this shelxl refinement is uniquely defined
by the following loop, which should always be used as a source of
symmetry information in preference to the above space-group names.
They are only intended as comments.
;
_space_group_crystal_system        'monoclinic'
_space_group_IT_number             14
_space_group_name_H-M_alt          'P 1 21/n 1'
_space_group_name_Hall             '-P 2yn'
loop_
  _space_group_symop_operation_xyz
 'x, y, z'
 '-x+1/2, y+1/2, -z+1/2'
 '-x, -y, -z'
 'x-1/2, -y-1/2, z-1/2'

_cell_length_a                     10.419(8)
_cell_length_b                     29.386(16)
_cell_length_c                     15.691(10)
_cell_angle_alpha                  90
_cell_angle_beta                   101.33(3)
_cell_angle_gamma                  90
_cell_volume                       4711(5)
_cell_formula_units_Z              4
_cell_measurement_reflns_used      5635
_cell_measurement_temperature      293(2)
_cell_measurement_theta_max        30.50
_cell_measurement_theta_min        2.17
_shelx_estimated_absorpt_T_max     0.988
_shelx_estimated_absorpt_T_min     0.903
_exptl_absorpt_coefficient_mu      0.149
_exptl_absorpt_correction_T_max    0.7465
_exptl_absorpt_correction_T_min    0.5726
_exptl_absorpt_correction_type     multi-scan
_exptl_absorpt_process_details     
;
SADABS-2016/2 (Bruker,2016/2) was used for absorption correction.
wR2(int) was 0.0930 before and 0.0711 after correction.
The Ratio of minimum to maximum transmission is 0.7670.
The \l/2 correction factor is Not present.
;
_exptl_absorpt_special_details
_exptl_crystal_colour              'colourless'
_exptl_crystal_colour_primary      'colourless'
_exptl_crystal_density_diffrn      0.985
_exptl_crystal_density_meas        ?
_exptl_crystal_density_method      ?
_exptl_crystal_description         parallelepiped
_exptl_crystal_F_000               1522
_exptl_crystal_size_max            0.7
_exptl_crystal_size_mid            0.18
_exptl_crystal_size_min            0.08
_exptl_transmission_factor_max     ?
_exptl_transmission_factor_min     ?
_diffrn_reflns_av_R_equivalents    0.0812
_diffrn_reflns_av_unetI/netI       0.0677
_diffrn_reflns_Laue_measured_fraction_full  0.997
_diffrn_reflns_Laue_measured_fraction_max  0.997
_diffrn_reflns_limit_h_max         12
_diffrn_reflns_limit_h_min         -12
_diffrn_reflns_limit_k_max         35
_diffrn_reflns_limit_k_min         -35
_diffrn_reflns_limit_l_max         19
_diffrn_reflns_limit_l_min         -19
_diffrn_reflns_number              42998
_diffrn_reflns_point_group_measured_fraction_full  0.997
_diffrn_reflns_point_group_measured_fraction_max  0.997
_diffrn_reflns_theta_full          25.242
_diffrn_reflns_theta_max           25.682
_diffrn_reflns_theta_min           2.111
_diffrn_ambient_temperature        293(2)
_diffrn_detector_area_resol_mean   ?
_diffrn_measured_fraction_theta_full  0.997
_diffrn_measured_fraction_theta_max  0.997
_diffrn_measurement_device_type    'Bruker APEX-II CCD'
_diffrn_measurement_method         '\f and \w scans'
_diffrn_radiation_type             MoK\a
_diffrn_radiation_wavelength       0.71073
_diffrn_source                     ?
_reflns_Friedel_coverage           0.000
_reflns_Friedel_fraction_full      .
_reflns_Friedel_fraction_max       .
_reflns_number_gt                  5979
_reflns_number_total               8917
_reflns_special_details
;
 Reflections were merged by SHELXL according to the crystal
 class for the calculation of statistics and refinement.
 
 _reflns_Friedel_fraction is defined as the number of unique
 Friedel pairs measured divided by the number that would be
 possible theoretically, ignoring centric projections and
 systematic absences.
;
_reflns_threshold_expression       'I > 2\s(I)'
_computing_cell_refinement         'SAINT V8.38A (?, 2016)'
_computing_data_collection         ?
_computing_data_reduction          'SAINT V8.38A (?, 2016)'
_computing_molecular_graphics      'Olex2 1.5 (Dolomanov et al., 2009)'
_computing_publication_material    'Olex2 1.5 (Dolomanov et al., 2009)'
_computing_structure_refinement    'SHELXL 2018/3 (Sheldrick, 2015)'
_computing_structure_solution      ?
_refine_diff_density_max           0.861
_refine_diff_density_min           -0.285
_refine_diff_density_rms           0.079
_refine_ls_extinction_coef         .
_refine_ls_extinction_method       none
_refine_ls_goodness_of_fit_ref     1.151
_refine_ls_hydrogen_treatment      constr
_refine_ls_matrix_type             full
_refine_ls_number_parameters       512
_refine_ls_number_reflns           8917
_refine_ls_number_restraints       139
_refine_ls_R_factor_all            0.1591
_refine_ls_R_factor_gt             0.1158
_refine_ls_restrained_S_all        1.166
_refine_ls_shift/su_max            0.001
_refine_ls_shift/su_mean           0.000
_refine_ls_structure_factor_coef   Fsqd
_refine_ls_weighting_details      
 'w=1/[\s^2^(Fo^2^)+(0.0900P)^2^+10.0000P] where P=(Fo^2^+2Fc^2^)/3'
_refine_ls_weighting_scheme        calc
_refine_ls_wR_factor_gt            0.2716
_refine_ls_wR_factor_ref           0.2965
_refine_special_details            ?
_olex2_refinement_description
;
1. Fixed Uiso
 At 1.2 times of:
  All C(H) groups, All C(H,H) groups
 At 1.5 times of:
  All C(H,H,H) groups, All O(H) groups
2. Restrained distances
 C1S-C2S = C2S-C3S = C3S-C4S = C4S-C5S = C5S-C6S
 1.54 with sigma of 0.01
 C1S-C3S = C2S-C4S = C3S-C5S = C4S-C6S
 2.54 with sigma of 0.01
 C34-C35A = C35A-C36A = C36A-C37A = C37A-C38A = C38A-C34
 1.5 with sigma of 0.01
 C35A-C38A = C34-C36A = C34-C37A
 2.45 with sigma of 0.01
 C34-C35 = C35-C36 = C36-C37 = C37-C38 = C38-C34
 1.5 with sigma of 0.01
 C15-C16 = C16-C17 = C17-C18 = C18-C19 = C19-C15
 1.5 with sigma of 0.01
3. Rigid bond restraints
 S1, C15
 with sigma for 1-2 distances of 0.001 and sigma for 1-3 distances of 0.002
 C17, C18, C18, C19
 with sigma for 1-2 distances of 0.01 and sigma for 1-3 distances of 0.02
4. Uiso/Uaniso restraints and constraints
Uanis(C4S) \\sim Ueq: with sigma of 0.003 and sigma for terminal atoms of 0.006
Uanis(C5S) \\sim Ueq: with sigma of 0.005 and sigma for terminal atoms of 0.01
Uanis(C3S) \\sim Ueq, Uanis(C6S) \\sim Ueq, Uanis(C2S) \\sim Ueq, Uanis(C1S)
\\sim Ueq: with sigma of 0.01 and sigma for terminal atoms of 0.02
Uanis(C38A) \\sim Ueq, Uanis(C36A) \\sim Ueq, Uanis(C37A) \\sim Ueq: with sigma
of 0.01 and sigma for terminal atoms of 0.02
Uanis(C36) \\sim Ueq: with sigma of 0.005 and sigma for terminal atoms of 0.01
Uanis(C38) \\sim Ueq, Uanis(C34) \\sim Ueq, Uanis(C37) \\sim Ueq: with sigma of
0.01 and sigma for terminal atoms of 0.02
Uanis(C16) \\sim Ueq, Uanis(C17) \\sim Ueq, Uanis(C18) \\sim Ueq, Uanis(C19)
\\sim Ueq, Uanis(C15) \\sim Ueq: with sigma of 0.01 and sigma for terminal
atoms of 0.02
Uanis(C35) = Uanis(C35A)
Uanis(C36A) = Uanis(C36)
5. Others
 Sof(H34A)=Sof(C36A)=Sof(H36C)=Sof(H36D)=Sof(C37A)=Sof(H37C)=Sof(H37D)=
 Sof(C38A)=Sof(H38C)=Sof(H38D)=Sof(C35A)=Sof(H35C)=Sof(H35D)=1-FVAR(1)
 Sof(H34)=Sof(C35)=Sof(H35A)=Sof(H35B)=Sof(C36)=Sof(H36A)=Sof(H36B)=Sof(C37)=
 Sof(H37A)=Sof(H37B)=Sof(C38)=Sof(H38A)=Sof(H38B)=FVAR(1)
 Fixed Sof: C1S(0.25) H1SA(0.25) H1SB(0.25) H1SC(0.25) C2S(0.25) H2SA(0.25)
 H2SB(0.25) C3S(0.25) H3SA(0.25) H3SB(0.25) C4S(0.25) H4SA(0.25) H4SB(0.25)
 C5S(0.25) H5SA(0.25) H5SB(0.25) C6S(0.25) H6SA(0.25) H6SB(0.25) H6SC(0.25)
6.a Ternary CH refined with riding coordinates:
 C15(H15), C34(H34), C34(H34A)
6.b Secondary CH2 refined with riding coordinates:
 C16(H16A,H16B), C17(H17A,H17B), C18(H18A,H18B), C19(H19A,H19B), C35(H35A,
 H35B), C36(H36A,H36B), C37(H37A,H37B), C38(H38A,H38B), C36A(H36C,H36D),
 C37A(H37C,H37D), C38A(H38C,H38D), C2S(H2SA,H2SB), C3S(H3SA,H3SB), C4S(H4SA,
 H4SB), C5S(H5SA,H5SB), C35A(H35C,H35D)
6.c Aromatic/amide H refined with riding coordinates:
 C5(H5A), C24(H24)
6.d Idealised Me refined as rotating group:
 C8(H8A,H8B,H8C), C9(H9A,H9B,H9C), C10(H10A,H10B,H10C), C12(H12A,H12B,H12C),
 C13(H13A,H13B,H13C), C14(H14A,H14B,H14C), C27(H27A,H27B,H27C), C28(H28A,H28B,
 H28C), C29(H29A,H29B,H29C), C31(H31A,H31B,H31C), C32(H32A,H32B,H32C), C33(H33A,
 H33B,H33C), C1S(H1SA,H1SB,H1SC), C6S(H6SA,H6SB,H6SC)
6.e Idealised tetrahedral OH refined as rotating group:
 O2(H2), O3(H3), O5(H5), O6(H6)
;
_atom_sites_solution_hydrogens     geom
_atom_sites_solution_primary       ?
_atom_sites_solution_secondary     ?
loop_
  _atom_site_label
  _atom_site_type_symbol
  _atom_site_fract_x
  _atom_site_fract_y
  _atom_site_fract_z
  _atom_site_U_iso_or_equiv
  _atom_site_adp_type
  _atom_site_occupancy
  _atom_site_site_symmetry_order
  _atom_site_calc_flag
  _atom_site_refinement_flags_posn
  _atom_site_refinement_flags_adp
  _atom_site_refinement_flags_occupancy
  _atom_site_disorder_assembly
  _atom_site_disorder_group
 S1 S -0.47401(12) 0.72103(4) 0.44940(10) 0.0527(4) Uani 1 1 d . U . . .
 O1 O -0.4310(4) 0.76001(13) 0.3987(3) 0.0786(14) Uani 1 1 d . . . . .
 O2 O -0.2049(3) 0.72344(11) 0.4101(3) 0.0598(10) Uani 1 1 d . . . . .
 H2 H -0.262210 0.741598 0.389146 0.090 Uiso 1 1 calc R U . . .
 O3 O -0.0556(4) 0.65599(12) 0.3758(3) 0.0666(11) Uani 1 1 d . . . . .
 H3 H -0.041994 0.683365 0.382587 0.100 Uiso 1 1 calc R U . . .
 C1 C -0.3824(4) 0.67267(16) 0.4263(3) 0.0426(11) Uani 1 1 d . . . . .
 C2 C -0.2573(5) 0.68113(15) 0.4097(3) 0.0446(11) Uani 1 1 d . . . . .
 C3 C -0.1768(5) 0.64595(16) 0.3905(3) 0.0473(12) Uani 1 1 d . . . . .
 C4 C -0.2225(5) 0.60105(16) 0.3875(3) 0.0496(12) Uani 1 1 d . . . . .
 C5 C -0.3500(5) 0.59411(17) 0.4008(3) 0.0520(13) Uani 1 1 d . . . . .
 H5A H -0.381186 0.564379 0.397299 0.062 Uiso 1 1 calc R U . . .
 C6 C -0.4335(5) 0.62791(16) 0.4187(3) 0.0479(12) Uani 1 1 d . . . . .
 C7 C -0.1368(6) 0.56144(19) 0.3668(4) 0.0683(17) Uani 1 1 d . . . . .
 C8 C -0.2051(7) 0.5152(2) 0.3709(6) 0.099(3) Uani 1 1 d . . . . .
 H8A H -0.230296 0.512050 0.426253 0.148 Uiso 1 1 calc R U . . .
 H8B H -0.145927 0.491119 0.363582 0.148 Uiso 1 1 calc R U . . .
 H8C H -0.281433 0.513639 0.325429 0.148 Uiso 1 1 calc R U . . .
 C9 C -0.1083(10) 0.5678(3) 0.2764(5) 0.113(3) Uani 1 1 d . . . . .
 H9A H -0.188344 0.565636 0.234225 0.169 Uiso 1 1 calc R U . . .
 H9B H -0.048841 0.544522 0.265410 0.169 Uiso 1 1 calc R U . . .
 H9C H -0.069497 0.597128 0.272440 0.169 Uiso 1 1 calc R U . . .
 C10 C -0.0075(6) 0.5595(2) 0.4345(5) 0.084(2) Uani 1 1 d . . . . .
 H10A H 0.040957 0.587043 0.431771 0.126 Uiso 1 1 calc R U . . .
 H10B H 0.043435 0.533964 0.422219 0.126 Uiso 1 1 calc R U . . .
 H10C H -0.026563 0.556211 0.491633 0.126 Uiso 1 1 calc R U . . .
 C11 C -0.5789(5) 0.6159(2) 0.4246(4) 0.0615(15) Uani 1 1 d . . . . .
 C12 C -0.6118(6) 0.6321(2) 0.5107(4) 0.0798(19) Uani 1 1 d . . . . .
 H12A H -0.550574 0.619166 0.558264 0.120 Uiso 1 1 calc R U . . .
 H12B H -0.698835 0.622498 0.513925 0.120 Uiso 1 1 calc R U . . .
 H12C H -0.606697 0.664652 0.513664 0.120 Uiso 1 1 calc R U . . .
 C13 C -0.6732(6) 0.6388(2) 0.3480(4) 0.081(2) Uani 1 1 d . . . . .
 H13A H -0.660591 0.625777 0.294196 0.121 Uiso 1 1 calc R U . . .
 H13B H -0.655477 0.670867 0.348154 0.121 Uiso 1 1 calc R U . . .
 H13C H -0.762009 0.633999 0.354350 0.121 Uiso 1 1 calc R U . . .
 C14 C -0.6021(7) 0.5639(2) 0.4175(6) 0.097(3) Uani 1 1 d . . . . .
 H14A H -0.596889 0.553917 0.360050 0.146 Uiso 1 1 calc R U . . .
 H14B H -0.687191 0.556980 0.428848 0.146 Uiso 1 1 calc R U . . .
 H14C H -0.536537 0.548618 0.459244 0.146 Uiso 1 1 calc R U . . .
 C15 C -0.4069(6) 0.7284(3) 0.5665(5) 0.087(2) Uani 1 1 d D U . . .
 H15 H -0.398218 0.698166 0.593286 0.104 Uiso 1 1 calc R U . . .
 C16 C -0.4996(10) 0.7554(4) 0.6086(8) 0.157(4) Uani 1 1 d D U . . .
 H16A H -0.558679 0.772865 0.565159 0.188 Uiso 1 1 calc R U . . .
 H16B H -0.551173 0.735242 0.637398 0.188 Uiso 1 1 calc R U . . .
 C17 C -0.4209(12) 0.7861(5) 0.6721(9) 0.188(5) Uani 1 1 d D U . . .
 H17A H -0.446603 0.817423 0.658631 0.226 Uiso 1 1 calc R U . . .
 H17B H -0.435279 0.779283 0.730026 0.226 Uiso 1 1 calc R U . . .
 C18 C -0.2822(13) 0.7800(5) 0.6690(9) 0.202(5) Uani 1 1 d D U . . .
 H18A H -0.236459 0.764788 0.721032 0.242 Uiso 1 1 calc R U . . .
 H18B H -0.240684 0.809121 0.663910 0.242 Uiso 1 1 calc R U . . .
 C19 C -0.2807(9) 0.7513(4) 0.5902(7) 0.140(4) Uani 1 1 d D U . . .
 H19A H -0.265519 0.770191 0.542480 0.168 Uiso 1 1 calc R U . . .
 H19B H -0.210925 0.728922 0.602687 0.168 Uiso 1 1 calc R U . . .
 S2 S -0.47678(12) 0.71403(4) 0.92467(9) 0.0512(4) Uani 1 1 d . . . . .
 O4 O -0.4283(4) 0.76084(12) 0.9031(3) 0.0645(11) Uani 1 1 d . . . . .
 O5 O -0.2076(3) 0.72263(13) 0.8965(3) 0.0663(11) Uani 1 1 d . . . . .
 H5 H -0.260570 0.740066 0.911424 0.099 Uiso 1 1 calc R U . . .
 O6 O -0.0736(3) 0.67023(14) 0.8079(3) 0.0659(11) Uani 1 1 d . . . . .
 H6 H -0.051970 0.691891 0.840513 0.099 Uiso 1 1 calc R U . . .
 C20 C -0.4022(5) 0.67546(16) 0.8602(3) 0.0463(12) Uani 1 1 d . . . . .
 C21 C -0.2724(5) 0.68562(16) 0.8553(3) 0.0485(12) Uani 1 1 d . . . . .
 C22 C -0.2005(5) 0.65911(17) 0.8081(3) 0.0485(12) Uani 1 1 d . . . . .
 C23 C -0.2597(5) 0.62176(16) 0.7620(3) 0.0478(12) Uani 1 1 d . . . . .
 C24 C -0.3920(5) 0.61334(17) 0.7647(3) 0.0504(12) Uani 1 1 d . . . . .
 H24 H -0.432058 0.588646 0.733119 0.060 Uiso 1 1 calc R U . . .
 C25 C -0.4674(5) 0.63904(16) 0.8107(3) 0.0463(12) Uani 1 1 d . . . . .
 C26 C -0.1833(6) 0.59168(19) 0.7090(4) 0.0617(15) Uani 1 1 d . . . . .
 C27 C -0.1372(7) 0.6211(3) 0.6380(5) 0.087(2) Uani 1 1 d . . . . .
 H27A H -0.088284 0.646766 0.664862 0.131 Uiso 1 1 calc R U . . .
 H27B H -0.212127 0.631612 0.596987 0.131 Uiso 1 1 calc R U . . .
 H27C H -0.082781 0.603055 0.608417 0.131 Uiso 1 1 calc R U . . .
 C28 C -0.2691(7) 0.5520(2) 0.6633(5) 0.096(2) Uani 1 1 d . . . . .
 H28A H -0.340868 0.564178 0.621734 0.143 Uiso 1 1 calc R U . . .
 H28B H -0.302419 0.534511 0.705922 0.143 Uiso 1 1 calc R U . . .
 H28C H -0.217000 0.532753 0.634127 0.143 Uiso 1 1 calc R U . . .
 C29 C -0.0656(6) 0.5700(2) 0.7690(5) 0.085(2) Uani 1 1 d . . . . .
 H29A H -0.095547 0.551093 0.810948 0.127 Uiso 1 1 calc R U . . .
 H29B H -0.009836 0.593496 0.798433 0.127 Uiso 1 1 calc R U . . .
 H29C H -0.017511 0.551885 0.735111 0.127 Uiso 1 1 calc R U . . .
 C30 C -0.6163(5) 0.62913(19) 0.8022(4) 0.0572(14) Uani 1 1 d . . . . .
 C31 C -0.6524(7) 0.6207(2) 0.8922(4) 0.082(2) Uani 1 1 d . . . . .
 H31A H -0.641814 0.648377 0.925274 0.124 Uiso 1 1 calc R U . . .
 H31B H -0.595932 0.597673 0.922760 0.124 Uiso 1 1 calc R U . . .
 H31C H -0.741699 0.610723 0.884321 0.124 Uiso 1 1 calc R U . . .
 C32 C -0.6979(6) 0.6695(2) 0.7563(5) 0.0782(19) Uani 1 1 d . . . . .
 H32A H -0.680068 0.673222 0.698937 0.117 Uiso 1 1 calc R U . . .
 H32B H -0.674713 0.696862 0.789134 0.117 Uiso 1 1 calc R U . . .
 H32C H -0.789412 0.663399 0.752317 0.117 Uiso 1 1 calc R U . . .
 C33 C -0.6581(6) 0.5857(2) 0.7462(5) 0.085(2) Uani 1 1 d . . . . .
 H33A H -0.614169 0.559556 0.775091 0.128 Uiso 1 1 calc R U . . .
 H33B H -0.634633 0.589154 0.690374 0.128 Uiso 1 1 calc R U . . .
 H33C H -0.751027 0.581570 0.738734 0.128 Uiso 1 1 calc R U . . .
 C34 C -0.3829(6) 0.7024(2) 1.0324(4) 0.0715(17) Uani 1 1 d D U . . .
 H34 H -0.290163 0.701340 1.028554 0.086 Uiso 0.79(2) 1 calc R U P A 1
 H34A H -0.294933 0.691618 1.029097 0.086 Uiso 0.21(2) 1 calc R U P A 2
 C35 C -0.400(2) 0.7400(4) 1.0959(8) 0.098(3) Uani 0.79(2) 1 d D . P A 1
 H35A H -0.343745 0.765619 1.090413 0.117 Uiso 0.79(2) 1 calc R U P A 1
 H35B H -0.490292 0.750447 1.085344 0.117 Uiso 0.79(2) 1 calc R U P A 1
 C36 C -0.3631(18) 0.7187(5) 1.1845(8) 0.128(5) Uani 0.79(2) 1 d D U P A 1
 H36A H -0.272253 0.725136 1.209724 0.153 Uiso 0.79(2) 1 calc R U P A 1
 H36B H -0.417601 0.730509 1.222898 0.153 Uiso 0.79(2) 1 calc R U P A 1
 C37 C -0.3834(16) 0.6693(4) 1.1717(6) 0.122(5) Uani 0.79(2) 1 d D U P A 1
 H37A H -0.455302 0.659376 1.198209 0.146 Uiso 0.79(2) 1 calc R U P A 1
 H37B H -0.305192 0.652992 1.198956 0.146 Uiso 0.79(2) 1 calc R U P A 1
 C38 C -0.4141(19) 0.6596(4) 1.0757(7) 0.126(6) Uani 0.79(2) 1 d D U P A 1
 H38A H -0.361151 0.634573 1.061838 0.152 Uiso 0.79(2) 1 calc R U P A 1
 H38B H -0.505721 0.651774 1.057025 0.152 Uiso 0.79(2) 1 calc R U P A 1
 C36A C -0.420(6) 0.7319(15) 1.171(2) 0.128(5) Uani 0.21(2) 1 d D U P A 2
 H36C H -0.345793 0.729089 1.218779 0.153 Uiso 0.21(2) 1 calc R U P A 2
 H36D H -0.478651 0.754987 1.185920 0.153 Uiso 0.21(2) 1 calc R U P A 2
 C37A C -0.490(8) 0.6873(18) 1.155(3) 0.17(3) Uani 0.21(2) 1 d D U P A 2
 H37C H -0.583963 0.691929 1.146226 0.208 Uiso 0.21(2) 1 calc R U P A 2
 H37D H -0.463527 0.667141 1.203835 0.208 Uiso 0.21(2) 1 calc R U P A 2
 C38A C -0.456(3) 0.6667(8) 1.0742(15) 0.043(8) Uani 0.21(2) 1 d D U P A 2
 H38C H -0.534464 0.657430 1.034105 0.052 Uiso 0.21(2) 1 calc R U P A 2
 H38D H -0.400838 0.640044 1.089397 0.052 Uiso 0.21(2) 1 calc R U P A 2
 C1S C -0.562(2) 0.5391(11) 0.143(2) 0.119(11) Uani 0.25 1 d D U P . .
 H1SA H -0.497455 0.531630 0.109856 0.179 Uiso 0.25 1 calc R U P . .
 H1SB H -0.549546 0.520571 0.194730 0.179 Uiso 0.25 1 calc R U P . .
 H1SC H -0.554295 0.570627 0.159700 0.179 Uiso 0.25 1 calc R U P . .
 C2S C -0.698(2) 0.5304(13) 0.089(3) 0.19(2) Uani 0.25 1 d D U P . .
 H2SA H -0.733433 0.502763 0.109479 0.227 Uiso 0.25 1 calc R U P . .
 H2SB H -0.691313 0.525754 0.029083 0.227 Uiso 0.25 1 calc R U P . .
 C3S C -0.793(2) 0.5697(11) 0.094(3) 0.19(2) Uani 0.25 1 d D U P . .
 H3SA H -0.775928 0.582185 0.152371 0.232 Uiso 0.25 1 calc R U P . .
 H3SB H -0.778261 0.593652 0.054478 0.232 Uiso 0.25 1 calc R U P . .
 C4S C -0.936(2) 0.5549(11) 0.071(4) 0.22(2) Uani 0.25 1 d D U P . .
 H4SA H -0.960067 0.541264 0.121598 0.259 Uiso 0.25 1 calc R U P . .
 H4SB H -0.944219 0.531656 0.026053 0.259 Uiso 0.25 1 calc R U P . .
 C5S C -1.031(2) 0.5934(9) 0.038(2) 0.114(11) Uani 0.25 1 d D U P . .
 H5SA H -1.007196 0.607406 -0.012145 0.137 Uiso 0.25 1 calc R U P . .
 H5SB H -1.025341 0.616361 0.083353 0.137 Uiso 0.25 1 calc R U P . .
 C6S C -1.172(2) 0.5762(11) 0.014(2) 0.133(12) Uani 0.25 1 d D U P . .
 H6SA H -1.172868 0.545675 -0.007554 0.200 Uiso 0.25 1 calc R U P . .
 H6SB H -1.221728 0.595574 -0.029313 0.200 Uiso 0.25 1 calc R U P . .
 H6SC H -1.211159 0.576487 0.065109 0.200 Uiso 0.25 1 calc R U P . .
 C35A C -0.375(9) 0.7447(10) 1.089(3) 0.098(3) Uani 0.21(2) 1 d D . P A 2
 H35C H -0.286055 0.755953 1.102065 0.117 Uiso 0.21(2) 1 calc R U P A 2
 H35D H -0.430931 0.768398 1.058208 0.117 Uiso 0.21(2) 1 calc R U P A 2

loop_
  _atom_site_aniso_label
  _atom_site_aniso_U_11
  _atom_site_aniso_U_22
  _atom_site_aniso_U_33
  _atom_site_aniso_U_23
  _atom_site_aniso_U_13
  _atom_site_aniso_U_12
 S1 0.0412(7) 0.0445(7) 0.0750(9) 0.0078(6) 0.0177(6) 0.0091(6)
 O1 0.052(2) 0.050(2) 0.141(4) 0.034(2) 0.038(3) 0.0144(18)
 O2 0.044(2) 0.0352(18) 0.105(3) 0.0026(19) 0.026(2) 0.0002(15)
 O3 0.050(2) 0.048(2) 0.112(3) -0.001(2) 0.041(2) 0.0023(17)
 C1 0.036(2) 0.041(3) 0.052(3) 0.005(2) 0.012(2) 0.002(2)
 C2 0.043(3) 0.033(2) 0.058(3) 0.002(2) 0.013(2) 0.001(2)
 C3 0.044(3) 0.041(3) 0.058(3) 0.002(2) 0.014(2) 0.003(2)
 C4 0.053(3) 0.039(3) 0.056(3) -0.004(2) 0.009(3) 0.004(2)
 C5 0.056(3) 0.034(3) 0.064(3) 0.001(2) 0.008(3) -0.004(2)
 C6 0.043(3) 0.041(3) 0.057(3) 0.006(2) 0.007(2) -0.005(2)
 C7 0.082(4) 0.044(3) 0.083(4) -0.009(3) 0.027(4) 0.013(3)
 C8 0.086(5) 0.048(4) 0.162(8) -0.024(4) 0.025(5) 0.005(3)
 C9 0.167(8) 0.087(5) 0.095(6) -0.011(4) 0.053(6) 0.046(5)
 C10 0.063(4) 0.060(4) 0.131(6) -0.003(4) 0.021(4) 0.023(3)
 C11 0.044(3) 0.061(3) 0.079(4) 0.012(3) 0.011(3) -0.010(3)
 C12 0.061(4) 0.095(5) 0.089(5) 0.013(4) 0.029(4) -0.015(4)
 C13 0.048(3) 0.102(5) 0.087(5) 0.005(4) 0.001(3) -0.008(3)
 C14 0.070(4) 0.069(5) 0.156(8) 0.004(5) 0.030(5) -0.029(4)
 C15 0.075(4) 0.085(4) 0.093(2) -0.033(4) -0.003(3) 0.020(4)
 C16 0.139(7) 0.191(8) 0.152(7) -0.033(7) 0.057(6) 0.000(6)
 C17 0.199(8) 0.200(9) 0.168(8) -0.079(7) 0.045(7) 0.025(7)
 C18 0.210(8) 0.213(9) 0.187(8) -0.069(7) 0.052(8) -0.019(8)
 C19 0.136(7) 0.148(7) 0.143(7) -0.031(6) 0.045(6) -0.011(6)
 S2 0.0429(7) 0.0434(7) 0.0721(9) -0.0087(6) 0.0229(6) -0.0020(5)
 O4 0.054(2) 0.041(2) 0.106(3) -0.012(2) 0.035(2) -0.0034(16)
 O5 0.042(2) 0.063(2) 0.100(3) -0.041(2) 0.028(2) -0.0145(18)
 O6 0.042(2) 0.069(3) 0.092(3) -0.033(2) 0.026(2) -0.0090(18)
 C20 0.043(3) 0.037(3) 0.062(3) -0.006(2) 0.017(2) -0.001(2)
 C21 0.040(3) 0.042(3) 0.064(3) -0.016(2) 0.012(2) -0.005(2)
 C22 0.042(3) 0.045(3) 0.060(3) -0.012(2) 0.013(2) -0.002(2)
 C23 0.047(3) 0.042(3) 0.054(3) -0.008(2) 0.007(2) 0.007(2)
 C24 0.047(3) 0.041(3) 0.060(3) -0.007(2) 0.003(2) -0.006(2)
 C25 0.041(3) 0.040(3) 0.059(3) 0.000(2) 0.012(2) -0.005(2)
 C26 0.058(3) 0.056(3) 0.072(4) -0.023(3) 0.014(3) 0.006(3)
 C27 0.097(5) 0.093(5) 0.080(5) -0.025(4) 0.038(4) 0.006(4)
 C28 0.087(5) 0.076(5) 0.124(6) -0.053(4) 0.020(5) 0.003(4)
 C29 0.078(5) 0.072(4) 0.103(5) -0.018(4) 0.013(4) 0.026(4)
 C30 0.044(3) 0.056(3) 0.071(4) -0.004(3) 0.010(3) -0.015(2)
 C31 0.074(4) 0.092(5) 0.087(5) -0.007(4) 0.028(4) -0.038(4)
 C32 0.043(3) 0.091(5) 0.098(5) -0.003(4) 0.007(3) -0.004(3)
 C33 0.066(4) 0.082(5) 0.107(5) -0.027(4) 0.016(4) -0.033(4)
 C34 0.069(4) 0.079(4) 0.072(4) -0.011(3) 0.025(3) 0.003(3)
 C35 0.119(10) 0.098(6) 0.080(5) -0.034(5) 0.027(5) -0.019(5)
 C36 0.135(6) 0.132(6) 0.116(5) -0.009(4) 0.024(4) 0.005(4)
 C37 0.146(9) 0.135(8) 0.083(7) 0.017(6) 0.019(6) 0.001(7)
 C38 0.137(10) 0.123(9) 0.112(8) 0.010(6) 0.007(7) 0.011(7)
 C36A 0.135(6) 0.132(6) 0.116(5) -0.009(4) 0.024(4) 0.005(4)
 C37A 0.17(3) 0.18(3) 0.17(3) 0.008(10) 0.042(12) -0.003(10)
 C38A 0.049(11) 0.046(11) 0.033(10) -0.003(8) 0.002(7) -0.011(8)
 C1S 0.16(2) 0.106(17) 0.095(17) 0.023(14) 0.018(15) -0.011(16)
 C2S 0.19(2) 0.19(2) 0.19(2) 0.018(10) 0.044(11) -0.010(10)
 C3S 0.20(2) 0.19(2) 0.19(2) -0.001(10) 0.045(11) -0.014(10)
 C4S 0.22(2) 0.22(2) 0.22(2) 0.000(3) 0.043(6) 0.000(3)
 C5S 0.119(12) 0.114(12) 0.110(12) -0.001(5) 0.024(5) -0.002(5)
 C6S 0.16(2) 0.16(2) 0.091(17) 0.004(15) 0.055(16) 0.059(16)
 C35A 0.119(10) 0.098(6) 0.080(5) -0.034(5) 0.027(5) -0.019(5)

_geom_special_details
;
 All esds (except the esd in the dihedral angle between two l.s. planes)
 are estimated using the full covariance matrix.  The cell esds are taken
 into account individually in the estimation of esds in distances, angles
 and torsion angles; correlations between esds in cell parameters are only
 used when they are defined by crystal symmetry.  An approximate (isotropic)
 treatment of cell esds is used for estimating esds involving l.s. planes.
;
loop_
  _geom_bond_atom_site_label_1
  _geom_bond_atom_site_label_2
  _geom_bond_distance
  _geom_bond_site_symmetry_2
  _geom_bond_publ_flag
 S1 O1 1.512(4) . ?
 S1 C1 1.788(5) . ?
 S1 C15 1.846(7) . ?
 O2 H2 0.8200 . ?
 O2 C2 1.358(5) . ?
 O3 H3 0.8200 . ?
 O3 C3 1.360(6) . ?
 C1 C2 1.400(6) . ?
 C1 C6 1.415(7) . ?
 C2 C3 1.401(6) . ?
 C3 C4 1.400(7) . ?
 C4 C5 1.400(7) . ?
 C4 C7 1.539(7) . ?
 C5 H5A 0.9300 . ?
 C5 C6 1.385(7) . ?
 C6 C11 1.576(7) . ?
 C7 C8 1.540(9) . ?
 C7 C9 1.517(10) . ?
 C7 C10 1.544(9) . ?
 C8 H8A 0.9600 . ?
 C8 H8B 0.9600 . ?
 C8 H8C 0.9600 . ?
 C9 H9A 0.9600 . ?
 C9 H9B 0.9600 . ?
 C9 H9C 0.9600 . ?
 C10 H10A 0.9600 . ?
 C10 H10B 0.9600 . ?
 C10 H10C 0.9600 . ?
 C11 C12 1.532(9) . ?
 C11 C13 1.549(8) . ?
 C11 C14 1.546(8) . ?
 C12 H12A 0.9600 . ?
 C12 H12B 0.9600 . ?
 C12 H12C 0.9600 . ?
 C13 H13A 0.9600 . ?
 C13 H13B 0.9600 . ?
 C13 H13C 0.9600 . ?
 C14 H14A 0.9600 . ?
 C14 H14B 0.9600 . ?
 C14 H14C 0.9600 . ?
 C15 H15 0.9800 . ?
 C15 C16 1.499(8) . ?
 C15 C19 1.459(8) . ?
 C16 H16A 0.9700 . ?
 C16 H16B 0.9700 . ?
 C16 C17 1.469(9) . ?
 C17 H17A 0.9700 . ?
 C17 H17B 0.9700 . ?
 C17 C18 1.467(9) . ?
 C18 H18A 0.9700 . ?
 C18 H18B 0.9700 . ?
 C18 C19 1.500(8) . ?
 C19 H19A 0.9700 . ?
 C19 H19B 0.9700 . ?
 S2 O4 1.526(4) . ?
 S2 C20 1.795(5) . ?
 S2 C34 1.811(7) . ?
 O5 H5 0.8200 . ?
 O5 C21 1.373(6) . ?
 O6 H6 0.8200 . ?
 O6 C22 1.363(6) . ?
 C20 C21 1.402(7) . ?
 C20 C25 1.415(7) . ?
 C21 C22 1.390(7) . ?
 C22 C23 1.390(7) . ?
 C23 C24 1.409(7) . ?
 C23 C26 1.539(7) . ?
 C24 H24 0.9300 . ?
 C24 C25 1.390(7) . ?
 C25 C30 1.558(7) . ?
 C26 C27 1.559(9) . ?
 C26 C28 1.557(8) . ?
 C26 C29 1.530(8) . ?
 C27 H27A 0.9600 . ?
 C27 H27B 0.9600 . ?
 C27 H27C 0.9600 . ?
 C28 H28A 0.9600 . ?
 C28 H28B 0.9600 . ?
 C28 H28C 0.9600 . ?
 C29 H29A 0.9600 . ?
 C29 H29B 0.9600 . ?
 C29 H29C 0.9600 . ?
 C30 C31 1.550(8) . ?
 C30 C32 1.552(8) . ?
 C30 C33 1.563(8) . ?
 C31 H31A 0.9600 . ?
 C31 H31B 0.9600 . ?
 C31 H31C 0.9600 . ?
 C32 H32A 0.9600 . ?
 C32 H32B 0.9600 . ?
 C32 H32C 0.9600 . ?
 C33 H33A 0.9600 . ?
 C33 H33B 0.9600 . ?
 C33 H33C 0.9600 . ?
 C34 H34 0.9800 . ?
 C34 H34A 0.9800 . ?
 C34 C35 1.523(8) . ?
 C34 C38 1.494(8) . ?
 C34 C38A 1.517(9) . ?
 C34 C35A 1.518(10) . ?
 C35 H35A 0.9700 . ?
 C35 H35B 0.9700 . ?
 C35 C36 1.504(9) . ?
 C36 H36A 0.9700 . ?
 C36 H36B 0.9700 . ?
 C36 C37 1.474(9) . ?
 C37 H37A 0.9700 . ?
 C37 H37B 0.9700 . ?
 C37 C38 1.504(9) . ?
 C38 H38A 0.9700 . ?
 C38 H38B 0.9700 . ?
 C36A H36C 0.9700 . ?
 C36A H36D 0.9700 . ?
 C36A C37A 1.497(10) . ?
 C36A C35A 1.508(10) . ?
 C37A H37C 0.9700 . ?
 C37A H37D 0.9700 . ?
 C37A C38A 1.506(10) . ?
 C38A H38C 0.9700 . ?
 C38A H38D 0.9700 . ?
 C1S H1SA 0.9600 . ?
 C1S H1SB 0.9600 . ?
 C1S H1SC 0.9600 . ?
 C1S C2S 1.524(10) . ?
 C2S H2SA 0.9700 . ?
 C2S H2SB 0.9700 . ?
 C2S C3S 1.533(10) . ?
 C3S H3SA 0.9700 . ?
 C3S H3SB 0.9700 . ?
 C3S C4S 1.521(10) . ?
 C4S H4SA 0.9700 . ?
 C4S H4SB 0.9700 . ?
 C4S C5S 1.526(10) . ?
 C5S H5SA 0.9700 . ?
 C5S H5SB 0.9700 . ?
 C5S C6S 1.530(10) . ?
 C6S H6SA 0.9600 . ?
 C6S H6SB 0.9600 . ?
 C6S H6SC 0.9600 . ?
 C35A H35C 0.9700 . ?
 C35A H35D 0.9700 . ?

loop_
  _geom_angle_atom_site_label_1
  _geom_angle_atom_site_label_2
  _geom_angle_atom_site_label_3
  _geom_angle
  _geom_angle_site_symmetry_1
  _geom_angle_site_symmetry_3
  _geom_angle_publ_flag
 O1 S1 C1 105.7(2) . . ?
 O1 S1 C15 110.0(3) . . ?
 C1 S1 C15 100.5(3) . . ?
 C2 O2 H2 109.5 . . ?
 C3 O3 H3 109.5 . . ?
 C2 C1 S1 116.7(3) . . ?
 C2 C1 C6 119.9(4) . . ?
 C6 C1 S1 123.3(4) . . ?
 O2 C2 C1 123.4(4) . . ?
 O2 C2 C3 114.8(4) . . ?
 C1 C2 C3 121.8(4) . . ?
 O3 C3 C2 119.4(4) . . ?
 O3 C3 C4 121.3(4) . . ?
 C4 C3 C2 119.3(4) . . ?
 C3 C4 C7 120.8(5) . . ?
 C5 C4 C3 117.3(4) . . ?
 C5 C4 C7 121.8(5) . . ?
 C4 C5 H5A 117.3 . . ?
 C6 C5 C4 125.3(5) . . ?
 C6 C5 H5A 117.3 . . ?
 C1 C6 C11 123.6(4) . . ?
 C5 C6 C1 116.3(4) . . ?
 C5 C6 C11 120.0(4) . . ?
 C4 C7 C8 111.5(5) . . ?
 C4 C7 C10 110.3(5) . . ?
 C8 C7 C10 106.6(5) . . ?
 C9 C7 C4 109.4(5) . . ?
 C9 C7 C8 108.9(6) . . ?
 C9 C7 C10 110.0(6) . . ?
 C7 C8 H8A 109.5 . . ?
 C7 C8 H8B 109.5 . . ?
 C7 C8 H8C 109.5 . . ?
 H8A C8 H8B 109.5 . . ?
 H8A C8 H8C 109.5 . . ?
 H8B C8 H8C 109.5 . . ?
 C7 C9 H9A 109.5 . . ?
 C7 C9 H9B 109.5 . . ?
 C7 C9 H9C 109.5 . . ?
 H9A C9 H9B 109.5 . . ?
 H9A C9 H9C 109.5 . . ?
 H9B C9 H9C 109.5 . . ?
 C7 C10 H10A 109.5 . . ?
 C7 C10 H10B 109.5 . . ?
 C7 C10 H10C 109.5 . . ?
 H10A C10 H10B 109.5 . . ?
 H10A C10 H10C 109.5 . . ?
 H10B C10 H10C 109.5 . . ?
 C12 C11 C6 111.5(5) . . ?
 C12 C11 C13 109.3(5) . . ?
 C12 C11 C14 108.1(5) . . ?
 C13 C11 C6 109.1(5) . . ?
 C14 C11 C6 110.8(5) . . ?
 C14 C11 C13 107.9(6) . . ?
 C11 C12 H12A 109.5 . . ?
 C11 C12 H12B 109.5 . . ?
 C11 C12 H12C 109.5 . . ?
 H12A C12 H12B 109.5 . . ?
 H12A C12 H12C 109.5 . . ?
 H12B C12 H12C 109.5 . . ?
 C11 C13 H13A 109.5 . . ?
 C11 C13 H13B 109.5 . . ?
 C11 C13 H13C 109.5 . . ?
 H13A C13 H13B 109.5 . . ?
 H13A C13 H13C 109.5 . . ?
 H13B C13 H13C 109.5 . . ?
 C11 C14 H14A 109.5 . . ?
 C11 C14 H14B 109.5 . . ?
 C11 C14 H14C 109.5 . . ?
 H14A C14 H14B 109.5 . . ?
 H14A C14 H14C 109.5 . . ?
 H14B C14 H14C 109.5 . . ?
 S1 C15 H15 107.8 . . ?
 C16 C15 S1 110.5(6) . . ?
 C16 C15 H15 107.8 . . ?
 C19 C15 S1 117.0(7) . . ?
 C19 C15 H15 107.8 . . ?
 C19 C15 C16 105.7(7) . . ?
 C15 C16 H16A 110.2 . . ?
 C15 C16 H16B 110.2 . . ?
 H16A C16 H16B 108.5 . . ?
 C17 C16 C15 107.6(8) . . ?
 C17 C16 H16A 110.2 . . ?
 C17 C16 H16B 110.2 . . ?
 C16 C17 H17A 109.9 . . ?
 C16 C17 H17B 109.9 . . ?
 H17A C17 H17B 108.3 . . ?
 C18 C17 C16 108.9(9) . . ?
 C18 C17 H17A 109.9 . . ?
 C18 C17 H17B 109.9 . . ?
 C17 C18 H18A 110.6 . . ?
 C17 C18 H18B 110.6 . . ?
 C17 C18 C19 105.5(10) . . ?
 H18A C18 H18B 108.8 . . ?
 C19 C18 H18A 110.6 . . ?
 C19 C18 H18B 110.6 . . ?
 C15 C19 C18 108.3(8) . . ?
 C15 C19 H19A 110.0 . . ?
 C15 C19 H19B 110.0 . . ?
 C18 C19 H19A 110.0 . . ?
 C18 C19 H19B 110.0 . . ?
 H19A C19 H19B 108.4 . . ?
 O4 S2 C20 104.2(2) . . ?
 O4 S2 C34 103.6(3) . . ?
 C20 S2 C34 101.1(3) . . ?
 C21 O5 H5 109.5 . . ?
 C22 O6 H6 109.5 . . ?
 C21 C20 S2 115.2(4) . . ?
 C21 C20 C25 119.7(4) . . ?
 C25 C20 S2 124.9(4) . . ?
 O5 C21 C20 122.2(4) . . ?
 O5 C21 C22 115.4(4) . . ?
 C22 C21 C20 122.4(4) . . ?
 O6 C22 C21 119.4(4) . . ?
 O6 C22 C23 121.3(4) . . ?
 C23 C22 C21 119.3(5) . . ?
 C22 C23 C24 117.4(4) . . ?
 C22 C23 C26 120.7(5) . . ?
 C24 C23 C26 121.9(4) . . ?
 C23 C24 H24 117.4 . . ?
 C25 C24 C23 125.2(5) . . ?
 C25 C24 H24 117.4 . . ?
 C20 C25 C30 123.5(4) . . ?
 C24 C25 C20 115.8(4) . . ?
 C24 C25 C30 120.6(4) . . ?
 C23 C26 C27 109.4(5) . . ?
 C23 C26 C28 111.6(5) . . ?
 C28 C26 C27 108.4(6) . . ?
 C29 C26 C23 110.1(5) . . ?
 C29 C26 C27 110.3(5) . . ?
 C29 C26 C28 106.9(5) . . ?
 C26 C27 H27A 109.5 . . ?
 C26 C27 H27B 109.5 . . ?
 C26 C27 H27C 109.5 . . ?
 H27A C27 H27B 109.5 . . ?
 H27A C27 H27C 109.5 . . ?
 H27B C27 H27C 109.5 . . ?
 C26 C28 H28A 109.5 . . ?
 C26 C28 H28B 109.5 . . ?
 C26 C28 H28C 109.5 . . ?
 H28A C28 H28B 109.5 . . ?
 H28A C28 H28C 109.5 . . ?
 H28B C28 H28C 109.5 . . ?
 C26 C29 H29A 109.5 . . ?
 C26 C29 H29B 109.5 . . ?
 C26 C29 H29C 109.5 . . ?
 H29A C29 H29B 109.5 . . ?
 H29A C29 H29C 109.5 . . ?
 H29B C29 H29C 109.5 . . ?
 C25 C30 C33 111.3(5) . . ?
 C31 C30 C25 111.6(5) . . ?
 C31 C30 C32 109.7(5) . . ?
 C31 C30 C33 106.9(5) . . ?
 C32 C30 C25 110.0(4) . . ?
 C32 C30 C33 107.3(5) . . ?
 C30 C31 H31A 109.5 . . ?
 C30 C31 H31B 109.5 . . ?
 C30 C31 H31C 109.5 . . ?
 H31A C31 H31B 109.5 . . ?
 H31A C31 H31C 109.5 . . ?
 H31B C31 H31C 109.5 . . ?
 C30 C32 H32A 109.5 . . ?
 C30 C32 H32B 109.5 . . ?
 C30 C32 H32C 109.5 . . ?
 H32A C32 H32B 109.5 . . ?
 H32A C32 H32C 109.5 . . ?
 H32B C32 H32C 109.5 . . ?
 C30 C33 H33A 109.5 . . ?
 C30 C33 H33B 109.5 . . ?
 C30 C33 H33C 109.5 . . ?
 H33A C33 H33B 109.5 . . ?
 H33A C33 H33C 109.5 . . ?
 H33B C33 H33C 109.5 . . ?
 S2 C34 H34 107.9 . . ?
 S2 C34 H34A 110.6 . . ?
 C35 C34 S2 111.2(8) . . ?
 C35 C34 H34 107.9 . . ?
 C38 C34 S2 117.3(7) . . ?
 C38 C34 H34 107.9 . . ?
 C38 C34 C35 104.3(7) . . ?
 C38A C34 S2 108.1(13) . . ?
 C38A C34 H34A 110.6 . . ?
 C38A C34 C35A 106.8(7) . . ?
 C35A C34 S2 110(3) . . ?
 C35A C34 H34A 110.6 . . ?
 C34 C35 H35A 110.7 . . ?
 C34 C35 H35B 110.7 . . ?
 H35A C35 H35B 108.8 . . ?
 C36 C35 C34 105.1(10) . . ?
 C36 C35 H35A 110.7 . . ?
 C36 C35 H35B 110.7 . . ?
 C35 C36 H36A 110.5 . . ?
 C35 C36 H36B 110.5 . . ?
 H36A C36 H36B 108.7 . . ?
 C37 C36 C35 106.3(9) . . ?
 C37 C36 H36A 110.5 . . ?
 C37 C36 H36B 110.5 . . ?
 C36 C37 H37A 110.0 . . ?
 C36 C37 H37B 110.0 . . ?
 C36 C37 C38 108.6(9) . . ?
 H37A C37 H37B 108.3 . . ?
 C38 C37 H37A 110.0 . . ?
 C38 C37 H37B 110.0 . . ?
 C34 C38 C37 105.9(9) . . ?
 C34 C38 H38A 110.6 . . ?
 C34 C38 H38B 110.6 . . ?
 C37 C38 H38A 110.6 . . ?
 C37 C38 H38B 110.6 . . ?
 H38A C38 H38B 108.7 . . ?
 H36C C36A H36D 108.6 . . ?
 C37A C36A H36C 110.3 . . ?
 C37A C36A H36D 110.3 . . ?
 C37A C36A C35A 107.0(14) . . ?
 C35A C36A H36C 110.3 . . ?
 C35A C36A H36D 110.3 . . ?
 C36A C37A H37C 110.1 . . ?
 C36A C37A H37D 110.1 . . ?
 C36A C37A C38A 108.0(10) . . ?
 H37C C37A H37D 108.4 . . ?
 C38A C37A H37C 110.1 . . ?
 C38A C37A H37D 110.1 . . ?
 C34 C38A H38C 110.1 . . ?
 C34 C38A H38D 110.1 . . ?
 C37A C38A C34 107.8(8) . . ?
 C37A C38A H38C 110.1 . . ?
 C37A C38A H38D 110.1 . . ?
 H38C C38A H38D 108.5 . . ?
 H1SA C1S H1SB 109.5 . . ?
 H1SA C1S H1SC 109.5 . . ?
 H1SB C1S H1SC 109.5 . . ?
 C2S C1S H1SA 109.5 . . ?
 C2S C1S H1SB 109.5 . . ?
 C2S C1S H1SC 109.5 . . ?
 C1S C2S H2SA 109.1 . . ?
 C1S C2S H2SB 109.1 . . ?
 C1S C2S C3S 112.6(10) . . ?
 H2SA C2S H2SB 107.8 . . ?
 C3S C2S H2SA 109.1 . . ?
 C3S C2S H2SB 109.1 . . ?
 C2S C3S H3SA 109.1 . . ?
 C2S C3S H3SB 109.1 . . ?
 H3SA C3S H3SB 107.9 . . ?
 C4S C3S C2S 112.4(10) . . ?
 C4S C3S H3SA 109.1 . . ?
 C4S C3S H3SB 109.1 . . ?
 C3S C4S H4SA 108.7 . . ?
 C3S C4S H4SB 108.7 . . ?
 C3S C4S C5S 114.2(11) . . ?
 H4SA C4S H4SB 107.6 . . ?
 C5S C4S H4SA 108.7 . . ?
 C5S C4S H4SB 108.7 . . ?
 C4S C5S H5SA 109.3 . . ?
 C4S C5S H5SB 109.3 . . ?
 C4S C5S C6S 111.7(10) . . ?
 H5SA C5S H5SB 107.9 . . ?
 C6S C5S H5SA 109.3 . . ?
 C6S C5S H5SB 109.3 . . ?
 C5S C6S H6SA 109.5 . . ?
 C5S C6S H6SB 109.5 . . ?
 C5S C6S H6SC 109.5 . . ?
 H6SA C6S H6SB 109.5 . . ?
 H6SA C6S H6SC 109.5 . . ?
 H6SB C6S H6SC 109.5 . . ?
 C34 C35A H35C 110.2 . . ?
 C34 C35A H35D 110.2 . . ?
 C36A C35A C34 107.8(9) . . ?
 C36A C35A H35C 110.2 . . ?
 C36A C35A H35D 110.2 . . ?
 H35C C35A H35D 108.5 . . ?

loop_
  _geom_torsion_atom_site_label_1
  _geom_torsion_atom_site_label_2
  _geom_torsion_atom_site_label_3
  _geom_torsion_atom_site_label_4
  _geom_torsion
  _geom_torsion_site_symmetry_1
  _geom_torsion_site_symmetry_2
  _geom_torsion_site_symmetry_3
  _geom_torsion_site_symmetry_4
  _geom_torsion_publ_flag
 S1 C1 C2 O2 -0.4(7) . . . . ?
 S1 C1 C2 C3 -179.7(4) . . . . ?
 S1 C1 C6 C5 -179.8(4) . . . . ?
 S1 C1 C6 C11 3.5(7) . . . . ?
 S1 C15 C16 C17 -141.0(10) . . . . ?
 S1 C15 C19 C18 143.6(9) . . . . ?
 O1 S1 C1 C2 31.1(5) . . . . ?
 O1 S1 C1 C6 -144.7(4) . . . . ?
 O1 S1 C15 C16 89.6(7) . . . . ?
 O1 S1 C15 C19 -31.4(7) . . . . ?
 O2 C2 C3 O3 1.3(7) . . . . ?
 O2 C2 C3 C4 -179.3(5) . . . . ?
 O3 C3 C4 C5 -178.1(5) . . . . ?
 O3 C3 C4 C7 -0.4(8) . . . . ?
 C1 S1 C15 C16 -159.3(7) . . . . ?
 C1 S1 C15 C19 79.7(7) . . . . ?
 C1 C2 C3 O3 -179.3(5) . . . . ?
 C1 C2 C3 C4 0.1(8) . . . . ?
 C1 C6 C11 C12 -57.2(7) . . . . ?
 C1 C6 C11 C13 63.6(7) . . . . ?
 C1 C6 C11 C14 -177.7(6) . . . . ?
 C2 C1 C6 C5 4.5(7) . . . . ?
 C2 C1 C6 C11 -172.3(5) . . . . ?
 C2 C3 C4 C5 2.5(8) . . . . ?
 C2 C3 C4 C7 -179.8(5) . . . . ?
 C3 C4 C5 C6 -1.6(8) . . . . ?
 C3 C4 C7 C8 177.6(6) . . . . ?
 C3 C4 C7 C9 -61.9(8) . . . . ?
 C3 C4 C7 C10 59.3(7) . . . . ?
 C4 C5 C6 C1 -1.9(8) . . . . ?
 C4 C5 C6 C11 175.0(5) . . . . ?
 C5 C4 C7 C8 -4.8(8) . . . . ?
 C5 C4 C7 C9 115.8(7) . . . . ?
 C5 C4 C7 C10 -123.0(6) . . . . ?
 C5 C6 C11 C12 126.2(6) . . . . ?
 C5 C6 C11 C13 -113.0(6) . . . . ?
 C5 C6 C11 C14 5.7(8) . . . . ?
 C6 C1 C2 O2 175.6(5) . . . . ?
 C6 C1 C2 C3 -3.7(8) . . . . ?
 C7 C4 C5 C6 -179.3(5) . . . . ?
 C15 S1 C1 C2 -83.3(5) . . . . ?
 C15 S1 C1 C6 100.9(5) . . . . ?
 C15 C16 C17 C18 1.7(17) . . . . ?
 C16 C15 C19 C18 20.2(13) . . . . ?
 C16 C17 C18 C19 10.4(18) . . . . ?
 C17 C18 C19 C15 -19.2(16) . . . . ?
 C19 C15 C16 C17 -13.5(14) . . . . ?
 S2 C20 C21 O5 -0.4(7) . . . . ?
 S2 C20 C21 C22 179.9(4) . . . . ?
 S2 C20 C25 C24 179.5(4) . . . . ?
 S2 C20 C25 C30 3.2(7) . . . . ?
 S2 C34 C35 C36 159.0(11) . . . . ?
 S2 C34 C38 C37 -150.2(9) . . . . ?
 S2 C34 C38A C37A -119(4) . . . . ?
 S2 C34 C35A C36A 127(5) . . . . ?
 O4 S2 C20 C21 39.8(5) . . . . ?
 O4 S2 C20 C25 -135.2(5) . . . . ?
 O4 S2 C34 C35 55.9(8) . . . . ?
 O4 S2 C34 C38 175.8(9) . . . . ?
 O4 S2 C34 C38A 158.8(13) . . . . ?
 O4 S2 C34 C35A 42(2) . . . . ?
 O5 C21 C22 O6 2.0(8) . . . . ?
 O5 C21 C22 C23 -178.1(5) . . . . ?
 O6 C22 C23 C24 -178.9(5) . . . . ?
 O6 C22 C23 C26 -0.1(8) . . . . ?
 C20 S2 C34 C35 163.7(8) . . . . ?
 C20 S2 C34 C38 -76.4(9) . . . . ?
 C20 S2 C34 C38A -93.4(13) . . . . ?
 C20 S2 C34 C35A 150(2) . . . . ?
 C20 C21 C22 O6 -178.3(5) . . . . ?
 C20 C21 C22 C23 1.7(8) . . . . ?
 C20 C25 C30 C31 -58.6(7) . . . . ?
 C20 C25 C30 C32 63.4(7) . . . . ?
 C20 C25 C30 C33 -177.9(5) . . . . ?
 C21 C20 C25 C24 4.7(7) . . . . ?
 C21 C20 C25 C30 -171.6(5) . . . . ?
 C21 C22 C23 C24 1.2(8) . . . . ?
 C21 C22 C23 C26 179.9(5) . . . . ?
 C22 C23 C24 C25 -1.0(8) . . . . ?
 C22 C23 C26 C27 -60.1(7) . . . . ?
 C22 C23 C26 C28 179.9(6) . . . . ?
 C22 C23 C26 C29 61.4(7) . . . . ?
 C23 C24 C25 C20 -1.9(8) . . . . ?
 C23 C24 C25 C30 174.5(5) . . . . ?
 C24 C23 C26 C27 118.6(6) . . . . ?
 C24 C23 C26 C28 -1.4(8) . . . . ?
 C24 C23 C26 C29 -119.9(6) . . . . ?
 C24 C25 C30 C31 125.2(6) . . . . ?
 C24 C25 C30 C32 -112.8(6) . . . . ?
 C24 C25 C30 C33 5.9(7) . . . . ?
 C25 C20 C21 O5 174.9(5) . . . . ?
 C25 C20 C21 C22 -4.8(8) . . . . ?
 C26 C23 C24 C25 -179.8(5) . . . . ?
 C34 S2 C20 C21 -67.4(5) . . . . ?
 C34 S2 C20 C25 117.5(5) . . . . ?
 C34 C35 C36 C37 -24.4(17) . . . . ?
 C35 C34 C38 C37 -26.8(15) . . . . ?
 C35 C36 C37 C38 7.9(19) . . . . ?
 C36 C37 C38 C34 12.1(18) . . . . ?
 C38 C34 C35 C36 31.7(14) . . . . ?
 C36A C37A C38A C34 -10(6) . . . . ?
 C37A C36A C35A C34 -16(7) . . . . ?
 C38A C34 C35A C36A 10(7) . . . . ?
 C1S C2S C3S C4S -158(4) . . . . ?
 C2S C3S C4S C5S -156(4) . . . . ?
 C3S C4S C5S C6S 179(4) . . . . ?
 C35A C34 C38A C37A 0(6) . . . . ?
 C35A C36A C37A C38A 16(7) . . . . ?

_shelx_res_file
;
TITL lpg_a.res in P2(1)/n
    41.res
    created by SHELXL-2018/3 at 15:20:02 on 20-Mar-2026
REM Old TITL lpg.hkl
REM SHELXT solution in P2(1)/n
REM R1 0.285, Rweak 0.083, Alpha 0.100, Orientation as input
REM Formula found by SHELXT: C35 O9 S2
CELL 0.71073 10.419 29.3864 15.6906 90 101.328 90
ZERR 4 0.0081 0.0157 0.0101 0 0.034 0
LATT 1
SYMM 0.5-X,0.5+Y,0.5-Z
SFAC C H O S
UNIT 158 254 24 8
DFIX 1.54 0.01 C1S C2S C2S C3S C3S C4S C4S C5S C5S C6S
DFIX 2.54 0.01 C1S C3S C2S C4S C3S C5S C4S C6S
DFIX 1.5 0.01 C34 C35A C35A C36A C36A C37A C37A C38A C38A C34
EADP C35 C35A
ISOR 0.003 0.006 C4S
DFIX 2.45 0.01 C35A C38A C34 C36A C34 C37A
ISOR 0.005 0.01 C5S
ISOR 0.01 0.02 C3S C6S C2S C1S
ISOR 0.01 0.02 C38A C36A C37A
ISOR 0.005 0.01 C36
ISOR 0.01 0.02 C38 C34 C37
EADP C36A C36
ISOR 0.01 0.02 C16 C17 C18 C19 C15
DFIX 1.5 0.01 C34 C35 C35 C36 C36 C37 C37 C38 C38 C34
DFIX 1.5 0.01 C15 C16 C16 C17 C17 C18 C18 C19 C19 C15
DELU 0.001 0.002 S1 C15
DELU 0.01 0.02 C17 C18 C18 C19

L.S. 10
PLAN  28
SIZE 0.08 0.18 0.7
CONF
htab
BOND $H
LIST 6
MORE -1
fmap 2
acta
SHEL 30 0.82
OMIT -1 0 3
OMIT -1 1 2
OMIT -1 1 4
OMIT -1 2 1
OMIT -1 2 3
OMIT -1 3 2
OMIT -1 3 3
OMIT -1 4 1
OMIT 0 0 2
OMIT 0 2 1
OMIT 0 3 1
OMIT 0 3 2
OMIT 0 4 1
OMIT 1 2 0
OMIT 1 7 0
OMIT 2 3 0
REM <olex2.extras>
REM <HklSrc "%.\\41.hkl">
REM </olex2.extras>

WGHT    0.090000   10.000000
FVAR       0.52084   0.79472
S1    4   -0.474012    0.721033    0.449395    11.00000    0.04117    0.04454 =
         0.07495    0.00777    0.01771    0.00908
O1    3   -0.430956    0.760010    0.398683    11.00000    0.05225    0.05032 =
         0.14080    0.03380    0.03750    0.01438
O2    3   -0.204897    0.723441    0.410122    11.00000    0.04412    0.03516 =
         0.10473    0.00260    0.02606    0.00024
AFIX 147
H2    2   -0.262210    0.741598    0.389146    11.00000   -1.50000
AFIX   0
O3    3   -0.055587    0.655995    0.375796    11.00000    0.05035    0.04771 =
         0.11181   -0.00074    0.04071    0.00232
AFIX 147
H3    2   -0.041994    0.683365    0.382587    11.00000   -1.50000
AFIX   0
C1    1   -0.382443    0.672666    0.426256    11.00000    0.03604    0.04103 =
         0.05205    0.00457    0.01168    0.00236
C2    1   -0.257350    0.681134    0.409734    11.00000    0.04338    0.03332 =
         0.05841    0.00165    0.01343    0.00144
C3    1   -0.176843    0.645947    0.390475    11.00000    0.04399    0.04124 =
         0.05801    0.00180    0.01360    0.00288
C4    1   -0.222472    0.601051    0.387465    11.00000    0.05316    0.03877 =
         0.05622   -0.00361    0.00944    0.00443
C5    1   -0.349997    0.594109    0.400767    11.00000    0.05639    0.03379 =
         0.06414    0.00112    0.00770   -0.00400
AFIX  43
H5A   2   -0.381186    0.564379    0.397299    11.00000   -1.20000
AFIX   0
C6    1   -0.433543    0.627910    0.418675    11.00000    0.04347    0.04145 =
         0.05745    0.00589    0.00652   -0.00508
C7    1   -0.136846    0.561445    0.366838    11.00000    0.08212    0.04389 =
         0.08315   -0.00883    0.02673    0.01266
C8    1   -0.205051    0.515207    0.370909    11.00000    0.08631    0.04810 =
         0.16219   -0.02380    0.02479    0.00516
AFIX 137
H8A   2   -0.230296    0.512050    0.426253    11.00000   -1.50000
H8B   2   -0.145927    0.491119    0.363582    11.00000   -1.50000
H8C   2   -0.281433    0.513639    0.325429    11.00000   -1.50000
AFIX   0
C9    1   -0.108258    0.567762    0.276429    11.00000    0.16656    0.08750 =
         0.09516   -0.01149    0.05326    0.04622
AFIX 137
H9A   2   -0.188344    0.565636    0.234225    11.00000   -1.50000
H9B   2   -0.048841    0.544522    0.265410    11.00000   -1.50000
H9C   2   -0.069497    0.597128    0.272440    11.00000   -1.50000
AFIX   0
C10   1   -0.007523    0.559480    0.434516    11.00000    0.06278    0.05972 =
         0.13102   -0.00275    0.02053    0.02260
AFIX 137
H10A  2    0.040957    0.587043    0.431771    11.00000   -1.50000
H10B  2    0.043435    0.533964    0.422219    11.00000   -1.50000
H10C  2   -0.026563    0.556211    0.491633    11.00000   -1.50000
AFIX   0
C11   1   -0.578910    0.615859    0.424620    11.00000    0.04430    0.06101 =
         0.07854    0.01181    0.01081   -0.01025
C12   1   -0.611828    0.632056    0.510652    11.00000    0.06075    0.09501 =
         0.08944    0.01311    0.02910   -0.01507
AFIX 137
H12A  2   -0.550574    0.619166    0.558264    11.00000   -1.50000
H12B  2   -0.698835    0.622498    0.513925    11.00000   -1.50000
H12C  2   -0.606697    0.664652    0.513664    11.00000   -1.50000
AFIX   0
C13   1   -0.673212    0.638807    0.348050    11.00000    0.04836    0.10172 =
         0.08708    0.00454    0.00059   -0.00838
AFIX 137
H13A  2   -0.660591    0.625777    0.294196    11.00000   -1.50000
H13B  2   -0.655477    0.670867    0.348154    11.00000   -1.50000
H13C  2   -0.762009    0.633999    0.354350    11.00000   -1.50000
AFIX   0
C14   1   -0.602076    0.563923    0.417517    11.00000    0.07009    0.06940 =
         0.15562    0.00362    0.03039   -0.02911
AFIX 137
H14A  2   -0.596889    0.553917    0.360050    11.00000   -1.50000
H14B  2   -0.687191    0.556980    0.428848    11.00000   -1.50000
H14C  2   -0.536537    0.548618    0.459244    11.00000   -1.50000
AFIX   0
C15   1   -0.406943    0.728424    0.566510    11.00000    0.07456    0.08500 =
         0.09257   -0.03275   -0.00336    0.01997
AFIX  13
H15   2   -0.398218    0.698166    0.593286    11.00000   -1.20000
AFIX   0
C16   1   -0.499583    0.755430    0.608576    11.00000    0.13882    0.19119 =
         0.15154   -0.03301    0.05708    0.00001
AFIX  23
H16A  2   -0.558679    0.772865    0.565159    11.00000   -1.20000
H16B  2   -0.551173    0.735242    0.637398    11.00000   -1.20000
AFIX   0
C17   1   -0.420919    0.786112    0.672144    11.00000    0.19941    0.20023 =
         0.16799   -0.07934    0.04520    0.02515
AFIX  23
H17A  2   -0.446603    0.817423    0.658631    11.00000   -1.20000
H17B  2   -0.435279    0.779283    0.730026    11.00000   -1.20000
AFIX   0
C18   1   -0.282220    0.779970    0.668959    11.00000    0.21020    0.21319 =
         0.18750   -0.06881    0.05180   -0.01853
AFIX  23
H18A  2   -0.236459    0.764788    0.721032    11.00000   -1.20000
H18B  2   -0.240684    0.809121    0.663910    11.00000   -1.20000
AFIX   0
C19   1   -0.280653    0.751251    0.590169    11.00000    0.13634    0.14819 =
         0.14335   -0.03105    0.04481   -0.01084
AFIX  23
H19A  2   -0.265519    0.770191    0.542480    11.00000   -1.20000
H19B  2   -0.210925    0.728922    0.602687    11.00000   -1.20000
AFIX   0

S2    4   -0.476779    0.714026    0.924673    11.00000    0.04286    0.04343 =
         0.07205   -0.00871    0.02285   -0.00205
O4    3   -0.428309    0.760837    0.903148    11.00000    0.05409    0.04132 =
         0.10603   -0.01221    0.03538   -0.00338
O5    3   -0.207595    0.722629    0.896540    11.00000    0.04230    0.06272 =
         0.09959   -0.04105    0.02792   -0.01450
AFIX 147
H5    2   -0.260570    0.740066    0.911424    11.00000   -1.50000
AFIX   0
O6    3   -0.073633    0.670227    0.807923    11.00000    0.04229    0.06903 =
         0.09162   -0.03270    0.02614   -0.00904
AFIX 147
H6    2   -0.051970    0.691891    0.840513    11.00000   -1.50000
AFIX   0
C20   1   -0.402174    0.675461    0.860160    11.00000    0.04275    0.03729 =
         0.06161   -0.00556    0.01698   -0.00148
C21   1   -0.272356    0.685621    0.855266    11.00000    0.04046    0.04229 =
         0.06358   -0.01598    0.01208   -0.00516
C22   1   -0.200543    0.659111    0.808082    11.00000    0.04218    0.04497 =
         0.05981   -0.01225    0.01335   -0.00169
C23   1   -0.259746    0.621757    0.762050    11.00000    0.04662    0.04186 =
         0.05392   -0.00776    0.00710    0.00685
C24   1   -0.392021    0.613344    0.764682    11.00000    0.04709    0.04064 =
         0.06023   -0.00721    0.00294   -0.00608
AFIX  43
H24   2   -0.432058    0.588646    0.733119    11.00000   -1.20000
AFIX   0
C25   1   -0.467443    0.639039    0.810722    11.00000    0.04113    0.03951 =
         0.05900    0.00029    0.01151   -0.00475
C26   1   -0.183305    0.591678    0.709033    11.00000    0.05817    0.05557 =
         0.07193   -0.02307    0.01408    0.00566
C27   1   -0.137194    0.621105    0.638000    11.00000    0.09692    0.09300 =
         0.07976   -0.02464    0.03829    0.00597
AFIX 137
H27A  2   -0.088284    0.646766    0.664862    11.00000   -1.50000
H27B  2   -0.212127    0.631612    0.596987    11.00000   -1.50000
H27C  2   -0.082781    0.603055    0.608417    11.00000   -1.50000
AFIX   0
C28   1   -0.269121    0.551975    0.663324    11.00000    0.08742    0.07551 =
         0.12353   -0.05284    0.02011    0.00265
AFIX 137
H28A  2   -0.340868    0.564178    0.621734    11.00000   -1.50000
H28B  2   -0.302419    0.534511    0.705922    11.00000   -1.50000
H28C  2   -0.217000    0.532753    0.634127    11.00000   -1.50000
AFIX   0
C29   1   -0.065588    0.570021    0.768962    11.00000    0.07752    0.07170 =
         0.10289   -0.01805    0.01279    0.02574
AFIX 137
H29A  2   -0.095547    0.551093    0.810948    11.00000   -1.50000
H29B  2   -0.009836    0.593496    0.798433    11.00000   -1.50000
H29C  2   -0.017511    0.551885    0.735111    11.00000   -1.50000
AFIX   0
C30   1   -0.616347    0.629135    0.802247    11.00000    0.04399    0.05623 =
         0.07106   -0.00359    0.01048   -0.01538
C31   1   -0.652378    0.620671    0.892216    11.00000    0.07383    0.09173 =
         0.08661   -0.00689    0.02838   -0.03786
AFIX 137
H31A  2   -0.641814    0.648377    0.925274    11.00000   -1.50000
H31B  2   -0.595932    0.597673    0.922760    11.00000   -1.50000
H31C  2   -0.741699    0.610723    0.884321    11.00000   -1.50000
AFIX   0
C32   1   -0.697914    0.669505    0.756274    11.00000    0.04262    0.09083 =
         0.09814   -0.00252    0.00658   -0.00381
AFIX 137
H32A  2   -0.680068    0.673222    0.698937    11.00000   -1.50000
H32B  2   -0.674713    0.696862    0.789134    11.00000   -1.50000
H32C  2   -0.789412    0.663399    0.752317    11.00000   -1.50000
AFIX   0
C33   1   -0.658070    0.585659    0.746204    11.00000    0.06613    0.08246 =
         0.10716   -0.02676    0.01608   -0.03257
AFIX 137
H33A  2   -0.614169    0.559556    0.775091    11.00000   -1.50000
H33B  2   -0.634633    0.589154    0.690374    11.00000   -1.50000
H33C  2   -0.751027    0.581570    0.738734    11.00000   -1.50000
AFIX   0
C34   1   -0.382885    0.702359    1.032357    11.00000    0.06873    0.07879 =
         0.07158   -0.01121    0.02497    0.00269
PART 1
AFIX  13
H34   2   -0.290163    0.701340    1.028554    21.00000   -1.20000
AFIX  13
PART 2
H34A  2   -0.294933    0.691618    1.029097   -21.00000   -1.20000
AFIX   0
PART 1
C35   1   -0.400252    0.739992    1.095867    21.00000    0.11908    0.09751 =
         0.07959   -0.03384    0.02682   -0.01857
AFIX  23
H35A  2   -0.343745    0.765619    1.090413    21.00000   -1.20000
H35B  2   -0.490292    0.750447    1.085344    21.00000   -1.20000
AFIX   0
C36   1   -0.363081    0.718707    1.184477    21.00000    0.13539    0.13188 =
         0.11610   -0.00883    0.02415    0.00536
AFIX  23
H36A  2   -0.272253    0.725136    1.209724    21.00000   -1.20000
H36B  2   -0.417601    0.730509    1.222898    21.00000   -1.20000
AFIX   0
C37   1   -0.383439    0.669336    1.171741    21.00000    0.14565    0.13463 =
         0.08349    0.01660    0.01859    0.00107
AFIX  23
H37A  2   -0.455302    0.659376    1.198209    21.00000   -1.20000
H37B  2   -0.305192    0.652992    1.198956    21.00000   -1.20000
AFIX   0
C38   1   -0.414083    0.659622    1.075748    21.00000    0.13717    0.12317 =
         0.11167    0.00957    0.00671    0.01053
AFIX  23
H38A  2   -0.361151    0.634573    1.061838    21.00000   -1.20000
H38B  2   -0.505721    0.651774    1.057025    21.00000   -1.20000
AFIX   0
PART 2
C36A  1   -0.420246    0.731893    1.171065   -21.00000    0.13539    0.13188 =
         0.11610   -0.00883    0.02415    0.00536
AFIX  23
H36C  2   -0.345793    0.729089    1.218779   -21.00000   -1.20000
H36D  2   -0.478651    0.754987    1.185920   -21.00000   -1.20000
AFIX   0
C37A  1   -0.490143    0.687298    1.154576   -21.00000    0.17305    0.17725 =
         0.17247    0.00775    0.04219   -0.00302
AFIX  23
H37C  2   -0.583963    0.691929    1.146226   -21.00000   -1.20000
H37D  2   -0.463527    0.667141    1.203835   -21.00000   -1.20000
AFIX   0
C38A  1   -0.455614    0.666659    1.074179   -21.00000    0.04888    0.04553 =
         0.03334   -0.00278    0.00174   -0.01069
AFIX  23
H38C  2   -0.534464    0.657430    1.034105   -21.00000   -1.20000
H38D  2   -0.400838    0.640044    1.089397   -21.00000   -1.20000
AFIX   0

PART 0
C1S   1   -0.562321    0.539116    0.143386    10.25000    0.15507    0.10589 =
         0.09456    0.02316    0.01831   -0.01119
AFIX 137
H1SA  2   -0.497455    0.531630    0.109856    10.25000   -1.50000
H1SB  2   -0.549546    0.520571    0.194730    10.25000   -1.50000
H1SC  2   -0.554295    0.570627    0.159700    10.25000   -1.50000
AFIX   0
C2S   1   -0.698333    0.530413    0.089198    10.25000    0.19134    0.19045 =
         0.18808    0.01827    0.04444   -0.00952
AFIX  23
H2SA  2   -0.733433    0.502763    0.109479    10.25000   -1.20000
H2SB  2   -0.691313    0.525754    0.029083    10.25000   -1.20000
AFIX   0
C3S   1   -0.793354    0.569739    0.093976    10.25000    0.20484    0.18945 =
         0.18805   -0.00061    0.04521   -0.01357
AFIX  23
H3SA  2   -0.775928    0.582185    0.152371    10.25000   -1.20000
H3SB  2   -0.778261    0.593652    0.054478    10.25000   -1.20000
AFIX   0
C4S   1   -0.935791    0.554890    0.070721    10.25000    0.21612    0.21572 =
         0.21534   -0.00030    0.04260    0.00014
AFIX  23
H4SA  2   -0.960067    0.541264    0.121598    10.25000   -1.20000
H4SB  2   -0.944219    0.531656    0.026053    10.25000   -1.20000
AFIX   0
C5S   1   -1.031317    0.593360    0.038404    10.25000    0.11918    0.11409 =
         0.11011   -0.00120    0.02431   -0.00245
AFIX  23
H5SA  2   -1.007196    0.607406   -0.012145    10.25000   -1.20000
H5SB  2   -1.025341    0.616361    0.083353    10.25000   -1.20000
AFIX   0
C6S   1   -1.172405    0.576174    0.014429    10.25000    0.16405    0.15734 =
         0.09064    0.00396    0.05457    0.05867
AFIX 137
H6SA  2   -1.172868    0.545675   -0.007554    10.25000   -1.50000
H6SB  2   -1.221728    0.595574   -0.029313    10.25000   -1.50000
H6SC  2   -1.211159    0.576487    0.065109    10.25000   -1.50000
AFIX   0

PART 2
C35A  1   -0.375259    0.744687    1.088617   -21.00000    0.11908    0.09751 =
         0.07959   -0.03384    0.02682   -0.01857
AFIX  23
H35C  2   -0.286055    0.755953    1.102065   -21.00000   -1.20000
H35D  2   -0.430931    0.768398    1.058208   -21.00000   -1.20000
AFIX   0
HKLF 4


REM  lpg_a.res in P2(1)/n
REM wR2 = 0.2965, GooF = S = 1.151, Restrained GooF = 1.166 for all data
REM R1 = 0.1158 for 5979 Fo > 4sig(Fo) and 0.1591 for all 8917 data
REM 512 parameters refined using 139 restraints

END

WGHT      0.1461      7.8153

REM Instructions for potential hydrogen bonds
HTAB O2 O1
HTAB O3 O2
EQIV $1 x+1/2, -y+3/2, z-1/2
HTAB O3 O4_$1
HTAB C19 O1
HTAB O5 S2
HTAB O5 O4
EQIV $2 x+1/2, -y+3/2, z+1/2
HTAB O6 O1_$2
HTAB O6 O5
HTAB C34 O5

REM Highest difference peak  0.861,  deepest hole -0.285,  1-sigma level  0.079
Q1    1  -0.3829  0.7952  0.5562  11.00000  0.05    0.86
Q2    1  -1.1033  0.5990  0.0316  11.00000  0.05    0.72
Q3    1  -0.4084  0.7256  0.6342  11.00000  0.05    0.60
Q4    1  -0.6861  0.5522  0.1338  11.00000  0.05    0.54
Q5    1  -0.9186  0.5841  0.0595  11.00000  0.05    0.50
Q6    1  -0.9332  0.5895  0.0762  11.00000  0.05    0.49
Q7    1  -0.6119  0.5177  0.0932  11.00000  0.05    0.42
Q8    1  -0.4348  0.7634  0.6857  11.00000  0.05    0.42
Q9    1  -0.4265  0.7006  1.1840  11.00000  0.05    0.39
Q10   1  -0.3735  0.8064  0.6233  11.00000  0.05    0.36
Q11   1  -0.6656  0.5015  0.0449  11.00000  0.05    0.35
Q12   1  -0.3648  0.7471  0.5382  11.00000  0.05    0.35
Q13   1  -0.4480  0.7228  0.5191  11.00000  0.05    0.33
Q14   1  -0.5259  0.5145  0.0979  11.00000  0.05    0.30
Q15   1  -1.2857  0.5406 -0.0131  11.00000  0.05    0.29
Q16   1  -0.2655  0.6914  1.1781  11.00000  0.05    0.25
Q17   1  -1.1971  0.5387  0.0224  11.00000  0.05    0.25
Q18   1  -0.4604  0.8006  0.6146  11.00000  0.05    0.25
Q19   1  -0.4531  0.6667  0.8215  11.00000  0.05    0.24
Q20   1  -0.4912  0.7201  1.1613  11.00000  0.05    0.24
Q21   1  -0.2811  0.6973  1.0806  11.00000  0.05    0.23
Q22   1  -0.5584  0.7217  0.4578  11.00000  0.05    0.22
Q23   1  -0.5230  0.6913  1.0806  11.00000  0.05    0.22
Q24   1  -0.0743  0.7807  0.7455  11.00000  0.05    0.22
Q25   1  -0.5160  0.7083  1.1906  11.00000  0.05    0.21
Q26   1  -0.5580  0.7110  0.9487  11.00000  0.05    0.21
Q27   1   0.0158  0.6488  0.3417  11.00000  0.05    0.21
Q28   1  -0.3056  0.6765  1.1618  11.00000  0.05    0.21
;
_shelx_res_checksum                57016
_shelx_hkl_file
;
   1   0   0 0.41830 1.09368   2
  -1   0   0 0.54527 0.92588   2
   1   0   0 0.47818 0.87063   1
  -1   0   0 -0.4441 1.27651   1
  -2   0   0 696.771 26.5243   1
  -2   0   0 720.257 27.2399   2
   2   0   0 667.384 26.4863   2
  -3   0   0 1.46085 3.57332   1
   3   0   0 1.37585 3.19652   1
   3   0   0 0.70887 2.70182   2
  -3   0   0 0.82552 3.43275   2
  -4   0   0 -2.1865 5.31894   2
   4   0   0 17.0851 7.42934   1
   4   0   0 7.68577 5.13691   2
  -4   0   0 -4.2803 4.75019   1
   5   0   0 -4.7348 2.00401   1
  -5   0   0 0.31574 4.33763   1
  -5   0   0 -0.3296 5.49471   2
   5   0   0 11.3114 6.05718   2
   6   0   0 395.823 29.2410   2
  -6   0   0 392.363 27.9394   1
   6   0   0 417.521 30.3192   1
  -6   0   0 377.273 29.2352   2
  -7   0   0 5.50120 5.44234   1
   7   0   0 -4.3905 4.17546   1
  -7   0   0 -0.7663 6.37241   2
   8   0   0 16.0083 8.69193   2
  -8   0   0 -7.0060 5.01979   2
   8   0   0 -7.6098 5.46414   1
  -8   0   0 0.07939 6.86753   1
   9   0   0 -8.0576 5.09516   1
  -9   0   0 10.2081 8.56872   2
 -10   0   0 34.5208 16.8406   2
  10   0   0 36.8861 17.2196   1
 -11   0   0 19.3973 12.8258   2
  11   0   0 17.9746 11.9792   1
  12   0   0 1.40876 10.5404   1
 -12   0   0 14.0536 11.7235   2
  13   0   0 -3.5823 11.4666   1
 -13   0   0 4.97022 14.2273   2
 -14   0   0 39.7024 20.4084   2
  15   0   0 19.3417 27.8802   1
 -15   0   0 20.8617 21.1377   2
  -1   1   0 711.417 23.5414   1
   2  -1   0 643.298 26.5987   1
   2  -1   0 679.365 26.7411   2
  -2  -1   0 674.744 25.6073   1
  -2   1   0 688.240 26.8654   2
   2   1   0 685.726 26.6114   2
  -2   1   0 715.942 27.2203   1
   3  -1   0 395.890 22.2041   1
  -3  -1   0 381.835 20.4646   1
  -3  -1   0 402.152 21.8399   2
   3  -1   0 403.483 21.9838   2
   3   1   0 388.451 21.4099   2
   3   1   0 396.861 21.5038   1
  -3   1   0 387.005 21.8822   2
  -3   1   0 389.956 21.3821   1
   4  -1   0 6940.52 195.359   2
  -4  -1   0 6959.63 193.008   1
   4  -1   0 6785.29 195.559   1
  -4  -1   0 6950.72 195.306   2
  -4   1   0 6961.74 195.765   2
   4   1   0 7215.29 195.686   1
  -4   1   0 7036.92 194.892   1
   4   1   0 7261.11 195.622   2
   5  -1   0 558.752 33.5298   1
  -5  -1   0 567.477 31.7670   1
   5  -1   0 576.554 33.1677   2
  -5  -1   0 567.209 33.4542   2
  -5   1   0 521.620 31.3686   1
   5   1   0 646.287 34.7372   2
  -5   1   0 535.707 32.9111   2
   5   1   0 531.429 32.1072   1
  -6  -1   0 8.62977 6.75084   2
   6  -1   0 17.8507 8.18671   1
  -6  -1   0 25.9626 8.56993   1
   6  -1   0 9.36011 6.46136   2
  -6   1   0 8.79720 6.83990   1
   6   1   0 19.3976 8.35245   2
   6   1   0 27.1724 9.74405   1
  -6   1   0 7.53637 5.89229   2
  -7  -1   0 109.425 21.1010   1
   7  -1   0 91.8462 19.7361   1
  -7  -1   0 92.1522 20.4575   2
   7  -1   0 123.227 26.7590   2
  -7   1   0 115.238 23.2596   2
  -7   1   0 127.489 21.9365   1
   7   1   0 84.1165 18.0255   2
   7   1   0 72.0916 17.5834   1
  -8  -1   0 222.866 33.8972   2
  -8  -1   0 185.688 28.8413   1
   8  -1   0 159.030 28.8227   1
   8  -1   0 171.916 28.5651   2
  -8   1   0 208.298 32.4883   2
   8   1   0 203.716 31.5539   1
  -8   1   0 205.973 30.6094   1
   8   1   0 200.014 31.3841   2
  -9  -1   0 38.0273 13.1311   2
   9  -1   0 46.7127 16.2582   1
   9   1   0 24.1497 12.2635   1
  -9   1   0 28.7078 11.6860   2
 -10  -1   0 307.186 34.5353   2
  10  -1   0 318.516 34.7807   1
 -10   1   0 291.949 44.5109   2
  10   1   0 315.295 34.1562   1
 -11  -1   0 -6.2262 7.48664   2
  11  -1   0 6.00074 11.0757   1
 -11   1   0 -3.7517 9.25790   2
  11   1   0 23.8829 12.0047   1
 -12  -1   0 1.84596 16.6476   2
  12  -1   0 9.17523 29.0566   1
  12   1   0 28.9360 16.5192   1
 -12   1   0 33.0833 12.8816   2
 -13  -1   0 18.1389 15.0663   2
  13  -1   0 -1.6475 12.2699   1
  13   1   0 15.7414 11.4517   1
 -13   1   0 6.23297 12.3477   2
 -14  -1   0 88.3876 28.1985   2
 -14   1   0 78.8328 23.5708   2
  14   1   0 119.679 28.2709   1
 -15  -1   0 -10.047 19.0639   2
 -15   1   0 7.56156 21.1571   2
  15   1   0 -11.992 18.0421   1
  -1  -2   0 1.86966 0.81660   2
  -2  -2   0 3039.46 82.3327   1
   2  -2   0 2953.03 84.6128   2
   2  -2   0 2948.85 85.5307   1
  -2   2   0 2989.06 84.7618   2
  -2   2   0 2910.73 84.8795   1
   2   2   0 2836.13 86.1194   1
   2   2   0 2879.07 83.3935   2
  -3  -2   0 742.082 31.7164   2
  -3  -2   0 750.522 30.6517   1
   3  -2   0 723.719 32.8030   1
  -3   2   0 728.301 32.9197   1
   3   2   0 714.532 30.7498   1
   3   2   0 700.592 31.1385   2
   4  -2   0 981.155 42.9299   2
   4  -2   0 947.944 43.3464   1
  -4  -2   0 949.271 40.4185   1
  -4  -2   0 975.016 42.3814   2
  -4   2   0 944.981 42.6335   2
   4   2   0 990.731 42.4694   2
   4   2   0 1043.05 42.6983   1
  -4   2   0 965.698 42.5330   1
  -5  -2   0 2088.96 74.0882   1
   5  -2   0 2066.79 77.9335   1
  -5  -2   0 2005.48 75.6673   2
   5  -2   0 2097.31 76.6740   2
  -5   2   0 1985.91 76.1732   2
  -5   2   0 2119.23 76.7126   1
   5   2   0 1929.20 74.3729   1
   5   2   0 2201.81 76.8304   2
   6  -2   0 99.5340 18.8383   2
  -6  -2   0 137.418 21.0042   1
  -6  -2   0 106.893 19.7056   2
   6  -2   0 90.7208 18.6722   1
   6   2   0 109.865 19.6184   2
  -6   2   0 116.431 20.5846   2
  -6   2   0 96.1088 19.0185   1
   6   2   0 103.636 19.1277   1
  -7  -2   0 35.0814 11.0644   1
   7  -2   0 43.6103 14.2017   1
   7  -2   0 36.8675 12.9180   2
  -7  -2   0 40.3253 14.1523   2
  -7   2   0 40.9229 13.2829   1
   7   2   0 40.0482 12.5133   2
   7   2   0 43.7973 13.9033   1
  -8  -2   0 21.1883 11.1685   2
  -8  -2   0 23.2006 10.9931   1
   8  -2   0 17.2475 10.9969   2
   8  -2   0 14.0571 11.6282   1
  -8   2   0 3.88259 6.91218   1
   8   2   0 39.1863 13.2336   1
   8   2   0 56.3002 14.9212   2
  -8   2   0 3.15237 9.92480   2
  -9  -2   0 52.4301 16.9982   2
   9  -2   0 46.6740 17.2273   1
  -9   2   0 80.6723 21.2077   2
   9   2   0 25.3306 14.6005   1
  10  -2   0 20.6427 12.9811   1
 -10  -2   0 19.5253 11.4646   2
 -10   2   0 22.9635 11.9318   2
  10   2   0 22.8188 14.4574   1
 -11  -2   0 7.05108 10.6377   2
  11  -2   0 22.6489 16.5758   1
  11   2   0 -3.1348 12.4792   1
 -11   2   0 23.9782 13.7669   2
  12  -2   0 1.48779 13.9707   1
 -12  -2   0 46.3264 17.7000   2
  12   2   0 31.5389 15.3084   1
 -12   2   0 8.59198 13.6299   2
  13  -2   0 15.4011 13.8984   1
 -13  -2   0 -22.924 15.4481   2
 -13   2   0 9.03822 12.2835   2
  14  -2   0 4.88764 14.2714   1
 -14  -2   0 56.0441 23.1728   2
  14   2   0 24.3574 20.6493   1
 -14   2   0 0.66077 13.5445   2
 -15  -2   0 -6.7239 17.7399   2
  15  -2   0 62.8419 37.7664   1
  15   2   0 39.0712 20.8819   1
   0  -3   0 1.40880 0.83666   1
   0  -3   0 1.77995 1.08799   2
   0   3   0 1.85547 1.41404   2
   0   3   0 0.24699 1.05811   1
  -2  -3   0 3.36930 1.93857   2
   3  -3   0 6.77547 5.17096   1
  -3  -3   0 4.71287 2.77627   2
  -3  -3   0 8.47596 4.42720   1
   3  -3   0 15.7255 6.07750   2
   3   3   0 10.0595 4.22407   1
   3   3   0 24.6018 6.87881   2
  -3   3   0 15.2774 6.63333   1
  -3   3   0 17.0786 6.40042   2
  -4  -3   0 2331.78 74.9341   1
   4  -3   0 2329.04 78.4611   2
   4  -3   0 2269.25 79.8730   1
  -4  -3   0 2237.89 76.7924   2
  -4   3   0 2194.83 77.9654   1
   4   3   0 2328.87 77.5177   2
  -4   3   0 2244.73 78.0288   2
   4   3   0 2338.23 76.5385   1
  -5  -3   0 62.4712 14.6453   2
  -5  -3   0 50.2977 11.7374   1
   5  -3   0 61.8749 13.9331   2
   5  -3   0 62.6196 14.4277   1
   5   3   0 63.2677 13.8959   2
  -5   3   0 59.1677 13.8726   1
   5   3   0 48.4344 11.9559   1
  -5   3   0 50.6869 13.1996   2
  -6  -3   0 70.9356 14.4015   1
  -6  -3   0 60.2653 14.7083   2
   6  -3   0 63.1890 14.9343   1
   6  -3   0 81.9025 16.9594   2
  -6   3   0 57.9405 14.0478   1
  -6   3   0 68.3386 16.2443   2
   6   3   0 64.2421 15.0166   1
   6   3   0 81.4442 15.9550   2
  -7  -3   0 374.317 30.8932   2
   7  -3   0 378.891 32.3098   1
   7  -3   0 378.840 30.7604   2
  -7  -3   0 388.487 28.9354   1
  -7   3   0 387.803 33.9706   2
   7   3   0 366.478 29.9692   1
  -8  -3   0 182.535 30.8915   2
  -8  -3   0 164.917 26.3482   1
   8  -3   0 184.931 30.8636   1
   8   3   0 147.589 31.4923   1
  -8   3   0 160.141 29.0846   2
  -8   3   0 152.684 26.8947   1
   8   3   0 182.013 28.9303   2
  -9  -3   0 135.042 26.1938   2
   9  -3   0 135.953 29.3973   1
  -9  -3   0 131.650 27.0077   1
   9   3   0 138.469 27.6268   1
  -9   3   0 171.770 32.7021   2
 -10  -3   0 53.4981 18.5814   2
  10  -3   0 51.8471 19.8143   1
 -10   3   0 37.5614 15.8210   2
  10   3   0 49.8979 17.2190   1
 -11  -3   0 -4.8848 11.1113   2
  11  -3   0 24.3109 13.3533   1
 -11   3   0 3.84575 7.73637   2
  11   3   0 -4.0889 8.71875   1
 -12  -3   0 37.1122 15.8367   2
  12  -3   0 32.5608 14.6862   1
 -12   3   0 20.0233 19.0503   2
  12   3   0 13.6795 11.3221   1
  13  -3   0 21.3651 15.1044   1
 -13  -3   0 22.5108 15.7877   2
  13   3   0 12.6841 17.9268   1
 -13   3   0 1.48751 13.5730   2
 -14  -3   0 31.6237 20.0994   2
  14  -3   0 75.2420 24.8394   1
 -14   3   0 -2.7252 16.4624   2
  14   3   0 9.11707 15.6983   1
 -15  -3   0 31.2678 18.1149   2
  15   3   0 -1.5559 20.3781   1
 -15   3   0 2.85843 19.6684   2
   0  -4   0 239.606 11.7098   2
   0   4   0 209.774 10.8063   1
   0   4   0 235.137 11.5270   2
   1  -4   0 1990.91 59.6982   1
  -1  -4   0 1973.60 55.3947   1
   1  -4   0 2048.29 58.8350   2
  -1   4   0 1985.69 58.7337   2
   1   4   0 1993.18 57.0181   2
  -1   4   0 1969.13 59.9266   1
   1   4   0 1927.29 55.5693   1
   2  -4   0 864.508 34.5432   1
   2  -4   0 794.260 32.1630   2
  -2  -4   0 840.250 29.3723   1
  -2   4   0 831.550 33.9405   1
   2   4   0 828.968 31.2730   2
  -2   4   0 852.580 33.3067   2
   3  -4   0 1532.43 54.7357   2
   3  -4   0 1597.29 57.5815   1
  -3  -4   0 1522.90 50.8877   1
   3   4   0 1478.78 53.0946   2
  -3   4   0 1471.59 54.7972   2
   3   4   0 1528.29 52.0562   1
  -3   4   0 1650.98 57.6704   1
   4  -4   0 3133.36 99.9395   2
  -4  -4   0 3030.67 97.7212   2
   4  -4   0 2931.33 100.867   1
  -4  -4   0 3072.70 94.7548   1
   4   4   0 3198.39 97.3919   1
  -4   4   0 3124.99 100.781   2
  -4   4   0 3269.35 102.713   1
   5  -4   0 1101.66 53.3612   1
  -5  -4   0 1277.35 50.2467   1
  -5  -4   0 1153.09 51.4058   2
   5  -4   0 1232.65 54.1010   2
  -5   4   0 1101.90 52.2483   1
   5   4   0 1094.56 49.6114   1
  -5   4   0 1137.57 52.6624   2
   5   4   0 1265.43 53.0246   2
  -6  -4   0 9.93069 5.64143   1
  -6  -4   0 24.0685 9.64754   2
   6  -4   0 11.0602 8.27795   1
   6  -4   0 11.5922 7.85379   2
   6   4   0 20.1193 8.80592   1
  -6   4   0 28.9098 10.3971   1
  -6   4   0 25.8319 10.7557   2
   6   4   0 20.9011 9.56511   2
  -7  -4   0 37.7201 11.1279   1
  -7  -4   0 17.2551 9.42352   2
   7  -4   0 21.8377 9.70091   2
  -7   4   0 30.0800 11.4422   1
   7   4   0 33.1889 11.2448   1
   7   4   0 35.4345 12.1617   2
  -7   4   0 25.9039 11.7462   2
  -8  -4   0 5.11112 5.53260   1
   8  -4   0 1.92937 8.58152   1
  -8  -4   0 2.03680 5.55831   2
  -8   4   0 11.2039 9.01467   1
  -8   4   0 4.95428 7.00563   2
   8   4   0 8.11046 10.3726   2
   9  -4   0 84.3945 22.9510   1
  -9  -4   0 77.5970 18.9556   1
  -9  -4   0 76.5509 23.2413   2
   9   4   0 52.5984 17.7152   1
  -9   4   0 78.0399 20.4877   2
  10  -4   0 30.3692 18.3761   1
 -10  -4   0 28.0970 13.0898   2
 -10   4   0 24.1648 14.7046   2
  10   4   0 29.3091 14.8122   1
  11  -4   0 60.5758 20.9223   1
 -11  -4   0 66.1114 21.4139   2
  11   4   0 95.5181 24.4878   1
 -11   4   0 99.9664 27.9171   2
  12  -4   0 36.1746 15.0494   1
 -12  -4   0 1.48077 10.9783   2
  12   4   0 29.7881 15.1128   1
 -12   4   0 24.1601 14.6382   2
  13  -4   0 4.33498 15.4903   1
  13   4   0 12.1125 14.0522   1
 -13   4   0 17.1954 18.7023   2
  14  -4   0 -10.318 14.5991   1
 -14  -4   0 20.1555 18.2029   2
 -14   4   0 43.6433 19.1096   2
  14   4   0 -1.6656 13.8223   1
  15  -4   0 20.9293 18.8082   1
 -15   4   0 -13.288 17.2305   2
   0  -5   0 -1.2985 1.33167   1
   0   5   0 -0.3945 2.33128   2
   0   5   0 0.23490 2.10348   1
   1  -5   0 1830.24 57.8042   1
   1  -5   0 1903.96 57.0162   2
   1   5   0 1769.62 53.2675   1
  -1   5   0 1897.63 57.1703   2
   1   5   0 1845.19 55.0931   2
  -1   5   0 1878.58 58.1305   1
   1   5   0 1839.26 53.7959   1
  -2  -5   0 1624.05 50.6550   1
   2  -5   0 1656.82 55.0455   2
   2  -5   0 1751.68 58.2891   1
  -2   5   0 1679.87 57.5975   1
  -2   5   0 1704.23 56.2270   2
   2   5   0 1697.70 53.8128   2
   2   5   0 1603.52 51.2900   1
   3  -5   0 1828.84 66.7082   1
  -3  -5   0 1958.52 60.5627   1
   3  -5   0 1993.97 65.9511   2
  -3   5   0 1893.93 66.8160   1
  -3   5   0 1827.20 65.1341   2
   3   5   0 1939.77 63.4587   2
   3   5   0 1845.84 61.2772   1
   4  -5   0 358.838 23.6094   2
   4  -5   0 284.454 22.9979   1
  -4  -5   0 345.764 20.6003   1
   4   5   0 334.282 22.2951   2
   4   5   0 334.807 21.5768   1
  -4   5   0 311.658 23.1405   1
  -4   5   0 344.891 24.1509   2
   5  -5   0 372.460 28.3926   1
   5  -5   0 396.544 27.5480   2
  -5  -5   0 380.922 24.1357   1
  -5  -5   0 365.891 25.8306   2
   5   5   0 387.229 26.6140   2
  -5   5   0 390.372 28.0506   1
   5   5   0 330.729 24.1840   1
  -5   5   0 370.841 27.2944   2
  -6  -5   0 254.757 23.0484   2
   6  -5   0 225.574 23.4578   1
   6  -5   0 263.217 23.2106   2
  -6  -5   0 256.726 20.8194   1
   6   5   0 290.797 24.1959   2
   6   5   0 253.370 22.3305   1
  -6   5   0 249.265 23.8198   2
  -6   5   0 227.339 22.4942   1
  -7  -5   0 307.471 27.8260   2
   7  -5   0 281.243 26.2002   2
   7  -5   0 251.163 26.6856   1
  -7  -5   0 275.633 23.8358   1
  -7   5   0 298.019 27.3531   1
   7   5   0 281.443 25.6228   2
   7   5   0 249.709 24.7484   1
  -7   5   0 244.639 26.0087   2
  -8  -5   0 146.304 27.5952   2
   8  -5   0 76.5268 21.1398   1
  -8  -5   0 95.8196 22.2374   1
   8   5   0 122.822 24.1605   2
  -8   5   0 111.332 24.8679   2
   8   5   0 78.8462 22.1760   1
  -9  -5   0 77.6053 16.9515   1
   9  -5   0 67.8799 21.5592   1
  -9  -5   0 87.1771 22.1050   2
   9   5   0 76.0018 20.5066   1
  -9   5   0 94.8331 22.8090   2
  10  -5   0 37.2512 14.3848   1
 -10  -5   0 39.9295 13.1347   2
 -10   5   0 35.9471 16.0738   2
 -11  -5   0 3.87443 9.07865   2
  11  -5   0 -6.6272 9.63068   1
  11   5   0 -6.9905 7.90400   1
 -11   5   0 12.7682 12.7960   2
  12  -5   0 7.35860 13.2021   1
 -12  -5   0 5.35016 12.5116   2
 -12   5   0 13.0101 13.9397   2
  12   5   0 -12.838 10.0929   1
 -13  -5   0 32.8542 16.8584   2
  13  -5   0 37.4345 21.4272   1
 -13   5   0 12.5609 12.8860   2
  13   5   0 13.8536 13.2812   1
  14  -5   0 -28.796 15.7787   1
 -14  -5   0 10.1901 20.8134   2
 -14   5   0 -19.144 13.9539   2
  14   5   0 39.2846 17.0516   1
  15  -5   0 -2.4223 19.4033   1
 -15  -5   0 -7.8429 19.9241   2
 -15   5   0 11.3695 22.3797   2
   0  -6   0 6225.42 166.205   1
   0   6   0 6432.61 166.653   1
   1  -6   0 2385.29 70.4072   2
   1  -6   0 2247.33 70.9230   1
  -1   6   0 2287.92 71.4158   1
   1   6   0 2313.41 68.6133   2
   1   6   0 2311.74 66.8123   1
  -1   6   0 2424.43 71.0282   2
   2  -6   0 1040.19 41.6029   1
  -2  -6   0 1062.68 35.4447   1
  -2   6   0 994.661 39.5805   2
   2   6   0 1059.66 38.0752   2
   2   6   0 964.696 35.4674   1
  -3  -6   0 6.91677 4.57402   1
   3  -6   0 22.7281 6.00143   2
   3  -6   0 12.6692 6.63003   1
  -3   6   0 28.3082 8.84228   2
  -3   6   0 15.1347 7.22855   1
   3   6   0 26.3682 6.96852   2
   3   6   0 15.7185 5.90113   1
  -4  -6   0 4.59446 3.88610   1
   4  -6   0 11.3087 6.43216   1
   4  -6   0 11.8230 5.99832   2
  -4   6   0 15.2221 7.86498   2
   4   6   0 14.1722 5.57485   1
  -4   6   0 6.71558 5.23781   1
   4   6   0 13.9962 6.46218   2
   5  -6   0 51.7728 14.3465   1
  -5  -6   0 42.3217 11.0362   2
  -5  -6   0 55.8163 11.4557   1
   5  -6   0 62.8439 14.1246   2
   5   6   0 54.4400 12.3944   2
   5   6   0 49.7003 12.5466   1
  -5   6   0 66.8408 15.4392   2
  -5   6   0 65.8741 14.9848   1
  -6  -6   0 35.9213 11.3686   2
   6  -6   0 39.1691 11.3113   2
  -6  -6   0 31.6544 9.85157   1
   6  -6   0 31.9642 11.7769   1
  -6   6   0 44.4725 12.2797   1
   6   6   0 31.4217 9.95190   2
  -6   6   0 40.4174 13.0414   2
   6   6   0 20.0447 8.65384   1
  -7  -6   0 101.067 18.8581   1
   7  -6   0 119.913 25.2890   1
  -7  -6   0 90.3963 18.6095   2
   7  -6   0 106.829 22.6797   2
  -7   6   0 98.3746 22.3137   1
   7   6   0 113.036 21.1667   2
   7   6   0 91.5902 18.3712   1
  -7   6   0 107.222 23.2681   2
  -8  -6   0 41.2120 15.1704   2
   8  -6   0 24.4313 11.8727   1
   8   6   0 26.9719 11.4253   1
   8   6   0 30.5681 10.7561   2
  -8   6   0 25.9240 11.8847   2
   9  -6   0 175.993 31.8822   1
  -9  -6   0 163.030 28.3082   2
  -9  -6   0 167.386 28.6207   1
  -9   6   0 244.784 39.8680   2
   9   6   0 151.484 28.7248   1
  10  -6   0 13.1752 11.8808   1
 -10  -6   0 -7.0827 7.08344   2
  10   6   0 -1.1516 5.50694   1
 -10   6   0 9.33791 11.0844   2
 -11  -6   0 222.221 38.0820   2
  11  -6   0 233.904 43.1883   1
  11   6   0 178.221 32.7428   1
  12  -6   0 50.7220 20.5330   1
 -12  -6   0 12.2391 13.8540   2
 -12   6   0 -3.7272 11.0757   2
  13  -6   0 48.3170 20.7393   1
 -13  -6   0 10.3918 14.6475   2
  13   6   0 41.8713 15.9065   1
 -13   6   0 45.8247 18.3295   2
 -14  -6   0 -15.247 13.1098   2
 -14   6   0 0.99965 19.7335   2
  14   6   0 -3.5313 14.4419   1
  15  -6   0 60.4277 27.0104   1
 -15  -6   0 30.5422 24.9711   2
  15   6   0 64.5761 26.1007   1
   0  -7   0 0.39875 2.91794   1
   0   7   0 -0.0407 2.72798   1
   0   7   0 4.29301 3.33153   2
   0   7   0 2.95380 2.92032   2
   1  -7   0 240.063 16.3096   1
   1  -7   0 253.596 15.7725   2
   1   7   0 280.842 14.9091   1
  -1   7   0 225.441 15.8918   1
  -1   7   0 275.255 16.6669   2
   1   7   0 266.270 15.5021   2
   1   7   0 256.213 14.4239   1
   2  -7   0 178.225 15.4299   1
  -2  -7   0 171.438 11.6485   1
   2  -7   0 162.683 13.5927   2
  -2   7   0 208.387 16.3610   1
   2   7   0 159.567 12.6396   2
  -2   7   0 163.864 14.1364   2
   2   7   0 154.854 11.4471   1
  -3  -7   0 1085.25 39.5366   1
   3  -7   0 1126.18 47.9530   1
   3  -7   0 1084.14 44.6208   2
  -3   7   0 1031.23 46.2505   1
  -3   7   0 1098.29 46.1235   2
   3   7   0 1028.94 48.7449   2
   3   7   0 1073.10 40.7109   1
   4  -7   0 1447.12 61.6730   1
  -4  -7   0 1474.39 52.3491   1
   4  -7   0 1404.14 57.3422   2
   4   7   0 1457.64 56.0010   2
  -4   7   0 1391.45 58.5184   2
  -4   7   0 1539.12 62.0582   1
   4   7   0 1385.08 53.7322   1
   5  -7   0 172.994 25.2553   1
   5  -7   0 198.672 19.4034   2
  -5  -7   0 171.367 15.4139   1
  -5   7   0 169.515 24.8543   2
  -5   7   0 185.862 19.2990   1
   5   7   0 149.113 15.4980   1
   5   7   0 154.807 16.5604   2
  -6  -7   0 252.429 22.6533   2
   6  -7   0 245.763 25.2091   1
  -6  -7   0 298.636 22.1001   1
  -6   7   0 312.646 28.2808   1
   6   7   0 244.120 22.2856   1
  -6   7   0 280.635 26.0353   2
   6   7   0 271.030 23.7515   2
  -7  -7   0 273.840 22.9468   1
   7  -7   0 221.097 25.8752   1
   7  -7   0 259.293 25.0751   2
  -7  -7   0 276.576 25.7190   2
   7   7   0 228.651 23.6011   1
  -7   7   0 247.180 25.9731   1
   7   7   0 228.837 23.7989   2
  -7   7   0 237.696 25.7503   2
  -8  -7   0 33.4066 12.9135   2
   8  -7   0 16.3919 10.8214   1
   8   7   0 39.8946 13.9331   1
  -8   7   0 37.8543 14.7931   2
   8   7   0 67.2389 18.4840   2
   9  -7   0 -9.3339 6.11089   1
  -9  -7   0 20.6762 9.70216   1
   9   7   0 -5.0891 6.29888   1
  -9   7   0 18.8749 11.1934   2
 -10  -7   0 40.6399 19.1185   2
  10  -7   0 68.5838 23.6517   1
  10   7   0 67.4422 19.2314   1
  11  -7   0 22.1181 13.6079   1
 -11  -7   0 28.9813 15.3968   2
 -11   7   0 37.7858 18.4170   2
  11   7   0 12.3676 9.53601   1
  12  -7   0 -8.6316 11.1535   1
 -12  -7   0 11.0846 14.3712   2
 -12   7   0 1.33762 10.7715   2
  12   7   0 -1.0897 8.72792   1
 -13  -7   0 -4.0116 12.9841   2
  13  -7   0 7.91920 14.0017   1
 -13   7   0 9.73081 11.4624   2
  13   7   0 13.5562 11.6544   1
  14  -7   0 -4.2524 17.4208   1
 -14  -7   0 -6.5348 11.0989   2
  14   7   0 6.32110 14.5675   1
  15  -7   0 28.9700 25.5656   1
 -15  -7   0 87.2047 31.2771   2
   0  -8   0 194.019 13.3373   1
   0   8   0 187.162 13.3229   2
   0   8   0 169.970 13.1060   2
   0   8   0 163.598 12.5761   1
   1  -8   0 323.665 19.8902   1
  -1   8   0 251.251 20.7126   1
   1   8   0 313.082 16.9033   1
   1   8   0 319.624 17.9487   2
  -1   8   0 280.135 18.0065   2
   2  -8   0 6.13602 4.41048   1
   2  -8   0 1.01811 3.30531   2
  -2  -8   0 4.89742 3.49877   1
  -2  -8   0 0.75919 0.97333   2
  -2   8   0 -0.9549 3.44908   2
   2   8   0 -0.8087 2.31301   1
   2   8   0 3.42610 3.10982   2
  -2   8   0 -1.3352 2.60786   1
   3  -8   0 314.478 21.6330   2
   3  -8   0 309.031 23.1526   1
  -3  -8   0 273.153 16.9167   1
  -3   8   0 300.535 22.6255   1
   3   8   0 303.486 18.5238   1
  -3   8   0 288.236 21.4322   2
   3   8   0 300.699 19.9926   2
   4  -8   0 23.8223 10.8101   1
   4  -8   0 23.7298 9.02546   2
  -4  -8   0 18.0611 6.60648   1
  -4   8   0 28.6522 9.68171   1
   4   8   0 25.3217 8.16380   1
  -4   8   0 17.9651 9.03073   2
   4   8   0 18.7732 7.18479   2
   5  -8   0 5.63090 6.99938   1
   5  -8   0 12.8993 5.34412   2
  -5  -8   0 12.9767 4.50153   1
  -5   8   0 10.5413 6.20940   2
   5   8   0 8.23583 5.64827   1
   5   8   0 15.5500 6.25827   2
   6  -8   0 23.4612 12.3484   1
   6  -8   0 12.0695 7.49716   2
  -6  -8   0 16.5113 6.86216   1
   6   8   0 23.6897 9.39520   2
  -6   8   0 28.1694 10.9151   1
   6   8   0 13.5735 7.33027   1
   7  -8   0 247.195 25.1020   2
  -7  -8   0 258.088 22.1276   1
   7  -8   0 255.034 28.0983   1
  -7   8   0 281.991 27.6586   2
   7   8   0 216.645 22.7452   1
   7   8   0 265.428 25.2416   2
  -7   8   0 251.009 26.6301   1
  -8  -8   0 89.1003 20.6175   2
   8  -8   0 57.1723 19.4839   1
   8   8   0 95.5749 19.9585   1
   8   8   0 121.426 21.4913   2
  -8   8   0 91.2596 22.6069   2
   9  -8   0 182.150 35.4009   1
  -9  -8   0 147.415 26.3817   2
  -9  -8   0 180.861 21.5633   1
  -9   8   0 185.067 35.5656   2
   9   8   0 204.424 31.5654   1
 -10  -8   0 10.9632 11.6207   2
  10  -8   0 9.78462 13.4108   1
  10   8   0 8.11497 7.77919   1
 -10   8   0 16.2726 10.3558   2
 -11  -8   0 214.182 36.5499   2
 -11   8   0 255.337 42.9911   2
  11   8   0 223.982 35.9047   1
  12  -8   0 13.0869 11.8527   1
 -12  -8   0 19.5600 19.3521   2
  13  -8   0 13.2550 11.7589   1
 -13  -8   0 9.67230 12.0939   2
  13   8   0 30.3756 14.9334   1
 -13   8   0 19.4589 15.3850   2
  14  -8   0 -21.024 16.0897   1
 -14  -8   0 0.29369 15.1779   2
 -14   8   0 33.4508 20.1049   2
  14   8   0 -17.421 14.8939   1
  15  -8   0 -4.5013 17.3346   1
 -15  -8   0 35.5543 22.6938   2
  15   8   0 19.0610 18.1309   1
   0  -9   0 -0.3848 2.83997   1
   0   9   0 3.43271 3.53015   2
   0   9   0 0.06462 2.89746   2
   0   9   0 -0.6007 3.09391   1
  -1  -9   0 4096.51 118.312   2
   1  -9   0 4237.35 119.704   2
   1  -9   0 4046.32 120.882   1
   1   9   0 3965.60 116.097   1
  -1   9   0 4230.74 121.822   1
  -1   9   0 4267.07 120.432   2
   1   9   0 4045.32 118.073   2
   2  -9   0 56.9696 11.4829   2
   2  -9   0 61.8230 12.1768   1
   2   9   0 64.4065 10.1296   1
  -2   9   0 55.6447 11.3627   1
  -2   9   0 74.4324 13.0944   2
   2   9   0 68.9717 10.8715   1
   3  -9   0 3129.42 103.203   1
   3  -9   0 2998.31 98.7947   2
  -3   9   0 3096.38 102.858   1
   3   9   0 3083.90 95.8965   2
  -3   9   0 3034.02 100.020   2
   3   9   0 3002.18 92.7963   1
   4  -9   0 547.917 32.8546   2
   4  -9   0 557.875 36.0410   1
  -4  -9   0 570.962 28.1584   1
   4   9   0 624.643 31.2840   1
   4   9   0 569.370 31.6832   2
  -4   9   0 590.477 36.0740   1
  -4   9   0 617.479 36.1627   2
   5  -9   0 64.5814 15.8467   2
  -5  -9   0 46.6148 10.5960   1
   5  -9   0 48.4483 14.8703   1
  -5   9   0 52.7585 13.8479   1
   5   9   0 51.2369 12.3143   1
  -5   9   0 38.7713 12.0520   2
   6  -9   0 63.0047 15.5876   2
   6  -9   0 50.3378 15.5973   1
  -6  -9   0 83.9590 14.5742   1
  -6   9   0 78.3407 18.6815   1
  -6   9   0 50.0454 16.0634   2
   6   9   0 68.9093 15.2233   1
   6   9   0 43.3545 13.1586   2
   7  -9   0 404.208 36.5703   1
  -7  -9   0 428.268 29.1588   1
  -7   9   0 357.363 32.3335   2
   7   9   0 427.659 33.7963   2
   7   9   0 386.624 30.8340   1
  -7   9   0 448.187 41.3959   1
  -8  -9   0 20.8207 7.95435   2
   8  -9   0 10.7550 10.6559   1
   8   9   0 42.3350 13.9816   1
   8   9   0 23.8523 9.28261   2
  -8   9   0 41.4799 15.4801   2
   9  -9   0 40.6987 15.8529   1
  -9  -9   0 26.7705 13.0022   1
  -9  -9   0 45.9698 15.2131   2
   9   9   0 67.6157 18.8082   1
  -9   9   0 55.8992 19.4239   2
  10  -9   0 36.8659 15.2264   1
 -10  -9   0 44.7227 16.0997   2
  10   9   0 93.2904 22.0429   1
 -10   9   0 25.5618 16.3549   2
  11  -9   0 29.6726 13.9588   1
 -11  -9   0 11.1564 9.91369   2
 -11   9   0 15.3959 13.0078   2
  11   9   0 17.7887 7.82377   1
 -12  -9   0 43.1724 15.0351   2
  12  -9   0 11.0051 15.8078   1
 -12   9   0 16.1730 15.0341   2
  12   9   0 30.3157 14.9425   1
 -13  -9   0 2.93879 12.7659   2
  13  -9   0 27.4585 16.9435   1
  13   9   0 -20.387 10.4344   1
 -13   9   0 6.25212 10.9882   2
 -14  -9   0 -11.623 13.9018   2
  14  -9   0 12.6339 32.8760   1
 -14   9   0 57.0598 22.4948   2
  14   9   0 -9.4455 14.1503   1
 -15  -9   0 -10.984 29.7305   2
  15   9   0 3.85254 23.4963   1
   0 -10   0 1376.99 50.1378   1
   0  10   0 1421.95 50.7262   2
   0  10   0 1295.18 50.1562   2
   0  10   0 1422.84 50.9542   1
  -1 -10   0 9.59827 4.79588   2
   1 -10   0 12.5526 5.64406   2
   1 -10   0 8.35192 5.63552   1
  -1  10   0 1.54160 4.68805   1
  -1  10   0 13.3503 5.70058   2
   1  10   0 10.8808 4.22897   1
   1  10   0 27.4898 7.24732   2
   2 -10   0 445.517 25.9168   2
   2 -10   0 387.613 26.1207   1
   2  10   0 444.086 23.1765   1
  -2  10   0 444.050 26.5398   2
   2  10   0 426.389 24.3868   2
  -2  10   0 397.182 26.1424   1
   2  10   0 478.145 23.8564   1
   3 -10   0 1271.79 52.5664   2
   3 -10   0 1216.18 54.5512   1
  -3 -10   0 1216.92 45.3971   1
   3  10   0 1268.06 47.3933   1
   3  10   0 1194.72 48.9785   2
  -3  10   0 1150.28 51.7993   2
  -3  10   0 1240.04 54.3017   1
   4 -10   0 89.0336 18.8884   1
   4 -10   0 57.5246 13.8185   2
  -4 -10   0 75.3174 11.8914   1
   4  10   0 78.6219 13.8201   1
   4  10   0 73.3496 13.9279   2
  -4  10   0 86.1812 18.2845   1
  -4  10   0 83.5219 17.6935   2
   5 -10   0 110.747 21.8480   1
   5 -10   0 161.456 24.2730   2
  -5 -10   0 91.6591 14.6250   1
   5  10   0 92.6124 16.8646   2
   5  10   0 105.744 17.6444   1
  -5  10   0 135.516 23.9805   1
  -5  10   0 95.1922 18.9070   2
   6 -10   0 195.246 21.4213   2
  -6 -10   0 168.741 16.5411   1
   6 -10   0 172.306 27.8066   1
  -6  10   0 187.401 30.7176   2
  -6  10   0 179.607 27.6349   1
   6  10   0 206.765 20.9867   2
   6  10   0 155.219 22.5751   1
  -7 -10   0 545.712 33.4306   1
   7 -10   0 533.386 42.4954   1
  -7  10   0 603.320 43.4984   2
   7  10   0 569.488 46.1723   2
   7  10   0 535.476 36.6950   1
   8 -10   0 106.019 25.1573   1
  -8  10   0 184.007 32.2693   2
   8  10   0 143.168 25.6505   1
   8  10   0 139.416 27.4379   2
  -9 -10   0 120.141 22.9832   1
   9 -10   0 111.210 28.5760   1
  -9  10   0 111.243 26.6949   2
   9  10   0 171.981 28.5009   1
 -10 -10   0 5.59210 7.53962   2
  10 -10   0 8.21292 9.62231   1
  10  10   0 17.8366 9.00491   1
 -10  10   0 18.8467 11.3748   2
  11 -10   0 204.561 41.7724   1
  11  10   0 227.447 37.6206   1
 -11  10   0 210.629 40.2055   2
 -12 -10   0 -15.247 7.17315   2
  12 -10   0 -1.3160 12.8968   1
 -12  10   0 5.55761 12.6620   2
  12  10   0 -3.9715 10.4611   1
  13 -10   0 42.9078 19.5268   1
 -13  10   0 30.1471 15.5582   2
  13  10   0 10.7817 16.8148   1
 -14 -10   0 -16.540 13.6134   2
  14 -10   0 51.8363 30.9147   1
  14  10   0 -4.6419 14.7849   1
 -14  10   0 10.4026 16.3422   2
 -15 -10   0 -22.211 24.3732   2
  15  10   0 4.01755 15.0109   1
   0 -11   0 1.82138 3.47943   1
   0  11   0 2.19603 2.58417   1
   0  11   0 -1.2205 2.30948   2
   0  11   0 -1.5170 2.94377   2
   1 -11   0 881.203 40.5790   1
  -1 -11   0 914.257 39.4142   2
  -1  11   0 918.482 41.6245   1
  -1  11   0 910.608 40.4341   2
   1  11   0 918.421 37.9133   1
   1  11   0 920.836 39.3446   2
   2 -11   0 189.601 18.3578   1
   2 -11   0 213.877 17.9683   2
  -2  11   0 183.744 17.9768   1
   2  11   0 201.900 15.7095   1
   2  11   0 220.609 15.9730   1
   2  11   0 234.260 17.8384   2
  -2  11   0 217.817 18.7780   2
   3 -11   0 1867.45 72.9534   1
   3 -11   0 1885.12 69.4988   2
   3  11   0 1768.87 65.9342   2
  -3  11   0 1745.30 70.6325   1
  -3  11   0 1735.03 68.7461   2
   3  11   0 1775.27 62.9106   1
   4 -11   0 146.996 23.2198   1
  -4 -11   0 137.114 12.8804   1
   4 -11   0 154.611 22.5259   2
  -4  11   0 133.940 21.6535   1
   4  11   0 126.494 13.8865   2
   4  11   0 118.240 13.3321   1
  -4  11   0 187.355 27.5875   2
  -5 -11   0 4.94960 3.56402   1
   5 -11   0 -2.0556 4.35661   1
  -5  11   0 13.2110 7.15144   2
   5  11   0 6.87469 4.52768   1
   5  11   0 5.55190 5.22888   2
  -6 -11   0 106.825 17.8775   1
   6 -11   0 128.630 22.3022   2
   6 -11   0 175.305 29.5749   1
   6  11   0 133.895 22.6658   2
  -6  11   0 171.911 29.0946   2
  -6  11   0 122.911 24.1871   1
   6  11   0 113.207 20.1541   1
  -7 -11   0 124.159 19.5758   1
   7 -11   0 112.284 26.6046   1
   7  11   0 98.9755 20.5150   1
  -7  11   0 120.789 25.4797   2
   8 -11   0 165.972 32.1017   1
  -8  11   0 192.160 34.7272   2
   8  11   0 168.825 28.8917   2
   8  11   0 214.830 31.6072   1
   9 -11   0 11.2714 10.2593   1
  -9 -11   0 31.9218 11.4331   1
  -9  11   0 6.29570 9.33515   2
   9  11   0 -1.1446 7.53285   1
  10 -11   0 24.9864 18.6772   1
 -10  11   0 50.9786 21.7535   2
  10  11   0 42.5895 14.8227   1
  11 -11   0 1.34304 10.6485   1
 -11 -11   0 -4.9462 5.69709   2
  11  11   0 5.25575 10.3324   1
 -11  11   0 8.41962 11.3374   2
  12 -11   0 34.4535 22.0389   1
 -12  11   0 21.9226 15.8069   2
  12  11   0 34.1778 13.6873   1
 -13 -11   0 -3.1642 12.0194   2
  13 -11   0 38.0550 19.2729   1
 -13  11   0 31.2922 15.3440   2
  13  11   0 -18.064 13.1171   1
 -14 -11   0 -10.068 18.2675   2
  14 -11   0 41.4785 22.7131   1
  14  11   0 25.0911 15.0729   1
 -14  11   0 44.1922 18.2006   2
 -15 -11   0 -10.682 20.1874   2
  15  11   0 -19.455 31.5441   1
   0 -12   0 33.6574 8.74069   1
   0  12   0 31.6283 9.13871   2
   0  12   0 28.7884 8.66988   2
   0  12   0 21.4503 6.23322   1
  -1 -12   0 28.0516 8.73190   2
   1 -12   0 11.8937 6.16875   1
   1  12   0 8.70197 4.75863   2
  -1  12   0 7.25301 5.73878   2
   1  12   0 9.56034 5.54182   1
  -1  12   0 7.20121 5.40789   2
  -1  12   0 6.97440 5.07700   1
   2 -12   0 228.919 19.1309   2
   2 -12   0 279.726 22.4828   1
   2  12   0 249.444 19.2872   2
  -2  12   0 230.563 20.3400   2
  -2  12   0 220.436 20.1842   1
   2  12   0 250.039 17.8073   1
   2  12   0 210.922 16.9373   1
   3 -12   0 144.625 22.3497   1
   3 -12   0 137.950 15.4541   2
  -3  12   0 120.314 19.4106   2
  -3  12   0 154.590 23.8809   1
   3  12   0 123.691 14.1219   2
   3  12   0 116.626 12.7193   1
   3  12   0 109.651 11.9870   1
  -4 -12   0 315.164 21.0011   1
   4 -12   0 393.253 31.2734   1
   4 -12   0 331.637 26.1371   2
   4  12   0 301.499 23.4732   2
  -4  12   0 350.611 28.3253   1
   4  12   0 326.139 22.5617   1
  -4  12   0 326.463 27.0281   2
  -5 -12   0 114.956 12.4867   1
   5 -12   0 129.005 27.8349   1
   5 -12   0 140.903 16.8170   2
  -5  12   0 130.275 23.8446   1
   5  12   0 117.933 18.4978   1
   5  12   0 161.299 23.2869   2
  -5  12   0 158.645 30.9266   2
   6 -12   0 267.491 28.7602   1
  -6 -12   0 207.225 18.9433   1
   6 -12   0 200.185 22.6023   2
   6  12   0 191.617 20.1664   1
   6  12   0 208.648 21.4402   2
  -6  12   0 239.031 25.5855   1
  -6  12   0 219.422 25.1064   2
   7 -12   0 606.878 46.4612   1
  -7 -12   0 530.711 33.4869   1
   7  12   0 540.554 37.4183   1
   7  12   0 666.166 42.3991   2
  -7  12   0 657.016 47.1229   2
   8 -12   0 161.405 30.4630   1
  -8 -12   0 152.097 28.2943   1
   8  12   0 167.663 28.0808   2
  -8  12   0 153.903 30.9732   2
   8  12   0 168.053 30.0635   1
   9 -12   0 92.4115 23.2859   1
  -9  12   0 39.8221 16.5093   2
   9  12   0 54.3958 16.1565   1
 -10 -12   0 1.65296 5.35340   2
  10 -12   0 -4.6762 7.43098   1
  10  12   0 10.8422 9.66108   1
 -10  12   0 0.84301 14.7909   2
  11 -12   0 96.9819 28.1685   1
  11  12   0 45.7096 15.6149   1
 -11  12   0 69.2537 22.1217   2
  12 -12   0 7.27535 19.1530   1
 -12 -12   0 16.0456 16.6204   2
 -12  12   0 18.0869 13.7835   2
  12  12   0 30.9159 12.1747   1
  13 -12   0 7.93285 14.2033   1
 -13 -12   0 3.96496 14.6505   2
  13  12   0 -15.146 11.5653   1
 -13  12   0 9.10728 15.3890   2
 -14 -12   0 23.2596 16.4149   2
  14 -12   0 13.3295 15.9307   1
  14  12   0 -11.551 12.1355   1
 -15 -12   0 20.1373 33.2526   2
   0 -13   0 6.47091 5.16109   1
   0  13   0 1.50742 3.79778   2
   0  13   0 -4.2260 3.68269   2
   0  13   0 -3.5397 2.36732   1
   1 -13   0 682.648 36.0053   1
  -1 -13   0 641.083 34.3954   2
  -1  13   0 615.146 34.7808   2
  -1  13   0 600.517 33.7917   2
  -1  13   0 701.686 36.6426   1
   1  13   0 712.492 35.0430   2
   1  13   0 673.150 33.3358   1
  -2 -13   0 603.966 33.3564   2
   2 -13   0 697.633 38.7896   1
   2 -13   0 688.742 36.1558   2
  -2  13   0 720.386 39.1503   1
  -2  13   0 647.632 36.5955   2
   2  13   0 708.724 34.0675   1
   2  13   0 658.366 34.4552   2
   2  13   0 644.664 32.4495   1
   3 -13   0 542.865 35.6620   1
   3 -13   0 536.826 32.4943   2
   3  13   0 490.257 28.4248   1
   3  13   0 478.556 30.1031   2
  -3  13   0 548.688 35.1492   1
  -3  13   0 507.088 33.1061   2
   3  13   0 433.045 26.2703   1
   4 -13   0 97.1250 19.5744   1
  -4 -13   0 112.058 12.2473   1
   4 -13   0 136.034 21.9937   2
  -4  13   0 142.587 23.6949   2
  -4  13   0 174.695 27.2168   1
   4  13   0 113.616 17.2038   1
   4  13   0 112.973 19.0620   2
   5 -13   0 7.88748 5.35999   2
   5 -13   0 2.41751 6.44486   1
  -5 -13   0 8.26151 4.61751   2
   5  13   0 4.43400 4.05075   1
   5  13   0 2.58045 4.49200   2
  -5  13   0 -4.5011 3.99319   2
  -5  13   0 6.80876 6.51743   1
  -6 -13   0 760.843 39.0801   1
   6 -13   0 892.841 55.0962   1
  -6  13   0 837.256 51.1410   2
   6  13   0 792.466 45.0851   2
   6  13   0 738.064 42.5097   1
   7 -13   0 561.904 45.2479   1
  -7 -13   0 555.826 34.2043   1
   7  13   0 573.178 38.2413   1
   7  13   0 556.906 39.5969   2
  -7  13   0 628.584 46.2283   2
  -8 -13   0 238.964 22.3456   1
   8 -13   0 219.911 37.0443   1
  -8 -13   0 183.834 29.6014   2
  -8  13   0 229.966 38.3946   2
  -9 -13   0 14.4893 10.1049   1
   9 -13   0 -1.4933 7.80761   1
   9  13   0 0.76731 6.26929   1
  -9  13   0 3.35398 11.0405   2
 -10 -13   0 21.5040 12.8347   2
 -10  13   0 87.4735 25.8425   2
  10  13   0 48.8774 15.7011   1
 -11 -13   0 16.5193 12.6571   2
  11 -13   0 4.86616 11.2493   1
 -11  13   0 6.56238 7.06991   2
  12 -13   0 60.5568 19.3244   1
 -12 -13   0 -6.9516 14.6466   2
 -12  13   0 26.2242 17.2886   2
  12  13   0 33.9947 11.8140   1
 -13 -13   0 6.85609 12.6471   2
  13 -13   0 31.2962 17.0471   1
 -13  13   0 -1.1643 14.9768   2
  13  13   0 9.83382 15.5024   1
 -14 -13   0 2.65414 18.6228   2
  14 -13   0 12.1559 20.9304   1
 -14  13   0 -2.8586 15.3990   2
  14  13   0 20.8598 14.7698   1
 -15 -13   0 -57.372 24.1645   2
   0 -14   0 625.232 33.2877   1
   0  14   0 644.634 34.2628   1
   0  14   0 594.975 33.4716   2
   0  14   0 615.043 33.5286   2
   1 -14   0 601.766 34.5962   1
  -1 -14   0 611.359 34.4110   2
  -1  14   0 644.091 35.7923   1
   1  14   0 676.273 34.8873   2
   1  14   0 586.997 32.0315   1
  -1  14   0 624.595 35.5959   2
  -1  14   0 559.224 33.3311   2
   2 -14   0 835.145 41.9144   2
  -2 -14   0 850.014 41.2656   2
   2 -14   0 787.357 43.2878   1
  -2  14   0 829.330 43.8230   1
   2  14   0 849.576 39.7119   1
   2  14   0 892.110 42.1315   2
  -2  14   0 833.365 43.3357   2
   2  14   0 804.925 38.6978   1
   3 -14   0 70.0029 16.0124   1
   3 -14   0 95.1819 17.0087   2
   3  14   0 101.392 15.9497   1
  -3  14   0 105.190 19.3061   2
  -3  14   0 110.744 20.3786   1
   3  14   0 106.828 17.6817   2
   3  14   0 93.4399 15.8966   1
   4 -14   0 277.085 26.6231   1
   4  14   0 236.337 21.2792   2
   4  14   0 237.069 19.7592   1
  -4  14   0 310.837 26.9762   2
   4  14   0 245.437 20.5960   1
  -5 -14   0 17.7654 6.46917   1
   5 -14   0 9.21753 8.89782   1
  -5 -14   0 -1.9229 3.30120   2
   5 -14   0 3.62786 4.31899   2
  -5  14   0 1.85361 4.15447   2
   5  14   0 2.87470 4.57726   1
   5  14   0 7.55272 6.34998   2
  -5  14   0 -1.1722 4.93584   1
  -6 -14   0 733.747 43.7749   2
  -6 -14   0 868.259 42.0966   1
  -6  14   0 807.476 51.8793   2
   6  14   0 888.207 48.1286   2
   7 -14   0 60.3812 19.3943   1
  -7 -14   0 87.8636 16.9473   1
   7  14   0 86.3686 18.9452   2
  -7  14   0 80.0476 21.6427   2
   7  14   0 92.2672 18.9846   1
  -8 -14   0 15.8420 8.12037   1
   8 -14   0 -0.1322 9.11430   1
  -8 -14   0 18.9207 9.69451   2
  -8  14   0 -0.1197 8.09409   2
   8  14   0 14.5800 9.32753   1
   9 -14   0 -3.2262 9.70762   1
  -9 -14   0 29.7826 13.0807   2
  -9 -14   0 -2.1492 7.07019   1
  -9  14   0 0.64857 9.58170   2
   9  14   0 5.67405 7.06049   1
 -10 -14   0 9.17834 10.1958   2
  10 -14   0 -3.0424 10.3325   1
 -10  14   0 24.5473 15.6093   2
  10  14   0 5.50900 6.92555   1
 -11 -14   0 82.6459 25.5202   2
  11 -14   0 5.03385 18.8396   1
 -11  14   0 45.4205 17.2675   2
  11  14   0 31.0142 14.7355   1
  12 -14   0 -8.3510 14.3439   1
 -12 -14   0 53.9929 21.3891   2
 -12  14   0 52.4457 17.6526   2
  12  14   0 16.5913 14.5376   1
 -13 -14   0 18.7371 16.9860   2
  13 -14   0 28.2695 20.4835   1
  13  14   0 -18.196 16.2134   1
 -14 -14   0 33.2700 20.9041   2
  14 -14   0 0.43469 22.5960   1
 -14  14   0 -7.4905 18.0031   2
  14  14   0 2.31335 15.9214   1
   0 -15   0 8.68113 5.69711   1
   0  15   0 -0.4324 3.46729   1
   0  15   0 3.98618 3.71883   2
   0  15   0 6.03624 4.11075   2
   1 -15   0 172.296 17.8770   1
  -1 -15   0 178.288 18.0266   2
   1  15   0 185.078 17.6154   2
  -1  15   0 167.394 17.6772   2
  -1  15   0 180.355 18.3996   1
  -1  15   0 174.373 17.9520   2
   1  15   0 180.031 17.1971   1
   2 -15   0 124.473 15.0171   2
   2 -15   0 140.165 21.6083   1
  -2 -15   0 137.052 15.8613   2
   2  15   0 136.721 15.4444   2
  -2  15   0 127.852 21.6694   1
   2  15   0 135.439 19.3598   1
   2  15   0 107.279 12.5981   1
  -2  15   0 141.617 23.1510   2
   3 -15   0 0.02660 4.35441   2
   3 -15   0 4.63889 5.68787   1
  -3  15   0 14.0750 7.30982   2
   3  15   0 6.29428 4.17851   2
   3  15   0 0.86656 3.23226   1
  -3  15   0 5.04755 3.91834   1
   4 -15   0 870.687 50.6582   1
   4 -15   0 834.394 46.4825   2
   4  15   0 871.965 41.4659   1
   4  15   0 760.716 42.5820   2
  -4  15   0 847.417 49.4796   1
   4  15   0 738.536 39.8628   1
   5 -15   0 39.2687 15.4284   1
   5 -15   0 45.9100 14.4169   2
  -5 -15   0 43.6969 13.6470   2
   5  15   0 32.4716 9.46476   1
  -5  15   0 24.6730 11.9282   2
  -5  15   0 14.2904 9.60167   1
   5  15   0 34.7221 10.9804   2
  -6 -15   0 6.10069 7.43233   2
  -6 -15   0 26.8290 8.27509   1
   6 -15   0 -0.0187 7.14714   1
  -6  15   0 15.4490 8.55688   2
   6  15   0 12.4446 7.31859   2
   6  15   0 13.5735 7.47703   1
  -7 -15   0 253.753 22.1500   1
  -7 -15   0 266.693 26.1248   2
   7 -15   0 260.482 41.0273   1
   7  15   0 265.659 25.7341   2
  -7  15   0 269.133 40.9030   2
   7  15   0 283.625 26.3413   1
  -8 -15   0 381.876 29.6147   1
  -8 -15   0 486.792 37.4412   2
   8 -15   0 426.791 42.4198   1
  -8  15   0 500.994 44.2721   2
   8  15   0 529.675 37.7242   1
  -9 -15   0 6.75040 8.69222   1
   9 -15   0 26.8054 16.7456   1
  -9 -15   0 -7.8041 7.53477   2
  -9  15   0 17.3120 13.5391   2
   9  15   0 5.03603 8.28688   1
  10 -15   0 63.4713 23.1951   1
 -10 -15   0 54.6614 19.9678   2
 -10  15   0 75.6778 27.7026   2
  10  15   0 63.8888 16.8869   1
  11 -15   0 26.9127 13.2225   1
 -11 -15   0 8.63090 9.36150   2
  11  15   0 9.09812 8.86877   1
 -11  15   0 -1.9365 12.0083   2
  12 -15   0 39.8262 19.4410   1
 -12 -15   0 26.9607 18.3382   2
  12  15   0 21.1838 15.9674   1
 -12  15   0 30.2253 17.3780   2
 -13 -15   0 27.6151 19.2181   2
 -13  15   0 -3.0241 17.9241   2
  13  15   0 2.72523 13.6572   1
 -14 -15   0 -11.428 25.3706   2
  14 -15   0 32.6136 25.0924   1
   0 -16   0 103.613 18.5322   1
   0  16   0 117.452 19.8358   2
   0  16   0 111.611 18.8217   1
   0  16   0 106.323 17.9993   2
   1 -16   0 334.653 26.0220   1
  -1 -16   0 267.628 21.5887   1
  -1  16   0 293.568 24.5223   2
  -1  16   0 289.275 25.1204   1
  -1  16   0 301.454 24.8416   2
   1  16   0 341.745 25.2124   2
   1  16   0 314.004 23.4798   1
   2 -16   0 138.434 23.3714   1
  -2 -16   0 118.922 19.2418   2
  -2  16   0 144.643 23.0156   2
   2  16   0 110.789 17.7261   1
  -2  16   0 137.243 23.2379   1
   2  16   0 109.757 18.6177   2
   2  16   0 141.381 20.6796   1
   3 -16   0 19.8382 9.44674   1
   3  16   0 31.7277 10.9614   2
   3  16   0 33.6605 10.0645   1
   3  16   0 19.0084 6.20258   1
  -3  16   0 30.2030 11.0038   2
   4 -16   0 673.227 44.5624   1
   4 -16   0 593.301 38.5679   2
  -4  16   0 644.225 42.9099   1
   4  16   0 669.714 39.5712   2
   4  16   0 559.150 34.5192   1
   4  16   0 668.949 36.1235   1
   5 -16   0 115.882 24.0549   1
  -5 -16   0 70.9234 15.5036   2
   5  16   0 59.9143 14.8232   1
   5  16   0 80.4193 17.6018   2
  -5  16   0 76.5829 18.1949   2
   5  16   0 60.3011 14.0553   1
   6 -16   0 795.225 53.1531   1
  -6 -16   0 708.186 38.1747   1
  -6 -16   0 705.347 43.6774   2
  -6  16   0 663.159 47.9757   2
   6  16   0 649.280 40.4702   1
   7 -16   0 231.820 39.1764   1
  -7 -16   0 219.487 20.7163   1
  -7 -16   0 231.175 23.8586   2
   7  16   0 239.012 24.0074   1
  -7  16   0 218.955 36.7302   2
   7  16   0 204.840 23.1772   2
  -8 -16   0 79.2861 19.6815   2
   8 -16   0 93.7470 24.9175   1
  -8 -16   0 101.530 18.4416   1
   8  16   0 107.585 22.9421   1
  -8  16   0 81.2794 23.0974   2
  -9 -16   0 33.0227 12.1238   1
   9 -16   0 22.9697 14.0254   1
   9  16   0 15.3264 10.5042   1
  -9  16   0 5.15995 8.94853   2
 -10 -16   0 4.60674 10.9918   2
  10 -16   0 9.49541 14.0131   1
  10  16   0 30.3166 13.0652   1
 -10  16   0 13.0862 12.2423   2
 -11 -16   0 11.0920 11.1654   2
  11 -16   0 11.3554 15.8842   1
 -11  16   0 27.0662 15.0351   2
 -12 -16   0 11.7913 14.7415   2
  12 -16   0 27.1776 20.4867   1
  12  16   0 33.0517 17.0787   1
 -12  16   0 29.0720 17.5599   2
  13 -16   0 17.5988 17.1285   1
 -13  16   0 -15.782 11.5599   2
  13  16   0 9.94572 15.2616   1
   0 -17   0 6.07884 6.49047   1
   0  17   0 -1.3669 4.30100   1
   0  17   0 -6.1113 2.36398   2
   0  17   0 -3.9061 3.33068   2
  -1 -17   0 87.7363 16.0017   1
   1 -17   0 96.5754 19.5267   1
  -1  17   0 79.4566 16.4981   2
   1  17   0 81.6597 16.3213   1
  -1  17   0 74.8434 16.7713   2
   1  17   0 89.6221 17.8393   2
  -1  17   0 77.3055 16.3589   1
   2 -17   0 55.1323 14.6050   1
  -2 -17   0 36.1853 11.4350   2
  -2  17   0 47.6279 14.2947   1
   2  17   0 48.4168 12.7834   1
  -2  17   0 35.2605 11.7349   2
   2  17   0 61.7033 13.8428   2
   2  17   0 47.8006 12.5000   1
   3 -17   0 355.450 34.9023   1
   3 -17   0 341.426 27.7924   2
   3  17   0 350.509 25.5779   1
   3  17   0 373.974 28.6296   2
  -3  17   0 350.923 30.6007   2
   3  17   0 334.897 25.9777   1
  -3  17   0 335.809 30.1034   1
   4 -17   0 195.483 28.7818   2
   4 -17   0 176.150 28.4581   1
  -4  17   0 192.024 30.5779   1
   4  17   0 154.556 17.3515   1
  -4  17   0 211.330 30.8897   2
   4  17   0 179.815 19.2319   1
   4  17   0 208.889 21.6187   2
   5 -17   0 94.0240 22.8414   1
  -5 -17   0 58.5654 15.2570   2
   5  17   0 63.8892 15.2495   1
   5  17   0 116.692 21.7876   2
   5  17   0 96.7194 18.3584   1
  -5  17   0 84.5146 21.6933   2
  -6 -17   0 198.938 33.2798   2
   6 -17   0 183.281 33.7807   1
   6  17   0 178.686 21.0066   2
  -6  17   0 204.156 33.7618   2
   6  17   0 191.609 27.6402   1
   7 -17   0 126.218 27.3590   1
  -7 -17   0 104.208 21.2806   2
  -7 -17   0 117.604 21.2857   1
  -7  17   0 64.0343 20.1483   2
   7  17   0 113.129 23.5717   2
   7  17   0 133.608 24.4858   1
  -8 -17   0 242.399 27.0109   2
   8 -17   0 299.241 46.8049   1
  -8 -17   0 223.716 22.5898   1
   8  17   0 254.559 26.5326   1
  -8  17   0 303.302 34.7988   2
  -9 -17   0 16.2142 9.02700   2
   9 -17   0 -0.3477 13.0376   1
  -9  17   0 30.0480 19.7253   2
   9  17   0 10.3805 10.1194   1
  10 -17   0 111.660 29.4858   1
 -10 -17   0 91.5711 23.7828   2
 -10  17   0 48.3469 20.6940   2
  10  17   0 84.1893 20.8400   1
  11 -17   0 0.12911 13.6874   1
 -11 -17   0 9.83626 13.0164   2
  11  17   0 -6.6104 7.82640   1
 -11  17   0 19.7468 10.0280   2
 -12 -17   0 64.9994 20.8065   2
  12 -17   0 48.2222 25.1842   1
  12  17   0 71.9925 21.2690   1
 -12  17   0 83.7108 28.1143   2
  13  17   0 12.0948 14.6175   1
 -13  17   0 21.2953 15.9959   2
 -14 -17   0 11.7561 24.2864   2
   0 -18   0 2200.91 82.5249   1
   0  18   0 2161.46 83.6205   1
   0  18   0 2189.66 83.9305   2
   0  18   0 2107.71 83.2214   2
   1 -18   0 2.85701 6.16389   1
  -1 -18   0 5.05842 6.05709   1
   1  18   0 -3.6827 4.86039   2
   1  18   0 4.98172 3.72463   1
   1  18   0 -1.2702 4.38110   2
  -1  18   0 -0.1661 3.80888   2
  -1  18   0 -0.4007 4.73924   2
  -1  18   0 11.0022 7.24862   1
  -2 -18   0 165.817 25.6138   2
   2 -18   0 181.188 20.9458   1
   2  18   0 148.664 17.5873   2
   2  18   0 154.524 22.8925   1
  -2  18   0 159.398 25.6763   2
   2  18   0 139.829 16.4809   1
   3 -18   0 215.481 22.6135   2
   3 -18   0 239.561 25.0835   1
  -3  18   0 193.543 22.5927   1
   3  18   0 222.806 22.4550   2
   3  18   0 229.556 21.0163   1
  -3  18   0 251.596 25.3845   2
   3  18   0 200.318 20.4935   1
   4 -18   0 152.064 28.1561   1
  -4  18   0 199.238 30.1832   2
   4  18   0 170.865 26.5580   2
   4  18   0 165.484 24.3059   1
   4  18   0 188.682 18.7838   1
  -5 -18   0 -5.8798 4.94183   2
   5 -18   0 -2.6831 7.12030   1
  -5  18   0 -0.8352 8.97188   2
   5  18   0 6.63904 5.34374   1
   5  18   0 -6.5650 4.28248   1
   5  18   0 4.65648 7.10759   2
  -6 -18   0 3.33471 5.66072   2
   6 -18   0 9.81990 10.4723   1
   6  18   0 2.09310 6.83909   1
  -6  18   0 -0.4409 6.06506   2
   6  18   0 -5.8497 4.98300   1
   6  18   0 7.13496 7.66574   2
   7 -18   0 185.635 35.8273   1
  -7 -18   0 204.473 32.0334   2
   7  18   0 286.413 41.2885   1
   7  18   0 215.408 24.6571   2
  -7  18   0 273.876 43.2365   2
  -8 -18   0 36.2576 11.8505   1
  -8 -18   0 20.2985 9.50336   2
   8  18   0 25.4269 10.4027   1
  -8  18   0 21.7589 14.0108   2
   9 -18   0 -2.3547 11.6044   1
  -9 -18   0 5.53214 8.88603   2
   9  18   0 7.83469 6.37748   1
  -9  18   0 10.4431 9.82351   2
 -10 -18   0 47.4239 18.0786   2
 -10  18   0 29.5879 18.4607   2
  10  18   0 40.3239 14.5099   1
  11 -18   0 16.3971 12.2050   1
 -11 -18   0 7.84797 12.4354   2
  11  18   0 12.5102 11.0318   1
 -11  18   0 33.8342 17.6653   2
 -12 -18   0 -1.3804 11.3665   2
  12 -18   0 18.5048 17.7665   1
  12  18   0 21.1804 17.2553   1
 -12  18   0 11.7232 15.4876   2
  13 -18   0 -16.120 17.3088   1
 -13 -18   0 2.53861 18.1088   2
  13  18   0 30.2372 18.9692   1
 -13  18   0 9.10233 17.3126   2
 -14 -18   0 64.6607 28.2728   2
   0 -19   0 29.7323 10.3799   1
   0  19   0 17.6218 7.87532   2
   0  19   0 12.9384 7.19528   1
   0  19   0 25.7054 9.54774   2
   1 -19   0 38.3790 13.8316   1
  -1 -19   0 59.6690 14.0023   1
  -1  19   0 41.1938 13.3992   2
   1  19   0 45.5308 13.8540   2
   1  19   0 79.9150 15.5991   1
  -1  19   0 71.7885 17.6858   1
   1  19   0 39.5701 11.9483   2
  -1  19   0 48.3773 13.8945   2
   2 -19   0 105.534 21.1925   1
  -2 -19   0 100.375 20.9817   2
  -2  19   0 89.3108 20.3464   2
   2  19   0 80.3145 16.6107   1
   2  19   0 98.3377 18.2901   1
  -2  19   0 87.0806 19.4201   1
   2  19   0 118.289 21.8027   2
  -2  19   0 92.2244 19.9794   2
   3 -19   0 392.967 33.5802   1
  -3 -19   0 392.172 30.6381   2
   3 -19   0 431.002 32.0736   2
   3  19   0 404.150 30.0717   1
  -3  19   0 444.338 35.3862   1
  -3  19   0 361.109 31.4336   2
   3  19   0 444.349 33.0000   2
   3  19   0 470.254 31.6359   1
   4 -19   0 52.5787 17.8253   1
   4  19   0 59.4664 13.9192   1
   4  19   0 94.8379 20.5095   2
  -4  19   0 41.1699 15.6325   2
   4  19   0 83.0655 18.1715   1
   5 -19   0 2.99006 10.0394   1
   5  19   0 -0.2282 5.83714   1
   5  19   0 6.19528 4.88428   1
  -5  19   0 2.61189 9.55416   2
   5  19   0 12.0613 7.50561   2
  -6 -19   0 13.6399 7.76326   2
   6 -19   0 17.6556 11.5349   1
   6  19   0 17.3686 8.36422   1
   6  19   0 1.78831 5.95002   2
   6  19   0 10.5984 7.75397   1
  -6  19   0 19.3871 13.7331   2
  -7 -19   0 26.7952 10.5027   2
   7 -19   0 8.59105 9.59454   1
   7  19   0 9.44633 6.91863   1
  -7  19   0 18.5301 11.2554   2
   7  19   0 -1.9071 7.20549   1
  -8 -19   0 121.517 24.2182   2
   8 -19   0 112.393 29.6542   1
   8  19   0 134.494 25.5022   1
  -8  19   0 146.942 31.9397   2
   9 -19   0 -7.0648 11.4396   1
  -9 -19   0 -8.5041 7.52571   2
   9  19   0 1.32805 8.40788   1
  -9  19   0 -1.4605 7.01726   2
 -10 -19   0 69.1252 24.1641   2
  10 -19   0 3.74918 14.7278   1
 -10  19   0 21.4815 13.9980   2
  10  19   0 26.1187 11.3564   1
  11 -19   0 14.9357 16.0402   1
 -11 -19   0 4.60661 12.7493   2
  11  19   0 2.45869 13.6865   1
 -11  19   0 -0.1049 14.3840   2
 -12 -19   0 39.6929 18.4834   2
  12 -19   0 23.0413 17.7815   1
  12  19   0 20.9892 15.6219   1
  13 -19   0 30.2698 20.5331   1
 -13 -19   0 1.24472 19.7567   2
  13  19   0 29.3712 12.7268   1
 -13  19   0 43.4946 18.3688   2
 -14 -19   0 95.8240 30.3013   2
   0 -20   0 922.756 49.2674   1
   0  20   0 897.828 49.8176   1
   0  20   0 941.093 50.9703   2
  -1 -20   0 171.362 19.1281   1
   1  20   0 204.666 21.5542   2
   1  20   0 198.641 20.8395   1
   1  20   0 178.492 20.3650   2
  -1  20   0 168.222 20.0584   2
  -1  20   0 183.057 21.1295   1
  -1  20   0 183.983 21.2605   2
   2 -20   0 39.4571 13.9278   1
  -2 -20   0 49.1918 14.9180   2
  -2  20   0 42.0308 12.6436   2
   2  20   0 61.7326 16.0598   1
   2  20   0 45.2176 13.3653   1
  -2  20   0 47.4277 13.4108   1
  -2  20   0 34.3358 13.4728   2
   2  20   0 44.6911 13.0582   2
  -3 -20   0 340.342 28.9541   2
   3 -20   0 282.190 28.6899   1
   3  20   0 367.858 30.0024   2
  -3  20   0 380.208 32.7916   2
   3  20   0 348.798 27.8667   1
   3  20   0 329.272 27.5513   1
   4 -20   0 14.1991 8.86993   1
  -4 -20   0 -1.8560 2.54131   2
   4  20   0 7.04133 6.69282   1
   4  20   0 1.41196 7.52111   2
  -4  20   0 3.59018 6.21097   2
   4  20   0 -4.5441 4.91543   1
  -5 -20   0 66.5581 16.6120   2
   5 -20   0 37.5848 13.7949   1
   5  20   0 82.4921 19.5751   2
   5  20   0 54.5153 15.0923   1
  -5  20   0 62.6301 19.2084   2
   5  20   0 85.6225 17.5311   1
   6 -20   0 20.4273 12.8271   1
  -6 -20   0 17.2622 10.4118   2
  -6  20   0 36.8975 15.4589   2
   6  20   0 41.0504 13.8086   2
   6  20   0 47.0306 13.8018   1
   6  20   0 54.5390 15.8924   1
  -7 -20   0 49.5703 16.2218   2
   7 -20   0 53.6833 19.5143   1
   7  20   0 44.8554 14.7621   1
  -7  20   0 67.3986 20.1743   2
   7  20   0 87.9139 21.1960   1
  -8 -20   0 5.11796 8.54617   2
   8  20   0 -9.9687 10.7157   1
   8  20   0 5.93178 8.76199   1
  -9 -20   0 11.5600 10.7651   2
   9 -20   0 19.8548 17.5241   1
  -9  20   0 24.4446 15.7571   2
   9  20   0 31.4440 10.4501   1
 -10 -20   0 8.86943 9.94986   2
  10 -20   0 7.12217 11.2434   1
  10  20   0 26.1803 11.8213   1
 -10  20   0 23.6032 12.4309   2
  11 -20   0 -4.1596 14.0127   1
  11  20   0 32.5653 12.6799   1
 -11  20   0 0.70194 13.3999   2
  12 -20   0 14.5882 14.2872   1
 -12  20   0 7.71349 16.9871   2
  13 -20   0 21.4886 19.1407   1
 -13 -20   0 -21.232 17.0192   2
  13  20   0 22.2302 14.5733   1
 -14 -20   0 -47.596 34.4162   2
   0 -21   0 6.02628 7.24749   1
   0  21   0 11.9047 8.68587   2
   0  21   0 9.48215 6.80366   2
   0  21   0 13.6390 8.22467   1
  -1 -21   0 604.486 38.1909   1
   1 -21   0 555.256 39.1685   1
  -1  21   0 552.973 39.5670   2
   1  21   0 607.565 39.4737   1
  -1  21   0 632.357 41.3559   1
   1  21   0 574.633 39.5745   2
  -1  21   0 554.170 38.9982   2
  -2 -21   0 59.8504 19.8377   2
   2 -21   0 52.3839 15.2632   1
  -2  21   0 30.0697 12.0549   1
   2  21   0 36.6247 12.2029   1
   2  21   0 26.8226 11.2384   2
  -2  21   0 34.5535 14.2256   2
  -2  21   0 41.1154 13.4143   2
   2  21   0 24.7909 9.53077   1
   3 -21   0 271.648 29.1275   1
  -3  21   0 262.141 28.1290   2
   3  21   0 277.247 24.9235   1
   3  21   0 225.152 23.4441   1
   3  21   0 308.777 28.6864   2
   4 -21   0 189.301 32.7852   1
  -4  21   0 154.061 28.7628   2
   4  21   0 173.705 20.6771   1
   4  21   0 233.437 33.2906   2
   4  21   0 174.774 19.8397   1
  -5 -21   0 -9.5717 4.47355   2
   5 -21   0 -0.2517 7.66850   1
  -5  21   0 -4.6477 7.72342   2
   5  21   0 17.5958 8.13187   1
   5  21   0 22.7714 10.1457   1
   5  21   0 3.92866 6.67517   2
  -6 -21   0 47.0737 15.9745   2
   6 -21   0 52.4599 18.1526   1
   6  21   0 90.3564 20.5242   1
  -6  21   0 50.3964 17.9794   2
   6  21   0 91.1856 23.2761   1
  -7 -21   0 10.5458 5.85431   2
   7 -21   0 4.67306 7.34988   1
   7  21   0 27.3048 11.6299   1
   7  21   0 16.6755 7.76456   1
  -7  21   0 40.5883 14.8242   2
   8 -21   0 10.1729 12.6043   1
  -8 -21   0 31.6044 13.8777   2
   8  21   0 14.2192 9.61671   1
   8  21   0 29.0615 13.1584   1
  -8  21   0 16.7155 11.7373   2
   9 -21   0 8.97673 13.8478   1
  -9 -21   0 -1.2411 9.24280   2
   9  21   0 15.5104 11.3357   1
  -9  21   0 1.70549 10.4294   2
  10 -21   0 59.0151 20.7659   1
 -10 -21   0 9.89682 9.98201   2
 -10  21   0 17.0113 9.64266   2
 -11 -21   0 0.87378 9.03525   2
  11 -21   0 -0.7626 14.9459   1
  11  21   0 11.5081 11.1257   1
 -11  21   0 1.34387 12.9862   2
  12 -21   0 6.64782 14.6902   1
 -12 -21   0 6.86260 17.1686   2
 -12  21   0 6.97095 15.9898   2
  12  21   0 -14.785 11.9253   1
 -13 -21   0 -31.952 17.0376   2
   0 -22   0 78.1022 18.0440   1
   0  22   0 53.4794 16.3252   2
   0  22   0 36.4461 12.7831   1
   0  22   0 87.9389 19.6582   2
   1 -22   0 14.9030 10.2233   1
   1  22   0 4.31742 5.43010   1
  -1  22   0 20.8691 9.06724   1
   1  22   0 9.34329 6.62584   2
  -1  22   0 17.0548 7.83546   2
  -1  22   0 -0.1192 5.62479   2
   1  22   0 1.61229 5.10162   2
   2 -22   0 80.2853 20.2306   1
   2  22   0 91.0415 22.4805   1
  -2  22   0 86.6552 20.8771   2
   2  22   0 127.332 23.2502   2
  -3 -22   0 295.678 28.7730   2
   3 -22   0 278.455 30.1579   1
  -3  22   0 332.612 32.1630   2
   3  22   0 328.991 28.9895   1
   3  22   0 345.004 33.0315   1
   3  22   0 361.554 31.9338   2
   4 -22   0 97.2661 23.6282   1
   4  22   0 95.0390 21.7171   2
   4  22   0 106.983 21.2188   1
  -4  22   0 86.8413 22.6077   2
   5 -22   0 287.853 42.9534   1
   5  22   0 319.731 28.5245   1
  -5  22   0 300.991 31.9444   2
   5  22   0 272.399 32.4503   1
   5  22   0 354.220 32.1558   2
  -6 -22   0 22.8433 10.7776   2
   6 -22   0 32.7429 15.0696   1
   6  22   0 39.0510 13.1428   1
  -6  22   0 23.6712 12.1465   2
   6  22   0 22.1618 8.78820   1
   7 -22   0 53.6207 20.7197   1
  -7 -22   0 63.7647 17.7658   2
  -7  22   0 31.1168 15.6824   2
   7  22   0 64.1984 18.3624   1
   7  22   0 75.6637 19.0901   1
   8 -22   0 -4.8206 7.53287   1
  -8 -22   0 4.86176 7.08762   2
  -8  22   0 1.70439 12.1974   2
   8  22   0 25.9609 11.1958   1
   9 -22   0 -1.5506 10.8545   1
  -9 -22   0 13.3540 11.3183   2
  -9  22   0 10.9235 10.2219   2
   9  22   0 4.94595 8.45299   1
 -10 -22   0 -0.3006 11.0623   2
  10 -22   0 24.6894 15.2275   1
 -10  22   0 10.4791 12.6379   2
  10  22   0 0.65666 10.8709   1
  11 -22   0 31.3722 17.2315   1
 -11 -22   0 -4.4384 11.0038   2
  11  22   0 4.89064 9.63023   1
 -11  22   0 4.83157 12.6632   2
 -12 -22   0 2.90533 13.4542   2
  12 -22   0 14.5778 16.8011   1
 -12  22   0 18.7642 14.5884   2
  12  22   0 13.6254 13.7803   1
 -13 -22   0 17.9806 21.9756   2
   0 -23   0 5.43728 7.64117   1
   0  23   0 3.82127 6.58261   2
   0  23   0 6.03949 7.33740   2
   0  23   0 13.0629 7.84518   1
   1 -23   0 1096.97 61.1392   1
  -1 -23   0 1145.09 59.1553   1
  -1  23   0 1233.01 73.6706   1
   1  23   0 1241.71 63.1640   1
   1  23   0 1173.50 61.8453   2
  -1  23   0 1279.03 65.7158   2
   1  23   0 1233.75 63.9143   2
   2 -23   0 17.1972 10.2620   1
   2  23   0 -6.3951 5.46821   1
  -2  23   0 7.43359 6.77174   2
   2  23   0 7.09722 7.75909   2
   2  23   0 -5.4530 4.82796   1
   2  23   0 0.78168 6.81169   2
   3 -23   0 193.104 32.3676   1
  -3 -23   0 195.975 31.2978   2
  -3  23   0 201.746 33.5981   2
   3  23   0 207.367 22.9721   1
   3  23   0 190.711 22.6950   2
   3  23   0 207.821 29.8419   1
   4 -23   0 79.1925 22.1788   1
   4  23   0 102.411 22.0971   1
   4  23   0 76.7589 20.1842   2
  -4  23   0 70.3916 21.6789   2
   4  23   0 106.947 21.4737   1
  -5 -23   0 38.8575 13.0190   2
   5 -23   0 46.3791 17.6447   1
   5  23   0 60.5036 18.1709   1
  -5  23   0 48.6501 16.0976   2
   5  23   0 32.0754 12.5322   1
   6 -23   0 8.90223 10.6257   1
   6  23   0 -6.1567 6.04819   1
  -6  23   0 10.6423 11.8135   2
  -7 -23   0 8.79415 11.4153   2
   7  23   0 26.8679 12.1345   1
  -8 -23   0 6.30965 7.37061   2
   8 -23   0 -5.5073 8.17219   1
   8  23   0 12.8749 7.58587   1
  -9 -23   0 -9.5437 6.97833   2
   9 -23   0 -4.8315 8.65939   1
  -9  23   0 -1.8690 9.05685   2
   9  23   0 6.66957 9.05005   1
  10 -23   0 21.3795 16.8273   1
 -10 -23   0 6.93994 12.8528   2
 -10  23   0 44.3398 16.0886   2
 -11 -23   0 27.4331 16.0506   2
  11  23   0 2.27971 12.5180   1
  12 -23   0 14.2486 15.6814   1
 -12 -23   0 16.7866 16.6726   2
 -12  23   0 -13.750 12.0045   2
  12  23   0 44.0305 13.8320   1
 -13 -23   0 33.0946 24.9250   2
   0 -24   0 -2.9781 6.36142   1
   0  24   0 -3.0403 6.93414   1
   0  24   0 3.50594 7.33403   2
   1 -24   0 237.170 26.8669   1
  -1 -24   0 231.033 24.4991   1
   1  24   0 249.559 27.3620   2
  -1  24   0 185.321 30.0076   2
   1  24   0 252.355 26.7396   1
   1  24   0 223.514 36.6234   2
   2 -24   0 73.5580 20.7066   1
   2  24   0 80.2924 20.1998   2
   2  24   0 92.2452 21.7180   1
  -2  24   0 76.6337 21.0871   2
   2  24   0 129.286 23.4197   1
   2  24   0 101.924 22.3730   2
  -3 -24   0 27.3018 13.4067   2
   3 -24   0 33.5607 12.9454   1
   3  24   0 37.0414 13.4126   1
  -3  24   0 15.4918 8.59696   2
   3  24   0 42.8264 14.4649   1
   3  24   0 16.6026 12.5218   2
   4 -24   0 9.37435 8.82413   1
  -4 -24   0 4.95254 4.46847   2
  -4  24   0 11.8457 12.4102   2
   4  24   0 24.0972 11.1498   1
  -5 -24   0 149.391 27.1736   2
   5 -24   0 152.437 32.0939   1
  -5  24   0 148.862 30.7374   2
   5  24   0 214.265 32.0789   1
   5  24   0 201.076 30.7872   1
   6 -24   0 -1.9758 8.60640   1
  -6 -24   0 -14.707 6.01396   2
   6  24   0 -3.1083 9.84314   1
  -6  24   0 -6.9739 7.06389   2
   6  24   0 9.90024 6.85600   1
  -7 -24   0 65.4212 19.6595   2
   7 -24   0 32.9517 15.1484   1
   7  24   0 58.5219 15.3224   1
  -7  24   0 101.283 25.7070   2
   8 -24   0 11.0981 8.04822   1
  -8 -24   0 0.84835 10.0921   2
  -8  24   0 -12.858 7.46359   2
   8  24   0 -10.069 5.57512   1
   9 -24   0 34.4445 17.7441   1
   9  24   0 11.3088 10.9751   1
  -9  24   0 69.9759 22.5336   2
  10 -24   0 6.59572 13.3489   1
  10  24   0 8.84184 11.7821   1
 -10  24   0 24.6984 13.9115   2
  11 -24   0 -7.3189 13.0781   1
 -11 -24   0 28.7275 16.0762   2
 -11  24   0 8.44073 17.1710   2
  11  24   0 -13.227 12.4321   1
 -12 -24   0 47.1671 23.8455   2
  12  24   0 2.22620 17.0401   1
 -13 -24   0 15.5038 25.4563   2
   0 -25   0 -1.6169 6.79175   1
   0  25   0 -0.8214 6.44895   2
  -1 -25   0 269.001 27.7008   1
   1 -25   0 299.524 30.2118   1
   1  25   0 271.320 28.9596   2
  -1  25   0 265.569 29.0510   2
   2 -25   0 22.8475 11.6307   1
  -2  25   0 23.0638 10.7596   2
   2  25   0 29.4018 12.8322   1
   2  25   0 20.9300 11.9552   2
   2  25   0 32.9711 13.0249   1
   3 -25   0 346.595 35.4433   1
   3  25   0 312.578 30.5193   1
   3  25   0 370.855 32.9635   1
  -3  25   0 336.363 33.1941   2
  -4 -25   0 5.99400 5.43635   2
   4 -25   0 11.6295 7.79943   1
   4  25   0 23.4930 9.30020   1
  -4  25   0 13.1038 11.4068   2
   4  25   0 29.6771 12.4950   1
   5 -25   0 -3.3461 11.7160   1
  -5 -25   0 3.65543 7.34933   2
  -5  25   0 17.0049 8.94934   2
   5  25   0 9.94016 8.07424   1
   5  25   0 -7.6022 9.77200   1
  -6 -25   0 -9.1922 6.07060   2
   6 -25   0 4.85569 10.5060   1
  -6  25   0 8.66365 17.9583   2
   6  25   0 26.0693 13.4322   1
  -7 -25   0 16.7102 10.2552   2
   7 -25   0 24.5339 13.4349   1
  -7  25   0 2.77618 6.89003   2
   7  25   0 0.66743 8.98548   1
   8 -25   0 10.8971 12.2093   1
  -8 -25   0 3.92604 9.75105   2
  -8  25   0 0.38235 11.6404   2
   8  25   0 -5.0273 7.98840   1
  -9 -25   0 1.58249 10.1046   2
   9 -25   0 5.15385 13.1147   1
  -9  25   0 -8.3031 9.53181   2
   9  25   0 11.0106 10.2585   1
 -10 -25   0 39.7144 13.8621   2
  10  25   0 -8.6873 11.0627   1
 -10  25   0 33.2005 15.8817   2
  11 -25   0 -19.723 11.6221   1
 -11 -25   0 10.9416 14.0264   2
 -11  25   0 -3.2144 10.2425   2
  11  25   0 8.22987 11.4366   1
 -12 -25   0 16.1836 19.3909   2
 -13 -25   0 10.6210 26.6351   2
   0 -26   0 198.753 31.3004   1
   0  26   0 233.693 27.8669   2
   1 -26   0 140.995 27.5953   1
  -1  26   0 108.303 25.0085   2
   1  26   0 140.798 26.9353   2
   2 -26   0 41.1613 17.2452   1
   2  26   0 55.1104 18.5205   1
   2  26   0 22.7253 11.9627   2
  -2  26   0 16.2034 10.4319   2
  -3  26   0 41.0994 16.7428   2
   3  26   0 44.6157 15.7391   1
   4 -26   0 20.5757 11.5174   1
  -4  26   0 1.51573 7.77688   2
   4  26   0 15.2632 9.34813   1
   5 -26   0 82.2712 24.6722   1
  -5 -26   0 49.7342 17.6362   2
  -5  26   0 40.0533 14.7083   2
   5  26   0 87.5851 22.3950   1
   6 -26   0 47.9732 18.3223   1
  -6 -26   0 74.2183 19.4778   2
   6  26   0 51.0945 17.9764   1
  -6  26   0 62.6062 22.6918   2
  -7 -26   0 27.2548 12.6910   2
   7 -26   0 14.3278 14.5984   1
  -7  26   0 9.67322 14.2132   2
   7  26   0 43.6459 12.6785   1
  -8 -26   0 30.6381 16.8707   2
   8 -26   0 17.9944 15.8670   1
   8  26   0 30.6287 13.5622   1
  -8  26   0 24.2150 16.1860   2
  -9 -26   0 -23.612 11.0579   2
   9 -26   0 16.1146 12.1937   1
  -9  26   0 13.7379 13.8479   2
   9  26   0 1.21713 9.89396   1
 -10 -26   0 14.1619 15.0878   2
  10 -26   0 24.2542 18.1708   1
 -10  26   0 25.1801 20.6077   2
  11 -26   0 46.4293 18.9661   1
 -11 -26   0 28.8782 14.6605   2
  11  26   0 -0.3657 12.5191   1
 -11  26   0 16.2267 13.9116   2
   0 -27   0 -0.7003 6.26936   1
   0  27   0 10.5358 8.39268   2
   1 -27   0 66.1460 18.8572   1
  -1  27   0 104.892 23.9446   2
   1  27   0 95.9291 21.8089   2
   2 -27   0 0.80515 8.12274   1
   2  27   0 9.15821 8.69301   1
  -2  27   0 12.0938 10.9437   2
   2  27   0 15.3294 9.99260   2
   3 -27   0 221.436 38.5681   1
   3  27   0 173.551 31.5104   2
  -3  27   0 179.929 32.3112   2
   3  27   0 233.952 35.1539   1
   4 -27   0 0.71542 9.33525   1
  -4 -27   0 5.86741 5.31951   2
  -4  27   0 -8.8922 6.18751   2
   4  27   0 35.3470 12.4701   1
  -5 -27   0 14.2115 9.36847   2
   5 -27   0 1.05285 13.1102   1
   5  27   0 26.6878 8.94277   1
  -5  27   0 16.3448 14.8744   2
   6 -27   0 42.3327 19.4617   1
  -6 -27   0 49.6835 16.0747   2
   6  27   0 13.9984 10.1409   1
  -6  27   0 26.4245 12.9126   2
  -7 -27   0 43.2615 17.1582   2
   7 -27   0 5.88130 11.2478   1
   7  27   0 18.2533 11.0290   1
  -8 -27   0 69.6861 21.8197   2
   8 -27   0 30.0161 18.5826   1
  -8  27   0 17.8308 14.3238   2
   8  27   0 37.9720 14.6889   1
   9 -27   0 -29.234 11.6448   1
  -9 -27   0 -13.061 11.2485   2
  -9  27   0 -1.3028 10.2267   2
  10 -27   0 38.3166 19.3744   1
 -10 -27   0 -7.1955 15.2812   2
 -10  27   0 9.52652 11.7033   2
  10  27   0 -1.4153 12.1906   1
  11 -27   0 -8.5370 14.8710   1
  11  27   0 5.63791 16.4296   1
 -11  27   0 13.7582 15.7180   2
 -12 -27   0 49.6902 18.7416   2
   0  28   0 23.9750 10.7577   2
   1 -28   0 48.1163 17.4244   1
  -1  28   0 66.3257 20.4901   2
   1  28   0 118.160 26.3742   2
   2 -28   0 92.2710 24.3767   1
   2  28   0 117.464 24.9422   1
   2  28   0 104.407 24.5795   2
  -2  28   0 64.1206 20.9332   2
   3 -28   0 9.43313 8.86012   1
   3  28   0 7.80221 11.0601   2
  -3  28   0 23.9064 13.5648   2
   3  28   0 19.3200 9.03884   1
   4 -28   0 48.3262 17.6128   1
   4  28   0 73.1038 19.8411   1
  -4  28   0 41.2478 17.2178   2
  -5 -28   0 60.4715 18.2712   2
   5 -28   0 69.2541 22.4724   1
   5  28   0 78.0058 19.6458   1
  -5  28   0 70.5270 21.6887   2
  -6 -28   0 14.2415 13.4786   2
   6 -28   0 37.3211 16.1901   1
   6  28   0 25.0653 12.3060   1
  -6  28   0 39.2615 14.9990   2
   7 -28   0 20.0491 16.3221   1
  -7 -28   0 55.0791 19.1173   2
  -7  28   0 15.7305 14.5171   2
   7  28   0 23.6625 11.4577   1
   8 -28   0 56.9446 22.8849   1
  -8  28   0 71.4672 21.7646   2
   8  28   0 58.3071 19.8595   1
  -9 -28   0 30.1461 17.5641   2
   9 -28   0 20.7179 17.4486   1
  10 -28   0 60.0777 23.6802   1
  10  28   0 13.0833 13.8253   1
 -10  28   0 -14.019 13.4661   2
 -11 -28   0 -26.115 18.8176   2
 -12 -28   0 -24.004 24.8836   2
   0 -29   0 -0.1259 6.94470   1
   0  29   0 13.1066 11.2385   2
   1 -29   0 6.44583 7.33090   1
  -1  29   0 20.9670 12.5120   2
   1  29   0 20.4965 11.7942   1
   1  29   0 25.6293 13.5406   2
   2 -29   0 31.5934 15.7343   1
   2  29   0 27.1418 11.9284   2
   2  29   0 35.1584 15.4223   1
  -2  29   0 16.0375 11.8854   2
   3 -29   0 75.3722 24.8957   1
  -3  29   0 62.9986 20.8164   2
   3  29   0 34.9437 14.1958   1
   3  29   0 28.9880 12.8494   2
   4  29   0 18.7677 10.5396   1
   5 -29   0 2.66177 9.47265   1
  -5 -29   0 16.9414 9.47940   2
   5  29   0 27.5036 12.8855   1
  -5  29   0 25.7209 14.8514   2
   6 -29   0 -3.5511 13.4477   1
  -6 -29   0 -15.925 9.18750   2
   6  29   0 13.4925 12.3779   1
  -6  29   0 9.30148 13.2034   2
   7 -29   0 25.4877 14.0513   1
  -7 -29   0 14.0471 11.8647   2
  -7  29   0 17.7369 11.0505   2
   7  29   0 25.2193 13.8751   1
  -8 -29   0 5.46945 10.8412   2
   8 -29   0 0.90727 15.2471   1
  -8  29   0 16.9946 16.0629   2
   8  29   0 -16.086 12.7849   1
   9 -29   0 6.79994 15.8003   1
  -9 -29   0 20.8443 15.4664   2
  -9  29   0 2.81479 17.8186   2
   9  29   0 -25.520 12.0608   1
  10 -29   0 50.9202 20.8204   1
 -10 -29   0 37.0619 16.1832   2
 -10  29   0 54.6157 22.8082   2
  10  29   0 17.9333 16.2875   1
 -11 -29   0 21.6142 24.2373   2
 -12 -29   0 39.4811 24.1822   2
   0 -30   0 71.2293 21.5925   1
   0  30   0 66.2960 21.6403   2
   1 -30   0 45.6774 16.5322   1
   1  30   0 78.0522 22.1326   2
  -1  30   0 65.2712 17.6546   2
   1  30   0 43.9138 12.8179   1
   2 -30   0 8.89848 10.4299   1
   2  30   0 6.09879 8.78452   1
  -2  30   0 -10.422 6.95782   2
   2  30   0 19.5656 10.3367   2
   3 -30   0 6.76907 14.6276   1
   3  30   0 12.8564 9.31049   2
   3  30   0 13.5454 9.74771   1
  -3  30   0 22.0728 14.1745   2
   4 -30   0 134.914 29.9064   1
   4  30   0 131.614 29.0746   1
  -4  30   0 139.299 31.9297   2
   4  30   0 93.6538 24.1913   2
   5 -30   0 10.9161 13.1949   1
  -5  30   0 36.2005 17.0511   2
   5  30   0 11.3724 14.4791   1
   6 -30   0 29.1581 16.1824   1
  -6 -30   0 47.6826 19.4231   2
   6  30   0 35.3202 15.4743   1
  -6  30   0 47.5689 20.0251   2
   7 -30   0 32.2136 16.1027   1
   7  30   0 43.7085 16.7321   1
  -7  30   0 49.9068 21.4513   2
   8 -30   0 -6.4628 12.1511   1
  -8 -30   0 13.0055 13.4664   2
   8  30   0 -2.3812 10.2646   1
  -8  30   0 -3.3760 11.7280   2
  -9 -30   0 24.2301 15.6790   2
  -9  30   0 -21.640 11.4747   2
   9  30   0 -23.212 10.3680   1
  10 -30   0 -6.5858 15.1224   1
 -10 -30   0 -5.8788 16.7511   2
  10  30   0 28.6646 14.9917   1
 -10  30   0 5.28402 15.9157   2
 -11 -30   0 49.0140 14.7002   2
   0 -31   0 -3.4914 7.17772   1
   0  31   0 -6.5747 8.81222   2
   1 -31   0 -8.8379 5.46841   1
   1  31   0 -3.5521 9.57095   2
   1  31   0 -12.236 8.92141   1
  -1  31   0 8.74364 13.3411   2
   2 -31   0 -4.1817 6.74097   1
   2  31   0 17.9420 11.9033   2
   2  31   0 7.76207 9.57627   1
  -2  31   0 14.5821 10.7551   2
   3 -31   0 0.60790 9.05365   1
   3  31   0 9.42653 9.18569   1
  -3  31   0 3.97046 9.40800   2
   3  31   0 0.07359 7.58864   2
   4 -31   0 -0.9504 12.8538   1
   4  31   0 0.66965 8.49211   1
  -4  31   0 4.33400 9.59621   2
   4  31   0 12.7707 12.0247   2
   5 -31   0 23.9407 13.0723   1
  -5  31   0 30.0853 16.2952   2
   5  31   0 17.5591 12.8038   1
   6 -31   0 40.7280 19.0063   1
  -6 -31   0 46.1684 17.3085   2
  -6  31   0 16.7242 13.7977   2
   6  31   0 24.6382 13.2883   1
  -7  31   0 29.0979 13.5094   2
   7  31   0 17.8065 11.8975   1
  -8 -31   0 8.63069 13.4338   2
   8 -31   0 -1.0844 10.3425   1
   8  31   0 -10.542 11.1469   1
  -8  31   0 -14.818 14.1099   2
  -9 -31   0 45.2136 17.4900   2
  -9  31   0 32.9089 20.6351   2
 -10 -31   0 42.8463 23.3754   2
 -11 -31   0 11.2805 22.2450   2
   0 -32   0 157.240 33.6033   1
   0  32   0 172.786 35.7075   2
   1 -32   0 -1.3480 9.55297   1
   1  32   0 3.09735 8.08883   1
  -1  32   0 20.0260 14.0621   2
   1  32   0 1.95151 6.85507   2
  -2  32   0 21.7527 10.5217   2
   2  32   0 -9.3565 10.7700   1
   2  32   0 7.82948 9.68860   2
   3 -32   0 6.78623 11.2616   1
   3  32   0 10.3006 11.3468   1
  -3  32   0 26.7598 11.4132   2
   3  32   0 32.7460 14.5139   2
   4 -32   0 56.6410 21.3353   1
   4  32   0 63.8941 19.6903   1
  -4  32   0 87.7449 28.5915   2
   4  32   0 58.9227 18.1030   2
   5  32   0 37.9463 12.8137   1
  -5  32   0 32.1774 15.3788   2
   6 -32   0 27.8250 15.5815   1
  -6  32   0 26.4544 13.6948   2
   6  32   0 19.1048 15.1403   1
   7 -32   0 13.0862 13.8652   1
  -7 -32   0 30.5590 14.8630   2
   7  32   0 10.9823 10.8560   1
  -7  32   0 15.9584 12.5746   2
  -8 -32   0 -6.3141 12.7759   2
   8 -32   0 -5.5271 10.5156   1
  -8  32   0 -29.080 11.3258   2
   8  32   0 -0.2398 12.6487   1
   9 -32   0 -14.011 14.5993   1
   9  32   0 15.3675 14.3052   1
  -9  32   0 -5.8399 11.4914   2
 -10 -32   0 16.7626 20.9745   2
 -11 -32   0 80.3672 22.8685   2
   0 -33   0 -15.864 8.38648   1
   1  33   0 7.59983 10.4165   2
   1  33   0 -0.4624 8.34002   1
  -1  33   0 7.35126 14.0603   2
   2 -33   0 19.5229 9.86510   1
  -2  33   0 15.4261 12.8677   2
   2  33   0 28.6942 15.7320   2
   2  33   0 -8.7549 10.9773   1
   3 -33   0 5.50213 9.61688   1
  -3  33   0 23.5498 13.7609   2
   3  33   0 17.3468 11.0804   1
   3  33   0 18.3893 11.7384   2
   4 -33   0 4.16857 15.0156   1
   4  33   0 8.49030 10.1010   1
  -4  33   0 7.83379 14.0796   2
   5 -33   0 27.8450 16.0397   1
  -5  33   0 47.3940 21.2349   2
   5  33   0 37.5664 14.7932   1
   6 -33   0 17.1376 11.4654   1
   6  33   0 25.0161 16.5086   1
  -6  33   0 33.7854 14.9962   2
  -7 -33   0 5.27414 14.6810   2
   7 -33   0 3.86215 13.7176   1
  -7  33   0 14.9243 13.7954   2
   7  33   0 13.3429 9.33227   1
   8 -33   0 22.6881 14.0703   1
  -8 -33   0 46.9137 17.1899   2
   8  33   0 25.8817 16.1108   1
  -8  33   0 79.8985 29.2479   2
  -9 -33   0 19.6863 24.8058   2
 -10 -33   0 14.1171 17.1847   2
   0  34   0 -0.2255 8.45468   2
   1 -34   0 25.9907 12.5946   1
  -1  34   0 5.76873 10.8685   2
   1  34   0 -4.1537 9.93388   2
   1  34   0 4.03199 9.19917   1
   2 -34   0 -7.5390 6.85995   1
  -2  34   0 18.2737 14.8513   2
   2  34   0 8.41945 11.2926   1
   2  34   0 -1.4116 13.7908   2
  -3  34   0 12.8643 10.8891   2
   3  34   0 2.83604 12.8000   2
   3  34   0 33.9571 15.9281   1
   4  34   0 69.1055 20.6323   2
   4  34   0 83.1619 22.5114   1
  -4  34   0 61.6108 24.5309   2
   5 -34   0 22.2607 13.6421   1
   5  34   0 -11.613 10.5081   2
   5  34   0 13.6431 10.8141   1
  -5  34   0 -0.9481 12.6627   2
   6 -34   0 -6.5339 10.7011   1
  -6  34   0 8.55787 16.6769   2
   6  34   0 -8.7874 12.1831   1
   6  34   0 16.3859 13.2435   2
   7 -34   0 3.01986 16.1384   1
   7  34   0 -11.222 11.3150   1
  -7  34   0 25.1986 16.6874   2
   8 -34   0 -4.1175 13.1749   1
  -8 -34   0 -2.0127 14.3260   2
  -8  34   0 8.75710 16.2615   2
  -9 -34   0 46.3371 20.8361   2
 -10 -34   0 4.38972 29.4857   2
   0  35   0 15.1190 12.0595   2
   1 -35   0 -4.2628 9.26625   1
   1  35   0 -8.9439 13.4556   2
  -1  35   0 -21.447 11.0365   2
   1  35   0 25.1392 14.9699   1
  -2  35   0 27.0454 15.9515   2
   2  35   0 11.2897 11.7697   2
   3 -35   0 -1.5355 18.0641   1
  -3  35   0 23.2190 14.5869   2
   3  35   0 11.5744 12.6487   1
   3  35   0 31.5725 15.8578   2
   4 -35   0 6.01175 10.5245   1
   4  35   0 26.4191 12.4443   2
   4  35   0 -1.5148 13.8446   1
  -4  35   0 32.1313 15.7272   2
   5 -35   0 12.7342 13.9401   1
  -5  35   0 25.7154 12.4653   2
   5  35   0 31.4784 14.3911   1
   5  35   0 4.91222 14.0088   2
   6 -35   0 11.3563 13.5490   1
  -6  35   0 8.60261 13.7933   2
   6  35   0 -0.8836 11.4033   2
   6  35   0 -8.4636 12.1843   1
   7 -35   0 -1.4956 20.6474   1
   7  35   0 -26.251 11.0031   2
   8 -35   0 31.2518 26.7875   1
   8  35   0 -10.656 15.8280   1
  -8  35   0 -5.2931 18.2142   2
   0  36   0 10.3651 12.0689   2
   1 -36   0 0.74724 12.1966   1
  -1  36   0 -7.9021 9.50523   2
   1  36   0 9.62810 10.0531   1
   1  36   0 -8.2836 11.3609   2
   2 -36   0 18.6849 12.2210   1
   2  36   0 -6.0197 14.5273   2
   2  36   0 -17.906 9.08700   1
  -2  36   0 -14.407 9.72407   2
   3 -36   0 -8.3570 10.2088   1
   3  36   0 -13.474 12.0629   1
  -3  36   0 34.5850 15.2148   2
   3  36   0 1.50929 9.80926   2
   4 -36   0 -0.3849 14.8170   1
   4  36   0 31.9121 14.7777   1
   4  36   0 28.3226 18.4222   2
   5 -36   0 53.4747 21.5876   1
  -5  36   0 47.7174 22.2115   2
   5  36   0 32.5852 19.5055   1
   6 -36   0 16.8307 15.7868   1
  -6  36   0 77.4541 24.5751   2
   6  36   0 -1.9653 15.6648   1
   6  36   0 11.4219 14.1948   2
   7 -36   0 45.0173 17.5309   1
  -7  36   0 31.5597 15.0987   2
   7  36   0 22.7253 14.3475   1
   7  36   0 18.5341 18.6241   2
   8  36   0 -29.640 16.4168   1
   0  37   0 -1.2401 9.53746   1
   0  37   0 5.96735 12.3611   2
   1 -37   0 20.6791 13.6776   1
   1  37   0 40.8450 14.4851   1
   1  37   0 10.6062 13.6086   2
  -1  37   0 -7.3222 12.4180   2
   2 -37   0 -3.2753 12.1294   1
   2  37   0 -4.7043 9.62704   2
   2  37   0 -16.637 9.56224   1
  -2  37   0 -2.6496 8.72725   2
   3 -37   0 25.8088 12.7482   1
   3  37   0 1.13249 11.9948   1
  -3  37   0 37.7644 17.2113   2
   3  37   0 11.8208 15.1195   2
   4 -37   0 54.1977 23.0604   1
  -4  37   0 -7.2511 14.0118   2
   4  37   0 11.5045 14.3283   1
   5 -37   0 29.0850 22.3174   1
   5  37   0 5.43449 17.0046   1
   6 -37   0 33.8783 18.5073   1
  -6  37   0 6.15058 11.6703   2
   6  37   0 5.64078 16.3910   1
   6  37   0 -7.7201 11.8296   2
   7 -37   0 -41.101 17.0361   1
   7  37   0 -9.2327 13.3611   2
   7  37   0 15.9483 14.0998   1
   8  37   0 -10.685 21.6612   2
   0  38   0 -2.6804 12.7623   2
   0  38   0 8.49598 11.7970   1
   1 -38   0 -3.4441 11.3818   1
   1  38   0 25.0395 14.1355   1
   1  38   0 -8.2542 10.1359   2
  -1  38   0 -4.9430 11.6642   2
   2 -38   0 4.99272 10.2688   1
  -2  38   0 -19.855 11.8027   2
   2  38   0 -3.7202 11.1286   2
   2  38   0 11.5052 10.3170   1
   3 -38   0 -3.2414 9.87424   1
  -3  38   0 12.4472 13.0173   2
   3  38   0 11.4279 10.5329   2
   3  38   0 -21.645 9.45556   1
   4 -38   0 -10.061 13.2730   1
   4  38   0 12.8553 16.7014   2
   4  38   0 -16.341 11.8183   1
  -4  38   0 14.4055 19.0565   2
   5 -38   0 -3.3875 12.4139   1
  -5  38   0 22.0786 17.1875   2
   5  38   0 -25.256 13.1754   2
   5  38   0 18.8760 18.0441   1
   6 -38   0 26.7479 14.2404   1
  -6  38   0 15.2585 18.0686   2
   6  38   0 -3.5386 16.5297   1
   6  38   0 -2.2423 11.5461   2
   7  38   0 16.8262 12.9495   2
   7  38   0 41.8796 19.9643   1
   8  38   0 33.4117 22.3692   2
   0  39   0 -12.883 8.94005   2
   0  39   0 21.0921 12.9147   1
   1  39   0 16.9763 13.5609   1
  -1  39   0 8.11454 10.3940   2
   2  39   0 8.81936 11.2255   2
   2  39   0 21.7355 13.1564   1
  -2  39   0 23.5202 17.1193   2
   3 -39   0 10.7745 16.7093   1
  -3  39   0 -3.2450 14.5604   2
   3  39   0 5.65311 11.6580   1
   3  39   0 29.1235 17.8291   2
   4 -39   0 13.6283 17.3161   1
   4  39   0 41.5039 12.7523   2
   5 -39   0 16.0321 19.5033   1
   5  39   0 -6.2211 15.1592   2
   5  39   0 48.6423 22.0210   1
  -5  39   0 42.9296 19.5240   2
   6  39   0 33.9678 14.2247   2
   6  39   0 19.4274 18.2024   1
   7  39   0 27.4842 19.1159   2
   0  40   0 24.0834 15.3490   1
   0  40   0 -14.573 10.8661   2
   1  40   0 -22.330 9.86671   1
  -1  40   0 -2.7330 15.6181   2
   1  40   0 13.6323 12.4795   2
   2 -40   0 13.7362 15.7763   1
   2  40   0 39.6944 14.2403   2
  -2  40   0 43.8978 23.3675   2
  -3  40   0 10.8916 14.4889   2
   3  40   0 -2.1719 13.8283   1
   4 -40   0 30.4106 20.0128   1
  -4  40   0 -6.5391 16.2302   2
   4  40   0 -27.640 15.3296   1
   4  40   0 9.74120 13.8155   2
   5 -40   0 28.0370 17.3551   1
   5  40   0 4.47033 20.8364   1
  -5  40   0 38.4316 34.1493   2
   6  40   0 9.51471 20.3636   2
   0  41   0 -6.7249 11.0047   1
   0  41   0 0.20284 13.6898   2
  -1  41   0 4.23575 12.5520   1
   1  41   0 5.77042 13.0831   1
   1  41   0 -5.6783 17.0685   2
  -2  41   0 30.2583 17.8788   2
   2  41   0 -15.333 12.5908   2
   2  41   0 -6.9612 11.3758   1
   3 -41   0 -9.7761 16.7376   1
   3  41   0 -3.8154 12.0821   1
   3  41   0 16.3282 18.0563   2
  -3  41   0 21.8263 14.4826   2
   4 -41   0 23.1518 16.2777   1
   4  41   0 -10.861 14.8935   1
  -4  41   0 -7.9097 17.1368   2
   4  41   0 0.28654 15.9376   2
   5  41   0 59.8624 22.9660   1
   5  41   0 58.3817 22.7853   2
   6  41   0 160.275 43.4781   2
   0  42   0 17.3768 18.9752   2
   1  42   0 -15.690 12.2342   1
  -1  42   0 -0.5061 13.1728   1
   2  42   0 8.15446 15.5447   1
  -2  42   0 13.1450 16.5562   2
  -3  42   0 26.9463 17.4318   2
   3  42   0 3.15534 16.7029   1
   4  42   0 28.8101 29.7869   1
   5  42   0 -24.744 16.5257   2
   0  43   0 5.05226 16.2573   2
   0  43   0 -13.256 12.7620   1
  -1  43   0 -6.3073 18.8015   2
  -1  43   0 -29.161 11.6083   1
   1  43   0 -15.886 16.5055   2
   1  43   0 38.1657 22.6220   1
  -2  43   0 -2.9885 17.8153   2
   2  43   0 -23.188 15.8224   2
   3  43   0 -0.3215 18.0449   1
   3  43   0 -20.951 17.2117   2
   4  43   0 13.6144 21.3606   1
   4  43   0 1.24548 16.8823   2
   0  44   0 4.81765 25.0991   2
   1  44   0 86.1013 29.2766   2
   2  44   0 56.2588 24.1471   1
   3  44   0 36.4109 24.3282   1
   3  44   0 -16.562 20.5173   2
   1  45   0 46.8567 30.4093   1
 -15   0   1 27.8881 18.8330   2
  15   0  -1 42.1245 17.1305   1
 -14   0   1 0.22440 16.6974   2
  14   0  -1 6.46565 14.0225   1
 -13   0   1 39.1539 19.4846   2
  13   0  -1 20.6486 13.6082   1
  12   0  -1 2.06635 9.94507   1
 -12   0   1 16.9071 10.9033   2
 -11   0   1 5.32474 11.8936   2
  11   0  -1 -3.7623 10.0071   1
 -10   0   1 8.59575 10.9143   2
  10   0  -1 14.0791 11.2348   1
  -9   0   1 27.2135 13.2311   2
   9   0  -1 30.9102 13.8906   1
  -9   0   1 36.8228 12.8797   1
  -8   0   1 -0.8467 5.59834   1
  -8   0   1 6.21012 9.03820   2
   7   0  -1 143.296 25.5000   2
  -7   0   1 136.941 22.7158   1
   7   0  -1 116.029 22.0622   1
  -7   0   1 106.120 26.7764   2
   6   0  -1 3.03115 4.43592   2
  -6   0   1 4.26102 3.14646   1
  -6   0   1 -3.8808 4.36881   2
   6   0  -1 -2.9118 3.36752   1
   5   0  -1 317.234 24.1677   2
   5   0  -1 316.576 23.2454   1
  -5   0   1 308.045 21.8879   1
  -5   0   1 300.131 24.4680   2
   4   0  -1 6.75108 4.02982   1
  -4   0   1 -3.1626 4.49142   2
   4   0  -1 0.52975 3.93529   2
  -4   0   1 1.09937 2.68267   1
  -3   0   1 0.63638 4.03523   2
   3   0  -1 3.81498 3.66564   1
  -3   0   1 6.40026 3.93997   1
   3   0  -1 0.32368 3.95539   2
   2   0  -1 1.15177 2.47661   1
  -2   0   1 5.28601 4.56209   2
  -2   0   1 2.58451 2.69926   1
   2   0  -1 5.29254 4.16652   2
  -1   0  -1 222.705 11.7268   1
   1   0   1 211.269 9.31731   2
  -1   0  -1 224.585 9.52254   2
   1   0   1 246.545 12.2417   1
  -2   0  -1 -2.9354 2.16998   1
   2   0   1 4.61298 3.40362   2
  -2   0  -1 1.33287 2.31193   2
  -3   0  -1 88.6904 15.4181   1
   3   0   1 92.8056 13.9572   1
   3   0   1 97.1095 9.79715   2
  -4   0  -1 1.30874 4.44094   2
   4   0   1 5.75209 4.52814   2
   4   0   1 2.24998 5.13389   1
  -4   0  -1 3.62151 2.85667   1
   5   0   1 2382.28 88.4358   1
   5   0   1 2571.06 85.8243   2
  -5   0  -1 2438.21 86.3835   1
  -5   0  -1 2306.97 84.2340   2
  -6   0  -1 7.62050 5.69269   2
   6   0   1 -0.8579 3.75023   1
  -6   0  -1 8.44939 6.00421   1
  -7   0  -1 7.75977 7.01062   2
   7   0   1 5.96120 7.23315   1
   7   0   1 15.2122 8.74216   2
  -7   0  -1 7.77555 8.19832   1
   8   0   1 1.07180 5.05202   1
  -8   0  -1 9.43725 6.68150   2
  -8   0  -1 -4.8314 4.97630   1
   8   0   1 -1.0450 5.20404   2
   9   0   1 10.5091 8.64703   1
  -9   0  -1 18.0368 11.9223   2
 -10   0  -1 -1.2181 7.36343   2
  10   0   1 -8.5827 7.22407   1
  11   0   1 7.27714 10.6488   1
 -11   0  -1 -0.9017 10.1155   2
 -12   0  -1 6.19020 12.2859   2
  12   0   1 2.43430 15.3363   1
 -13   0  -1 4.38363 13.7266   2
  13   0   1 -2.0055 13.5062   1
 -14   0  -1 5.61854 15.1604   2
  14   0   1 34.3587 16.3530   1
  15   0   1 -3.4748 26.9045   1
 -15   0  -1 28.2338 20.1542   2
 -15  -1   1 31.5281 26.4666   2
  15  -1  -1 20.2275 16.8202   1
 -15   1   1 27.5970 21.1949   2
  14  -1  -1 41.9820 19.3221   1
 -14  -1   1 46.7013 19.3246   2
  14   1  -1 25.9904 15.2167   1
 -14   1   1 2.94584 15.2528   2
 -13  -1   1 15.1159 15.7547   2
  13  -1  -1 26.4148 12.8033   1
  13   1  -1 27.2715 15.5502   1
  12  -1  -1 2.31015 9.60615   1
 -12  -1   1 28.8527 15.3591   2
  12   1  -1 4.09966 9.97868   1
 -12   1   1 17.3326 15.6055   2
  11  -1  -1 10.5851 10.5207   1
 -11  -1   1 1.28250 9.76487   2
 -11   1   1 0.18155 10.2177   2
  11   1  -1 2.21954 8.29009   1
 -10  -1   1 35.5546 13.0967   2
  10  -1  -1 23.5262 12.6016   1
 -10   1   1 20.0593 12.1906   2
  10   1  -1 10.3066 7.81907   1
   9  -1  -1 1.59538 8.32778   1
  -9  -1   1 4.90022 8.22211   2
  -9  -1   1 -4.2973 5.44649   1
   9   1  -1 14.9561 9.68479   1
  -9   1   1 2.43614 8.95011   2
   8  -1  -1 24.1073 11.3641   2
  -8  -1   1 12.2794 7.84257   2
   8  -1  -1 10.9943 11.0904   1
   8   1  -1 16.0117 8.94738   1
  -8   1   1 10.0287 7.05546   1
   8   1  -1 20.1868 9.46283   2
  -8   1   1 12.7910 9.70727   2
   7  -1  -1 28.6622 11.9548   1
  -7  -1   1 18.8586 8.28283   1
  -7  -1   1 24.3503 10.8966   2
   7  -1  -1 14.2643 7.67016   2
  -7   1   1 20.2975 10.1266   1
   7   1  -1 15.1725 8.14190   1
   7   1  -1 21.6272 12.9296   2
  -6  -1   1 34.4569 12.0356   2
   6  -1  -1 39.3478 11.1399   2
  -6  -1   1 26.4919 8.84197   1
   6  -1  -1 29.4975 9.61921   1
  -6   1   1 43.9000 11.4074   1
   6   1  -1 23.8939 9.27862   2
  -6   1   1 30.8749 12.6428   2
   6   1  -1 30.6895 9.66811   1
  -5  -1   1 129.885 21.4156   2
   5  -1  -1 106.181 16.8956   1
   5  -1  -1 135.570 20.3638   2
  -5  -1   1 99.2909 15.3000   1
  -5   1   1 83.6205 14.8138   1
   5   1  -1 124.042 18.8623   2
  -5   1   1 77.6416 15.8448   2
   5   1  -1 131.683 19.0882   1
   4  -1  -1 -0.9987 4.13721   2
  -4  -1   1 5.38301 4.90531   1
   4  -1  -1 -1.5136 3.76501   1
  -4  -1   1 -5.0428 3.93254   2
  -4   1   1 -1.3402 4.69453   1
   4   1  -1 -3.9447 3.66687   1
  -4   1   1 2.57393 3.82051   2
   4   1  -1 13.4744 5.67554   2
   3  -1  -1 542.326 25.7800   1
  -3  -1   1 569.675 24.3119   1
  -3  -1   1 571.961 28.0347   2
   3   1  -1 543.881 24.3050   1
  -3   1   1 533.060 27.4330   2
   3   1  -1 581.902 28.7309   2
  -3   1   1 594.927 25.9421   1
  -2  -1   1 244.780 11.5553   1
   2  -1  -1 200.395 13.5275   2
  -2  -1   1 215.305 14.0916   2
   2   1  -1 213.872 13.9674   2
  -2   1   1 224.947 12.8293   1
  -2   1   1 232.953 14.4324   2
   2   1  -1 220.169 11.2706   1
  -1  -1   1 25.7211 2.02141   1
  -1  -1   1 23.5480 4.46687   2
   1  -1  -1 38.3388 5.35634   2
  -1   1   1 28.7651 4.17750   1
  -1   1   1 22.8997 4.29433   2
   1   1  -1 24.8837 4.56173   2
  -1  -1  -1 1882.85 53.8219   1
   1  -1   1 1805.15 54.1534   1
  -1  -1  -1 1890.46 49.8206   2
   1  -1   1 1862.55 51.6239   2
  -1   1  -1 1788.60 53.9877   1
   1   1   1 1908.39 54.3229   1
   1   1   1 1821.08 49.6412   2
   2  -1   1 2.38061 3.54267   2
  -2  -1  -1 4.24001 4.18002   1
  -2  -1  -1 -0.7558 3.30334   2
   2  -1   1 -0.8190 3.71993   1
   2   1   1 1.56834 3.46877   1
  -2   1  -1 0.94208 4.07886   1
   2   1   1 5.31843 3.28829   2
  -2   1  -1 -0.5010 1.29260   2
   3  -1   1 265.943 18.8918   1
   3  -1   1 236.289 15.9606   2
  -3   1  -1 240.708 16.0355   2
   3   1   1 227.113 15.3906   2
   3   1   1 266.132 18.2802   1
  -3   1  -1 237.545 17.3930   1
  -4  -1  -1 47.9683 11.1175   1
   4  -1   1 36.4216 11.0410   1
   4  -1   1 63.4063 12.2627   2
   4   1   1 39.7843 10.0117   2
   4   1   1 55.6546 12.4722   1
  -4   1  -1 52.9447 12.1080   2
  -4   1  -1 43.0431 10.9656   1
   5  -1   1 176.525 18.8329   1
  -5  -1  -1 214.624 19.3191   1
  -5  -1  -1 208.109 18.7394   2
   5  -1   1 205.046 19.0196   2
   5   1   1 181.782 18.9821   1
   5   1   1 206.296 18.6411   2
  -5   1  -1 232.219 20.4808   1
  -5   1  -1 210.283 19.2145   2
   6  -1   1 53.8290 13.0106   2
  -6  -1  -1 31.1237 9.84787   1
   6  -1   1 45.7100 13.2882   1
  -6  -1  -1 38.1729 11.3157   2
   6   1   1 31.0194 10.7727   1
  -6   1  -1 27.7327 10.4868   2
   6   1   1 30.7311 10.1041   2
  -6   1  -1 40.8453 10.8597   1
  -7  -1  -1 64.6149 17.0177   2
   7  -1   1 77.5344 26.9670   2
   7   1   1 79.9557 17.6320   2
  -7   1  -1 88.9216 19.7264   1
   7   1   1 67.3770 18.4049   1
  -7   1  -1 87.6361 20.4564   2
  -8  -1  -1 11.7338 9.16534   1
  -8  -1  -1 7.50486 8.54796   2
   8  -1   1 5.78289 9.29204   2
   8  -1   1 16.3063 11.9446   1
   8   1   1 16.2707 9.63737   2
   8   1   1 16.6461 9.39829   1
  -8   1  -1 10.6563 9.22013   1
  -8   1  -1 20.7810 10.4718   2
  -9  -1  -1 120.332 26.5846   2
   9  -1   1 108.991 26.6798   1
   9   1   1 124.169 26.5763   1
  -9   1  -1 121.715 25.7006   2
  10  -1   1 14.3021 10.4385   1
 -10  -1  -1 15.4840 9.71614   2
 -10   1  -1 43.8481 17.1558   2
  10   1   1 4.90962 11.0700   1
 -11  -1  -1 23.5762 14.3438   2
  11  -1   1 16.0024 9.55230   1
 -11   1  -1 -2.3061 11.7016   2
  11   1   1 8.79462 12.0352   1
  12  -1   1 12.8707 11.9869   1
 -12  -1  -1 -6.7122 13.3976   2
 -12   1  -1 24.2879 13.6606   2
  12   1   1 9.84700 10.2738   1
 -13  -1  -1 4.22169 12.7245   2
  13  -1   1 10.6136 10.5431   1
  13   1   1 -11.012 13.3438   1
  14  -1   1 0.82462 15.4394   1
 -14  -1  -1 22.4457 16.1080   2
 -14   1  -1 7.65633 17.9492   2
  14   1   1 -7.6966 13.8014   1
 -15  -1  -1 7.56050 21.7282   2
  15  -1   1 10.5428 18.8458   1
  15   1   1 -18.419 18.9680   1
 -15   1  -1 -17.104 21.6972   2
 -15  -2   1 4.76566 19.8382   2
  15  -2  -1 -33.651 15.8783   1
  15   2  -1 -12.672 17.6135   1
 -15   2   1 -20.156 14.9082   2
  14  -2  -1 -8.8211 12.4413   1
 -14  -2   1 17.6107 18.4019   2
 -14   2   1 16.1468 17.9712   2
  14   2  -1 6.15544 15.3774   1
  13  -2  -1 -8.4152 10.0399   1
 -13  -2   1 10.6054 12.0745   2
 -13   2   1 16.6878 16.6644   2
 -12  -2   1 27.0080 15.3209   2
  12  -2  -1 21.9812 15.5429   1
 -12   2   1 82.1785 23.6754   2
  12   2  -1 3.00479 11.8444   1
 -11  -2   1 7.59532 12.8319   2
  11  -2  -1 -2.0839 9.20977   1
  11   2  -1 -13.662 7.75894   1
 -11   2   1 2.24536 9.22329   2
 -10  -2   1 23.0144 15.4904   2
  10  -2  -1 23.2458 14.4439   1
  10   2  -1 29.0484 13.8000   1
  -9  -2   1 2.47173 5.88852   2
  -9  -2   1 1.15578 8.65793   1
   9  -2  -1 0.17171 6.14225   1
  -9   2   1 -0.3431 8.72395   2
   9   2  -1 3.70558 6.73618   1
  -8  -2   1 10.9299 8.07874   1
   8  -2  -1 14.0815 8.61116   1
  -8  -2   1 0.88397 7.47083   2
  -8   2   1 3.76847 7.59189   1
   8   2  -1 2.57314 6.08020   2
   8   2  -1 12.2275 9.09234   1
  -8   2   1 2.01457 8.18829   2
   7  -2  -1 -1.5443 5.61018   1
   7  -2  -1 1.75347 5.23545   2
  -7  -2   1 -0.0872 5.35052   2
  -7  -2   1 6.45401 5.73860   1
   7   2  -1 -0.1355 4.18861   1
  -7   2   1 -6.8353 4.24380   2
  -7   2   1 6.84592 4.97579   1
  -6  -2   1 7.03973 6.71342   2
   6  -2  -1 -0.5111 5.18581   2
   6  -2  -1 7.82817 5.08834   1
  -6   2   1 9.95634 5.86439   1
   6   2  -1 6.94895 6.06138   2
   6   2  -1 4.76218 5.08252   1
  -6   2   1 -1.1394 4.77577   2
   5  -2  -1 196.473 18.7380   1
   5  -2  -1 184.140 18.5464   2
  -5  -2   1 215.454 17.3576   1
  -5  -2   1 185.479 18.5678   2
   5   2  -1 175.720 16.8482   1
  -5   2   1 185.344 17.7311   1
   5   2  -1 219.334 19.5805   2
  -5   2   1 201.837 20.0944   2
   4  -2  -1 119.435 13.5170   2
   4  -2  -1 118.517 13.1808   1
  -4  -2   1 120.631 13.7309   2
  -4  -2   1 104.944 10.6769   1
   4   2  -1 122.329 13.3899   2
  -4   2   1 115.287 12.6342   1
  -4   2   1 120.188 13.9841   2
   4   2  -1 109.375 11.5578   1
   3  -2  -1 1.52188 4.27042   2
  -3  -2   1 8.82420 4.33387   1
   3  -2  -1 3.68445 3.60157   1
  -3  -2   1 9.04694 5.35886   2
  -3   2   1 5.46732 4.44831   2
   3   2  -1 6.45724 4.62213   2
  -3   2   1 7.08546 4.47722   1
   3   2  -1 11.6807 4.25854   1
  -2  -2   1 539.999 24.3327   2
  -2  -2   1 560.478 19.8727   1
   2  -2  -1 575.715 24.8398   2
   2  -2  -1 582.662 24.0042   1
   2   2  -1 558.058 20.1244   1
   2   2  -1 563.281 24.3890   2
  -2   2   1 575.381 24.8914   2
  -2   2   1 561.002 23.5523   1
   1  -2  -1 138.987 8.55537   1
   1  -2  -1 162.573 9.19947   2
  -1  -2   1 174.765 9.79930   2
  -1   2   1 157.766 8.87351   1
  -1   2   1 145.470 8.89519   2
   1   2  -1 152.927 9.13872   2
   0  -2  -1 149.013 7.78150   1
   0   2  -1 160.250 8.10131   2
  -1  -2  -1 25.1799 5.08756   1
   1  -2   1 23.8991 4.99985   1
   1  -2   1 21.8347 4.32136   2
  -1  -2  -1 22.5356 3.35842   2
   1   2   1 16.6416 4.04700   1
  -1   2  -1 23.0467 4.21239   2
  -1   2  -1 18.1419 4.60490   1
   1   2   1 22.8349 2.67194   2
  -2  -2  -1 3965.43 108.575   2
   2  -2   1 3960.17 109.885   2
   2  -2   1 4051.62 113.777   1
  -2  -2  -1 4010.13 111.299   1
  -2   2  -1 4070.68 113.695   1
   2   2   1 3886.02 111.719   1
  -2   2  -1 3927.15 110.046   2
   2   2   1 4074.74 108.265   2
  -3  -2  -1 135.155 11.8207   2
   3  -2   1 148.997 15.0465   2
  -3  -2  -1 154.990 15.0337   1
   3  -2   1 166.424 14.7519   1
  -3   2  -1 150.964 13.2801   2
   3   2   1 155.068 14.3581   1
   3   2   1 153.353 12.1942   2
  -3   2  -1 164.524 14.4409   1
  -4  -2  -1 2.55250 2.34205   2
   4  -2   1 -3.2842 4.55679   1
   4  -2   1 -4.2023 2.77249   2
  -4  -2  -1 6.90485 5.37194   1
   4   2   1 -3.1327 3.69725   1
   4   2   1 -1.2996 3.19465   2
  -4   2  -1 -5.1862 3.04630   1
  -4   2  -1 -2.5067 3.76407   2
   5  -2   1 155.173 16.3482   2
   5  -2   1 131.657 20.9047   1
  -5  -2  -1 143.778 15.6313   1
  -5   2  -1 158.678 22.1973   2
   5   2   1 148.035 21.5638   1
  -5   2  -1 178.941 24.7770   1
   5   2   1 173.291 16.7482   2
  -6  -2  -1 74.7836 15.8071   1
  -6  -2  -1 72.3373 15.7226   2
   6  -2   1 92.6492 20.2573   1
   6  -2   1 108.588 18.3882   2
   6   2   1 91.4156 17.9479   1
  -6   2  -1 112.666 20.3809   2
  -6   2  -1 96.0826 19.1546   1
   6   2   1 93.9898 18.1293   2
  -7  -2  -1 13.2933 8.14804   2
  -7  -2  -1 10.6577 7.90948   1
   7  -2   1 3.48951 7.68514   1
   7   2   1 0.20944 5.11215   1
  -7   2  -1 1.08592 5.48300   1
  -8  -2  -1 19.1077 8.65513   1
   8  -2   1 20.0692 11.3950   2
  -8  -2  -1 36.9237 13.3727   2
   8  -2   1 17.3909 11.1804   1
  -8   2  -1 40.0179 13.0289   2
   8   2   1 8.16953 8.89411   1
   8   2   1 26.1216 10.0722   2
  -9  -2  -1 -1.6607 5.18354   2
   9  -2   1 -1.0419 8.30256   1
  -9   2  -1 9.60869 9.03564   2
   9   2   1 2.99485 6.87202   1
 -10  -2  -1 9.93989 11.4299   2
  10  -2   1 28.9851 14.7647   1
 -10   2  -1 22.8067 12.7098   2
  11  -2   1 18.9831 12.7708   1
 -11  -2  -1 22.5880 13.7039   2
 -11   2  -1 -3.3464 9.85727   2
  12  -2   1 18.2292 12.9864   1
 -12  -2  -1 34.5856 18.9423   2
  12   2   1 17.2936 16.2035   1
 -12   2  -1 7.83487 12.2488   2
  13  -2   1 12.6579 10.0103   1
 -13  -2  -1 -8.0306 12.4164   2
  13   2   1 35.7125 17.7548   1
 -13   2  -1 8.65079 10.7479   2
 -14  -2  -1 81.1730 26.8377   2
  14   2   1 -1.6362 13.2303   1
 -14   2  -1 21.9964 18.1240   2
  15  -2   1 -0.0888 18.8666   1
 -15  -2  -1 9.73065 23.1049   2
 -15   2  -1 -28.645 16.4803   2
  15   2   1 -36.283 15.9235   1
 -15  -3   1 -7.1568 16.5360   2
  15  -3  -1 28.2242 27.2317   1
 -15   3   1 31.4781 19.6526   2
 -14  -3   1 19.2068 15.7932   2
  14  -3  -1 8.89243 12.7103   1
 -14   3   1 -11.711 13.9847   2
  14   3  -1 60.6286 18.7816   1
  13  -3  -1 26.6157 14.6312   1
 -13  -3   1 22.0154 16.4386   2
  13   3  -1 2.97848 11.8020   1
 -13   3   1 1.17205 11.2267   2
 -12  -3   1 26.1003 14.6746   2
  12  -3  -1 16.3195 13.8282   1
  12   3  -1 11.7265 10.6951   1
  11  -3  -1 2.08672 12.1673   1
 -11  -3   1 25.8543 14.0604   2
 -11   3   1 27.0085 13.8137   2
  11   3  -1 -2.2068 10.8710   1
  10  -3  -1 14.8847 10.4475   1
 -10  -3   1 39.1117 16.8027   2
  10   3  -1 13.0057 8.09567   1
 -10   3   1 26.6266 12.8316   2
  -9  -3   1 6.09236 7.65718   1
  -9   3   1 8.26452 9.22857   2
   9   3  -1 11.6441 8.53894   1
  -8  -3   1 11.5883 6.57816   1
   8  -3  -1 -3.6027 7.77578   1
  -8  -3   1 5.53324 6.60763   2
   8   3  -1 3.96107 7.89842   1
  -8   3   1 5.25117 8.77154   2
   8   3  -1 -7.6141 5.31403   2
  -7  -3   1 25.4756 10.6582   2
  -7  -3   1 13.6608 7.56824   1
   7  -3  -1 17.6575 9.45703   1
   7  -3  -1 48.1694 15.1645   2
  -7   3   1 18.2971 10.2369   2
   7   3  -1 29.7679 11.1278   1
  -7   3   1 24.2208 9.81161   1
  -6  -3   1 9.29263 6.42858   1
  -6  -3   1 -1.5447 5.03725   2
   6  -3  -1 9.79021 6.06171   1
  -6   3   1 6.13652 7.39160   2
  -6   3   1 7.11976 4.94578   1
   6   3  -1 10.2118 5.35216   1
   6   3  -1 -0.7106 4.58469   2
  -5  -3   1 70.9943 12.8849   1
  -5  -3   1 45.6458 12.6228   2
   5  -3  -1 58.0889 14.0136   1
   5  -3  -1 41.0530 11.8465   2
   5   3  -1 77.0616 14.1951   1
  -5   3   1 55.6353 13.3941   2
   5   3  -1 57.9820 12.0376   2
  -5   3   1 47.0452 11.4209   1
   4  -3  -1 65.3953 13.0940   2
  -4  -3   1 50.1549 9.69167   1
   4  -3  -1 56.5057 11.5145   1
  -4  -3   1 57.5149 12.6596   2
  -4   3   1 50.2490 10.9150   1
   4   3  -1 59.9767 10.2960   1
   4   3  -1 68.7602 13.2311   2
  -4   3   1 42.3801 10.8578   2
  -3  -3   1 101.569 8.80048   1
  -3  -3   1 101.224 11.3341   2
   3  -3  -1 103.444 11.0945   2
   3  -3  -1 100.185 13.9641   1
   3   3  -1 105.090 17.4499   2
   3   3  -1 98.9979 9.02622   1
  -3   3   1 106.468 14.7997   2
  -3   3   1 107.127 11.0175   1
   2  -3  -1 3800.95 105.690   2
  -2  -3   1 3803.99 98.3236   1
  -2  -3   1 3859.76 106.090   2
   2  -3  -1 3699.10 105.374   1
  -2   3   1 3676.68 105.827   2
   2   3  -1 3818.81 105.933   2
   2   3  -1 3590.50 98.5426   1
  -2   3   1 3744.71 105.445   1
   1  -3  -1 434.188 18.2551   1
   1  -3  -1 468.820 18.0744   2
  -1  -3   1 438.694 18.5175   2
   1   3  -1 430.820 18.4137   2
  -1   3   1 405.715 17.4594   2
  -1   3   1 420.049 18.0646   1
   1   3  -1 426.505 13.1221   1
   1   3  -1 444.407 13.1828   1
   0  -3  -1 12.2199 3.24535   1
   0  -3   1 11.9734 3.30596   2
   0  -3   1 8.69667 2.55197   1
   0  -3  -1 11.1864 2.45885   2
   0   3  -1 9.10493 3.10097   2
   0   3   1 10.2188 2.16360   2
   0   3   1 8.63414 3.03913   1
   0   3  -1 7.75130 2.52155   1
  -1  -3  -1 792.002 27.1347   1
  -1  -3  -1 796.128 23.5085   2
   1  -3   1 753.047 31.5828   1
   1  -3   1 792.558 27.2377   2
   1   3   1 711.742 29.2895   1
  -1   3  -1 723.412 27.8929   1
   1   3   1 747.034 23.4067   2
  -2  -3  -1 1691.07 52.7650   1
  -2  -3  -1 1583.53 49.9319   2
   2  -3   1 1558.73 51.9749   2
   2  -3   1 1645.77 55.4818   1
  -2   3  -1 1670.61 52.9391   2
   2   3   1 1621.18 53.3993   1
  -2   3  -1 1682.51 55.7971   1
   2   3   1 1655.45 50.0545   2
   3  -3   1 443.541 26.2538   1
  -3  -3  -1 485.717 27.8439   1
   3  -3   1 457.488 24.1293   2
  -3  -3  -1 500.237 23.6379   2
  -3   3  -1 499.696 25.1523   2
  -3   3  -1 459.601 26.0626   1
   3   3   1 523.459 26.2506   1
   3   3   1 446.842 22.7619   2
   4  -3   1 284.090 22.5897   1
  -4  -3  -1 315.709 21.5152   1
   4  -3   1 279.152 20.3438   2
  -4   3  -1 287.839 22.0819   1
  -4   3  -1 285.089 21.0332   2
   4   3   1 305.167 20.3009   2
   4   3   1 274.854 20.9679   1
  -5  -3  -1 325.930 24.0624   1
   5  -3   1 356.459 25.2849   2
   5  -3   1 344.666 27.4964   1
  -5   3  -1 388.995 26.5667   2
   5   3   1 332.163 25.4570   1
  -5   3  -1 336.141 25.6958   1
   5   3   1 319.661 23.4130   2
   6  -3   1 64.2490 14.5072   2
  -6  -3  -1 32.8211 10.3076   1
  -6   3  -1 52.6731 14.3124   2
  -6   3  -1 57.6717 14.6210   1
   6   3   1 57.5289 15.8571   1
   6   3   1 50.5158 13.2929   2
   7  -3   1 26.9487 11.5391   1
  -7  -3  -1 37.5213 12.6127   1
  -7  -3  -1 16.1379 8.70035   2
   7  -3   1 44.4753 12.5427   2
  -7   3  -1 15.3289 19.9601   2
   7   3   1 49.7117 13.7502   2
   7   3   1 18.0047 8.84411   1
  -7   3  -1 32.0186 11.3558   1
   8  -3   1 85.9915 23.0903   2
   8  -3   1 35.5240 15.6612   1
  -8  -3  -1 48.4047 13.8828   1
  -8  -3  -1 103.397 22.1906   2
  -8   3  -1 54.9830 16.7742   2
   8   3   1 80.2964 18.9621   2
   9  -3   1 37.0474 12.5741   1
  -9  -3  -1 49.4362 18.4588   2
   9   3   1 75.3617 20.2823   1
  -9   3  -1 68.3116 21.4278   2
  10  -3   1 33.5923 15.5153   1
 -10  -3  -1 19.1720 14.0598   2
 -10   3  -1 2.73700 12.3043   2
  10   3   1 35.5698 14.9135   1
  11  -3   1 15.1849 12.1895   1
 -11  -3  -1 29.0936 14.6742   2
 -11   3  -1 14.3610 11.3536   2
  11   3   1 26.5678 15.2351   1
 -12  -3  -1 -10.462 14.6317   2
  12  -3   1 -15.854 10.5629   1
 -12   3  -1 -4.6056 10.4360   2
 -13  -3  -1 13.9085 15.1189   2
  13  -3   1 17.7998 14.5090   1
 -13   3  -1 3.48275 11.7339   2
  13   3   1 17.8437 16.5287   1
  14  -3   1 -26.159 15.2230   1
 -14  -3  -1 -10.313 15.6043   2
  14   3   1 -10.834 12.0514   1
 -14   3  -1 26.9861 17.2720   2
  15  -3   1 -2.9332 17.7198   1
 -15  -3  -1 38.5326 20.3845   2
 -15   3  -1 52.1164 24.6059   2
  15   3   1 14.6408 21.8084   1
  15   4  -1 36.0656 22.0247   1
 -15   4   1 26.5230 22.3734   2
  14  -4  -1 2.65311 14.1613   1
 -14  -4   1 51.3324 22.1632   2
  14   4  -1 7.39642 13.6218   1
 -14   4   1 4.76766 14.0601   2
 -13  -4   1 18.5723 17.7528   2
  13  -4  -1 -22.271 11.8789   1
 -13   4   1 1.54566 12.1280   2
 -12  -4   1 12.8950 12.1225   2
 -12   4   1 2.07461 10.4100   2
  12   4  -1 1.23651 7.87405   1
 -11  -4   1 12.9827 11.7794   2
  11  -4  -1 13.2579 11.5072   1
 -11   4   1 37.5054 15.2700   2
  11   4  -1 5.50653 9.39995   1
  10  -4  -1 21.2173 13.0169   1
 -10  -4   1 49.0736 18.1837   2
  10   4  -1 29.2998 14.3115   1
 -10   4   1 31.7161 15.1609   2
   9  -4  -1 4.29429 7.37630   1
  -9  -4   1 2.73114 8.99754   1
  -9  -4   1 10.4627 10.6469   2
   9   4  -1 -1.4871 4.43489   1
  -9   4   1 9.03504 8.26641   2
  -8  -4   1 1.92700 7.29667   2
  -8  -4   1 8.90457 5.11774   1
   8  -4  -1 -0.0614 6.63098   1
   8   4  -1 8.33388 6.08023   1
   8   4  -1 4.42177 9.55534   2
  -8   4   1 -4.1389 5.90925   2
  -8   4   1 15.1868 7.87915   1
   7  -4  -1 0.63906 6.12151   2
   7  -4  -1 5.79839 8.00458   1
  -7  -4   1 12.9156 6.88327   1
  -7  -4   1 15.1741 8.84836   2
  -7   4   1 4.51240 6.14248   1
  -7   4   1 9.85291 8.31273   2
   7   4  -1 1.60125 4.73036   1
  -6  -4   1 -1.8547 4.83686   2
  -6  -4   1 -4.6919 3.01012   1
   6  -4  -1 -5.9502 3.20540   1
   6  -4  -1 8.83678 5.56971   2
   6   4  -1 2.10887 4.70063   1
  -6   4   1 -0.3229 4.96498   1
  -6   4   1 1.21071 4.23581   2
   6   4  -1 5.76895 6.29280   2
  -5  -4   1 96.2935 14.8438   1
   5  -4  -1 96.1588 17.7251   1
  -5  -4   1 141.432 21.5674   2
   5  -4  -1 118.437 19.4579   2
  -5   4   1 127.358 20.3777   2
   5   4  -1 122.613 13.3555   1
  -5   4   1 102.739 17.8489   1
   5   4  -1 82.7701 16.1559   2
  -4  -4   1 -1.4247 4.13355   2
   4  -4  -1 6.93668 5.78377   1
   4  -4  -1 3.11507 4.17074   2
  -4  -4   1 2.82613 3.08169   1
  -4   4   1 0.85482 4.58543   2
   4   4  -1 1.55444 3.23519   1
   4   4  -1 7.63710 4.87545   2
  -4   4   1 9.69357 5.48651   1
   3  -4  -1 97.1009 11.2301   1
  -3  -4   1 82.7060 7.85623   1
  -3  -4   1 101.803 11.1685   2
   3  -4  -1 114.887 11.5703   2
  -3   4   1 111.773 12.1562   2
   3   4  -1 97.0276 8.87042   1
  -3   4   1 110.139 15.3982   1
  -2  -4   1 538.862 24.7799   2
   2  -4  -1 587.157 25.8791   2
   2  -4  -1 593.327 26.5789   1
  -2  -4   1 568.771 19.5711   1
   2   4  -1 523.694 24.7805   2
   2   4  -1 545.164 19.9292   1
  -2   4   1 568.064 25.5575   2
  -2   4   1 566.781 25.8975   1
   1  -4  -1 -0.1201 2.75036   2
  -1  -4   1 6.84654 3.79790   2
   1  -4  -1 6.55680 3.62629   1
   1   4  -1 4.24752 1.82879   1
  -1   4   1 5.52105 3.14356   1
  -1   4   1 4.19312 3.33620   2
   1   4  -1 5.76553 3.39099   2
   0  -4  -1 182.712 8.85075   2
   0  -4  -1 189.784 12.3214   1
   0   4   1 173.367 10.2727   1
   0   4   1 178.572 8.84704   2
   0   4  -1 177.558 10.7979   2
   0   4  -1 177.193 9.80386   1
  -1  -4  -1 165.861 10.6601   1
   1  -4   1 177.731 12.1492   1
   1  -4   1 153.145 10.8085   2
  -1  -4  -1 171.060 8.74313   2
   1   4   1 174.367 8.96096   2
  -1   4  -1 165.525 11.8471   1
   1   4   1 195.545 11.6987   1
  -1   4  -1 179.358 11.5572   2
   2  -4   1 232.569 15.1105   2
   2  -4   1 216.469 16.1344   1
  -2  -4  -1 227.037 14.5515   2
  -2  -4  -1 238.023 14.7153   1
  -2   4  -1 250.058 16.7544   1
   2   4   1 238.796 13.0762   2
  -2   4  -1 236.432 15.2732   2
   2   4   1 267.977 15.7442   1
  -3  -4  -1 77.0711 9.08013   2
   3  -4   1 91.0283 13.2828   2
   3  -4   1 104.235 15.7792   1
  -3   4  -1 68.4662 12.5217   1
  -3   4  -1 90.3196 10.7471   2
   3   4   1 100.492 14.0824   1
   3   4   1 80.2066 8.88945   2
   4  -4   1 14.3730 5.79302   2
   4  -4   1 22.1116 9.03466   1
  -4  -4  -1 19.6911 6.43405   1
  -4  -4  -1 17.9950 6.42102   2
  -4   4  -1 31.3561 9.19623   1
   4   4   1 21.6233 8.42596   1
  -4   4  -1 17.1642 7.50176   2
   4   4   1 27.0887 8.55436   2
  -5  -4  -1 241.196 19.8883   1
   5  -4   1 207.211 21.3575   1
   5  -4   1 222.173 19.4952   2
  -5   4  -1 234.479 21.4581   1
   5   4   1 206.895 20.0302   1
   5   4   1 218.377 18.7937   2
  -5   4  -1 201.837 19.6221   2
   6  -4   1 22.7247 8.02374   2
  -6  -4  -1 10.1137 6.85956   1
   6  -4   1 2.52121 5.05332   1
  -6   4  -1 11.9843 7.85490   2
   6   4   1 10.1640 7.72117   1
  -6   4  -1 27.8135 9.60916   1
   6   4   1 5.92052 6.10833   2
   7  -4   1 7.40943 4.65795   2
  -7  -4  -1 -2.2937 4.15714   1
  -7  -4  -1 2.68194 2.57233   2
   7  -4   1 4.15355 6.52807   1
  -7   4  -1 10.3376 8.33936   1
  -7   4  -1 11.4191 5.99820   2
   7   4   1 -3.2125 4.06904   1
   7   4   1 11.3263 6.49864   2
  -8  -4  -1 26.6314 12.5790   2
   8  -4   1 16.0005 10.2905   1
  -8  -4  -1 14.7447 9.60062   1
   8   4   1 28.5016 10.0730   2
  -8   4  -1 12.8818 10.0596   2
   8   4   1 29.1526 12.3678   1
   9  -4   1 -2.4832 7.94536   1
  -9  -4  -1 7.39771 6.77842   2
  -9   4  -1 26.4976 11.8291   2
   9   4   1 -5.1425 6.97610   1
  10  -4   1 53.6095 20.4902   1
 -10  -4  -1 60.7131 19.6035   2
  10   4   1 44.7165 17.0360   1
 -10   4  -1 51.1480 19.6924   2
  11  -4   1 5.08567 10.8482   1
 -11  -4  -1 8.75294 10.6198   2
  11   4   1 6.59315 11.0662   1
 -11   4  -1 4.02656 11.1544   2
  12  -4   1 23.3710 15.0854   1
 -12  -4  -1 -11.312 22.5675   2
 -12   4  -1 -11.493 8.74408   2
  13  -4   1 -8.7263 13.6086   1
 -13  -4  -1 15.7105 14.0248   2
 -13   4  -1 -19.226 13.4954   2
  13   4   1 24.7352 11.4263   1
 -14  -4  -1 27.1742 19.8271   2
  14  -4   1 29.9493 15.9080   1
 -14   4  -1 12.2541 18.6602   2
  15  -4   1 -37.703 16.8520   1
 -15   4  -1 -8.6707 17.2083   2
  15  -5  -1 12.3254 19.3974   1
 -15  -5   1 -9.9918 17.1943   2
  15   5  -1 11.7634 17.3568   1
 -15   5   1 11.2924 19.9676   2
 -14  -5   1 -19.283 11.5754   2
  14  -5  -1 -2.8326 17.6434   1
  14   5  -1 -19.449 11.3872   1
 -14   5   1 4.89316 15.4361   2
 -13  -5   1 15.2418 19.0238   2
 -13   5   1 13.8879 16.0476   2
  12  -5  -1 -6.2264 10.4404   1
 -12  -5   1 -16.413 12.1385   2
  12   5  -1 11.1814 10.4970   1
 -12   5   1 23.3879 13.5310   2
 -11  -5   1 0.63653 9.52062   2
  11  -5  -1 6.80754 10.6116   1
  11   5  -1 13.1860 10.8293   1
 -11   5   1 25.7878 12.9375   2
  10  -5  -1 36.8479 14.6924   1
 -10  -5   1 18.9765 12.9900   2
 -10   5   1 7.19586 13.0785   2
  10   5  -1 18.3693 11.5788   1
   9  -5  -1 -7.2775 8.38935   1
  -9  -5   1 -6.2061 5.96615   1
  -9  -5   1 -0.1888 6.11382   2
  -9   5   1 -0.0535 8.75697   2
   9   5  -1 -7.1707 5.09290   1
  -8  -5   1 103.117 19.2647   1
  -8  -5   1 79.8935 21.2040   2
   8  -5  -1 69.6308 18.7096   1
   8   5  -1 70.7360 18.9904   2
   8   5  -1 74.2542 17.5010   1
  -8   5   1 76.0642 19.8372   2
  -8   5   1 73.9593 19.4273   1
   7  -5  -1 -0.6152 5.03846   1
  -7  -5   1 0.83542 4.82899   1
   7  -5  -1 -5.3460 5.89938   2
  -7  -5   1 3.73583 6.39221   2
  -7   5   1 -4.2821 3.51836   1
   7   5  -1 8.14692 6.33619   1
  -7   5   1 -5.8334 6.71467   2
   6  -5  -1 -0.7043 3.86681   2
  -6  -5   1 2.50804 5.52872   2
   6  -5  -1 -0.1783 3.72336   1
  -6  -5   1 12.0232 6.02548   1
  -6   5   1 2.77787 5.71432   2
   6   5  -1 0.61789 3.42450   1
   6   5  -1 -4.4212 2.94417   2
  -6   5   1 -0.1076 3.57292   1
   5  -5  -1 13.7162 8.32279   2
  -5  -5   1 22.2581 6.81270   1
  -5  -5   1 13.7358 7.67373   2
   5  -5  -1 17.9437 8.30448   1
  -5   5   1 14.8604 8.71309   2
  -5   5   1 24.2525 8.75272   1
   5   5  -1 4.26430 5.18595   1
   5   5  -1 8.00959 5.51023   2
   4  -5  -1 -0.5156 2.89661   2
  -4  -5   1 4.43698 3.52123   1
  -4  -5   1 1.73624 3.37628   2
   4  -5  -1 -1.2747 3.76058   1
   4   5  -1 -2.7407 2.00384   1
  -4   5   1 -0.1631 4.16541   2
   4   5  -1 0.40239 3.18391   2
  -4   5   1 0.97798 2.60238   1
  -3  -5   1 14.6859 6.54955   2
   3  -5  -1 20.6612 7.65440   1
  -3  -5   1 21.8173 5.05183   1
  -3   5   1 17.7982 6.58830   2
   3   5  -1 15.3452 6.30554   2
   3   5  -1 12.0624 4.47147   1
  -3   5   1 19.1097 7.34974   1
  -2  -5   1 73.0150 8.58734   2
  -2  -5   1 66.4085 5.62429   1
   2  -5  -1 76.1770 11.5755   1
   2  -5  -1 84.8040 11.6053   2
   2   5  -1 64.0042 5.74042   1
   2   5  -1 78.7692 11.2472   2
  -2   5   1 65.8154 10.7391   1
  -2   5   1 84.8558 12.0025   2
  -1  -5   1 520.295 17.9538   1
   1  -5  -1 522.790 21.6380   2
   1  -5  -1 476.931 22.3679   1
  -1  -5   1 524.189 22.5512   2
  -1   5   1 526.547 22.1885   2
   1   5  -1 506.936 18.1037   1
   1   5  -1 515.976 22.4334   2
  -1   5   1 521.174 22.8630   1
   0  -5   1 4245.19 115.226   2
   0  -5  -1 4370.62 114.049   1
   0   5   1 4095.90 110.640   2
   0   5   1 4074.16 113.440   1
   0   5  -1 4315.12 115.076   2
   0   5  -1 4105.84 112.381   1
  -1  -5  -1 1198.32 39.3881   1
   1  -5   1 1230.35 40.9466   2
   1  -5   1 1180.56 41.7188   1
  -1  -5  -1 1143.15 36.1172   2
  -1   5  -1 1188.16 40.7312   2
   1   5   1 1141.77 39.5808   1
   1   5   1 1204.64 36.5740   2
  -1   5  -1 1188.74 41.9318   1
  -2  -5  -1 3.70646 3.49651   1
  -2  -5  -1 3.45540 3.25145   2
   2  -5   1 6.43530 4.21944   2
   2  -5   1 5.19857 5.02839   1
  -2   5  -1 3.16203 3.60250   2
  -2   5  -1 2.93218 4.50562   1
   2   5   1 2.38677 2.60486   2
   2   5   1 -1.7154 2.94348   1
  -3  -5  -1 287.392 17.1722   2
   3  -5   1 261.223 20.3346   1
   3  -5   1 262.173 18.4927   2
   3   5   1 256.960 16.4150   2
  -3   5  -1 273.695 20.2257   1
   3   5   1 261.746 18.2215   1
  -3   5  -1 260.437 18.6757   2
  -4  -5  -1 363.637 22.6492   2
   4  -5   1 355.515 26.3910   1
  -4  -5  -1 349.743 22.4283   1
   4  -5   1 319.989 23.0457   2
  -4   5  -1 374.848 25.9451   1
  -4   5  -1 349.604 24.3178   2
   4   5   1 368.844 24.1957   1
   4   5   1 412.983 24.0798   2
   5  -5   1 83.6748 17.5388   1
  -5  -5  -1 88.2731 15.5641   1
   5  -5   1 105.441 17.7012   2
  -5  -5  -1 78.4730 14.6530   2
  -5   5  -1 103.062 18.4612   2
   5   5   1 82.7991 17.0677   1
   5   5   1 102.867 16.6489   2
  -5   5  -1 75.0369 16.7846   1
  -6  -5  -1 6.58558 5.31486   2
   6  -5   1 11.9398 7.65861   1
   6  -5   1 35.5276 11.4329   2
  -6  -5  -1 22.0436 8.90272   1
  -6   5  -1 17.6661 9.76480   1
   6   5   1 22.5998 7.80934   2
   6   5   1 8.81023 5.49030   1
  -6   5  -1 22.1032 9.47413   2
   7  -5   1 4.90060 7.91803   1
  -7  -5  -1 20.6410 8.00206   1
   7  -5   1 4.15357 5.05632   2
   7   5   1 7.30536 7.02134   1
   7   5   1 15.7994 8.51310   2
  -7   5  -1 0.79419 6.65542   1
  -7   5  -1 10.5256 7.64507   2
   8  -5   1 34.9847 13.8454   1
  -8  -5  -1 57.4485 16.7706   1
   8   5   1 54.4742 16.8813   1
   8   5   1 105.223 21.7816   2
  -8   5  -1 48.9161 16.8288   2
  -9  -5  -1 14.0211 8.72551   2
  -9   5  -1 14.3877 10.2004   2
   9   5   1 7.10981 8.02781   1
  10  -5   1 -0.5216 10.1638   1
 -10  -5  -1 9.29103 8.21366   2
  10   5   1 -0.1076 8.19157   1
 -10   5  -1 5.33292 7.91070   2
  11  -5   1 3.04341 12.5602   1
 -11  -5  -1 9.93466 12.2294   2
 -11   5  -1 2.74403 11.4594   2
  11   5   1 18.7449 14.7791   1
  12  -5   1 20.2873 13.9639   1
  12   5   1 8.43692 12.0781   1
 -12   5  -1 -8.9408 10.1427   2
 -13  -5  -1 17.0926 16.0732   2
  13   5   1 13.2234 12.4366   1
 -13   5  -1 15.0490 11.3795   2
  14  -5   1 8.84569 20.3306   1
 -14  -5  -1 -8.1150 12.6625   2
  14   5   1 -14.976 13.0873   1
 -15  -5  -1 36.0609 23.7082   2
  15  -5   1 -29.203 15.9331   1
 -15   5  -1 -8.9186 20.1576   2
  15  -6  -1 1.96357 17.2236   1
 -15  -6   1 23.4632 17.1413   2
  15   6  -1 42.8003 20.9850   1
 -15   6   1 -0.8683 14.8206   2
  14  -6  -1 -12.758 13.4741   1
 -14  -6   1 13.8931 17.7648   2
  14   6  -1 -9.9692 13.5303   1
 -14   6   1 -18.165 15.5538   2
  13  -6  -1 -18.158 10.9240   1
 -13  -6   1 -22.743 12.5217   2
  13   6  -1 -1.0804 11.6555   1
 -13   6   1 27.3943 13.4354   2
 -12  -6   1 -1.2235 10.4588   2
  12  -6  -1 22.4049 16.8071   1
  12   6  -1 32.1323 13.0032   1
 -12   6   1 6.94961 9.94566   2
 -11  -6   1 21.1722 13.8071   2
  11   6  -1 0.68503 7.66589   1
 -10  -6   1 7.25144 12.9912   2
  10  -6  -1 9.17420 11.7441   1
 -10   6   1 21.5288 14.0352   2
  10   6  -1 6.81076 7.34765   1
  -9  -6   1 54.5169 17.4497   2
   9  -6  -1 33.5380 15.6071   1
  -9  -6   1 24.1334 9.52186   1
   9   6  -1 44.0890 13.9233   1
  -9   6   1 26.0952 13.0785   2
  -8  -6   1 95.7195 18.3697   1
   8  -6  -1 97.4554 22.7992   1
  -8  -6   1 87.6043 23.0868   2
   8   6  -1 93.0224 19.6446   1
  -8   6   1 80.8264 23.2760   1
   8   6  -1 85.7865 20.3588   2
  -8   6   1 112.997 24.8599   2
   7  -6  -1 15.8934 10.5025   1
  -7  -6   1 11.8312 9.66343   2
   7  -6  -1 22.4812 9.00130   2
  -7  -6   1 0.43936 5.32410   1
  -7   6   1 6.80372 7.75272   2
   7   6  -1 6.84378 4.93952   1
  -7   6   1 18.2633 9.03087   1
   6  -6  -1 47.1366 14.5189   1
  -6  -6   1 61.2454 15.8360   2
   6  -6  -1 48.4804 12.5335   2
  -6  -6   1 59.1928 11.5054   1
   6   6  -1 41.1251 11.7954   2
  -6   6   1 43.8502 12.9602   1
  -6   6   1 57.7468 15.7784   2
   6   6  -1 41.7771 11.5254   1
   5  -6  -1 81.5583 17.2230   1
   5  -6  -1 142.979 21.8811   2
  -5  -6   1 94.7471 10.4862   1
   5   6  -1 89.5986 16.5529   2
  -5   6   1 106.670 18.6847   2
   5   6  -1 120.398 13.3569   1
  -5   6   1 119.147 19.9321   1
  -4  -6   1 165.616 12.5031   1
  -4  -6   1 138.151 15.1045   2
   4  -6  -1 142.181 15.8202   1
   4  -6  -1 157.745 15.8835   2
  -4   6   1 185.964 17.4750   1
   4   6  -1 186.202 16.5613   2
   4   6  -1 164.237 13.4747   1
  -4   6   1 168.799 17.4613   2
  -3  -6   1 36.4968 9.36218   2
  -3  -6   1 36.8798 6.52370   1
   3  -6  -1 50.5453 9.94348   2
   3  -6  -1 23.9282 8.01769   1
   3   6  -1 51.0154 8.32545   1
  -3   6   1 43.5887 10.3906   1
  -3   6   1 36.5401 9.27007   2
   3   6  -1 54.0289 10.7415   2
  -2  -6   1 11.7330 3.42923   1
  -2  -6   1 15.4467 5.62318   2
   2  -6  -1 12.5114 5.91093   2
   2  -6  -1 9.98148 5.16791   1
  -2   6   1 15.3915 6.06362   2
   2   6  -1 17.4447 4.28336   1
   2   6  -1 19.3050 5.89916   2
   1  -6  -1 3454.28 97.0005   2
  -1  -6   1 3402.79 92.1541   1
   1  -6  -1 3485.96 99.7412   1
  -1  -6   1 3492.98 98.7760   2
  -1   6   1 3550.73 99.6887   1
   1   6  -1 3416.95 98.5079   2
   1   6  -1 3411.19 92.6873   1
  -1   6   1 3422.08 97.2832   2
   0  -6  -1 3820.63 106.190   1
   0  -6   1 3855.58 108.199   2
   0   6  -1 3932.55 105.504   1
   0   6   1 3836.47 104.663   2
   0   6   1 3834.10 106.569   1
   0   6  -1 3706.76 107.075   2
   1  -6   1 1262.55 45.0856   1
   1  -6   1 1275.79 44.2214   2
  -1  -6  -1 1311.62 42.8327   1
  -1  -6  -1 1224.81 39.9129   2
  -1   6  -1 1263.32 45.1361   1
  -1   6  -1 1273.67 44.1454   2
   1   6   1 1247.05 42.9188   1
   1   6   1 1291.78 40.2577   2
  -2  -6  -1 3.71318 3.26263   2
   2  -6   1 5.86791 4.21110   2
   2  -6   1 5.10223 4.94434   1
  -2  -6  -1 8.60017 4.08727   1
   2   6   1 11.5895 4.89118   1
  -2   6  -1 0.07406 3.31296   2
  -2   6  -1 5.82569 4.46049   1
   2   6   1 3.18546 2.56171   2
   3  -6   1 229.149 19.1916   1
  -3  -6  -1 231.313 16.1067   1
   3  -6   1 275.633 19.2132   2
  -3  -6  -1 225.768 15.1695   2
   3   6   1 217.695 15.2324   2
   3   6   1 246.242 17.8064   1
  -3   6  -1 225.202 18.8938   1
  -3   6  -1 215.596 17.2985   2
  -4  -6  -1 240.063 18.0584   1
   4  -6   1 277.585 20.7479   2
   4  -6   1 208.432 20.8445   1
  -4  -6  -1 202.073 16.8293   2
  -4   6  -1 227.123 20.6631   1
  -4   6  -1 248.716 20.6852   2
   4   6   1 216.855 18.7101   1
   4   6   1 223.337 17.3409   2
   5  -6   1 46.4714 12.2057   2
   5  -6   1 17.8783 8.79050   1
  -5  -6  -1 30.3418 9.65822   2
  -5  -6  -1 40.1109 10.1638   1
   5   6   1 40.3690 9.29794   2
   5   6   1 36.7002 10.8287   1
  -5   6  -1 54.7700 13.8334   2
  -6  -6  -1 17.5354 7.03899   1
  -6  -6  -1 3.52880 5.46378   2
   6  -6   1 -0.1577 6.14903   1
   6  -6   1 8.15293 5.98698   2
  -6   6  -1 27.6478 10.2481   2
   6   6   1 12.8406 7.16593   1
   6   6   1 14.9760 7.01389   2
  -7  -6  -1 16.7608 8.16347   1
   7  -6   1 21.5922 9.87539   2
   7   6   1 37.1191 10.9218   2
  -7   6  -1 26.9878 11.6792   1
  -7   6  -1 13.7027 9.31346   2
   7   6   1 18.3448 9.60830   1
   8  -6   1 96.5778 24.9874   1
  -8  -6  -1 115.020 21.8265   1
   8   6   1 104.726 22.5673   1
   8   6   1 97.8382 19.9380   2
  -8   6  -1 115.799 26.6086   2
   9  -6   1 2.31314 6.64993   1
  -9  -6  -1 -4.0672 3.41222   2
   9   6   1 5.25428 7.03074   1
  -9   6  -1 9.00387 9.47460   2
 -10  -6  -1 -12.099 6.20196   2
 -10   6  -1 3.26930 10.5769   2
  10   6   1 0.93094 8.93288   1
 -11  -6  -1 -5.8386 7.26130   2
  11   6   1 28.1558 12.3994   1
 -12  -6  -1 6.55732 14.1268   2
  12  -6   1 18.8945 11.8600   1
 -12   6  -1 18.0563 12.9532   2
  12   6   1 -7.4686 12.5519   1
 -13  -6  -1 17.7628 11.6344   2
  13  -6   1 9.00517 12.5709   1
 -13   6  -1 19.6961 19.8602   2
  13   6   1 8.87705 16.1254   1
  14  -6   1 -2.6495 18.0014   1
  14   6   1 -25.903 10.7371   1
 -14   6  -1 -2.3201 16.2767   2
  15  -6   1 60.5250 20.1246   1
 -15  -6  -1 12.8645 23.0767   2
 -15   6  -1 10.8070 22.5824   2
 -15  -7   1 44.6779 21.1427   2
  15  -7  -1 -9.2636 16.1018   1
  14  -7  -1 -4.8597 15.4982   1
 -14  -7   1 5.52557 13.2459   2
  14   7  -1 55.9211 23.1088   1
  13  -7  -1 -1.2093 13.1638   1
 -13  -7   1 2.44158 11.2461   2
  13   7  -1 5.97387 12.1133   1
 -13   7   1 30.5345 12.4539   2
 -12  -7   1 22.9307 13.9238   2
  12   7  -1 16.2913 9.68134   1
 -12   7   1 7.74159 13.3416   2
 -11  -7   1 7.57083 9.74208   2
  11  -7  -1 -9.7094 8.92636   1
 -11   7   1 -6.7888 8.26811   2
  11   7  -1 2.18446 8.50910   1
 -10  -7   1 18.4179 11.2707   2
  10  -7  -1 24.4716 12.6791   1
 -10   7   1 29.3145 15.0244   2
  10   7  -1 16.9919 11.7334   1
  -9  -7   1 27.3641 11.3365   1
   9  -7  -1 24.1222 10.2047   1
  -9  -7   1 30.3445 12.6237   2
  -9   7   1 14.2955 12.8834   2
   9   7  -1 9.88442 8.95262   1
  -8  -7   1 15.6574 7.08981   1
   8  -7  -1 8.65629 7.65923   1
  -8  -7   1 9.68723 8.87745   2
   8   7  -1 26.2391 10.9216   2
  -8   7   1 8.60990 7.99693   2
   8   7  -1 24.1376 9.56827   1
   7  -7  -1 40.8673 12.7110   2
  -7  -7   1 38.9162 10.7330   1
   7  -7  -1 25.7420 12.6981   1
  -7   7   1 22.7707 9.10691   1
  -7   7   1 43.3490 14.6954   2
   7   7  -1 40.6255 11.8822   1
  -6  -7   1 49.6002 10.3937   1
  -6  -7   1 39.2840 13.5341   2
   6  -7  -1 34.2336 12.5515   1
   6   7  -1 40.5622 11.0737   1
  -6   7   1 59.5207 16.4997   2
  -6   7   1 31.7689 10.9377   1
   6   7  -1 62.8255 15.5942   2
   5  -7  -1 107.964 20.3397   1
   5  -7  -1 136.108 21.1194   2
  -5  -7   1 95.1298 10.8555   1
  -5  -7   1 141.752 20.9458   2
   5   7  -1 131.627 15.4310   2
  -5   7   1 130.997 21.6783   2
  -5   7   1 121.326 20.6351   1
   5   7  -1 120.821 12.9548   1
  -4  -7   1 56.2753 13.3031   2
   4  -7  -1 35.1171 9.13996   2
   4  -7  -1 27.1273 10.0878   1
  -4  -7   1 42.0401 8.09502   1
  -4   7   1 53.7681 12.7617   2
   4   7  -1 62.8861 12.5950   2
   4   7  -1 62.6337 10.5340   1
  -4   7   1 32.8812 9.85615   1
   3  -7  -1 13.3430 6.72969   1
  -3  -7   1 10.7333 4.09218   1
  -3  -7   1 5.92902 4.46437   2
  -3   7   1 3.75122 3.67180   1
  -3   7   1 7.63783 5.73001   2
   3   7  -1 6.90890 3.81200   1
   3   7  -1 17.3632 6.46804   2
   2  -7  -1 22.5793 7.28165   1
  -2  -7   1 10.1415 4.84050   2
   2  -7  -1 15.0209 6.21869   2
   2   7  -1 21.3723 6.50637   2
   2   7  -1 8.68895 3.69292   1
  -2   7   1 16.7357 6.88948   1
   2   7  -1 17.0873 4.46646   1
  -2   7   1 18.1769 6.29060   2
  -1  -7   1 28.3681 7.09863   2
   1  -7  -1 20.6051 6.86219   1
   1  -7  -1 21.2232 5.79887   2
  -1   7   1 19.6163 6.32344   2
   1   7  -1 23.2398 6.75416   2
  -1   7   1 19.8653 6.49614   1
   1   7  -1 23.5584 5.10253   1
   0  -7  -1 519.115 23.8714   1
   0  -7   1 544.810 25.7995   2
   0   7   1 525.940 24.2934   1
   0   7   1 502.225 22.6642   2
   0   7   1 534.818 22.5209   2
   0   7  -1 528.233 24.9832   2
   0   7  -1 586.315 24.2725   1
  -1  -7  -1 741.297 27.8830   2
   1  -7   1 702.644 31.2650   1
   1  -7   1 773.297 31.6535   2
  -1   7  -1 765.556 31.8911   2
   1   7   1 770.102 28.3827   2
  -1   7  -1 730.520 32.0255   1
   1   7   1 714.690 29.4806   1
   1   7   1 733.820 30.3102   1
   2  -7   1 293.703 20.4741   1
  -2  -7  -1 297.151 16.1635   2
  -2  -7  -1 297.396 17.2034   1
   2  -7   1 265.822 18.0448   2
  -2   7  -1 270.242 18.6997   2
   2   7   1 276.020 15.9820   2
  -2   7  -1 301.673 20.4682   1
   2   7   1 307.516 18.4366   1
  -3  -7  -1 51.3309 9.80357   1
   3  -7   1 64.6429 14.4795   1
  -3  -7  -1 47.5469 8.97950   2
   3  -7   1 83.3459 14.5620   2
   3   7   1 60.5384 10.8315   1
  -3   7  -1 65.2569 13.5986   1
   3   7   1 53.7257 8.95003   2
  -3   7  -1 71.0161 13.2939   2
   4  -7   1 8.27963 5.03259   2
  -4  -7  -1 2.84460 3.42496   2
   4  -7   1 1.82971 4.79334   1
  -4  -7  -1 12.3070 5.96389   1
   4   7   1 0.02761 2.45949   2
  -4   7  -1 -3.1452 3.83253   1
  -4   7  -1 1.36060 3.74551   2
   4   7   1 5.69244 5.21715   1
  -5  -7  -1 129.427 18.9202   2
   5  -7   1 107.756 20.6879   1
  -5  -7  -1 119.053 14.0021   1
   5  -7   1 152.834 16.5734   2
   5   7   1 119.193 13.8588   2
  -5   7  -1 163.167 23.8264   2
  -5   7  -1 126.227 21.7686   1
   5   7   1 102.031 17.8900   1
  -6  -7  -1 90.0312 16.5705   1
  -6  -7  -1 131.149 20.8444   2
   6   7   1 139.826 22.7450   1
   6   7   1 84.8889 17.3427   2
  -6   7  -1 139.674 24.8240   2
  -6   7  -1 88.7406 19.3543   1
  -7  -7  -1 23.9284 10.6934   2
   7  -7   1 37.4280 15.8880   1
   7  -7   1 26.8310 10.0314   2
  -7  -7  -1 42.1879 12.2968   1
   7   7   1 21.9105 9.18604   1
   7   7   1 7.20585 6.07158   2
  -7   7  -1 17.8125 9.75482   1
  -7   7  -1 23.6179 9.35477   2
  -8  -7  -1 140.057 24.6402   1
   8  -7   1 68.0057 19.7146   1
   8   7   1 119.981 23.8023   2
   8   7   1 107.615 23.5497   1
  -8   7  -1 86.5823 22.7130   2
   9  -7   1 21.5270 14.3909   1
   9   7   1 15.4410 9.03541   1
  -9   7  -1 8.78046 7.06742   2
 -10  -7  -1 0.83770 6.72404   2
  10  -7   1 11.5915 11.4573   1
 -10   7  -1 19.1719 12.0087   2
  10   7   1 17.1325 13.8293   1
  11  -7   1 13.2259 9.00325   1
 -11   7  -1 -8.0986 8.96482   2
  11   7   1 6.50201 8.55194   1
  12  -7   1 6.20493 13.5686   1
 -12  -7  -1 24.0329 14.7599   2
  12   7   1 -10.269 11.5322   1
 -12   7  -1 -25.192 13.1397   2
 -13  -7  -1 -24.084 13.0865   2
  13  -7   1 6.38981 11.2205   1
  13   7   1 -12.394 14.2644   1
 -13   7  -1 10.4470 12.8507   2
 -14  -7  -1 34.2971 18.8276   2
  14   7   1 46.4275 16.0854   1
 -15  -7  -1 15.5417 21.5356   2
  15   7   1 -23.694 20.5675   1
 -14  -8   1 -9.1719 13.6135   2
  14  -8  -1 28.1067 20.9317   1
 -14   8   1 5.99079 18.0182   2
  14   8  -1 40.0812 17.5393   1
 -13  -8   1 23.3606 14.3626   2
  13  -8  -1 1.68170 12.9722   1
  13   8  -1 -20.021 9.60342   1
 -13   8   1 -6.5044 11.8529   2
 -12  -8   1 12.8243 13.8285   2
  12  -8  -1 23.8942 16.9837   1
 -12   8   1 -3.0677 10.5226   2
 -11  -8   1 5.79222 11.2311   2
 -11   8   1 19.9907 10.6834   2
  11   8  -1 7.89364 9.11808   1
  10  -8  -1 -2.0563 9.15956   1
 -10  -8   1 -2.3463 7.49201   2
  10   8  -1 -0.5185 7.03792   1
 -10   8   1 3.20058 11.4907   2
   9  -8  -1 29.7226 14.8023   1
  -9  -8   1 32.4058 12.3358   1
  -9  -8   1 27.8304 13.0103   2
   9   8  -1 40.1867 13.5466   1
  -9   8   1 36.3949 14.7605   2
   8  -8  -1 63.2461 18.8875   1
  -8  -8   1 81.5949 17.1485   1
  -8  -8   1 62.5207 17.4726   2
   8   8  -1 87.5130 20.1461   1
  -8   8   1 73.6791 19.9091   2
   8   8  -1 81.1893 19.2977   2
  -7  -8   1 7.65377 8.50080   2
   7  -8  -1 5.45569 5.02269   2
  -7  -8   1 12.7613 6.21159   1
   7  -8  -1 10.2336 8.65944   1
   7   8  -1 8.04836 6.15872   1
  -7   8   1 -0.7409 5.38185   1
  -7   8   1 14.0919 10.9793   2
   7   8  -1 14.9880 8.64752   2
  -6  -8   1 19.7385 8.66928   2
  -6  -8   1 19.5451 7.79973   1
   6  -8  -1 27.2643 10.7930   2
   6  -8  -1 42.3557 13.6500   1
   6   8  -1 19.2091 8.38245   2
  -6   8   1 26.9394 11.2454   1
   6   8  -1 18.6708 7.75756   1
  -6   8   1 15.0052 8.33226   2
  -5  -8   1 53.4550 12.7113   2
   5  -8  -1 57.8843 14.9953   1
  -5  -8   1 50.7123 10.0720   1
   5  -8  -1 65.2724 14.2412   2
   5   8  -1 79.2351 16.0968   2
  -5   8   1 56.3874 14.2604   1
  -5   8   1 50.4600 13.4610   2
   5   8  -1 40.8292 10.5151   1
  -4  -8   1 157.600 16.1293   2
  -4  -8   1 169.389 12.7779   1
   4  -8  -1 149.325 17.6107   1
   4  -8  -1 151.672 16.3467   2
  -4   8   1 191.967 18.7423   1
  -4   8   1 185.618 18.6085   2
   4   8  -1 192.777 17.6184   2
   4   8  -1 192.574 14.7080   1
   3  -8  -1 273.490 21.6998   1
   3  -8  -1 270.725 19.8304   2
  -3  -8   1 283.693 19.7607   2
  -3  -8   1 289.386 15.5394   1
  -3   8   1 305.919 22.0722   2
   3   8  -1 273.125 15.7168   1
   3   8  -1 270.044 19.6888   2
  -3   8   1 264.433 20.7242   1
   2  -8  -1 14.9685 5.92343   2
  -2  -8   1 22.4888 6.89180   2
   2  -8  -1 17.0582 7.18375   1
   2   8  -1 13.1417 6.10204   2
  -2   8   1 16.0357 6.27141   2
   2   8  -1 13.8868 4.19925   1
  -2   8   1 18.2000 6.03492   1
   2   8  -1 13.3091 4.31319   1
  -1  -8   1 302.356 18.7967   2
   1  -8  -1 336.695 20.2140   1
  -1  -8   1 298.935 15.7209   1
   1  -8  -1 315.344 18.1804   2
   1   8  -1 330.260 19.5560   2
   1   8  -1 317.431 16.3621   1
  -1   8   1 305.299 18.4044   2
   0  -8   1 41.5297 9.43043   2
   0  -8  -1 23.0863 6.24823   1
   0   8   1 29.0672 7.00683   1
   0   8   1 26.3773 6.13961   2
   0   8  -1 41.6117 8.06641   1
   0   8  -1 38.6025 8.79646   2
   0   8   1 23.1876 6.00125   2
   1  -8   1 114.820 11.9384   1
   1  -8   1 125.370 11.7165   2
  -1  -8  -1 112.741 9.85919   2
  -1   8  -1 79.9824 14.4486   1
   1   8   1 121.120 11.2254   1
   1   8   1 114.255 10.6343   1
  -1   8  -1 130.263 12.2020   2
   1   8   1 117.804 10.0819   2
   2  -8   1 263.802 19.7823   1
  -2  -8  -1 248.533 15.3647   2
   2  -8   1 249.335 17.9287   2
   2   8   1 240.916 16.7085   1
   2   8   1 219.145 14.9454   2
  -2   8  -1 283.884 20.3918   1
  -2   8  -1 248.371 18.4306   2
  -3  -8  -1 1261.23 48.0235   1
   3  -8   1 1260.08 55.1118   1
  -3  -8  -1 1287.64 47.2310   2
   3  -8   1 1388.42 53.7053   2
   3   8   1 1372.98 49.1335   2
   3   8   1 1293.98 49.9365   1
  -3   8  -1 1272.50 52.9128   2
  -3   8  -1 1376.60 56.2964   1
   4  -8   1 12.2788 7.29551   1
  -4  -8  -1 12.8151 6.02694   2
  -4  -8  -1 17.1657 5.76892   1
   4  -8   1 13.3244 5.36224   2
  -4   8  -1 19.1007 8.55228   2
   4   8   1 22.4952 6.70332   2
  -4   8  -1 5.63700 5.47773   1
   4   8   1 12.4116 6.83674   1
  -5  -8  -1 128.394 13.9584   1
   5  -8   1 137.490 16.2266   2
  -5  -8  -1 146.938 15.2809   2
   5  -8   1 124.541 23.1173   1
   5   8   1 147.699 16.3291   1
  -5   8  -1 151.679 23.0206   2
  -5   8  -1 135.351 22.7766   1
   5   8   1 109.197 13.2948   2
  -6  -8  -1 158.079 22.6593   1
   6  -8   1 131.775 22.4893   2
  -6  -8  -1 142.778 21.1387   2
   6  -8   1 91.4219 21.1251   1
   6   8   1 122.887 21.7421   1
  -6   8  -1 149.333 25.6210   1
   6   8   1 137.078 21.2265   2
  -7  -8  -1 4.37822 6.28117   1
   7  -8   1 -2.1692 7.14803   2
  -7  -8  -1 6.26324 6.70273   2
   7  -8   1 8.99672 10.9078   1
   7   8   1 14.6781 7.40774   2
   7   8   1 -2.0516 5.38326   1
  -7   8  -1 15.3600 7.07351   2
   8  -8   1 36.5551 16.3987   1
  -8  -8  -1 49.6803 15.8021   2
  -8  -8  -1 56.5314 14.2319   1
  -8   8  -1 57.9092 18.0257   2
   8   8   1 53.3054 15.5666   1
   8   8   1 45.3155 13.5498   2
  -9  -8  -1 22.5599 11.0584   2
   9  -8   1 1.02557 8.85588   1
  -9   8  -1 47.0594 17.2401   2
   9   8   1 25.5885 11.3563   1
  10  -8   1 -6.1653 6.52363   1
 -10  -8  -1 -5.7941 7.35254   2
  10   8   1 8.91403 9.00616   1
 -10   8  -1 25.5096 13.4105   2
  11  -8   1 -2.2090 11.7281   1
 -11  -8  -1 22.2258 11.1410   2
 -11   8  -1 24.3046 10.9065   2
  11   8   1 -15.806 8.71651   1
  12  -8   1 -1.5872 13.7189   1
 -12  -8  -1 1.68917 12.0261   2
 -12   8  -1 19.6073 15.2201   2
  12   8   1 -2.7316 12.6631   1
  13  -8   1 -8.5244 13.1058   1
 -13  -8  -1 -11.645 14.6052   2
 -13   8  -1 13.5815 11.4209   2
  13   8   1 -6.1454 10.4485   1
  14  -8   1 3.22151 18.1083   1
 -14  -8  -1 -0.6419 17.2666   2
 -14   8  -1 65.2473 25.3351   2
 -15  -8  -1 52.7315 24.1192   2
 -15  -9   1 -25.641 16.8630   2
  14  -9  -1 21.6089 20.3236   1
 -14  -9   1 40.3057 16.7250   2
 -14   9   1 9.78067 16.1229   2
  14   9  -1 20.9610 14.3438   1
  13  -9  -1 35.2119 20.5082   1
 -13   9   1 14.2607 14.2272   2
  13   9  -1 -4.9924 12.5938   1
  12  -9  -1 20.7372 12.6113   1
 -12  -9   1 -12.254 9.67325   2
 -12   9   1 8.61350 11.9197   2
 -11  -9   1 18.0317 9.34149   2
  11  -9  -1 -18.938 8.94718   1
 -11   9   1 19.3608 13.1838   2
  11   9  -1 -8.1351 8.09525   1
  10  -9  -1 -1.6932 10.8807   1
 -10  -9   1 5.47119 8.86617   1
 -10  -9   1 0.60021 8.20430   2
  10   9  -1 12.4130 7.72202   1
 -10   9   1 5.12911 12.6853   2
  -9  -9   1 14.1189 9.54895   2
  -9  -9   1 18.3418 8.61936   1
   9  -9  -1 3.72632 9.24562   1
   9   9  -1 21.3531 10.5828   1
  -9   9   1 13.2101 10.9140   2
   8  -9  -1 265.818 31.0011   1
  -8  -9   1 268.291 23.4011   1
   8   9  -1 282.883 28.6209   2
  -8   9   1 247.998 29.1462   2
   8   9  -1 290.629 26.5674   1
   7  -9  -1 54.4547 17.4080   1
  -7  -9   1 45.5923 11.3831   1
   7   9  -1 37.3572 11.4843   1
   7   9  -1 63.9411 17.5102   2
  -7   9   1 61.8015 15.7634   1
  -7   9   1 58.0093 16.4243   2
  -6  -9   1 0.16898 5.42479   2
   6  -9  -1 11.2964 6.76524   1
  -6  -9   1 3.04227 3.83023   1
   6  -9  -1 9.62165 6.39658   2
  -6   9   1 15.5621 8.67854   1
  -6   9   1 10.8884 7.07494   2
   6   9  -1 21.4067 7.19663   2
   6   9  -1 4.71861 4.93515   1
   5  -9  -1 38.7926 11.3788   2
  -5  -9   1 37.9489 8.88203   1
   5  -9  -1 35.8859 12.3467   1
  -5  -9   1 58.3309 14.7219   2
   5   9  -1 51.0254 13.6874   2
   5   9  -1 58.9055 11.8784   1
  -5   9   1 45.2668 14.0210   2
  -5   9   1 48.8029 13.0096   1
   4  -9  -1 36.0872 10.5958   2
  -4  -9   1 29.7352 6.74973   1
  -4  -9   1 22.1932 8.86991   2
   4  -9  -1 28.9846 11.4402   1
   4   9  -1 37.2258 9.00741   1
  -4   9   1 33.2503 10.9474   1
   4   9  -1 50.2873 12.5512   2
  -4   9   1 18.7853 8.81599   2
  -3  -9   1 25.2402 6.16907   1
  -3  -9   1 30.2652 8.57958   2
   3  -9  -1 29.1389 9.01278   1
   3  -9  -1 40.3782 10.1678   2
   3   9  -1 26.0767 6.66275   1
   3   9  -1 21.3832 7.70788   2
  -3   9   1 14.9962 7.70454   2
  -3   9   1 35.5524 10.2428   1
   2  -9  -1 157.427 14.1939   2
   2  -9  -1 201.399 17.3028   1
  -2  -9   1 156.422 14.3566   2
   2   9  -1 184.280 12.2882   1
  -2   9   1 156.689 15.1089   1
  -2   9   1 162.823 15.1081   2
   2   9  -1 160.564 11.6189   1
   2   9  -1 137.744 13.3835   2
  -1  -9   1 40.9055 7.82619   1
   1  -9  -1 50.3278 9.88358   2
  -1  -9   1 47.8976 9.92048   2
   1  -9  -1 55.9618 11.3487   1
  -1   9   1 63.7156 11.2744   1
   1   9  -1 63.2999 11.5539   2
   1   9  -1 63.0319 9.42380   1
  -1   9   1 64.4048 11.2373   2
   0  -9  -1 2.58386 4.01708   1
   0  -9   1 2.75966 3.61125   2
   0   9  -1 -0.2759 2.96510   2
   0   9  -1 4.12889 3.51887   1
   0   9   1 4.30016 2.77858   2
   0   9   1 9.39222 6.00341   1
   0   9   1 -0.5093 2.77502   2
  -1  -9  -1 79.1885 8.92905   2
   1  -9   1 97.5889 14.4098   1
  -1   9  -1 98.5353 11.4088   1
   1   9   1 84.1981 9.96113   1
  -1   9  -1 96.8521 14.3147   2
   1   9   1 78.9791 8.72434   2
  -2  -9  -1 47.8470 9.38671   1
   2  -9   1 28.9915 8.96452   1
   2  -9   1 40.1720 9.62809   2
  -2  -9  -1 40.7593 8.17733   2
  -2   9  -1 56.0456 11.8650   1
   2   9   1 42.5796 9.15172   2
   2   9   1 59.4250 11.1476   1
  -2   9  -1 45.0411 10.2272   2
  -3  -9  -1 71.6330 11.9543   1
  -3  -9  -1 51.8145 9.94057   2
   3  -9   1 73.0911 15.4768   1
   3  -9   1 75.5521 13.7205   2
  -3   9  -1 63.3245 14.0417   1
  -3   9  -1 79.5411 16.0561   2
   3   9   1 62.3099 11.9225   1
  -4  -9  -1 19.6905 7.26825   2
   4  -9   1 37.0775 11.4390   2
  -4  -9  -1 13.0789 5.75241   1
   4  -9   1 19.7534 9.34866   1
  -4   9  -1 21.8127 9.36169   1
   4   9   1 8.01338 5.52987   1
  -4   9  -1 27.9635 10.0879   2
   4   9   1 21.1508 6.12797   2
   5  -9   1 87.8431 16.8710   2
  -5  -9  -1 77.1444 14.0398   1
  -5  -9  -1 84.0514 15.4770   2
   5  -9   1 78.9390 18.4356   1
   5   9   1 71.9360 15.5567   1
  -5   9  -1 89.2037 17.8189   2
  -5   9  -1 94.3795 20.1066   1
   5   9   1 77.2994 13.9731   2
   6  -9   1 212.414 21.5065   2
  -6  -9  -1 178.328 18.4746   1
  -6  -9  -1 206.274 19.9288   2
   6  -9   1 230.127 25.0872   1
   6   9   1 172.862 19.9895   1
  -6   9  -1 205.831 22.4187   2
  -6   9  -1 198.784 22.5659   1
   6   9   1 172.320 18.7522   2
  -7  -9  -1 26.8144 10.6413   1
   7  -9   1 34.2760 15.3494   1
  -7   9  -1 48.2792 16.3705   2
   7   9   1 26.1301 10.1980   1
   7   9   1 33.2014 11.9923   2
  -8  -9  -1 14.2816 8.00901   1
   8  -9   1 6.26387 8.96554   1
  -8  -9  -1 18.5660 10.8874   2
  -8   9  -1 4.49134 9.04027   2
   8   9   1 29.3271 11.3592   1
   8   9   1 11.2387 7.27779   2
  -9  -9  -1 18.5400 10.7715   2
  -9   9  -1 35.7370 15.1232   2
   9   9   1 1.95546 7.43819   1
  10  -9   1 28.5121 17.6823   1
 -10  -9  -1 1.40597 4.81272   2
  10   9   1 0.26801 7.32638   1
 -10   9  -1 10.5338 8.83689   2
  11  -9   1 21.9730 12.2481   1
 -11  -9  -1 10.7898 11.5574   2
 -11   9  -1 14.3912 10.9290   2
  12  -9   1 -7.7966 15.2962   1
 -12  -9  -1 8.83912 17.5111   2
 -12   9  -1 3.74845 12.1049   2
  12   9   1 29.0866 14.9899   1
 -13  -9  -1 2.59512 17.5564   2
  13  -9   1 -14.080 13.9542   1
  13   9   1 1.72336 11.5935   1
 -14  -9  -1 20.5003 16.8323   2
  14  -9   1 15.3458 14.9950   1
  14   9   1 38.5515 14.1148   1
 -15  -9  -1 31.7404 26.3524   2
 -15 -10   1 51.2936 23.9990   2
  14 -10  -1 17.2219 21.6087   1
 -14  10   1 43.0500 20.4210   2
 -13 -10   1 14.0609 13.0969   2
  13 -10  -1 -2.0176 13.9650   1
  13  10  -1 17.2664 11.3983   1
 -13  10   1 -0.8271 16.0278   2
  12 -10  -1 15.1004 12.3837   1
 -12 -10   1 0.61288 8.23278   2
 -12  10   1 16.0496 13.2838   2
  12  10  -1 -5.4952 9.64796   1
 -11 -10   1 22.2568 11.7263   2
  11 -10  -1 15.6059 19.2872   1
 -11  10   1 13.9700 12.3126   2
  11  10  -1 5.80867 10.7797   1
 -10 -10   1 -10.655 8.48363   1
  10 -10  -1 2.50120 9.02159   1
 -10 -10   1 8.70881 10.9470   2
  10  10  -1 20.6919 9.32032   1
 -10  10   1 20.4572 12.8046   2
  -9 -10   1 53.1362 15.4152   1
   9 -10  -1 46.4301 17.4506   1
  -9 -10   1 41.3225 14.2372   2
   9  10  -1 40.9212 16.7032   1
  -9  10   1 60.0609 19.8929   2
   8 -10  -1 171.514 33.4475   1
  -8 -10   1 178.832 18.8228   1
  -8 -10   1 165.981 28.4018   2
   8  10  -1 169.018 28.5737   2
  -8  10   1 170.957 30.9844   2
   8  10  -1 171.828 20.4659   1
   7 -10  -1 19.5270 10.9144   1
  -7 -10   1 9.68033 11.3150   2
  -7 -10   1 34.8701 9.07648   1
   7  10  -1 19.5082 10.0979   2
   7  10  -1 24.2936 8.63588   1
  -7  10   1 12.7568 11.2904   1
  -7  10   1 19.7365 11.1538   2
  -6 -10   1 -4.5622 3.98610   2
   6 -10  -1 -1.2329 4.38917   1
   6 -10  -1 13.2074 6.24947   2
  -6 -10   1 2.78537 3.70640   1
   6  10  -1 7.81618 4.71469   2
   6  10  -1 2.73281 3.94774   1
  -6  10   1 8.69785 8.33480   2
  -6  10   1 8.30456 5.86888   1
  -5 -10   1 47.5051 12.4161   2
   5 -10  -1 68.5410 15.1105   2
   5 -10  -1 58.8012 14.7823   1
  -5 -10   1 72.5693 12.1277   1
   5  10  -1 57.2562 12.0430   1
   5  10  -1 48.5863 12.4457   2
  -5  10   1 55.0062 15.4924   1
  -5  10   1 60.6623 15.4435   2
  -4 -10   1 462.356 26.8652   1
   4 -10  -1 470.682 32.8727   1
  -4 -10   1 431.245 28.2973   2
   4 -10  -1 418.013 28.6949   2
  -4  10   1 423.575 30.5941   2
   4  10  -1 540.237 31.7448   2
   4  10  -1 490.491 25.4210   1
  -4  10   1 493.321 32.4306   1
  -3 -10   1 946.292 42.1603   2
   3 -10  -1 878.215 44.9617   1
   3 -10  -1 962.661 43.1480   2
   3  10  -1 890.835 35.4154   1
   3  10  -1 939.111 36.4605   1
  -3  10   1 916.484 43.9857   2
  -3  10   1 965.196 45.7706   1
  -2 -10   1 81.6875 13.7183   2
   2 -10  -1 95.1246 11.0013   2
   2 -10  -1 105.532 17.4072   1
  -2  10   1 89.1680 15.4032   1
   2  10  -1 94.4087 11.1957   2
  -2  10   1 88.6906 15.0116   2
   2  10  -1 66.2137 7.97450   1
   2  10  -1 81.7130 8.75342   1
   1 -10  -1 1.39425 4.04911   1
  -1 -10   1 2.12698 2.66736   1
  -1 -10   1 2.60235 3.86986   2
   1 -10  -1 0.93459 2.43168   2
  -1  10   1 3.35611 3.36945   2
   1  10  -1 3.34693 3.02254   1
   1  10  -1 4.55278 4.13618   2
  -1  10   1 -0.7890 2.68206   1
   0 -10  -1 116.713 11.8404   1
   0  10   1 102.990 11.3740   1
   0  10  -1 109.884 16.0575   2
   0  10   1 106.460 12.6915   2
   0  10   1 109.981 10.8822   2
  -1 -10  -1 230.791 15.9096   2
   1 -10   1 188.028 16.4567   1
  -1  10  -1 187.078 16.3179   2
  -1  10  -1 217.320 17.3630   1
   1  10   1 196.757 15.3505   1
   1  10   1 218.385 15.3552   2
  -1  10  -1 218.772 17.9004   2
   1  10   1 204.181 15.8902   1
   2 -10   1 51.0953 12.3405   1
   2 -10   1 48.4358 11.2678   2
  -2 -10  -1 41.3967 8.85904   2
   2  10   1 37.5364 9.36387   1
   2  10   1 37.0984 7.98806   2
  -2  10  -1 41.7522 10.4339   2
  -2  10  -1 42.0676 11.1434   1
  -3 -10  -1 172.497 14.8955   2
   3 -10   1 183.585 19.2524   1
   3 -10   1 201.331 18.1330   2
  -3 -10  -1 173.701 15.0152   1
  -3  10  -1 198.834 19.7688   1
  -3  10  -1 222.855 19.7661   2
   3  10   1 204.453 17.6061   1
   3  10   1 204.255 15.9405   2
   4 -10   1 60.5157 15.9636   1
  -4 -10  -1 48.0513 10.9663   2
  -4 -10  -1 58.7592 11.5813   1
   4 -10   1 44.7659 12.4918   2
   4  10   1 53.9407 12.9980   1
   4  10   1 52.7060 11.1265   2
  -4  10  -1 89.2161 18.8870   1
  -4  10  -1 79.1255 15.7654   2
   5 -10   1 14.3913 7.98721   2
  -5 -10  -1 23.8353 8.14400   1
   5 -10   1 17.4083 8.60800   1
  -5 -10  -1 22.4620 8.27881   2
  -5  10  -1 10.2026 6.62891   2
  -5  10  -1 30.7264 12.6972   1
   5  10   1 18.7046 8.55739   1
   5  10   1 18.9942 7.84649   2
   6 -10   1 18.9313 6.68368   2
  -6 -10  -1 21.6637 8.54771   2
  -6 -10  -1 10.6348 5.72244   1
   6 -10   1 -0.2435 5.97874   1
  -6  10  -1 9.04130 7.09250   2
   6  10   1 3.76715 5.01441   2
   6  10   1 -3.8281 7.22323   1
  -6  10  -1 2.98856 6.56931   1
  -7 -10  -1 10.4649 6.95832   1
   7 -10   1 4.17099 9.71825   1
  -7 -10  -1 15.0001 8.16904   2
   7  10   1 16.7854 7.96577   1
   7  10   1 11.3338 7.16646   2
  -7  10  -1 20.8548 12.4800   2
  -8 -10  -1 278.684 25.6803   1
  -8 -10  -1 327.358 29.2181   2
   8 -10   1 270.757 32.0312   1
  -8  10  -1 258.275 30.0876   2
   8  10   1 289.989 27.2390   2
   8  10   1 341.511 31.5419   1
  -9 -10  -1 57.6005 18.5369   2
   9 -10   1 48.3027 20.6676   1
  -9  10  -1 28.3337 14.5525   2
   9  10   1 59.7538 18.7496   1
  10 -10   1 6.62843 11.0981   1
 -10 -10  -1 -6.8443 7.47289   2
 -10  10  -1 -2.0513 9.62060   2
  10  10   1 -12.557 6.89653   1
  11 -10   1 2.06818 9.51674   1
 -11 -10  -1 -6.7367 9.93968   2
  11  10   1 6.92328 9.28373   1
  12 -10   1 -7.4158 15.8216   1
 -12 -10  -1 -9.7296 10.1468   2
  12  10   1 23.0575 12.3124   1
 -12  10  -1 26.9321 15.5303   2
 -13 -10  -1 -7.1181 15.3103   2
  13 -10   1 10.9192 12.1070   1
  13  10   1 12.4853 14.1602   1
 -14 -10  -1 -10.514 14.7661   2
  14 -10   1 -13.763 16.8136   1
  14  10   1 7.36730 14.4044   1
 -14  10  -1 23.5172 17.7414   2
 -15 -10  -1 -70.236 28.1896   2
 -15 -11   1 -19.615 18.5304   2
 -14  11   1 20.6987 18.4762   2
  14  11  -1 20.6258 17.1401   1
  13 -11  -1 41.5055 19.0758   1
 -13 -11   1 -8.5059 10.6582   2
  13  11  -1 14.3568 12.1084   1
 -13  11   1 13.9713 16.6733   2
 -12 -11   1 -2.0710 9.07019   2
  12 -11  -1 12.7924 14.5981   1
  12  11  -1 5.98371 10.4537   1
 -12  11   1 -10.204 8.71857   2
  11 -11  -1 28.8497 17.5219   1
 -11  11   1 6.52868 10.5610   2
  11  11  -1 14.9499 11.1737   1
 -10 -11   1 36.0505 11.9337   1
  10 -11  -1 13.5025 12.9262   1
 -10  11   1 26.1949 14.4164   2
  10  11  -1 4.08466 8.05384   1
  -9 -11   1 93.6701 23.0085   2
  -9 -11   1 76.9943 17.3751   1
   9 -11  -1 82.9134 24.7397   1
  -9  11   1 53.2134 17.8729   2
   9  11  -1 95.1785 25.8274   1
   8 -11  -1 1.07332 8.68220   1
  -8 -11   1 6.35667 5.11544   1
  -8 -11   1 20.3435 10.5704   2
   8  11  -1 1.12610 5.56439   1
  -8  11   1 1.20085 10.0353   2
   7 -11  -1 12.8360 9.39515   1
  -7 -11   1 33.9695 9.51093   1
  -7 -11   1 14.7607 10.4491   2
   7  11  -1 22.4002 9.96700   2
  -7  11   1 11.8119 10.7307   2
   7  11  -1 26.9368 9.91033   1
  -6 -11   1 4.56049 6.45720   2
   6 -11  -1 7.83537 6.69443   1
   6 -11  -1 25.1583 9.94086   2
  -6  11   1 1.80371 7.30163   1
   6  11  -1 12.9299 5.06858   1
   6  11  -1 4.26844 5.41425   2
  -6  11   1 11.2073 7.69914   2
  -5 -11   1 3.33127 4.63323   2
  -5 -11   1 10.2110 3.78482   1
   5 -11  -1 9.47984 8.12402   1
  -5  11   1 23.5630 10.0721   1
  -5  11   1 11.6105 7.39345   2
   5  11  -1 14.1346 6.04394   2
   5  11  -1 7.39747 5.13591   1
  -4 -11   1 145.571 12.5435   1
   4 -11  -1 165.143 17.3845   2
   4 -11  -1 153.279 24.0985   1
  -4 -11   1 161.448 16.5630   2
   4  11  -1 183.497 17.7916   2
  -4  11   1 153.099 23.6132   2
   4  11  -1 149.348 13.6301   1
  -4  11   1 168.404 18.6322   1
  -3 -11   1 3.41055 4.57207   2
   3 -11  -1 2.33250 4.43289   1
   3 -11  -1 7.49782 4.63170   2
   3  11  -1 5.57771 3.67073   1
   3  11  -1 1.10790 2.67622   1
  -3  11   1 1.38227 5.66872   2
  -3  11   1 0.27800 4.38601   1
   3  11  -1 4.04583 4.47467   2
   2 -11  -1 1458.63 55.1204   2
  -2 -11   1 1389.34 54.9749   2
   2 -11  -1 1448.39 57.9903   1
   2  11  -1 1425.57 55.5652   2
   2  11  -1 1391.93 49.5384   1
   2  11  -1 1405.86 49.6843   1
  -2  11   1 1378.82 57.0016   1
  -2  11   1 1428.11 56.0554   2
  -1 -11   1 10.6950 4.96525   1
  -1 -11   1 1.91432 4.44639   2
   1 -11  -1 14.5031 6.97238   1
   1 -11  -1 14.6796 5.55702   2
  -1  11   1 9.86465 5.71669   2
   1  11  -1 7.01261 5.46715   2
  -1  11   1 14.3651 5.55680   1
   0 -11  -1 771.690 34.8788   1
   0  11   1 680.196 32.3929   2
   0  11  -1 699.591 33.0858   1
   0  11   1 693.590 32.0445   2
   0  11   1 722.485 34.1696   1
   0  11  -1 737.961 35.1707   2
   1 -11   1 139.111 14.4371   1
  -1  11  -1 144.004 14.5290   2
  -1  11  -1 133.843 14.1288   2
   1  11   1 132.775 12.8235   1
  -1  11  -1 117.263 13.2695   1
   1  11   1 131.639 14.2496   2
   1  11   1 148.662 13.6951   1
  -2 -11  -1 53.5953 10.9297   2
   2 -11   1 51.5525 12.3713   2
   2 -11   1 42.1580 11.3533   1
   2  11   1 53.9167 11.3255   1
   2  11   1 55.7365 10.9965   2
   2  11   1 61.4235 11.7796   1
  -2  11  -1 39.3413 10.8633   2
  -2  11  -1 44.5414 11.3646   1
  -3 -11  -1 27.6174 8.02361   2
  -3 -11  -1 36.0570 8.93099   1
   3 -11   1 34.2018 11.0833   1
   3 -11   1 42.9225 10.7226   2
  -3  11  -1 34.5790 10.4280   1
   3  11   1 15.8330 7.36207   1
  -3  11  -1 44.9657 12.0397   2
   3  11   1 26.2163 7.55103   2
   4 -11   1 38.2063 12.3417   1
  -4 -11  -1 50.1263 10.4782   1
   4 -11   1 52.5532 13.2331   2
  -4 -11  -1 57.1718 11.9963   2
   4  11   1 38.2648 9.42679   2
  -4  11  -1 46.4711 12.8173   2
  -4  11  -1 23.3413 8.80127   1
   4  11   1 32.9465 10.1596   1
   5 -11   1 30.1725 12.3232   2
  -5 -11  -1 56.2126 12.4203   1
  -5 -11  -1 50.3420 11.8097   2
  -5  11  -1 51.3090 14.1522   1
   5  11   1 42.1963 11.9385   1
  -5  11  -1 35.8278 12.6951   2
   5  11   1 37.4876 10.6365   2
   6 -11   1 101.978 22.9051   1
  -6 -11  -1 101.174 17.8047   1
   6 -11   1 90.3278 19.4036   2
  -6 -11  -1 86.3302 16.9530   2
   6  11   1 54.0398 13.0221   2
   6  11   1 71.9925 16.8712   1
  -6  11  -1 84.5529 18.9244   1
  -6  11  -1 120.288 25.0742   2
  -7 -11  -1 90.5788 16.7041   1
   7 -11   1 65.8959 21.0246   1
  -7 -11  -1 113.098 21.0026   2
   7  11   1 112.364 20.6876   2
   7  11   1 90.2879 20.4847   1
  -7  11  -1 108.168 24.3767   2
   8 -11   1 165.812 32.2398   1
  -8 -11  -1 199.027 22.5995   2
  -8 -11  -1 153.072 24.4234   1
  -8  11  -1 235.779 38.5199   2
   8  11   1 164.749 29.0889   1
   8  11   1 207.248 31.1947   2
   9 -11   1 -4.0529 10.2739   1
  -9 -11  -1 8.75623 6.81112   2
  -9  11  -1 -9.1844 6.59170   2
   9  11   1 -3.4770 5.61111   1
 -10 -11  -1 38.4315 13.3550   2
  10 -11   1 33.1817 19.7919   1
 -10  11  -1 16.5894 13.7304   2
  10  11   1 21.4579 12.6406   1
 -11 -11  -1 17.9933 12.8993   2
  11 -11   1 6.21050 13.4361   1
  11  11   1 26.7175 11.6567   1
 -11  11  -1 8.97635 11.7342   2
  12 -11   1 -6.5638 12.4425   1
 -12 -11  -1 -4.8464 11.7687   2
 -12  11  -1 11.2359 13.7093   2
  13 -11   1 25.1663 16.7175   1
 -13 -11  -1 -5.1820 13.8363   2
 -13  11  -1 15.8891 14.9568   2
 -14 -11  -1 -0.5946 20.6402   2
  14 -11   1 15.1000 18.7785   1
 -14  11  -1 15.5574 17.1257   2
 -15 -11  -1 -21.222 28.7926   2
 -15 -12   1 -26.385 19.0893   2
 -14 -12   1 -10.167 14.3708   2
  14 -12  -1 6.06778 17.5418   1
 -14  12   1 13.4645 15.3127   2
  14  12  -1 10.0278 14.4525   1
  13 -12  -1 18.8408 13.1068   1
 -13 -12   1 2.14341 15.8188   2
  13  12  -1 11.4951 10.6712   1
 -13  12   1 2.25878 14.8460   2
  12 -12  -1 44.8331 19.6463   1
 -12 -12   1 29.6086 18.3376   2
  11 -12  -1 17.5007 15.3702   1
 -11 -12   1 -6.4364 10.8722   2
 -11  12   1 7.22007 12.1289   2
  11  12  -1 4.01996 10.0321   1
 -10 -12   1 0.14872 9.32231   1
 -10 -12   1 26.6403 11.0818   2
  10 -12  -1 9.41985 10.4928   1
 -10  12   1 6.16802 18.8648   2
  10  12  -1 20.0224 7.70281   1
   9 -12  -1 9.96640 12.2918   1
  -9 -12   1 20.7310 12.3277   2
  -9 -12   1 13.9790 8.00804   1
  -9  12   1 7.22787 10.4622   2
   9  12  -1 29.7310 13.0969   1
   8 -12  -1 39.2444 15.7310   1
  -8 -12   1 25.4972 9.12507   1
  -8 -12   1 34.1244 11.5710   2
   8  12  -1 26.7256 10.6041   1
  -8  12   1 39.7069 15.4069   2
  -7 -12   1 121.741 22.5973   2
  -7 -12   1 121.790 18.7434   1
   7 -12  -1 125.233 27.4929   1
  -7  12   1 122.222 26.0683   2
   7  12  -1 149.225 23.2913   1
   7  12  -1 120.372 24.4257   2
  -6 -12   1 110.259 12.6661   1
   6 -12  -1 136.594 26.6847   1
  -6 -12   1 140.539 23.0469   2
   6 -12  -1 148.276 25.8282   2
   6  12  -1 142.591 21.0095   1
   6  12  -1 159.800 18.8776   2
  -6  12   1 178.030 30.6788   2
  -6  12   1 164.391 29.0283   1
  -5 -12   1 24.2446 7.57014   1
   5 -12  -1 35.5674 11.9015   2
   5 -12  -1 35.5324 15.3248   1
  -5 -12   1 15.4332 6.65427   2
  -5  12   1 25.2870 17.5847   2
  -5  12   1 34.8348 12.3132   1
   5  12  -1 24.0644 9.67568   2
   5  12  -1 25.2646 8.27450   1
   4 -12  -1 195.784 19.1176   2
  -4 -12   1 130.591 15.4509   2
   4 -12  -1 190.657 21.2477   1
  -4  12   1 150.127 17.9547   1
   4  12  -1 182.877 15.1050   1
   4  12  -1 173.135 18.2873   2
  -4  12   1 157.960 24.0451   2
   3 -12  -1 -0.7136 4.91077   1
  -3 -12   1 4.67599 5.38924   2
   3 -12  -1 -0.4504 3.10924   2
  -3  12   1 -3.0715 4.13563   2
   3  12  -1 -0.6319 2.70935   1
   3  12  -1 9.10214 4.59759   1
  -3  12   1 2.73442 3.21906   1
   3  12  -1 9.98071 5.14918   2
  -2 -12   1 113.944 16.9957   2
   2 -12  -1 126.786 19.8275   1
   2 -12  -1 105.482 12.2224   2
  -2  12   1 122.122 18.3887   2
  -2  12   1 140.315 20.7857   1
   2  12  -1 107.706 11.2170   1
   2  12  -1 108.831 12.7052   2
  -1 -12   1 592.955 28.4676   1
   1 -12  -1 581.331 30.1264   2
   1 -12  -1 615.073 33.2833   1
  -1 -12   1 607.667 32.7014   2
   1  12  -1 650.341 30.3293   1
  -1  12   1 545.480 31.7377   1
   1  12  -1 620.152 32.5593   2
  -1  12   1 599.992 31.6033   2
   0 -12  -1 694.861 33.8621   1
   0 -12   1 618.052 31.4536   1
   0  12  -1 637.674 33.2289   2
   0  12  -1 637.262 33.8650   2
   0  12   1 718.081 33.4645   2
   0  12   1 635.391 31.4614   2
   0  12  -1 667.038 32.9645   1
   0  12   1 698.664 34.2305   1
   1 -12   1 469.488 28.4330   1
   1  12   1 468.577 26.9867   1
  -1  12  -1 503.219 29.0844   1
   1  12   1 431.985 26.1303   1
   1  12   1 517.370 27.2413   2
  -1  12  -1 480.445 28.7606   2
  -1  12  -1 468.991 29.1399   2
  -2 -12  -1 146.502 14.0377   2
   2 -12   1 127.235 15.3354   1
   2 -12   1 162.565 16.2062   2
  -2  12  -1 146.956 16.4369   1
  -2  12  -1 156.376 16.8706   2
   2  12   1 130.186 13.3138   1
   2  12   1 163.231 14.6146   2
   2  12   1 164.838 15.3760   1
  -3 -12  -1 122.233 12.7500   1
   3 -12   1 145.009 20.9947   2
  -3 -12  -1 122.330 13.3538   2
   3 -12   1 151.732 23.5359   1
  -3  12  -1 145.587 22.5311   1
   3  12   1 115.211 12.8069   2
   3  12   1 138.736 19.6252   1
  -3  12  -1 120.141 20.0854   2
  -4 -12  -1 271.590 20.4783   2
  -4 -12  -1 231.305 18.3477   1
   4 -12   1 261.235 25.0101   1
   4 -12   1 235.223 21.8041   2
   4  12   1 219.841 18.8484   2
  -4  12  -1 279.764 24.5014   2
  -4  12  -1 255.122 24.7000   1
   4  12   1 240.560 20.4315   1
   5 -12   1 106.959 22.2776   1
  -5 -12  -1 114.901 13.1626   1
   5 -12   1 101.506 19.4770   2
  -5 -12  -1 118.363 18.5964   2
   5  12   1 108.259 18.1164   2
  -5  12  -1 83.7333 19.5554   2
   5  12   1 96.8084 17.9788   1
  -5  12  -1 109.453 21.9745   1
  -6 -12  -1 57.3144 13.3856   1
   6 -12   1 65.7343 17.0417   1
  -6 -12  -1 62.8050 15.2035   2
   6 -12   1 57.7272 15.7494   2
  -6  12  -1 58.7728 18.3895   2
   6  12   1 63.9724 14.7652   2
   7 -12   1 177.821 33.0834   1
  -7 -12  -1 129.377 22.7855   1
  -7 -12  -1 120.400 19.9192   2
   7  12   1 180.141 28.7589   1
  -7  12  -1 132.066 27.6817   2
   7  12   1 131.363 23.4528   2
  -8 -12  -1 22.6642 10.2144   2
  -8 -12  -1 -2.1146 6.00107   1
   8 -12   1 6.93612 8.81622   1
   8  12   1 11.3524 7.60395   1
   8  12   1 2.51131 8.25955   2
  -8  12  -1 13.7841 9.49710   2
  -9 -12  -1 59.0685 18.6188   2
   9 -12   1 59.1566 20.8151   1
  -9  12  -1 77.5079 24.4037   2
   9  12   1 75.9281 20.1187   1
  10 -12   1 24.8928 15.1491   1
  10  12   1 22.0741 10.9086   1
  11 -12   1 1.27875 9.88633   1
 -11 -12  -1 20.3011 11.3463   2
  11  12   1 -2.1903 9.35733   1
 -11  12  -1 13.7217 15.9992   2
  12 -12   1 28.9626 14.1318   1
  12  12   1 4.49482 11.2460   1
 -12  12  -1 31.9996 13.2742   2
 -13 -12  -1 1.12026 13.6888   2
  13 -12   1 21.2721 21.8970   1
 -13  12  -1 -13.429 14.0970   2
  13  12   1 4.90204 17.0973   1
  14 -12   1 11.6628 19.7744   1
 -14 -12  -1 10.9140 20.6791   2
  14  12   1 -5.4772 14.2295   1
 -15 -13   1 -12.803 18.5323   2
  14 -13  -1 14.3252 20.2881   1
 -14 -13   1 16.5642 19.6339   2
  14  13  -1 0.06803 15.6578   1
 -14  13   1 -11.234 15.4808   2
 -13 -13   1 4.93251 13.5329   2
 -13  13   1 -9.9551 12.2503   2
  13  13  -1 -8.7778 14.5915   1
  12 -13  -1 -12.372 14.0078   1
  12  13  -1 -11.445 8.59669   1
 -12  13   1 20.8298 15.2495   2
 -11 -13   1 -6.9678 11.6032   2
  11 -13  -1 6.68171 9.88358   1
  11  13  -1 16.9934 11.0368   1
 -11  13   1 0.03863 11.0934   2
  10 -13  -1 2.94695 13.1632   1
 -10 -13   1 18.5635 10.4669   2
 -10 -13   1 1.27284 8.33959   1
  10  13  -1 8.68519 8.23569   1
 -10  13   1 20.7935 12.7519   2
   9 -13  -1 26.2652 15.3977   1
  -9 -13   1 26.3874 12.3915   2
  -9 -13   1 28.8341 8.54894   1
   9  13  -1 32.0755 15.3755   1
  -9  13   1 22.4424 14.3473   2
  -8 -13   1 25.2793 7.98601   1
   8 -13  -1 57.4283 19.8822   1
  -8 -13   1 30.9021 11.5421   2
   8  13  -1 40.4026 13.7979   1
  -8  13   1 34.1996 12.1960   2
   7 -13  -1 24.6540 15.8267   1
  -7 -13   1 29.8714 8.93880   1
  -7 -13   1 20.1813 10.4540   2
   7  13  -1 30.6759 8.98109   1
   7  13  -1 33.1434 12.4658   2
  -7  13   1 14.0089 13.0685   2
  -6 -13   1 -4.4525 3.01642   1
   6 -13  -1 -7.4656 4.97863   1
  -6 -13   1 7.05884 5.18719   2
  -6  13   1 -3.8289 4.01723   1
  -6  13   1 7.69381 7.25700   2
   6  13  -1 -1.1880 3.61660   1
   6  13  -1 13.6364 7.60562   2
  -5 -13   1 15.9487 5.21289   1
  -5 -13   1 -2.7194 3.65771   2
   5 -13  -1 7.43675 5.50934   2
   5 -13  -1 5.60297 7.33307   1
   5  13  -1 10.0469 5.36562   1
   5  13  -1 5.40538 5.59823   2
  -5  13   1 4.02061 3.84935   1
  -5  13   1 15.3912 8.65435   2
   4 -13  -1 2.61681 4.63322   1
   4 -13  -1 6.19053 5.98263   2
  -4 -13   1 2.37529 5.52378   2
   4  13  -1 10.6358 5.41297   1
   4  13  -1 -0.1456 3.72820   1
   4  13  -1 -1.7960 2.86786   2
  -4  13   1 8.75142 7.25652   2
  -4  13   1 17.0662 9.03519   1
   3 -13  -1 50.3679 14.2921   1
  -3 -13   1 45.6093 12.6749   2
   3 -13  -1 56.6606 13.3384   2
  -3  13   1 73.2065 16.9674   2
   3  13  -1 70.2536 14.9037   2
   3  13  -1 51.2803 10.6730   1
   3  13  -1 74.3489 12.6567   1
  -3  13   1 69.0867 15.2680   1
   2 -13  -1 4.35230 4.69008   2
   2 -13  -1 -1.8610 4.47626   1
  -2 -13   1 3.47501 5.07810   2
   2  13  -1 0.26111 2.88428   2
  -2  13   1 2.91272 5.05005   2
   2  13  -1 4.04363 3.89582   1
   2  13  -1 2.68292 2.99910   1
  -2  13   1 4.50801 5.52255   1
   1 -13  -1 850.584 40.6471   1
  -1 -13   1 730.899 34.0927   1
  -1 -13   1 798.414 39.7377   2
  -1  13   1 726.173 37.1391   2
   1  13  -1 814.957 36.3785   1
   1  13  -1 748.713 38.0456   2
  -1  13   1 737.001 38.5110   1
   0 -13   1 312.717 21.2594   1
   0 -13  -1 310.664 22.0517   1
   0  13   1 344.928 22.6924   2
   0  13   1 300.332 20.9391   2
   0  13  -1 312.777 22.7870   2
   0  13  -1 297.717 21.3674   1
   0  13   1 321.091 22.4709   1
   0  13  -1 311.159 22.9018   2
   1 -13   1 84.6502 15.5094   1
  -1  13  -1 107.270 18.0349   2
  -1  13  -1 94.2534 17.2914   2
   1  13   1 103.851 16.9978   1
   1  13   1 90.6602 14.9201   2
  -1  13  -1 101.635 16.4937   1
   2 -13   1 133.454 21.7836   1
  -2 -13  -1 108.566 12.7104   2
   2 -13   1 121.386 14.3476   2
   2  13   1 104.330 12.3596   1
   2  13   1 110.909 16.7587   1
  -2  13  -1 97.7146 17.2829   2
   2  13   1 108.588 12.0613   2
  -2  13  -1 133.456 21.6939   1
   3 -13   1 149.707 16.7717   2
   3 -13   1 175.514 25.8923   1
  -3 -13  -1 145.847 14.6020   2
  -3  13  -1 159.143 24.1366   2
  -3  13  -1 150.929 24.2041   1
   3  13   1 135.802 14.4163   2
   3  13   1 137.653 14.7856   1
   3  13   1 129.786 13.7900   1
   4 -13   1 26.2563 11.1620   1
  -4 -13  -1 35.6307 9.62428   1
  -4 -13  -1 31.5224 9.72685   2
   4 -13   1 27.8408 9.53923   2
  -4  13  -1 31.0565 11.8058   2
   4  13   1 45.9115 11.6453   1
  -4  13  -1 36.8993 12.5296   1
   4  13   1 50.0959 12.2190   2
   5 -13   1 -4.0779 5.73181   1
   5 -13   1 5.80293 5.07054   2
  -5 -13  -1 -2.4578 4.04830   2
  -5 -13  -1 9.63679 4.76507   1
   5  13   1 9.05855 5.31737   1
  -5  13  -1 0.71708 5.82297   2
  -5  13  -1 10.7369 7.17331   1
   5  13   1 4.44252 5.21488   2
  -6 -13  -1 174.836 17.4134   1
  -6 -13  -1 150.399 17.7369   2
   6 -13   1 99.2044 23.5510   1
   6  13   1 169.279 26.2187   1
   6  13   1 140.836 16.8505   2
  -6  13  -1 189.509 31.8041   2
  -7 -13  -1 23.4019 11.0227   2
   7 -13   1 42.4358 17.1123   1
  -7  13  -1 39.7598 16.5436   2
   7  13   1 43.3180 14.2262   1
   7  13   1 95.2522 23.3727   2
   8 -13   1 16.4540 12.6798   1
  -8 -13  -1 8.04679 7.38494   1
  -8 -13  -1 20.2213 10.3933   2
  -8  13  -1 36.6167 15.1410   2
   8  13   1 18.1693 9.83154   1
   8  13   1 21.3337 10.0518   2
   9 -13   1 1.96080 9.74832   1
  -9 -13  -1 1.94162 7.80738   2
  -9  13  -1 5.69405 11.1687   2
  10 -13   1 24.2767 19.9091   1
 -10 -13  -1 6.20527 9.64137   2
 -10  13  -1 -11.021 7.88893   2
  10  13   1 9.70267 7.13378   1
 -11 -13  -1 16.1495 12.6126   2
  11 -13   1 26.5790 14.3512   1
 -11  13  -1 31.5093 15.2588   2
  11  13   1 12.1966 10.4319   1
  12 -13   1 28.1241 16.0572   1
 -12  13  -1 17.9314 12.1401   2
 -13 -13  -1 12.6829 14.1934   2
  13 -13   1 14.4658 18.0047   1
 -13  13  -1 25.7246 21.5113   2
  13  13   1 -20.024 13.5874   1
 -14 -13  -1 38.6092 24.3339   2
  14 -13   1 21.5605 20.5410   1
 -14  13  -1 -1.3009 20.3266   2
  14  13   1 -3.9673 14.3552   1
 -15 -14   1 47.2132 23.2883   2
  14 -14  -1 -5.4580 16.0457   1
 -14 -14   1 9.86866 14.3942   2
 -14  14   1 -16.440 20.4993   2
  14  14  -1 -2.4136 15.5553   1
 -13 -14   1 5.09349 13.1983   2
  13 -14  -1 17.3241 16.3852   1
  13  14  -1 -12.025 14.1935   1
 -12 -14   1 4.17536 10.5916   2
  12  14  -1 -22.238 10.5035   1
 -12  14   1 20.1471 11.0969   2
 -11 -14   1 18.0680 11.9609   2
  11 -14  -1 2.70909 13.4045   1
 -11  14   1 10.8718 10.2004   2
  11  14  -1 1.04181 8.78894   1
 -10 -14   1 10.2798 11.8677   2
 -10 -14   1 2.73997 8.97941   1
  10  14  -1 5.51433 7.28396   1
 -10  14   1 21.0729 15.6968   2
  -9 -14   1 37.3528 13.4533   2
   9 -14  -1 19.3835 13.8718   1
  -9 -14   1 34.2862 9.93153   1
   9  14  -1 26.4080 11.1070   1
  -9  14   1 63.0013 23.2832   2
  -8 -14   1 120.346 25.2252   2
  -8 -14   1 127.734 19.0595   1
   8 -14  -1 121.433 28.0087   1
   8  14  -1 125.441 22.6226   1
  -8  14   1 168.708 34.2228   2
  -7 -14   1 28.3445 9.20035   1
  -7 -14   1 18.7594 10.3212   2
   7 -14  -1 31.7882 15.9382   1
   7  14  -1 32.8045 11.0689   1
  -7  14   1 12.7926 10.0219   2
   7  14  -1 38.8475 12.4417   2
  -6 -14   1 110.509 16.5651   1
  -6 -14   1 91.5830 18.4725   2
   6 -14  -1 105.335 24.8650   1
   6  14  -1 127.633 20.4869   1
  -6  14   1 73.0894 20.6539   2
   5 -14  -1 4.45305 4.75474   2
  -5 -14   1 5.57728 5.02250   2
   5 -14  -1 -3.6717 6.85174   1
  -5  14   1 1.46963 6.09651   2
  -5  14   1 -1.9013 4.71596   1
   5  14  -1 -2.2815 3.88170   2
   5  14  -1 -3.6661 3.89349   1
   4 -14  -1 191.973 28.4600   1
  -4 -14   1 169.683 18.1786   2
   4 -14  -1 227.871 32.8219   2
  -4  14   1 192.446 21.4795   2
   4  14  -1 198.946 19.6635   2
   4  14  -1 132.147 14.2566   1
   4  14  -1 142.647 14.2249   1
   3 -14  -1 130.322 15.5948   2
  -3 -14   1 175.860 18.2271   2
   3 -14  -1 183.766 20.3938   1
   3  14  -1 142.536 13.9601   1
  -3  14   1 165.483 24.5303   1
  -3  14   1 148.045 23.4279   2
   3  14  -1 156.488 17.1794   2
   3  14  -1 136.871 13.3351   1
   2 -14  -1 169.262 19.1559   1
  -2 -14   1 176.149 18.3989   2
   2 -14  -1 237.106 19.9429   2
  -2  14   1 178.801 18.1758   2
  -2  14   1 201.494 20.2782   1
   2  14  -1 211.040 16.7696   1
   2  14  -1 214.576 16.8939   1
   2  14  -1 185.208 17.7467   2
  -1 -14   1 222.180 20.3003   2
   1 -14  -1 204.071 19.4073   1
  -1 -14   1 207.669 17.1347   1
  -1  14   1 254.278 21.3639   1
   1  14  -1 245.251 20.4333   2
  -1  14   1 233.297 19.8868   2
  -1  14   1 201.167 18.3145   2
   1  14  -1 232.847 18.5334   1
   0 -14   1 150.727 15.3728   1
   0 -14  -1 145.480 15.5791   1
   0  14   1 152.471 15.7877   1
   0  14   1 126.285 14.3448   2
   0  14  -1 130.738 15.1823   2
   0  14   1 122.614 13.5911   2
   0  14  -1 155.434 16.3463   2
   0  14  -1 152.774 15.9365   1
   1 -14   1 2.16847 4.26599   1
  -1  14  -1 0.59642 2.58513   2
  -1  14  -1 0.55708 4.79303   2
   1  14   1 12.0309 5.53810   1
  -1  14  -1 8.97193 5.44887   1
   1  14   1 1.39295 3.32034   2
   2 -14   1 197.753 20.2164   1
  -2 -14  -1 184.983 17.0568   2
  -2  14  -1 229.522 21.4360   1
   2  14   1 207.745 18.1970   1
  -2  14  -1 212.530 20.8893   2
   2  14   1 186.470 16.6577   2
   2  14   1 232.505 19.6464   1
  -3 -14  -1 6.45631 4.56251   2
   3 -14   1 8.68871 5.50946   2
   3 -14   1 7.39461 6.75576   1
   3  14   1 11.5258 5.86931   1
  -3  14  -1 12.2750 8.46803   2
   3  14   1 1.49044 3.65131   2
   3  14   1 11.9288 6.71291   1
  -3  14  -1 21.9080 10.0835   1
   4 -14   1 2.67834 4.30780   2
  -4 -14  -1 4.09324 4.39759   2
  -4 -14  -1 10.5057 5.28187   1
   4  14   1 9.09591 6.18768   1
  -4  14  -1 16.4486 7.51244   1
   4  14   1 10.2275 5.99721   2
   5 -14   1 124.658 23.1573   2
  -5 -14  -1 89.7380 16.7685   2
   5 -14   1 94.0700 21.9218   1
  -5 -14  -1 103.657 17.7422   1
  -5  14  -1 86.4247 20.6824   2
   5  14   1 78.1977 17.2604   1
  -5  14  -1 79.1771 20.4560   1
   5  14   1 129.899 20.4752   2
  -6 -14  -1 10.8343 5.82759   1
  -6 -14  -1 13.3714 7.06046   2
   6 -14   1 3.40888 6.17094   1
   6  14   1 12.3844 7.34899   2
  -6  14  -1 4.31222 7.55206   2
   6  14   1 14.3345 8.57814   1
   7 -14   1 116.790 26.8081   1
  -7 -14  -1 151.902 16.7187   1
  -7 -14  -1 142.499 24.3697   2
   7  14   1 179.181 31.4030   2
  -7  14  -1 125.172 26.7060   2
   8 -14   1 23.0581 12.6444   1
  -8 -14  -1 16.2413 9.41689   1
  -8 -14  -1 16.0724 10.3888   2
  -8  14  -1 19.6562 14.6086   2
   8  14   1 19.4867 11.4966   1
   8  14   1 28.2202 9.77094   2
   9 -14   1 11.7707 8.94882   1
  -9 -14  -1 -5.4027 6.46891   2
   9  14   1 8.83859 8.00077   1
  -9  14  -1 8.33421 9.41646   2
 -10 -14  -1 72.2811 18.1467   2
  10 -14   1 62.0048 20.0631   1
  10  14   1 71.6100 19.5973   1
 -10  14  -1 57.2320 21.0924   2
  11 -14   1 -3.0510 12.2734   1
 -11 -14  -1 13.1950 11.4735   2
 -11  14  -1 5.93330 11.6712   2
  11  14   1 0.64266 8.36487   1
 -12 -14  -1 31.9629 22.2633   2
  12 -14   1 29.4142 17.9692   1
  12  14   1 16.6856 14.9031   1
 -12  14  -1 4.77391 15.1361   2
 -13 -14  -1 13.9339 14.7021   2
  13 -14   1 -8.1567 13.2097   1
  13  14   1 20.6589 11.2642   1
 -14 -14  -1 2.51316 18.5870   2
  14  14   1 -29.444 14.1452   1
  14 -15  -1 -15.152 15.7795   1
 -14 -15   1 6.39020 16.4287   2
 -13 -15   1 -16.673 11.0491   2
  13 -15  -1 6.99262 17.4798   1
 -13  15   1 -9.2296 13.7455   2
  12 -15  -1 39.9756 22.3554   1
  12  15  -1 20.3057 12.5913   1
 -12  15   1 55.6019 20.2930   2
  11 -15  -1 6.92613 15.0752   1
 -11  15   1 10.7340 10.8298   2
  11  15  -1 6.92447 8.57216   1
 -10 -15   1 14.6400 8.10917   2
  10 -15  -1 -2.7079 12.6998   1
 -10 -15   1 18.0825 10.4590   1
  10  15  -1 28.1894 12.7280   1
 -10  15   1 5.80459 7.42854   2
   9 -15  -1 -8.0167 6.66266   1
  -9 -15   1 10.0963 8.53558   2
  -9 -15   1 7.24859 6.98036   1
  -9  15   1 -3.6140 9.49003   2
   9  15  -1 7.28608 7.72298   1
  -8 -15   1 13.7550 8.52776   2
  -8 -15   1 20.1676 7.57836   1
   8 -15  -1 15.2656 12.1829   1
   8  15  -1 28.6276 10.9397   1
  -8  15   1 18.0807 10.4195   2
  -7 -15   1 12.2892 6.62992   1
  -7 -15   1 5.77580 5.08321   2
   7 -15  -1 9.48704 8.60452   1
  -7  15   1 11.5482 10.5561   2
   7  15  -1 1.07494 5.56954   1
  -6 -15   1 8.77972 4.58059   1
   6 -15  -1 10.6190 8.95342   1
   6  15  -1 2.52475 5.70084   1
  -6  15   1 18.2427 8.59795   2
   6  15  -1 19.7981 8.85751   2
  -5 -15   1 57.4466 14.6888   2
   5 -15  -1 62.5945 15.6641   2
   5 -15  -1 40.2664 14.1806   1
   5  15  -1 64.8149 16.9519   2
   5  15  -1 56.1690 11.6720   1
  -5  15   1 43.5860 15.2105   1
   5  15  -1 56.5370 12.8170   1
  -5  15   1 66.9748 18.3369   2
   4 -15  -1 276.339 24.2780   2
  -4 -15   1 246.754 22.7308   2
   4 -15  -1 209.946 31.3895   1
   4  15  -1 232.291 18.5841   1
   4  15  -1 229.062 18.8899   1
   4  15  -1 306.801 25.6873   2
  -4  15   1 222.308 24.5390   1
   3 -15  -1 21.0907 8.15981   2
   3 -15  -1 25.6228 10.2702   1
  -3 -15   1 20.9055 9.03822   2
  -3  15   1 16.1303 7.89408   2
   3  15  -1 14.7603 6.01872   1
  -3  15   1 30.5762 11.2569   1
   3  15  -1 14.9725 8.77355   2
   3  15  -1 13.8782 6.10048   1
   2 -15  -1 244.457 20.7435   2
  -2 -15   1 210.332 20.8005   2
   2 -15  -1 230.038 22.4343   1
   2  15  -1 205.944 17.6022   1
   2  15  -1 215.512 17.6833   1
  -2  15   1 201.772 20.0809   2
  -2  15   1 242.267 22.6076   1
   2  15  -1 224.861 20.7191   2
   1 -15  -1 27.3803 10.1070   1
  -1 -15   1 29.1247 9.85670   2
  -1 -15   1 16.1446 6.94896   1
  -1  15   1 30.4926 10.2753   2
  -1  15   1 23.1561 8.86027   1
   1  15  -1 22.3286 7.91520   1
   1  15  -1 36.8334 10.9648   2
  -1  15   1 27.9425 9.84723   2
   0 -15  -1 41.4574 10.9534   1
   0 -15   1 21.1180 8.06678   1
   0  15  -1 46.3739 11.4528   1
   0  15   1 28.4814 8.51930   2
   0  15  -1 51.2515 11.9702   2
   0  15   1 19.4226 9.07909   1
   0  15   1 24.4848 8.57247   2
   0  15  -1 27.7599 8.87247   2
   1 -15   1 64.0275 14.6176   1
   1  15   1 58.4948 13.1481   1
   1  15   1 69.4485 14.0790   2
  -1  15  -1 67.1202 15.8027   2
  -1  15  -1 75.3661 17.1375   2
  -1  15  -1 64.7328 14.7421   1
  -2 -15  -1 199.894 18.4954   2
   2 -15   1 196.071 20.4917   1
  -2  15  -1 172.488 19.3888   2
   2  15   1 204.891 18.9212   1
   2  15   1 203.099 18.0335   2
   2  15   1 209.980 18.7193   1
  -2  15  -1 225.798 21.7506   1
   3 -15   1 361.237 29.8559   1
  -3 -15  -1 329.032 23.9705   2
   3 -15   1 357.254 27.7953   2
  -3  15  -1 369.971 29.0814   2
   3  15   1 311.531 23.8022   1
   3  15   1 313.659 23.7087   2
  -3  15  -1 327.053 28.7334   1
   3  15   1 322.897 24.9410   1
   4 -15   1 2.93484 8.19910   1
   4 -15   1 11.0515 4.63673   2
  -4 -15  -1 14.4037 7.28318   2
  -4  15  -1 14.6649 8.64236   1
  -4  15  -1 11.0614 8.58118   2
   5 -15   1 1.25422 5.75434   1
  -5 -15  -1 -4.6934 4.09857   1
   5 -15   1 2.48372 5.14279   2
  -5 -15  -1 11.2221 7.09233   2
  -5  15  -1 1.38721 5.66276   2
   5  15   1 3.38053 4.43934   1
  -5  15  -1 1.98222 5.09219   1
   5  15   1 3.10941 4.06033   2
  -6 -15  -1 139.098 21.6588   1
   6 -15   1 103.461 25.1276   1
  -6 -15  -1 120.205 20.9540   2
   6  15   1 102.747 20.7970   1
   6  15   1 104.353 20.2078   2
  -6  15  -1 148.083 28.9744   2
   7 -15   1 3.38184 9.71498   1
  -7 -15  -1 27.0375 11.6890   1
   7  15   1 15.6874 11.1703   1
  -7  15  -1 -6.2928 6.99771   2
   7  15   1 11.7078 7.65196   2
  -8 -15  -1 33.5476 10.9156   1
   8 -15   1 18.2640 11.7508   1
   8  15   1 45.2990 14.2754   2
  -8  15  -1 23.5462 14.3650   2
   8  15   1 28.7845 12.1525   1
   9 -15   1 134.696 31.5527   1
  -9 -15  -1 93.7871 21.6149   2
   9  15   1 164.926 30.5692   1
  -9  15  -1 116.674 29.3815   2
 -10 -15  -1 25.5563 9.66807   2
  10 -15   1 -0.4986 8.51837   1
  10  15   1 -12.192 8.29955   1
 -10  15  -1 -15.570 10.9127   2
 -11 -15  -1 -10.607 8.59978   2
  11 -15   1 -7.7027 12.3312   1
  11  15   1 20.4316 12.3223   1
 -11  15  -1 -6.4482 8.37933   2
 -12 -15  -1 23.0986 14.0388   2
  12 -15   1 15.6489 17.6984   1
 -13 -15  -1 -15.433 15.1303   2
  13 -15   1 4.00002 14.5215   1
 -13  15  -1 30.7675 18.0542   2
  13  15   1 12.0236 14.1101   1
  14  15   1 -31.551 13.5650   1
  14 -16  -1 39.4968 21.5183   1
 -14 -16   1 -33.243 15.7632   2
 -13 -16   1 -4.4375 10.8596   2
 -13  16   1 0.97729 16.3510   2
  13  16  -1 -6.5683 11.8709   1
 -12 -16   1 -6.8500 10.9767   2
  12 -16  -1 2.79356 15.8390   1
 -12  16   1 11.5466 15.0400   2
  12  16  -1 45.2191 14.6886   1
  11 -16  -1 -8.1706 7.41984   1
 -11 -16   1 5.50204 10.6388   2
 -11  16   1 13.8591 12.7089   2
  11  16  -1 28.2662 10.4236   1
 -10 -16   1 -12.032 7.03595   2
  10 -16  -1 -13.416 9.75925   1
 -10  16   1 8.00362 9.91632   2
  10  16  -1 -1.7883 7.35840   1
  -9 -16   1 9.64852 9.14257   1
  -9  16   1 11.4304 10.8534   2
   9  16  -1 2.45824 5.42266   1
  -8 -16   1 74.1409 19.4759   2
  -8 -16   1 51.7184 12.0107   1
   8  16  -1 77.9032 17.3120   1
  -8  16   1 93.4187 25.6189   2
  -7 -16   1 141.075 20.4778   1
   7 -16  -1 166.882 31.3232   1
  -7 -16   1 110.948 22.0789   2
  -7  16   1 146.982 31.2117   2
   7  16  -1 136.711 26.2991   2
   7  16  -1 123.535 20.2735   1
   6 -16  -1 64.7594 19.4319   1
  -6 -16   1 39.7161 12.5359   2
  -6  16   1 51.2422 17.3675   2
   6  16  -1 32.4589 12.7770   2
   6  16  -1 42.7695 12.5355   1
   5 -16  -1 27.7721 12.7244   1
  -5 -16   1 11.8377 6.87879   2
   5  16  -1 19.1955 9.28140   2
   5  16  -1 14.7662 6.41008   1
   5  16  -1 10.7939 5.41934   1
  -5  16   1 17.4739 10.3345   2
   4 -16  -1 66.2735 17.6380   1
   4 -16  -1 66.7380 15.5524   2
  -4 -16   1 81.0214 16.9368   2
   4  16  -1 68.5157 13.5138   1
   4  16  -1 93.5626 18.3066   2
   4  16  -1 72.1467 14.0977   1
  -4  16   1 59.8116 15.6457   1
  -4  16   1 97.7365 20.1189   2
   3 -16  -1 -2.5778 3.69981   2
   3 -16  -1 0.40729 5.33789   1
  -3 -16   1 4.50706 5.16229   2
  -3  16   1 -3.9376 4.04159   2
   3  16  -1 2.24716 4.66245   2
   3  16  -1 0.63169 2.96266   1
   3  16  -1 -0.2017 3.95651   1
  -2 -16   1 760.758 41.3258   2
   2 -16  -1 680.765 40.9801   1
   2 -16  -1 665.583 37.9001   2
  -2  16   1 682.080 41.0499   1
   2  16  -1 641.070 34.6996   1
   2  16  -1 700.008 39.9654   2
   2  16  -1 682.140 35.5626   1
  -2  16   1 730.058 40.8902   2
  -1 -16   1 163.217 18.4703   2
   1 -16  -1 172.540 18.6995   1
  -1  16   1 171.656 18.2229   1
   1  16  -1 157.961 15.6402   1
   1  16  -1 153.587 17.2732   2
  -1  16   1 165.150 17.4182   2
  -1  16   1 152.273 17.2992   2
   0 -16  -1 69.8752 14.6918   1
   0 -16   1 60.7281 13.3243   1
   0  16   1 81.7458 15.8132   2
   0  16  -1 70.3164 14.9827   1
   0  16  -1 113.402 19.8528   2
   0  16  -1 69.5911 15.4513   2
   0  16   1 49.3968 11.8890   2
   0  16   1 70.6633 15.3158   1
   1 -16   1 23.3410 9.25142   1
   1  16   1 25.0076 9.35357   2
   1  16   1 30.0476 9.48481   1
   1  16   1 18.9299 8.58526   2
  -1  16  -1 13.5397 7.14125   2
  -1  16  -1 9.68647 7.13639   1
  -1  16  -1 21.4817 9.12250   2
   2 -16   1 9.39736 5.86240   1
  -2 -16  -1 9.52454 6.07180   2
  -2  16  -1 9.43175 8.14106   1
   2  16   1 4.74862 4.33034   2
   2  16   1 1.68761 3.30444   1
  -2  16  -1 7.26811 5.54666   2
  -2  16  -1 2.76261 4.93433   2
   2  16   1 8.29286 6.66612   1
   3 -16   1 42.5521 12.3886   2
  -3 -16  -1 31.9291 9.50589   2
   3  16   1 48.2827 12.2657   1
   3  16   1 36.6078 12.4342   2
   3  16   1 39.1228 11.7182   1
   4 -16   1 35.1367 14.1907   1
  -4 -16  -1 43.5421 12.0856   2
   4 -16   1 52.6130 14.5728   2
   4  16   1 42.8194 10.9563   2
  -4  16  -1 45.6934 15.1427   1
  -4  16  -1 43.0187 13.4375   2
   4  16   1 33.5492 11.0714   1
   4  16   1 32.3112 10.9553   1
  -5 -16  -1 59.4926 14.4578   2
  -5 -16  -1 48.4204 12.0254   1
   5 -16   1 76.2809 21.1599   1
   5  16   1 63.1719 16.1322   1
   5  16   1 84.9248 16.4178   2
  -5  16  -1 46.8717 16.0359   2
  -6 -16  -1 13.1303 7.68380   1
  -6 -16  -1 26.0038 9.35147   2
   6  16   1 23.7978 9.21386   2
   6  16   1 30.9665 12.6805   1
  -6  16  -1 30.8753 15.3384   2
   7 -16   1 25.5539 13.9164   1
  -7 -16  -1 26.3698 10.5980   1
  -7 -16  -1 43.5856 12.6715   2
  -7  16  -1 13.0521 7.62505   2
   7  16   1 25.6548 9.80496   2
   7  16   1 38.1227 13.6310   1
  -8 -16  -1 4.93963 6.66212   1
   8 -16   1 11.3597 9.66633   1
  -8 -16  -1 9.05906 8.94350   2
  -8  16  -1 3.19737 11.3566   2
   8  16   1 4.74226 7.40201   1
   8  16   1 -5.3901 6.96221   2
  -9 -16  -1 26.0701 11.1996   2
  -9  16  -1 0.90750 18.8730   2
   9  16   1 13.0116 8.84278   1
 -10 -16  -1 69.1625 20.0460   2
  10 -16   1 89.4352 27.0056   1
 -10  16  -1 71.9473 24.2903   2
  10  16   1 44.8879 17.5217   1
  11 -16   1 12.9047 16.2219   1
 -11 -16  -1 -7.9464 9.95831   2
  11  16   1 3.95936 9.16478   1
 -11  16  -1 29.6997 13.4130   2
 -12 -16  -1 23.7791 16.7130   2
  12 -16   1 60.8990 27.1543   1
  12  16   1 25.6729 18.7104   1
 -12  16  -1 17.9158 12.0378   2
  13 -16   1 -3.4420 14.6856   1
  13  16   1 21.8625 12.3066   1
 -13  16  -1 16.3764 15.7874   2
 -14 -16  -1 2.19762 22.5333   2
  14  16   1 -28.733 16.5442   1
 -14 -17   1 -46.163 25.0977   2
  13 -17  -1 27.5042 20.6712   1
 -13 -17   1 -25.685 14.6690   2
  13  17  -1 -19.086 11.4402   1
 -13  17   1 -2.6746 13.8393   2
  12 -17  -1 -20.431 12.4436   1
  12  17  -1 5.68579 11.2584   1
  11 -17  -1 14.8270 14.6731   1
 -11 -17   1 -0.9885 9.32476   2
 -11  17   1 22.4908 15.7189   2
  11  17  -1 10.2892 10.5823   1
  10 -17  -1 4.05933 11.6360   1
 -10 -17   1 -8.8133 5.19141   2
 -10  17   1 -2.9924 7.32349   2
  10  17  -1 12.6688 7.84258   1
   9 -17  -1 28.7071 16.9155   1
  -9 -17   1 27.0035 11.0444   1
   9  17  -1 25.4803 7.91274   1
  -9  17   1 58.7785 24.7857   2
  -8 -17   1 2.36428 6.98008   2
  -8 -17   1 15.1992 7.84002   1
   8 -17  -1 4.41508 10.6792   1
  -8  17   1 -1.2447 7.11639   2
   8  17  -1 -5.6594 4.66418   1
  -7 -17   1 -0.8385 5.93482   2
   7 -17  -1 13.0683 12.4270   1
  -7  17   1 20.4456 10.3257   2
   7  17  -1 8.87382 6.84761   1
  -6 -17   1 75.9140 17.9803   2
   6 -17  -1 78.7791 20.3145   1
   6  17  -1 66.4180 15.0216   1
   6  17  -1 78.6518 18.7582   2
   6  17  -1 85.5260 16.1751   1
  -6  17   1 128.433 27.1996   2
  -5 -17   1 26.8397 10.7654   2
   5 -17  -1 11.2339 9.70723   1
   5  17  -1 7.29138 6.69077   1
   5  17  -1 21.5210 11.5628   2
  -5  17   1 17.2811 9.79298   2
   5  17  -1 11.5614 5.70808   1
   4 -17  -1 15.2680 10.2814   1
   4 -17  -1 29.0025 11.2077   2
  -4 -17   1 21.4381 9.91328   2
   4  17  -1 32.3395 10.7296   2
  -4  17   1 42.3206 15.0126   2
   4  17  -1 19.0619 7.60275   1
  -4  17   1 22.5071 9.00703   1
   4  17  -1 17.6750 8.35390   1
   3 -17  -1 9.34608 5.65602   2
   3 -17  -1 1.09256 5.80948   1
  -3 -17   1 4.43774 5.39211   2
   3  17  -1 2.70305 5.44957   1
  -3  17   1 22.7997 9.87989   1
   3  17  -1 14.5036 7.16410   2
   3  17  -1 7.20431 5.47796   1
  -2 -17   1 260.660 23.8454   2
   2 -17  -1 212.202 20.6021   2
   2 -17  -1 220.497 22.5853   1
  -2  17   1 255.010 23.6984   2
   2  17  -1 231.437 19.7632   1
   2  17  -1 225.220 19.6089   1
  -2  17   1 234.951 23.1845   1
  -1 -17   1 78.8271 17.0094   2
   1 -17  -1 115.613 20.5241   1
  -1  17   1 113.498 20.4223   1
   1  17  -1 95.8725 19.2993   2
   1  17  -1 127.956 19.9137   1
  -1  17   1 116.021 20.7179   2
  -1  17   1 86.2502 17.0734   2
   0 -17  -1 501.823 32.4463   1
   0 -17   1 455.469 30.4515   1
   0  17   1 508.028 32.2573   2
   0  17   1 508.589 33.2927   1
   0  17  -1 483.240 32.8049   2
   0  17  -1 529.278 33.9604   2
   0  17  -1 541.988 33.6020   1
   0  17   1 459.739 30.7293   2
   1 -17   1 -4.3613 3.83022   1
  -1  17  -1 0.71279 3.95877   2
   1  17   1 4.82847 4.36785   2
  -1  17  -1 -3.5004 3.29883   2
   1  17   1 4.19239 4.36203   1
   1  17   1 3.53949 3.98061   2
   2 -17   1 87.1696 18.5396   1
  -2 -17  -1 103.914 19.1416   2
   2  17   1 97.7790 18.5927   2
   2  17   1 99.9879 17.4236   1
  -2  17  -1 93.2626 19.8414   2
  -2  17  -1 116.796 21.2355   1
  -2  17  -1 105.438 23.9481   2
   2  17   1 105.497 19.2489   1
   3 -17   1 147.110 24.7457   1
   3 -17   1 153.969 24.0265   2
  -3 -17  -1 152.075 16.7873   2
   3  17   1 131.839 21.3334   1
  -3  17  -1 148.084 24.6571   2
  -3  17  -1 105.589 22.1481   1
   3  17   1 130.140 21.4734   1
   3  17   1 125.744 21.3924   2
   4 -17   1 184.037 28.7009   2
  -4 -17  -1 152.238 17.5397   2
   4 -17   1 160.235 27.5572   1
   4  17   1 157.759 17.3673   1
   4  17   1 157.132 24.2158   1
   4  17   1 162.332 18.1526   2
  -4  17  -1 182.521 29.7820   1
  -4  17  -1 208.824 31.5128   2
  -5 -17  -1 -6.0908 3.49508   2
   5 -17   1 -1.6841 6.06043   1
   5  17   1 -4.0501 4.64394   2
  -5  17  -1 -0.3006 5.04647   2
   5  17   1 3.42826 6.05176   1
   5  17   1 -9.4547 3.81808   1
  -6 -17  -1 20.0220 8.36755   2
   6 -17   1 21.1913 10.4705   1
   6  17   1 39.7778 13.3052   1
   6  17   1 24.8972 11.5716   2
  -6  17  -1 17.9829 10.4185   2
  -7 -17  -1 8.78302 8.59165   1
   7 -17   1 4.64383 9.30677   1
  -7 -17  -1 7.39185 7.51295   2
  -7  17  -1 3.26422 7.36253   2
   7  17   1 3.66032 6.42916   2
   7  17   1 2.72595 7.82071   1
  -8 -17  -1 109.649 22.4343   2
   8 -17   1 107.170 27.8264   1
   8  17   1 80.0760 18.8084   1
  -9 -17  -1 8.59290 8.93146   2
   9 -17   1 -7.6299 6.97279   1
   9  17   1 22.3725 10.8501   1
  -9  17  -1 -2.9747 8.18835   2
  10 -17   1 16.4700 14.8792   1
 -10 -17  -1 22.9581 12.7861   2
  10  17   1 3.78670 8.04067   1
 -10  17  -1 12.6900 13.3620   2
 -11 -17  -1 19.0646 16.8318   2
  11 -17   1 28.0629 19.6382   1
  11  17   1 7.95062 8.88956   1
 -11  17  -1 3.17348 10.9870   2
 -12 -17  -1 36.4651 21.9673   2
  12 -17   1 17.0404 17.9484   1
 -12  17  -1 18.5747 11.4155   2
 -13 -17  -1 5.97113 19.7724   2
 -13  17  -1 -1.4168 12.5787   2
  13  17   1 0.61001 12.8478   1
 -14 -17  -1 37.3619 33.4000   2
  13 -18  -1 18.6591 17.6675   1
 -13  18   1 8.37938 11.8254   2
  13  18  -1 -16.227 13.1029   1
  12 -18  -1 12.4665 13.8567   1
 -12 -18   1 -5.4797 11.8917   2
 -12  18   1 2.33138 11.8246   2
  12  18  -1 -17.229 9.11790   1
  11 -18  -1 6.49762 13.8698   1
 -11  18   1 11.5694 12.1711   2
  11  18  -1 19.5707 9.77064   1
  10 -18  -1 38.5880 15.9815   1
 -10  18   1 27.5358 16.6465   2
  10  18  -1 19.3770 10.1670   1
  -9 -18   1 20.1173 9.16676   1
   9 -18  -1 18.5784 11.3285   1
   9  18  -1 6.10027 7.99092   1
  -9  18   1 19.1705 9.98675   2
  -8 -18   1 8.12244 7.20045   2
   8 -18  -1 28.1378 13.7344   1
  -8  18   1 4.49275 11.1994   2
   8  18  -1 7.51521 7.84170   1
  -7 -18   1 97.7700 22.5232   2
   7 -18  -1 111.230 28.7162   1
  -7  18   1 130.022 31.0693   2
   7  18  -1 126.749 20.8265   1
   7  18  -1 124.607 21.8624   1
  -6 -18   1 254.623 25.5336   2
   6 -18  -1 301.995 43.1191   1
   6  18  -1 235.845 21.6454   1
   6  18  -1 243.430 25.5565   2
   6  18  -1 210.594 21.1106   1
  -6  18   1 238.666 39.1512   2
   5 -18  -1 17.4645 10.6225   1
  -5 -18   1 12.6063 6.48967   2
   5  18  -1 3.50180 5.58483   1
  -5  18   1 -0.0831 7.69113   2
   5  18  -1 2.11031 4.53468   2
   5  18  -1 7.40533 5.90980   1
   4 -18  -1 198.304 31.2122   1
   4 -18  -1 178.923 19.9925   2
  -4 -18   1 185.796 21.4891   2
   4  18  -1 151.192 16.2763   1
  -4  18   1 181.378 32.7151   1
  -4  18   1 189.472 30.0496   2
   4  18  -1 218.531 23.3982   2
   4  18  -1 170.489 17.5239   1
   3 -18  -1 73.4448 16.3884   2
  -3 -18   1 78.0850 16.7241   2
   3 -18  -1 73.5790 18.8406   1
   3  18  -1 68.7652 15.9493   2
   3  18  -1 90.2009 16.8245   1
  -3  18   1 88.4965 19.2681   1
   3  18  -1 82.8308 15.7894   1
  -3  18   1 64.3173 17.7738   2
   2 -18  -1 19.9218 10.8033   1
  -2 -18   1 26.4449 10.8397   2
   2  18  -1 13.5115 6.88141   1
   2  18  -1 25.6052 8.25758   1
  -2  18   1 13.0850 7.25897   1
  -2  18   1 18.7765 9.54585   2
   2  18  -1 45.4747 12.4940   2
   1 -18  -1 69.5610 15.7713   1
   1  18  -1 82.3757 16.1764   1
  -1  18   1 99.7009 19.3401   1
  -1  18   1 61.7118 15.0362   2
   1  18  -1 112.563 20.8046   2
  -1  18   1 83.0154 17.8430   2
   0 -18  -1 39.5049 11.6057   1
   0 -18   1 29.6618 9.92380   1
   0  18  -1 31.4638 10.3477   1
   0  18   1 30.7399 10.6358   2
   0  18  -1 22.9982 8.76380   2
   0  18  -1 27.5740 10.3568   2
   0  18   1 54.4490 13.9694   1
   0  18   1 26.8602 9.92362   2
   1 -18   1 2.65342 6.10989   1
   1  18   1 3.44897 4.36647   2
  -1  18  -1 -3.2668 5.04048   1
   1  18   1 7.48376 6.08189   1
  -1  18  -1 0.66959 4.77015   2
   1  18   1 14.7189 6.67622   2
  -1  18  -1 5.13655 5.81623   2
   2 -18   1 20.1702 8.05151   1
  -2 -18  -1 6.17962 4.08122   2
   2  18   1 15.3875 7.29053   1
   2  18   1 8.93407 6.10323   2
   2  18   1 5.67569 5.90246   1
  -2  18  -1 1.36364 6.43800   2
  -2  18  -1 11.9250 9.06780   2
  -3 -18  -1 8.57015 6.42563   2
   3 -18   1 5.45048 7.57084   1
   3  18   1 8.39458 6.17647   2
   3  18   1 2.22725 5.10696   1
  -3  18  -1 7.76310 8.22315   1
   3  18   1 11.1062 5.68794   1
  -3  18  -1 12.2941 8.31921   2
   4 -18   1 19.5048 9.39740   1
  -4 -18  -1 12.3451 6.50588   2
   4  18   1 8.09315 5.97528   1
   4  18   1 0.32999 5.57463   2
   4  18   1 37.2884 11.1586   1
  -4  18  -1 7.77083 8.70358   2
  -5 -18  -1 0.22377 4.75313   2
   5 -18   1 1.64668 8.20797   1
   5  18   1 14.7256 5.75309   1
   5  18   1 -2.7614 5.25964   2
   5  18   1 7.68569 7.18999   1
  -5  18  -1 -3.2079 6.39504   2
  -6 -18  -1 5.37467 5.63310   2
   6 -18   1 13.5372 9.77853   1
   6  18   1 8.51522 6.92492   2
  -6  18  -1 5.26366 7.14549   2
  -7 -18  -1 12.3450 7.30292   2
  -7 -18  -1 0.79734 6.85904   1
   7 -18   1 -5.7320 9.27463   1
   7  18   1 -4.6107 5.38267   1
  -7  18  -1 19.7939 10.8022   2
   7  18   1 14.9794 6.27512   2
  -8 -18  -1 37.6617 12.6112   2
   8 -18   1 19.9920 11.7639   1
   8  18   1 16.5408 11.3775   1
  -8  18  -1 66.2973 19.9529   2
  -9 -18  -1 24.4202 13.5008   2
   9 -18   1 20.1117 12.3747   1
   9  18   1 24.9095 12.4086   1
  -9  18  -1 13.2260 14.6300   2
  10 -18   1 -8.6698 10.6357   1
 -10 -18  -1 -0.3666 8.60197   2
  10  18   1 17.9104 12.2294   1
 -10  18  -1 3.34775 8.86592   2
  11 -18   1 25.2349 15.8056   1
 -11 -18  -1 6.39193 12.1548   2
 -11  18  -1 29.0811 17.4181   2
  11  18   1 19.1576 9.79436   1
  12 -18   1 14.6673 22.9732   1
  13 -18   1 35.6161 22.3940   1
 -13 -18  -1 -42.470 19.1629   2
 -13  18  -1 5.24751 12.2729   2
  13  18   1 4.63381 19.9200   1
 -14 -18  -1 -13.256 27.3411   2
 -13 -19   1 16.2817 15.5606   2
  13 -19  -1 9.02305 18.3787   1
  13  19  -1 -12.686 14.4381   1
 -13  19   1 5.77712 14.7898   2
  12 -19  -1 -12.481 12.8518   1
 -12 -19   1 27.5182 17.8977   2
 -12  19   1 -3.3787 14.6293   2
  12  19  -1 -16.063 11.9668   1
  11 -19  -1 20.3685 15.0261   1
 -11 -19   1 10.9228 15.5392   2
 -11  19   1 -3.3101 10.0841   2
  11  19  -1 -6.3977 10.9250   1
  10 -19  -1 16.3229 12.8751   1
 -10  19   1 11.7815 12.8352   2
  -9  19   1 -8.7257 9.73139   2
   9  19  -1 8.35880 9.55751   1
  -8 -19   1 3.07752 5.45190   2
   8 -19  -1 9.23063 11.8012   1
   8  19  -1 9.58377 9.85600   1
  -8  19   1 10.0720 6.77506   2
  -7 -19   1 11.5849 6.21952   2
   7 -19  -1 9.66197 11.1116   1
  -7  19   1 -4.7621 10.3324   2
   7  19  -1 14.4163 7.65631   1
   7  19  -1 0.36322 6.81452   1
  -6 -19   1 2.84191 7.02267   2
   6 -19  -1 4.78289 9.77595   1
   6  19  -1 14.3663 7.52690   1
   6  19  -1 13.5323 7.94015   2
  -6  19   1 13.7069 7.49060   2
   6  19  -1 -6.3374 5.52980   1
   5 -19  -1 -4.2919 6.92029   1
  -5 -19   1 -2.8516 4.94387   2
   5  19  -1 0.38215 4.56296   1
   5  19  -1 -1.0905 3.92103   1
  -5  19   1 10.3475 9.27757   2
   5  19  -1 -7.5460 4.65520   2
   4 -19  -1 71.3724 19.4223   1
   4  19  -1 84.4097 19.5616   2
   4  19  -1 56.4314 13.1270   1
   4  19  -1 88.7914 15.1506   1
  -4  19   1 100.130 22.7839   2
   3 -19  -1 110.695 22.6287   1
   3 -19  -1 107.154 20.5361   2
  -3 -19   1 147.523 25.1310   2
  -3  19   1 129.455 25.3096   1
   3  19  -1 142.316 21.8860   1
  -3  19   1 114.307 22.3268   2
   3  19  -1 133.766 26.4704   2
   3  19  -1 147.485 21.6238   1
   2 -19  -1 40.0609 12.1948   1
  -2 -19   1 9.14842 7.55907   2
  -2  19   1 14.3276 6.40493   2
  -2  19   1 12.2863 7.10126   1
   2  19  -1 3.80290 5.03243   2
   2  19  -1 10.7646 5.85785   1
   2  19  -1 2.81113 4.18082   1
   1 -19  -1 56.3373 15.2637   1
  -1  19   1 64.0326 15.5201   2
  -1  19   1 55.7041 15.3212   2
   1  19  -1 50.6195 13.4822   2
   1  19  -1 70.4994 15.8919   1
   0 -19  -1 42.3952 12.9471   1
   0 -19   1 37.5655 12.0618   1
   0  19   1 57.8184 14.8306   2
   0  19  -1 55.9059 13.6198   1
   0  19  -1 61.2488 17.0203   2
   0  19   1 27.7104 10.1188   2
   0  19   1 43.8222 12.7825   1
   0  19  -1 25.7433 9.63816   2
   1 -19   1 8.76919 6.70917   1
   1  19   1 -0.8187 3.66701   2
  -1  19  -1 10.3498 8.17912   2
   1  19   1 -1.4714 3.65068   2
  -1  19  -1 -5.4700 5.84722   2
  -1  19  -1 -3.4877 4.30683   1
   1  19   1 2.50797 4.54545   1
   2 -19   1 97.5475 21.2329   1
   2  19   1 137.867 22.8162   2
  -2  19  -1 85.9782 19.6325   2
  -2  19  -1 129.539 24.6069   1
  -2  19  -1 133.226 24.7766   2
   2  19   1 98.5485 18.9061   1
   2  19   1 133.041 23.0687   1
   3 -19   1 86.1680 18.9848   1
  -3 -19  -1 72.8640 17.3201   2
   3  19   1 79.9351 18.0896   2
   3  19   1 44.0660 12.9622   1
   3  19   1 60.2548 14.3890   1
  -3  19  -1 43.7488 14.2212   1
  -3  19  -1 65.5339 16.8796   2
   4 -19   1 27.7452 12.4677   1
  -4 -19  -1 33.6969 11.7651   2
   4  19   1 44.7291 13.4159   2
  -4  19  -1 29.1428 14.2075   2
   4  19   1 33.4316 12.3184   1
   4  19   1 47.5483 13.8343   1
  -5 -19  -1 14.2122 7.89756   2
   5 -19   1 25.6381 13.8199   1
  -5  19  -1 31.3670 13.6751   2
   5  19   1 30.7532 9.68667   2
   5  19   1 41.2472 12.8658   1
   6 -19   1 -7.7605 7.89399   1
  -6 -19  -1 11.6722 5.31211   2
  -6  19  -1 -7.9294 7.51842   2
   6  19   1 -6.2527 5.43341   1
   6  19   1 2.22709 6.38416   1
   6  19   1 1.75066 5.56486   2
  -7 -19  -1 23.3387 8.57508   2
   7 -19   1 25.1017 14.0432   1
   7  19   1 5.48302 9.31469   1
   7  19   1 3.81934 7.95254   2
  -7  19  -1 42.3058 13.7574   2
  -8 -19  -1 10.6863 7.76559   2
   8 -19   1 7.36288 13.6851   1
   8  19   1 16.1854 8.59606   1
  -8  19  -1 14.6672 11.7638   2
  -9 -19  -1 79.7081 20.6320   2
   9 -19   1 115.774 30.2681   1
  -9  19  -1 48.9372 21.6374   2
   9  19   1 52.0200 18.2599   1
  10 -19   1 25.8313 18.3938   1
 -10 -19  -1 2.52384 9.40166   2
 -10  19  -1 37.6828 13.0960   2
  10  19   1 8.53552 8.58044   1
  11 -19   1 -15.715 13.0240   1
 -11 -19  -1 17.8209 17.5346   2
  11  19   1 9.18977 12.6318   1
  12 -19   1 29.4555 18.0346   1
 -12 -19  -1 16.2166 15.5621   2
  12  19   1 15.6357 16.8817   1
 -13 -19  -1 -10.335 21.7093   2
  13 -19   1 30.4965 29.6872   1
  13  19   1 14.1769 20.6361   1
 -13  19  -1 -29.305 16.8163   2
 -14 -19  -1 0.61632 26.2768   2
 -14 -20   1 -36.448 29.7017   2
 -13 -20   1 42.0363 17.3117   2
  13 -20  -1 52.3934 24.0186   1
 -12 -20   1 -17.124 11.7707   2
 -12  20   1 -28.143 11.1868   2
  12  20  -1 39.2968 19.4571   1
  11 -20  -1 25.3690 13.3359   1
 -11 -20   1 -11.748 10.0063   2
 -11  20   1 18.3881 15.9102   2
  11  20  -1 6.13376 10.0026   1
  10 -20  -1 40.3817 17.2260   1
 -10 -20   1 15.3166 13.1483   2
 -10  20   1 -7.5936 11.7833   2
  10  20  -1 6.76640 7.13423   1
  -9 -20   1 6.14716 9.67400   2
   9 -20  -1 -3.1535 8.92432   1
   9  20  -1 -1.1591 7.57832   1
  -9  20   1 -7.8521 8.59959   2
   8 -20  -1 5.64229 11.4459   1
  -8 -20   1 0.95834 5.39366   2
   8  20  -1 1.50114 8.01867   1
   8  20  -1 0.75473 8.22276   1
  -8  20   1 -1.6646 11.9446   2
  -7 -20   1 5.42324 7.54507   2
   7 -20  -1 10.1495 10.3928   1
  -7  20   1 17.6738 12.1520   2
   7  20  -1 6.71148 6.38895   1
   7  20  -1 29.1778 10.9257   1
   6 -20  -1 14.1544 10.0908   1
  -6 -20   1 -1.0041 5.05427   2
  -6  20   1 9.14895 9.06165   2
   6  20  -1 4.38960 6.86444   1
   6  20  -1 5.57014 5.58052   1
  -5 -20   1 7.45319 8.14362   2
   5 -20  -1 25.7263 13.2690   1
   5  20  -1 1.94439 6.09753   2
   5  20  -1 11.9660 7.09831   1
  -5  20   1 9.95112 8.91631   2
   5  20  -1 9.20354 6.11586   1
  -4 -20   1 108.002 21.4264   2
   4 -20  -1 77.0071 21.0749   1
  -4  20   1 124.784 24.4875   2
   4  20  -1 132.883 25.0015   2
   4  20  -1 133.831 21.1773   1
   4  20  -1 112.786 20.2453   1
  -3 -20   1 119.055 26.6435   2
   3 -20  -1 123.153 22.2028   2
   3 -20  -1 149.058 26.5347   1
   3  20  -1 111.218 20.4729   1
   3  20  -1 139.430 24.7464   2
   3  20  -1 155.882 17.3807   1
  -3  20   1 142.378 27.1172   2
   2 -20  -1 57.2007 17.0397   1
  -2 -20   1 84.2388 22.3015   2
   2  20  -1 65.8966 15.8195   1
  -2  20   1 78.3453 17.7611   2
   2  20  -1 95.0958 20.2186   2
   2  20  -1 98.8713 19.7037   1
  -2  20   1 66.7816 16.0530   1
   1 -20  -1 273.918 26.4675   1
   1  20  -1 295.888 27.8801   2
  -1  20   1 323.778 28.5416   1
  -1  20   1 298.736 31.9921   2
   1  20  -1 352.631 27.7758   1
   0 -20   1 12.8741 7.65403   1
   0 -20  -1 11.1855 8.30209   1
   0  20  -1 19.9327 9.70425   2
   0  20   1 19.1776 7.68685   2
   0  20  -1 16.2098 7.94204   2
   0  20  -1 15.1249 7.81965   1
   0  20   1 14.4316 7.09314   2
   1 -20   1 195.721 22.3623   1
  -1  20  -1 205.696 22.4325   2
   1  20   1 168.757 18.8098   2
  -1  20  -1 211.346 30.3792   2
  -1  20  -1 244.773 28.6320   1
   1  20   1 211.912 21.8299   2
   1  20   1 231.211 22.6380   1
   2 -20   1 64.7319 18.4673   1
  -2  20  -1 68.0888 17.0986   2
   2  20   1 91.7625 17.6295   2
   2  20   1 48.6656 13.9660   1
   2  20   1 105.450 19.7165   1
  -2  20  -1 62.3981 17.1360   2
  -3 -20  -1 12.9978 7.09097   2
   3 -20   1 30.8770 12.7777   1
   3  20   1 6.30803 6.22744   1
  -3  20  -1 15.0468 10.5989   2
   3  20   1 20.5709 9.56862   1
   3  20   1 12.2360 5.93923   2
  -4 -20  -1 44.1978 13.1107   2
   4 -20   1 45.0096 16.1176   1
  -4  20  -1 43.8698 14.5372   2
   4  20   1 62.0734 14.3001   2
   4  20   1 40.7602 11.8884   1
   4  20   1 43.5735 14.2033   1
   5 -20   1 15.1098 10.6008   1
  -5 -20  -1 29.5355 11.9360   2
  -5  20  -1 28.7224 15.5514   2
   5  20   1 30.0692 14.0939   2
   5  20   1 23.2855 13.6921   1
   5  20   1 30.7454 9.97106   1
   6 -20   1 20.0026 11.5717   1
  -6  20  -1 7.94966 8.31138   2
   6  20   1 10.5649 9.56878   1
   6  20   1 14.7668 8.78224   2
   6  20   1 4.38737 6.88498   1
  -7 -20  -1 -1.2840 5.74631   2
   7 -20   1 -4.1134 7.06142   1
   7  20   1 -9.1567 6.24531   1
   7  20   1 -2.0271 5.54890   2
   7  20   1 -6.1069 8.84247   1
  -7  20  -1 -3.1904 6.46512   2
   8 -20   1 -3.2354 10.0051   1
  -8 -20  -1 9.05731 8.27455   2
   8  20   1 13.8437 11.1632   1
  -8  20  -1 -12.298 9.18828   2
   9 -20   1 -9.8029 9.68910   1
  -9  20  -1 -6.3039 8.21704   2
   9  20   1 5.39191 9.60482   1
 -10 -20  -1 22.5666 13.5824   2
  10 -20   1 -5.2978 11.0003   1
 -10  20  -1 9.55865 11.9301   2
  10  20   1 -5.6150 7.91367   1
  11 -20   1 20.8936 15.7078   1
 -11 -20  -1 4.41688 14.4366   2
  11  20   1 17.2515 13.4987   1
  12 -20   1 -4.8203 13.7971   1
 -12 -20  -1 18.1287 14.6560   2
 -12  20  -1 30.7912 22.0714   2
  12  20   1 -2.0263 13.7491   1
 -13 -20  -1 4.18552 23.4129   2
 -13 -21   1 9.27960 19.5823   2
 -12 -21   1 3.74591 14.9710   2
  12 -21  -1 -9.3601 14.4886   1
  12  21  -1 -16.465 8.86406   1
 -12  21   1 -14.852 15.3769   2
 -11 -21   1 0.55079 10.8547   2
  11 -21  -1 26.9015 17.9981   1
  11  21  -1 -6.1816 7.67857   1
 -11  21   1 -14.241 11.2512   2
  10 -21  -1 12.2126 13.9092   1
 -10 -21   1 29.0387 14.4075   2
 -10  21   1 10.5907 12.8256   2
  10  21  -1 10.5540 8.21788   1
   9 -21  -1 3.81038 14.4196   1
  -9 -21   1 -4.0416 5.94833   2
   9  21  -1 5.06062 8.49760   1
   9  21  -1 20.8543 10.7740   1
  -9  21   1 3.70380 9.42060   2
  -8  21   1 11.9199 13.3004   2
   8  21  -1 7.24779 10.2839   1
   8  21  -1 10.0229 7.67288   1
  -7 -21   1 -1.0984 5.02736   2
   7 -21  -1 1.97889 10.2645   1
   7  21  -1 -6.2082 5.86435   1
  -7  21   1 11.9666 8.17234   2
   7  21  -1 1.23738 5.58993   1
   6 -21  -1 92.2904 24.1739   1
  -6 -21   1 109.470 23.5069   2
   6  21  -1 98.4383 19.7507   1
   6  21  -1 98.7097 19.7728   1
  -6  21   1 82.0137 23.5017   2
   5 -21  -1 39.3014 16.6267   1
  -5 -21   1 54.8237 15.8607   2
  -5  21   1 54.2788 18.6045   2
   5  21  -1 78.8319 17.2245   1
   5  21  -1 59.4214 12.8076   1
   5  21  -1 64.9605 16.6728   2
  -4 -21   1 -1.0079 5.48534   2
   4 -21  -1 -5.7699 5.00808   1
   4  21  -1 -9.7291 5.16268   2
   4  21  -1 0.45561 5.39318   1
  -4  21   1 3.40569 7.11126   2
   4  21  -1 -1.3173 5.05122   1
  -3 -21   1 59.4457 16.7042   2
   3 -21  -1 50.0316 14.0024   1
  -3  21   1 90.0511 20.6734   2
   3  21  -1 53.4937 13.9900   1
   3  21  -1 98.7760 20.7574   2
   2 -21  -1 7.39253 7.68996   1
  -2 -21   1 -3.6330 3.96876   2
   2  21  -1 9.49612 5.87734   1
   2  21  -1 22.8266 9.78861   2
   2  21  -1 -1.9679 3.86679   1
  -2  21   1 2.37390 5.50822   2
  -2  21   1 -3.6261 4.60825   2
  -2  21   1 -5.1457 4.93277   1
   1 -21  -1 31.7394 12.1348   1
   1  21  -1 37.1355 13.1748   2
   1  21  -1 64.2329 13.8733   1
  -1  21   1 30.4295 11.6312   1
  -1  21   1 28.3631 10.9800   2
   1  21  -1 47.8845 14.8769   2
   0 -21  -1 42.3575 13.7538   1
   0 -21   1 48.0035 14.3169   1
   0  21  -1 42.8827 13.6144   2
   0  21  -1 52.2792 14.7111   2
   0  21  -1 69.6834 22.9992   1
   0  21   1 55.3582 14.3417   1
   0  21   1 49.5145 16.8884   2
   1 -21   1 46.9999 13.1680   1
   1  21   1 36.1025 12.2663   2
  -1  21  -1 21.9252 10.1065   1
   1  21   1 41.5499 13.6421   2
  -1  21  -1 33.3608 12.7146   2
   1  21   1 34.0026 12.0773   1
  -1  21  -1 13.5919 9.27396   2
   2 -21   1 34.6017 13.6983   1
   2  21   1 40.1017 15.0091   1
  -2  21  -1 35.8422 12.7384   1
   2  21   1 31.0538 11.7745   2
  -2  21  -1 65.0522 18.3714   2
   2  21   1 41.6488 12.9518   2
  -3 -21  -1 33.5737 11.9765   2
   3 -21   1 33.5036 14.1688   1
  -3  21  -1 31.5976 12.0021   2
   3  21   1 37.9917 11.8418   2
   3  21   1 42.8053 15.2838   1
  -4 -21  -1 20.6102 9.38730   2
   4  21   1 10.7299 9.64036   1
   4  21   1 14.1890 7.42592   1
  -4  21  -1 22.8709 12.9564   2
   5 -21   1 0.01227 7.71030   1
  -5 -21  -1 14.3232 7.43819   2
  -5  21  -1 3.90787 8.48340   2
   5  21   1 2.59534 5.82464   1
  -6 -21  -1 14.6915 7.93560   2
  -6  21  -1 27.7513 14.4748   2
   6  21   1 7.24191 8.36249   1
   7 -21   1 4.73854 8.42587   1
  -7 -21  -1 19.2398 8.45387   2
  -7  21  -1 4.43266 8.56694   2
   7  21   1 -8.2875 7.21424   1
   8 -21   1 21.4882 16.1736   1
  -8 -21  -1 -2.5846 7.51317   2
  -8  21  -1 3.03175 9.11374   2
   8  21   1 -3.9054 8.04616   1
  -9 -21  -1 29.1303 11.4473   2
   9 -21   1 6.96657 13.0844   1
   9  21   1 12.4955 12.7928   1
  -9  21  -1 -9.9321 8.78907   2
 -10 -21  -1 8.54629 9.26645   2
  10 -21   1 12.1812 13.0447   1
  10  21   1 -1.2455 9.57591   1
  11 -21   1 -15.003 12.1508   1
 -11 -21  -1 15.5272 14.5102   2
 -11  21  -1 15.2212 11.9660   2
 -12 -21  -1 30.1382 14.3133   2
 -12  21  -1 15.0774 16.4775   2
 -13 -21  -1 28.1028 19.8977   2
  13  21   1 1.72061 16.7880   1
 -13 -22   1 -16.557 20.5871   2
 -12 -22   1 -1.7575 17.1450   2
  12 -22  -1 2.83503 14.2601   1
  12  22  -1 -4.5797 9.74067   1
 -12  22   1 -6.9199 16.4565   2
 -11 -22   1 9.24881 11.8298   2
  11 -22  -1 -8.0968 9.20688   1
 -11  22   1 10.1059 16.0144   2
  11  22  -1 29.3795 14.4080   1
 -10 -22   1 12.7005 11.7224   2
  10 -22  -1 8.82115 15.6382   1
 -10  22   1 21.7038 11.7484   2
   9 -22  -1 6.02133 11.9016   1
  -9 -22   1 10.8640 9.87143   2
  -9  22   1 22.9056 13.7689   2
   9  22  -1 30.6708 12.1708   1
   9  22  -1 10.6111 6.76831   1
  -8 -22   1 4.56994 7.07072   2
   8 -22  -1 -1.1601 8.15878   1
   8  22  -1 -12.842 7.37263   1
  -8  22   1 -8.8406 8.29125   2
   8  22  -1 -6.4542 8.61088   1
   7 -22  -1 30.6116 16.4948   1
  -7  22   1 19.6618 13.5833   2
  -6 -22   1 13.0324 7.57834   2
   6 -22  -1 21.9497 13.5313   1
  -6  22   1 2.83475 11.2461   2
   6  22  -1 12.5412 6.47840   1
   5 -22  -1 5.54810 8.59862   1
   5  22  -1 8.92190 5.72100   1
   5  22  -1 13.9726 6.89206   1
  -5  22   1 16.4184 11.6731   2
   4 -22  -1 4.30513 9.54354   1
  -4 -22   1 -0.0667 7.12263   2
   4  22  -1 0.01888 4.14168   1
   4  22  -1 -13.746 5.95979   2
   4  22  -1 16.4049 8.07023   1
  -4  22   1 2.74741 7.02047   2
  -3 -22   1 49.9412 16.2813   2
   3 -22  -1 26.0339 14.0641   1
  -3  22   1 30.7403 13.0706   2
   3  22  -1 44.0563 15.0993   2
   3  22  -1 34.9898 10.9360   1
   2 -22  -1 70.8059 20.0892   1
  -2 -22   1 82.4970 19.8361   2
  -2  22   1 66.1284 18.4203   2
   2  22  -1 100.962 20.0428   1
   2  22  -1 78.3901 17.0517   1
   2  22  -1 136.023 25.4662   2
  -2  22   1 73.5012 18.6463   2
   1 -22  -1 121.052 23.1807   1
   1  22  -1 179.829 32.2335   1
  -1  22   1 121.170 23.1744   2
  -1  22   1 171.867 29.2029   1
   1  22  -1 161.581 26.8886   2
  -1  22   1 135.229 24.5860   2
   1  22  -1 130.974 24.1143   2
   0 -22   1 327.855 33.3739   1
   0 -22  -1 319.915 28.8563   1
   0  22   1 356.410 30.0211   2
   0  22   1 297.916 28.4027   2
   0  22  -1 343.482 30.6634   2
   0  22  -1 348.474 30.5238   1
   0  22  -1 279.984 27.2331   2
   0  22   1 329.549 29.6926   1
   1 -22   1 236.620 25.2388   1
   1  22   1 204.766 23.6940   1
  -1  22  -1 243.343 35.1510   1
   1  22   1 226.684 37.7558   2
   1  22   1 204.648 22.7342   2
  -1  22  -1 231.039 25.5044   2
   2 -22   1 47.3532 15.9109   1
   2  22   1 38.5259 13.6312   1
   2  22   1 55.9392 15.4273   1
   2  22   1 48.2379 15.7151   2
  -2  22  -1 32.9679 14.5807   2
  -3 -22  -1 23.0361 17.2354   2
   3 -22   1 22.0799 11.1886   1
   3  22   1 40.3112 12.8476   2
   3  22   1 13.9209 11.3377   1
   3  22   1 24.2879 9.21172   1
  -3  22  -1 44.1882 15.2522   2
  -4 -22  -1 11.9616 8.13484   2
   4 -22   1 12.3498 10.1528   1
   4  22   1 1.46914 6.86086   1
  -4  22  -1 4.97980 8.11496   2
   4  22   1 1.85559 8.93592   2
   4  22   1 -2.8977 7.82903   1
   5 -22   1 -2.2606 6.69493   1
  -5 -22  -1 15.5885 7.77206   2
   5  22   1 -5.5003 5.62411   1
  -5  22  -1 -3.7901 5.31158   2
   5  22   1 6.81855 7.60962   2
   5  22   1 -1.8445 6.29227   1
  -6 -22  -1 22.9302 9.37300   2
   6 -22   1 20.8815 12.5130   1
   6  22   1 18.2836 10.1941   1
  -6  22  -1 26.3882 12.3321   2
   6  22   1 39.6925 11.4622   2
   6  22   1 21.5400 9.84993   1
   7 -22   1 -0.4819 9.63476   1
  -7 -22  -1 17.1289 9.12848   2
   7  22   1 35.6108 15.3846   1
  -7  22  -1 21.6066 13.2517   2
  -8 -22  -1 1.42025 7.50430   2
   8 -22   1 6.84938 8.41688   1
   8  22   1 1.41376 8.42288   1
  -8  22  -1 14.5511 11.7265   2
  -9 -22  -1 12.0968 10.0597   2
   9 -22   1 31.7389 14.7824   1
   9  22   1 2.98059 8.12490   1
  10 -22   1 3.43223 11.7676   1
 -10 -22  -1 8.93913 12.9364   2
 -10  22  -1 20.3169 12.6380   2
  10  22   1 -3.5124 10.6907   1
  11 -22   1 8.01725 12.9547   1
 -11  22  -1 30.7875 17.1022   2
 -12 -22  -1 -20.041 17.5182   2
  12 -22   1 11.1625 13.8317   1
  12  22   1 -20.738 12.3488   1
 -12  22  -1 -3.9174 13.8988   2
 -13 -22  -1 -27.504 23.6458   2
  12 -23  -1 13.1196 22.4240   1
 -12 -23   1 0.53344 13.4852   2
 -12  23   1 -2.6477 15.5808   2
  11 -23  -1 14.0608 15.7977   1
 -11 -23   1 12.0738 15.0491   2
  11  23  -1 1.74993 12.9362   1
 -11  23   1 -8.5615 18.1903   2
  10 -23  -1 0.49856 13.1093   1
  10  23  -1 -11.366 8.33084   1
 -10  23   1 -13.969 9.84919   2
   9 -23  -1 8.23957 11.3049   1
  -9 -23   1 6.75448 9.19859   2
   9  23  -1 -5.0210 10.3899   1
  -9  23   1 12.8478 10.4576   2
   9  23  -1 -5.2993 7.18926   1
  -8 -23   1 7.09048 8.72116   2
   8 -23  -1 -4.2179 9.88092   1
   8  23  -1 11.6523 7.46288   1
  -8  23   1 23.3601 12.8805   2
   8  23  -1 31.6342 11.2379   1
   7 -23  -1 47.2222 29.4982   1
   7  23  -1 65.6914 16.0294   1
   7  23  -1 74.6008 16.3855   1
  -7  23   1 133.590 48.3703   2
  -6 -23   1 0.69053 8.64491   2
   6 -23  -1 7.60308 11.5992   1
  -6  23   1 -13.177 7.05306   2
  -5 -23   1 8.61667 8.46118   2
   5 -23  -1 29.7298 14.9047   1
  -5  23   1 36.3395 14.7314   2
   5  23  -1 9.99712 9.09643   1
   5  23  -1 23.8606 8.80357   1
   4 -23  -1 7.11309 8.01668   1
  -4  23   1 1.85188 6.68108   2
   4  23  -1 4.30655 5.53507   1
   4  23  -1 9.50074 8.20474   1
   3 -23  -1 -3.0478 8.61363   1
  -3 -23   1 27.5036 10.9188   2
  -3  23   1 12.2496 10.7407   2
   3  23  -1 24.2195 9.79157   2
   3  23  -1 23.4449 10.6842   1
   3  23  -1 9.14335 7.40165   1
   2 -23  -1 190.994 30.9500   1
   2  23  -1 211.571 24.9810   2
   2  23  -1 238.020 28.0050   1
  -2  23   1 225.794 26.2213   2
   1 -23  -1 55.3755 16.6575   1
  -1  23   1 98.5344 21.4331   2
   1  23  -1 85.5259 19.5758   1
   1  23  -1 93.5686 20.8037   2
   1  23  -1 102.703 21.9759   2
  -1  23   1 70.6922 15.8618   2
   0 -23   1 14.9295 8.27583   1
   0 -23  -1 15.6225 9.51384   1
   0  23   1 21.4212 10.7063   1
   0  23  -1 12.4265 8.13545   1
   0  23   1 10.8540 9.31942   2
   0  23   1 10.0003 6.93569   2
   0  23  -1 17.3584 10.0483   2
   1 -23   1 154.876 26.8428   1
   1  23   1 163.114 27.5868   2
  -1  23  -1 185.768 30.0732   1
  -1  23  -1 132.932 25.9402   2
   1  23   1 137.983 25.1383   1
   1  23   1 195.535 23.2628   1
   1  23   1 172.338 27.4874   2
   2 -23   1 142.394 27.5418   1
   2  23   1 86.4391 20.8542   1
   2  23   1 105.223 21.7358   2
   2  23   1 141.568 25.1418   1
  -2  23  -1 142.428 27.6313   2
   2  23   1 135.874 24.4002   2
   3 -23   1 19.8688 12.9343   1
  -3 -23  -1 5.40877 6.68685   2
   3  23   1 6.90673 7.49319   1
  -3  23  -1 1.84374 7.35519   2
   3  23   1 10.1235 6.73186   2
   4 -23   1 32.3071 13.2842   1
  -4 -23  -1 6.16894 7.70288   2
   4  23   1 23.1801 11.3123   1
   4  23   1 14.5544 7.89037   2
  -4  23  -1 17.2842 12.4000   2
   4  23   1 23.3939 8.48419   1
  -5 -23  -1 31.7718 11.8614   2
   5 -23   1 36.0839 15.7701   1
   5  23   1 63.3744 16.7166   2
   5  23   1 55.8329 16.3905   1
  -5  23  -1 30.9614 13.1761   2
   5  23   1 70.9338 17.4752   1
  -6 -23  -1 15.0276 7.80231   2
   6 -23   1 -10.823 8.04924   1
   6  23   1 6.55544 6.99154   1
  -6  23  -1 18.1520 12.1159   2
   7 -23   1 0.86007 9.75075   1
   7  23   1 13.8176 7.28024   1
  -7  23  -1 0.71541 8.18169   2
  -8 -23  -1 1.72155 7.83404   2
   8 -23   1 12.7754 13.1815   1
  -8  23  -1 11.0853 12.2466   2
  -9 -23  -1 11.4764 13.1606   2
   9 -23   1 9.35764 10.8691   1
   9  23   1 12.1121 11.3489   1
  -9  23  -1 6.13895 11.8925   2
 -10 -23  -1 5.20449 10.4363   2
  10 -23   1 43.5569 21.1231   1
  10  23   1 -14.216 10.0937   1
 -10  23  -1 8.94269 14.3719   2
 -11 -23  -1 5.04762 13.5232   2
  11 -23   1 -8.4190 13.8394   1
 -11  23  -1 33.9958 21.1748   2
 -12 -23  -1 -26.278 17.2499   2
  12 -23   1 40.2779 18.8613   1
  12  23   1 -2.6445 13.9898   1
 -12  23  -1 8.60745 20.6537   2
 -13 -23  -1 -33.841 23.5782   2
 -13 -24   1 7.66091 28.2318   2
 -12 -24   1 5.83579 17.4834   2
  12 -24  -1 3.75805 13.3127   1
 -12  24   1 -5.4248 12.1922   2
  11 -24  -1 52.2291 29.2493   1
 -11 -24   1 7.89276 14.7245   2
  11  24  -1 3.89348 9.90083   1
 -11  24   1 -9.0998 12.4637   2
 -10 -24   1 2.29159 15.3152   2
  10 -24  -1 -4.4857 8.73237   1
  10  24  -1 -1.5612 8.62329   1
 -10  24   1 5.55024 8.36233   2
  -9 -24   1 -10.575 8.40807   2
   9 -24  -1 22.3242 13.2109   1
  -9  24   1 -11.556 14.9198   2
   9  24  -1 -13.254 7.26546   1
  -8 -24   1 30.0844 11.0478   2
   8 -24  -1 24.3524 15.9150   1
  -8  24   1 3.72425 8.68752   2
   8  24  -1 13.6561 9.37461   1
   8  24  -1 6.92549 9.57339   1
  -7 -24   1 -1.3494 4.09359   2
   7 -24  -1 16.4749 11.8492   1
   7  24  -1 -7.5254 7.97304   1
   7  24  -1 4.44061 5.88459   1
  -7  24   1 4.48912 9.67323   2
  -6 -24   1 -1.4319 5.58340   2
   6 -24  -1 -13.008 7.35461   1
  -6  24   1 0.34073 8.51947   2
   6  24  -1 5.32113 5.99981   1
   6  24  -1 -2.9991 7.63625   1
   5 -24  -1 12.8768 9.39528   1
  -5 -24   1 14.5017 9.60971   2
  -5  24   1 38.9586 15.9394   2
   5  24  -1 12.2185 11.3301   1
   5  24  -1 16.9276 9.27398   1
   4 -24  -1 52.5713 17.2314   1
  -4 -24   1 38.9746 14.3866   2
   4  24  -1 48.3867 17.1567   1
   3 -24  -1 142.210 28.6046   1
  -3 -24   1 160.912 29.1617   2
   3  24  -1 131.722 28.9405   1
   3  24  -1 152.592 25.4632   1
  -3  24   1 93.3307 23.2440   2
   2  24  -1 8.62735 9.47517   1
   2  24  -1 -2.7923 6.47128   1
  -2  24   1 26.9554 11.5328   2
   1 -24  -1 8.11619 8.87153   1
   1  24  -1 8.96016 7.70564   1
  -1  24   1 10.7675 8.79861   2
   1  24  -1 -0.6253 7.35934   2
   0 -24   1 3.96264 6.47280   1
   0  24  -1 5.24262 8.66454   2
   0  24   1 -7.4537 5.55468   2
   1 -24   1 49.7259 15.9434   1
   1  24   1 59.4029 16.5020   2
   1  24   1 50.3122 15.6787   1
   1  24   1 41.2369 14.5368   2
   1  24   1 58.6990 18.0738   1
  -1  24  -1 51.6419 15.9957   2
   2 -24   1 147.825 28.7183   1
   2  24   1 176.061 28.4570   2
   2  24   1 186.627 29.5989   2
   2  24   1 181.464 29.6206   1
  -2  24  -1 165.238 30.2444   2
   2  24   1 223.851 33.1663   1
   3 -24   1 26.9216 14.8514   1
  -3  24  -1 21.0501 11.2491   2
   3  24   1 31.8372 11.2832   1
   3  24   1 16.0966 9.81892   2
   3  24   1 23.1963 13.8954   1
  -4 -24  -1 44.6165 13.4862   2
   4 -24   1 17.1099 13.3447   1
   4  24   1 25.1981 13.9677   2
  -4  24  -1 40.4292 17.6892   2
   4  24   1 34.9979 15.5523   1
   4  24   1 25.6007 12.3150   1
  -5 -24  -1 3.72235 6.92580   2
   5 -24   1 -5.4492 8.56114   1
   5  24   1 10.4431 8.31318   1
  -5  24  -1 2.36042 5.88747   2
  -6 -24  -1 3.61624 7.06882   2
   6 -24   1 0.44820 7.72518   1
  -6  24  -1 4.70911 8.11035   2
  -7 -24  -1 14.2940 11.5595   2
   7 -24   1 38.5166 18.6454   1
  -7  24  -1 -3.7088 9.65715   2
   7  24   1 20.6243 10.5867   1
   8 -24   1 2.16951 8.79309   1
  -8 -24  -1 -4.9898 8.18920   2
   8  24   1 8.33125 11.3886   1
  -8  24  -1 22.0645 12.0607   2
   9 -24   1 1.44646 11.2676   1
  -9 -24  -1 12.5720 10.5892   2
  -9  24  -1 0.93018 10.6739   2
   9  24   1 7.92022 11.4855   1
  10 -24   1 45.5991 22.9135   1
 -10 -24  -1 -2.4969 11.0732   2
 -10  24  -1 -16.542 8.13495   2
  10  24   1 4.30357 11.6262   1
  11 -24   1 7.96933 15.4048   1
 -11 -24  -1 -22.603 15.7441   2
 -11  24  -1 -14.099 9.52228   2
  11  24   1 -7.1369 10.6028   1
 -12 -24  -1 -29.751 17.2313   2
  12  24   1 -30.003 14.8356   1
 -13 -25   1 65.0300 30.0638   2
 -12 -25   1 19.1861 14.9373   2
  11 -25  -1 -1.3668 19.1731   1
 -11 -25   1 -19.716 12.6913   2
  11  25  -1 13.4359 11.9149   1
 -11  25   1 16.8851 16.6534   2
 -10 -25   1 -0.8775 14.5884   2
  10 -25  -1 3.85308 13.2204   1
  10  25  -1 -10.206 9.79383   1
 -10  25   1 24.2860 14.6753   2
   9 -25  -1 -0.2482 13.6496   1
  -9 -25   1 11.6341 11.6237   2
  -9  25   1 11.6818 12.8978   2
   9  25  -1 16.5480 9.96921   1
   8 -25  -1 -7.0635 7.55049   1
  -8 -25   1 4.00528 8.00196   2
  -8  25   1 -0.1049 7.78055   2
   8  25  -1 13.4664 10.2944   1
   8  25  -1 20.5983 11.9203   1
   7 -25  -1 40.0384 21.1435   1
   7  25  -1 63.8937 15.1799   1
  -7  25   1 33.8779 14.3117   2
   7  25  -1 12.8489 10.9784   1
   6 -25  -1 52.3992 19.6982   1
  -6 -25   1 26.3843 10.8896   2
   6  25  -1 53.7352 14.9389   1
  -6  25   1 11.6492 13.1151   2
   6  25  -1 15.0139 10.7907   1
  -5 -25   1 61.1319 18.7914   2
   5 -25  -1 41.6812 19.8476   1
  -5  25   1 56.0163 19.7216   2
   5  25  -1 88.5979 19.4300   1
   5  25  -1 50.3781 14.4102   1
  -4 -25   1 7.84941 7.44444   2
   4 -25  -1 1.17955 7.61343   1
  -4  25   1 -8.5884 7.01094   2
   4  25  -1 17.6523 7.76281   1
   4  25  -1 -8.5005 7.60536   1
   3 -25  -1 51.3544 18.5161   1
  -3 -25   1 91.7693 23.1489   2
   3  25  -1 87.9059 18.8006   1
   3  25  -1 102.854 20.6462   1
  -3  25   1 60.3182 18.0726   2
   2 -25  -1 1.14933 7.71143   1
   2  25  -1 23.9985 11.1078   2
  -2  25   1 10.3420 10.4568   2
   2  25  -1 -3.5710 5.69246   1
   1 -25  -1 3.12821 8.63884   1
  -1 -25   1 5.98363 5.99690   1
   1  25  -1 -1.8838 4.95887   2
  -1  25   1 11.4501 11.2989   2
   1  25  -1 5.77383 8.39785   1
   0 -25   1 229.713 33.8566   1
   0 -25  -1 250.133 27.3957   1
   0  25  -1 241.646 27.4793   2
   0  25   1 223.132 25.9103   2
   1 -25   1 5.70373 6.89099   1
   1  25   1 -8.5198 4.85975   1
  -1  25  -1 3.04881 7.27880   2
   1  25   1 3.26695 6.45349   2
   2 -25   1 128.491 26.4538   1
   2  25   1 123.090 25.8609   2
   2  25   1 131.876 26.4841   1
   2  25   1 102.650 22.6669   2
  -2  25  -1 95.6128 24.2563   2
   3 -25   1 0.90533 8.43814   1
   3  25   1 15.6238 8.56024   2
  -3  25  -1 -7.0914 6.80468   2
   3  25   1 -0.0167 5.60453   2
   3  25   1 16.0084 11.5004   1
   4 -25   1 40.5390 17.2819   1
   4  25   1 46.8950 14.7863   1
  -4  25  -1 50.4337 16.6184   2
   5 -25   1 7.09827 8.66475   1
  -5 -25  -1 0.45562 7.10040   2
   5  25   1 0.34366 7.47340   1
  -5  25  -1 7.55417 10.8948   2
  -6 -25  -1 14.0933 9.99604   2
   6  25   1 1.11730 8.48989   1
  -6  25  -1 9.21482 16.0368   2
   7 -25   1 36.1260 17.0243   1
  -7 -25  -1 12.3408 10.7513   2
  -7  25  -1 9.04911 10.2986   2
   7  25   1 21.9719 12.6074   1
   8 -25   1 18.2312 12.3734   1
  -8 -25  -1 -6.1372 9.46941   2
   8  25   1 0.03622 6.96776   1
  -8  25  -1 18.1032 14.2320   2
   9 -25   1 -14.089 10.0756   1
  -9 -25  -1 -4.9640 9.23570   2
  -9  25  -1 30.0445 14.5002   2
  10 -25   1 3.99931 15.5845   1
 -10 -25  -1 17.3608 12.5700   2
  10  25   1 10.0814 12.5202   1
 -10  25  -1 -8.1897 12.3589   2
  11 -25   1 17.2856 17.0598   1
 -11 -25  -1 -2.1801 15.0534   2
 -11  25  -1 15.1993 15.3232   2
 -12 -25  -1 14.1898 22.7609   2
 -13 -26   1 47.3108 49.7691   2
 -12 -26   1 48.3374 19.6141   2
  11 -26  -1 27.6221 16.3498   1
  11  26  -1 45.3054 15.4166   1
 -10 -26   1 21.9159 11.1227   2
  10 -26  -1 22.5350 17.4670   1
  10  26  -1 -6.7759 12.0468   1
 -10  26   1 25.9417 13.9358   2
   9 -26  -1 22.9299 15.7527   1
   9  26  -1 -9.7710 7.77927   1
  -9  26   1 -7.7514 9.22165   2
   8 -26  -1 -1.1256 11.5688   1
  -8 -26   1 29.4372 19.3319   2
   8  26  -1 -1.5893 7.36247   1
  -8  26   1 -1.4525 8.55797   2
   7 -26  -1 11.6402 13.0422   1
   7  26  -1 18.6478 11.2480   1
  -7  26   1 23.5252 12.6712   2
   6 -26  -1 23.8449 11.4090   1
  -6 -26   1 15.3501 10.5506   2
  -6  26   1 -4.3558 9.27940   2
   6  26  -1 35.1513 12.3364   1
   5 -26  -1 8.99823 11.8746   1
  -5 -26   1 7.72359 8.03675   2
   5  26  -1 5.96190 7.27451   1
   5  26  -1 -2.7207 8.49973   1
  -5  26   1 12.1083 9.29317   2
  -4 -26   1 17.5031 12.0007   2
   4 -26  -1 59.7017 19.9991   1
  -4  26   1 16.4105 10.5816   2
   4  26  -1 25.0759 9.97152   1
   4  26  -1 20.8403 11.0338   1
   3 -26  -1 43.2968 17.5117   1
  -3 -26   1 13.5273 11.8899   2
  -3  26   1 18.5096 11.1103   2
   3  26  -1 19.3644 8.88168   1
   3  26  -1 25.4925 9.68573   1
   2 -26  -1 99.1869 23.1967   1
   2  26  -1 97.8827 22.3970   1
   2  26  -1 109.504 25.2678   2
  -2  26   1 92.0150 22.4034   2
  -1 -26   1 109.569 21.9986   1
   1 -26  -1 116.315 24.5258   1
   1  26  -1 121.583 26.0888   2
  -1  26   1 122.105 26.4889   2
   0 -26   1 69.6711 18.3870   1
   0 -26  -1 46.3153 15.6254   1
   0  26  -1 52.7085 17.5813   2
   0  26   1 78.4792 20.7908   2
   1 -26   1 -5.2290 7.57369   1
  -1  26  -1 14.2272 8.75898   2
   1  26   1 6.13415 8.95145   1
   1  26   1 12.0987 10.2796   2
   2 -26   1 31.9725 13.9782   1
   2  26   1 50.9109 18.3676   2
  -2  26  -1 42.4346 18.1331   2
   2  26   1 40.9717 16.9248   1
   3 -26   1 140.003 27.5058   1
   3  26   1 157.962 30.0128   1
   3  26   1 148.346 27.5940   2
  -3  26  -1 162.054 30.8821   2
   4 -26   1 19.1828 12.4316   1
  -4 -26  -1 25.6474 11.3545   2
  -4  26  -1 21.2298 13.8833   2
   4  26   1 33.7146 14.4349   1
   5 -26   1 73.6318 24.3315   1
  -5 -26  -1 45.6217 14.0893   2
  -5  26  -1 63.1395 21.3489   2
   5  26   1 65.2254 19.3388   1
  -6 -26  -1 0.92335 8.56468   2
   6 -26   1 44.2156 17.2529   1
   6  26   1 6.95701 8.71643   1
  -6  26  -1 4.04732 9.74894   2
  -7 -26  -1 22.4145 12.0529   2
   7 -26   1 16.7233 13.5793   1
   7  26   1 9.15950 11.8853   1
  -7  26  -1 15.6462 14.5745   2
  -8 -26  -1 25.9577 13.5120   2
   8 -26   1 24.6196 15.2029   1
  -8  26  -1 53.4591 20.6330   2
   8  26   1 12.8669 11.8911   1
  -9 -26  -1 -5.3081 11.1966   2
   9 -26   1 0.88445 11.3637   1
  -9  26  -1 1.98811 11.2004   2
 -10 -26  -1 13.9553 18.1656   2
  10  26   1 6.75676 12.8792   1
 -12 -26  -1 13.2354 17.3094   2
 -12 -27   1 -9.0892 20.0617   2
  11 -27  -1 7.45065 17.3164   1
 -11 -27   1 1.43612 13.8145   2
 -11  27   1 32.1756 18.5408   2
 -10 -27   1 2.82958 14.2007   2
  10  27  -1 -20.342 9.97023   1
 -10  27   1 39.9572 28.8920   2
   9 -27  -1 16.2795 17.6934   1
  -9  27   1 7.05368 12.7951   2
   9  27  -1 34.2979 13.6618   1
   8 -27  -1 8.14564 13.8606   1
  -8 -27   1 -5.4148 7.66521   2
  -8  27   1 17.9986 14.8303   2
   8  27  -1 12.7898 9.27993   1
   7 -27  -1 70.8344 23.8665   1
   7  27  -1 50.2304 14.8249   1
  -7  27   1 67.8962 19.7026   2
  -6 -27   1 -6.3715 7.31314   2
   6 -27  -1 -6.7190 8.06297   1
   6  27  -1 -20.136 10.4411   1
   6  27  -1 8.96245 8.58399   1
  -6  27   1 12.3630 12.9316   2
  -5 -27   1 70.1586 20.3216   2
   5 -27  -1 44.0204 21.1953   1
   5  27  -1 54.3234 15.6630   1
  -5  27   1 106.204 26.3814   2
   5  27  -1 78.7121 20.1865   1
   4 -27  -1 -9.0191 6.65172   1
  -4 -27   1 6.35058 9.25618   2
  -4  27   1 0.63464 9.37946   2
   4  27  -1 7.31880 8.87367   1
   4  27  -1 9.42443 9.86432   1
   3 -27  -1 76.6365 22.0609   1
   3  27  -1 78.0754 23.2880   1
   3  27  -1 88.9132 20.6269   1
  -3  27   1 102.030 26.3443   2
   2 -27  -1 197.759 32.6035   1
   2  27  -1 167.252 30.1805   2
  -2  27   1 219.970 35.9708   2
   2  27  -1 206.410 33.3325   1
  -1 -27   1 0.33901 6.07729   1
   1 -27  -1 -1.3090 6.44606   1
  -1  27   1 7.03351 9.20360   2
   1  27  -1 15.3674 9.47260   2
   0 -27  -1 28.4228 12.4256   1
   0 -27   1 28.2982 12.2330   1
   0  27  -1 8.91192 11.8012   2
   0  27   1 25.9235 14.2007   2
   1 -27   1 1.58619 7.39471   1
   1  27   1 13.2973 10.6727   2
  -1  27  -1 9.09450 10.0038   2
   1  27   1 30.2110 13.8561   1
   2 -27   1 25.9777 12.9175   1
   2  27   1 5.03735 9.00516   2
   2  27   1 19.1299 9.99817   1
  -2  27  -1 6.61782 11.0360   2
   3 -27   1 29.5432 14.6162   1
   3  27   1 14.4547 11.0172   1
  -3  27  -1 13.6251 8.64604   2
   3  27   1 45.3018 14.2647   2
   4 -27   1 25.9456 14.6697   1
   4  27   1 19.3725 8.49825   1
  -4  27  -1 18.3045 11.9616   2
  -5 -27  -1 11.1091 9.60162   2
   5  27   1 5.83882 8.36007   1
  -5  27  -1 1.91864 9.04901   2
   6 -27   1 8.03640 14.1244   1
  -6 -27  -1 19.7017 10.3307   2
  -6  27  -1 26.7287 11.7397   2
   6  27   1 13.1489 8.52949   1
   7 -27   1 16.6491 13.3498   1
  -7 -27  -1 25.3076 10.9231   2
   7  27   1 13.4237 10.3875   1
  -7  27  -1 1.66678 8.25358   2
   8 -27   1 20.3210 15.3217   1
  -8 -27  -1 3.69177 10.3378   2
   8  27   1 5.11042 10.1101   1
  -8  27  -1 36.2827 14.9243   2
   9 -27   1 0.38401 12.2117   1
  -9 -27  -1 -15.499 10.8603   2
   9  27   1 -0.5302 12.7813   1
  -9  27  -1 -15.066 11.9246   2
  10 -27   1 28.3012 17.4286   1
 -10 -27  -1 1.47847 15.0479   2
  10  27   1 35.1646 17.2207   1
 -10  27  -1 20.4441 15.0353   2
 -11  27  -1 14.1680 33.0541   2
  11  27   1 29.3959 17.9477   1
 -12 -27  -1 -32.016 24.5839   2
 -12 -28   1 8.94756 20.9038   2
 -11 -28   1 15.6186 15.3784   2
  10 -28  -1 15.5684 19.9220   1
 -10 -28   1 -8.7008 12.2641   2
 -10  28   1 89.2158 30.6486   2
  -9 -28   1 -9.3350 12.5353   2
   9 -28  -1 -7.9174 12.4995   1
  -9  28   1 26.5865 12.6074   2
   9  28  -1 -17.326 8.50960   1
   8 -28  -1 -12.208 9.46416   1
  -8 -28   1 -1.5047 10.4193   2
  -8  28   1 5.36072 12.7585   2
   8  28  -1 -7.2512 7.97334   1
   7 -28  -1 11.6899 9.88707   1
  -7  28   1 26.3981 15.0484   2
   7  28  -1 13.1523 10.8311   1
   6 -28  -1 21.4458 15.1432   1
  -6 -28   1 14.5197 9.07627   2
  -6  28   1 11.1104 11.0775   2
   6  28  -1 13.7606 7.98738   1
   5 -28  -1 -9.8211 8.73593   1
  -5 -28   1 6.89265 9.00874   2
   5  28  -1 2.72118 5.57032   1
  -5  28   1 2.65950 10.0224   2
   4 -28  -1 56.4949 19.7586   1
  -4 -28   1 83.9192 23.4658   2
  -4  28   1 41.4371 17.3473   2
   4  28  -1 59.5681 16.5460   1
   3 -28  -1 43.4733 18.2994   1
   3  28  -1 45.4211 13.1176   1
   3  28  -1 43.3421 15.4600   2
  -3  28   1 26.0730 14.9877   2
   2 -28  -1 59.8655 19.9636   1
   2  28  -1 53.4519 18.3959   1
  -2  28   1 38.0052 14.9506   2
   2  28  -1 53.8427 18.1246   2
   1 -28  -1 18.8335 11.6460   1
  -1 -28   1 28.9059 12.6412   1
   1  28  -1 21.5302 13.0992   2
  -1  28   1 23.4653 13.1131   2
   0 -28   1 1.59180 7.27690   1
   0 -28  -1 4.40002 7.77922   1
   0  28   1 0.27190 6.95730   2
   0  28  -1 -3.4299 8.17423   2
   1 -28   1 5.36578 7.88370   1
  -1  28  -1 5.06266 9.19732   2
   1  28   1 9.30432 10.4943   2
   1  28   1 -2.8568 7.67660   1
   2 -28   1 23.7275 12.7217   1
   2  28   1 3.83785 10.8296   1
  -2  28  -1 23.7107 13.9863   2
   2  28   1 16.2419 9.94358   2
   3 -28   1 170.370 33.6628   1
  -3  28  -1 122.260 27.5555   2
   3  28   1 107.849 26.8827   1
   3  28   1 112.113 24.8993   2
   4 -28   1 10.1413 12.3994   1
  -4  28  -1 8.57129 11.1052   2
   4  28   1 9.69890 8.55781   2
   4  28   1 18.5253 10.6739   1
   5 -28   1 4.61103 11.2726   1
  -5 -28  -1 -0.4392 9.04401   2
  -5  28  -1 12.0388 11.6183   2
   5  28   1 -9.4576 7.49788   1
  -6 -28  -1 3.17833 7.96146   2
   6  28   1 12.0046 8.42440   1
  -6  28  -1 -2.4682 12.2760   2
   7 -28   1 -2.3902 7.65917   1
  -7 -28  -1 17.2009 13.1418   2
  -7  28  -1 -3.0510 11.1172   2
   7  28   1 14.6336 10.6090   1
   8 -28   1 89.6142 29.6645   1
  -8 -28  -1 20.3794 14.0470   2
  -8  28  -1 43.3281 18.2402   2
   8  28   1 35.1274 16.0700   1
  -9 -28  -1 1.51126 10.0916   2
   9 -28   1 6.67999 12.6966   1
  -9  28  -1 -2.2725 12.8064   2
   9  28   1 16.1064 12.5508   1
  10 -28   1 -3.8275 12.9431   1
 -10 -28  -1 -16.582 12.6643   2
  10  28   1 31.1443 18.3228   1
 -10  28  -1 18.4977 13.0433   2
 -11 -28  -1 42.5065 21.5440   2
  11  28   1 9.95750 15.8293   1
 -12 -29   1 -30.488 24.1936   2
 -11 -29   1 32.5536 18.3446   2
 -10 -29   1 17.8248 16.2475   2
  10 -29  -1 0.96618 17.7220   1
  10  29  -1 12.9059 15.2827   1
 -10  29   1 61.2666 18.6243   2
  -9 -29   1 9.76119 12.3939   2
  -9  29   1 -2.8177 13.0737   2
   9  29  -1 -8.7063 9.02382   1
  -8 -29   1 17.9618 13.0967   2
   8 -29  -1 17.9958 17.2735   1
   8  29  -1 14.9407 12.2622   1
  -8  29   1 31.3714 18.3536   2
  -7 -29   1 19.7125 10.0489   2
   7 -29  -1 14.5405 15.0391   1
   7  29  -1 -1.5658 9.12205   1
  -7  29   1 -1.4604 9.98473   2
  -6 -29   1 4.58527 6.40299   2
   6 -29  -1 -5.7075 11.1879   1
  -6  29   1 8.76987 9.85882   2
   6  29  -1 10.8691 8.29040   1
  -5 -29   1 12.2853 10.8291   2
   5 -29  -1 26.4346 14.2317   1
  -5  29   1 6.05174 8.88197   2
   5  29  -1 7.86749 6.42630   1
   4  29  -1 51.9055 16.2699   1
  -4  29   1 24.0876 14.2366   2
   3  29  -1 19.5199 9.73417   2
   3  29  -1 40.3928 11.8091   1
  -3  29   1 21.5044 13.7206   2
   2 -29  -1 72.2488 22.3753   1
  -2  29   1 52.6472 19.0194   2
   2  29  -1 118.878 27.6505   2
  -1 -29   1 18.9727 7.18738   1
   1 -29  -1 35.0739 12.3933   1
   1  29  -1 2.58438 7.90057   2
  -1  29   1 2.11163 7.97679   2
   0 -29   1 59.4371 18.4339   1
   0 -29  -1 85.4519 23.9833   1
   0  29  -1 83.3952 22.8168   2
   0  29   1 104.192 25.1668   2
   1 -29   1 8.26132 10.2225   1
   1  29   1 -2.0866 8.88241   2
  -1  29  -1 17.2482 12.5407   2
   1  29   1 8.80522 10.9585   1
   2 -29   1 116.633 26.2117   1
  -2  29  -1 142.185 31.1758   2
   2  29   1 91.2474 23.5014   1
   2  29   1 108.866 24.7258   2
   3 -29   1 30.6176 15.5167   1
   3  29   1 58.0268 17.7967   2
  -3  29  -1 23.7202 14.3965   2
   3  29   1 56.4076 17.6579   1
  -4  29  -1 17.8964 12.8777   2
   4  29   1 2.43403 11.3647   1
   4  29   1 2.51685 8.95239   2
   5 -29   1 -1.9272 12.9524   1
   5  29   1 0.94078 7.83585   1
  -5  29  -1 -1.0006 8.91082   2
  -6 -29  -1 6.55123 9.31328   2
   6 -29   1 -6.4701 12.4404   1
   6  29   1 20.4360 11.0077   1
  -6  29  -1 0.44412 10.4375   2
  -7 -29  -1 1.11458 9.62632   2
   7 -29   1 7.33030 12.6559   1
  -7  29  -1 13.2652 13.9684   2
   7  29   1 -10.765 9.44915   1
  -8 -29  -1 11.7328 13.2469   2
   8 -29   1 17.8449 18.1120   1
   8  29   1 -7.2240 10.2884   1
  -8  29  -1 14.5492 12.0448   2
   9 -29   1 15.7466 17.7342   1
   9  29   1 -13.102 11.4473   1
 -10 -29  -1 60.2875 19.7147   2
 -10  29  -1 54.7852 19.6654   2
  10  29   1 0.50885 15.7770   1
 -11 -29  -1 -37.775 19.4427   2
 -11 -30   1 -24.271 17.7397   2
 -10 -30   1 1.57973 14.5328   2
  10 -30  -1 -2.9739 15.1619   1
 -10  30   1 29.4612 14.9549   2
  -9 -30   1 38.4255 16.8114   2
   9 -30  -1 2.16615 15.8750   1
  -9  30   1 31.6375 19.6642   2
   8 -30  -1 20.9640 17.5767   1
  -8 -30   1 13.4963 15.6709   2
  -8  30   1 11.1436 13.9383   2
   8  30  -1 6.49058 10.5787   1
   7 -30  -1 16.4426 13.0889   1
  -7  30   1 52.4287 20.6989   2
   7  30  -1 -7.7140 9.36831   1
  -6 -30   1 -20.004 8.57474   2
   6 -30  -1 12.6470 11.0467   1
  -6  30   1 -14.075 11.0014   2
   6  30  -1 -9.4430 7.61599   1
  -5 -30   1 1.80616 9.71954   2
   5 -30  -1 -9.1728 10.2805   1
   5  30  -1 -5.4501 8.50055   1
  -5  30   1 21.6069 12.0699   2
   4 -30  -1 -7.4687 9.99908   1
   4  30  -1 16.9888 11.0290   1
  -4  30   1 18.7535 10.9472   2
   3 -30  -1 0.06475 9.32114   1
   3  30  -1 -1.5667 7.98763   2
  -3  30   1 -8.3018 5.64319   2
   3  30  -1 3.77201 7.01407   1
   2 -30  -1 170.103 32.8058   1
   2  30  -1 198.478 35.3060   2
  -2  30   1 160.973 33.4679   2
   2  30  -1 175.351 32.5862   1
   1 -30  -1 15.4622 8.56868   1
  -1  30   1 4.18263 9.53569   2
   1  30  -1 -1.9707 7.47122   2
   0 -30  -1 -3.1915 7.75607   1
   0 -30   1 7.26868 8.73586   1
   0  30  -1 9.43955 10.0586   2
   0  30   1 9.31222 10.4786   2
   1 -30   1 26.8250 12.1181   1
   1  30   1 28.5067 12.1234   1
  -1  30  -1 26.1468 13.1065   2
   1  30   1 16.5831 10.4871   2
   2 -30   1 45.4646 16.5685   1
   2  30   1 29.0654 14.7834   1
   2  30   1 54.5692 19.2607   2
  -2  30  -1 35.5857 17.6339   2
   3 -30   1 18.8739 9.20833   1
   3  30   1 2.66211 9.87349   2
  -3  30  -1 1.36423 14.5926   2
   3  30   1 10.9034 9.68956   1
   4 -30   1 19.8840 13.5322   1
   4  30   1 42.5913 15.8967   1
   4  30   1 1.37141 9.07964   2
   5 -30   1 2.64283 9.74794   1
   5  30   1 2.17811 10.8087   1
  -5  30  -1 3.14661 7.00944   2
  -6 -30  -1 20.7668 13.8352   2
   6 -30   1 17.5277 15.7789   1
   6  30   1 31.3220 13.5889   1
  -6  30  -1 32.7905 17.4593   2
  -7 -30  -1 31.8303 13.3514   2
  -7  30  -1 15.4063 15.6454   2
   7  30   1 24.4321 11.7327   1
   8 -30   1 13.4832 13.0731   1
  -8 -30  -1 10.2453 13.6068   2
   8  30   1 42.0003 17.7592   1
  -8  30  -1 13.5956 13.7557   2
   9 -30   1 13.4839 16.3652   1
  -9 -30  -1 -1.3417 13.4131   2
   9  30   1 -1.3547 16.1708   1
  -9  30  -1 -22.505 9.05028   2
 -10 -30  -1 -12.756 17.7852   2
  10  30   1 6.91352 15.5315   1
 -11 -30  -1 -24.426 20.8883   2
 -11 -31   1 -16.778 15.9477   2
 -10 -31   1 6.87071 13.0135   2
   9 -31  -1 27.4413 18.9242   1
  -9  31   1 37.6907 18.8415   2
  -8 -31   1 13.9669 12.3254   2
   8 -31  -1 20.1230 15.4674   1
  -8  31   1 15.3662 15.2928   2
   7 -31  -1 15.2151 12.0181   1
  -7 -31   1 -4.4852 14.9577   2
  -7  31   1 27.0660 12.6786   2
   7  31  -1 6.49642 8.03979   1
  -6 -31   1 -5.4251 9.64700   2
   6 -31  -1 5.41241 10.4102   1
   6  31  -1 -6.0633 9.38453   1
  -6  31   1 6.57395 9.24506   2
  -5 -31   1 -5.0501 10.2888   2
   5 -31  -1 20.8104 13.8564   1
   5  31  -1 17.9701 9.83373   1
  -5  31   1 22.6448 13.0909   2
   4 -31  -1 24.8838 16.0136   1
   4  31  -1 -2.9295 10.3403   1
  -4  31   1 8.68573 7.68204   2
   4  31  -1 13.9449 11.6413   2
   3 -31  -1 3.89018 9.97955   1
  -3  31   1 3.64338 7.53147   2
   3  31  -1 -4.1846 7.24240   2
   3  31  -1 0.92200 8.43019   1
   2 -31  -1 13.5039 9.97955   1
   2  31  -1 37.1884 16.4560   2
  -2  31   1 34.3872 15.3026   2
   2  31  -1 30.2912 14.2608   1
   1 -31  -1 -13.020 6.60996   1
  -1  31   1 -0.4991 11.4269   2
   1  31  -1 1.97036 11.4656   2
   0 -31   1 139.662 25.6119   1
   0  31   1 98.1626 25.3454   2
   0  31  -1 105.650 27.9264   2
   1 -31   1 10.0181 12.7349   1
   1  31   1 13.4666 12.9536   2
   1  31   1 11.0692 10.9815   1
  -1  31  -1 13.2821 11.3158   2
   2 -31   1 173.563 33.3641   1
  -2  31  -1 143.269 38.5359   2
   2  31   1 223.796 37.0182   1
   2  31   1 151.245 30.1237   2
   3 -31   1 9.53219 9.40054   1
  -3  31  -1 6.37960 9.68450   2
   3  31   1 -5.7582 14.9798   1
   3  31   1 33.1253 13.7024   2
   4 -31   1 14.9356 15.0184   1
   4  31   1 9.41824 10.6533   2
  -4  31  -1 18.5467 14.4462   2
   4  31   1 5.77897 12.6373   1
   5 -31   1 7.00832 12.3202   1
   5  31   1 -9.2983 7.95055   2
   5  31   1 12.2933 10.2775   1
  -5  31  -1 -9.6801 9.11674   2
   6 -31   1 28.4779 18.1579   1
  -6  31  -1 45.5040 18.8606   2
   6  31   1 11.0942 14.1653   1
  -7 -31  -1 3.76788 14.3508   2
   7 -31   1 -6.5776 10.9073   1
   7  31   1 39.9888 15.6425   1
  -7  31  -1 2.43504 12.7737   2
   8 -31   1 -6.6336 13.3176   1
  -8  31  -1 11.2100 17.1372   2
   8  31   1 11.4625 11.8187   1
  -9  31  -1 6.94264 15.4731   2
   9  31   1 22.6977 15.3945   1
 -10 -31  -1 29.6853 19.4567   2
  10  31   1 9.31508 18.0839   1
 -11 -32   1 39.4167 26.5273   2
 -10 -32   1 39.9415 19.4888   2
  -9 -32   1 10.0574 16.9059   2
   9 -32  -1 29.4655 17.7132   1
  -9  32   1 19.0323 12.6646   2
  -8 -32   1 18.3915 19.2997   2
  -8  32   1 34.0411 30.2673   2
   8  32  -1 36.1928 18.1498   1
  -7 -32   1 -15.760 12.8665   2
  -7  32   1 24.4478 13.6035   2
   7  32  -1 14.6452 11.1912   1
  -6 -32   1 11.2242 11.2836   2
   6 -32  -1 29.7575 15.6814   1
   6  32  -1 -0.3507 13.9031   1
  -6  32   1 26.7208 19.1902   2
   5 -32  -1 33.1938 15.2347   1
  -5  32   1 11.5477 14.8338   2
   5  32  -1 11.6259 9.34673   1
   4 -32  -1 56.8944 19.9319   1
  -4  32   1 59.8347 20.8453   2
   4  32  -1 35.8320 15.0360   1
   4  32  -1 87.5804 21.5962   2
   3  32  -1 66.7937 19.3533   1
   3  32  -1 50.8891 18.1218   2
  -3  32   1 20.8924 13.9593   2
   2 -32  -1 5.23386 9.71056   1
   2  32  -1 19.4340 10.9986   1
   2  32  -1 18.0771 11.9365   2
   1 -32  -1 -3.4489 7.94762   1
  -1  32   1 13.3575 11.7124   2
   1  32  -1 8.99806 13.8644   2
   0 -32   1 26.4699 13.3027   1
   0  32   1 7.51365 10.8854   2
   0  32  -1 21.9035 13.1404   2
   1  32   1 13.2895 7.53434   1
  -1  32  -1 9.10332 8.15265   2
   1  32   1 3.71336 10.4268   2
   2 -32   1 15.4296 11.9871   1
   2  32   1 -0.9396 9.44669   1
   2  32   1 33.8591 13.8192   2
  -2  32  -1 18.5288 13.7745   2
   3 -32   1 47.6092 21.1322   1
   3  32   1 76.0800 21.8874   2
   3  32   1 53.6738 20.7146   1
  -3  32  -1 54.5543 19.2796   2
   4 -32   1 18.0297 15.7177   1
  -4  32  -1 8.89357 11.8251   2
   4  32   1 24.8087 15.0882   2
   4  32   1 42.7604 18.6597   1
   5 -32   1 8.57662 10.7858   1
   5  32   1 3.27562 10.0825   1
   5  32   1 15.5474 11.2627   2
  -5  32  -1 17.3214 13.9907   2
   6 -32   1 18.3709 14.5939   1
   6  32   1 -5.2883 9.94264   1
  -6  32  -1 18.8229 13.2713   2
   7 -32   1 4.91290 13.0714   1
   7  32   1 -15.150 9.67921   1
  -7  32  -1 -1.2905 10.1743   2
  -8 -32  -1 31.0679 14.4280   2
  -8  32  -1 33.1104 13.9898   2
  -9 -32  -1 54.9195 24.6135   2
  -9  32  -1 9.96160 13.9048   2
   9  32   1 8.82704 15.4456   1
 -10 -32  -1 0.08594 21.6895   2
 -10 -33   1 10.0007 20.0592   2
   9 -33  -1 51.5015 23.0027   1
  -9  33   1 6.71954 14.7819   2
  -8 -33   1 -12.925 16.7081   2
   8  33  -1 -6.5290 12.7612   1
  -8  33   1 -8.5956 11.3080   2
   7 -33  -1 -14.943 13.1565   1
  -7 -33   1 47.7022 17.8972   2
  -7  33   1 54.9861 19.9132   2
   7  33  -1 19.9685 12.3339   1
   6 -33  -1 -5.2457 10.7615   1
  -6  33   1 0.17028 11.0209   2
   6  33  -1 -15.246 8.89806   1
   5 -33  -1 22.2554 12.9679   1
  -5  33   1 10.2001 14.5904   2
   5  33  -1 38.3776 13.3002   1
   5  33  -1 12.8798 11.4934   2
   4 -33  -1 23.6223 14.5843   1
  -4  33   1 -5.8807 11.0825   2
   4  33  -1 19.6404 11.5595   1
   3 -33  -1 32.2900 15.6735   1
  -3  33   1 19.6711 12.4854   2
   2 -33  -1 -3.0007 9.14988   1
   2  33  -1 1.38163 7.65895   1
  -2  33   1 8.77433 11.3667   2
   1 -33  -1 15.7833 13.7846   1
   1  33  -1 23.1781 10.3400   1
   1  33  -1 4.31175 15.5700   2
   0 -33   1 19.6695 12.0681   1
   0  33   1 11.1526 10.4273   2
   0  33  -1 -4.4729 9.25822   2
   1 -33   1 1.18113 10.3069   1
   1  33   1 -5.0638 5.96414   2
  -1  33  -1 4.25625 10.6259   2
   1  33   1 17.5917 10.7138   1
   2 -33   1 10.7102 14.0065   1
   2  33   1 37.4964 16.9197   2
  -2  33  -1 10.8957 12.9156   2
   2  33   1 13.8896 11.3713   1
   3 -33   1 11.8074 13.9081   1
   3  33   1 3.72820 9.82639   1
  -3  33  -1 31.6709 15.3856   2
   3  33   1 5.30284 10.5275   2
   4 -33   1 95.9042 23.7987   1
   4  33   1 50.3981 18.4432   2
  -4  33  -1 38.1662 15.8218   2
   4  33   1 31.3112 15.9621   1
   5 -33   1 1.57495 11.1079   1
   5  33   1 14.2199 13.2881   1
  -5  33  -1 3.28220 8.50084   2
   5  33   1 -5.9273 10.9597   2
   6 -33   1 6.79240 10.2129   1
  -6  33  -1 42.5903 16.0037   2
   6  33   1 -4.7901 9.85589   1
   7 -33   1 -11.674 10.4363   1
  -7  33  -1 -10.223 11.5524   2
  -8 -33  -1 -21.819 15.4574   2
   8 -33   1 -11.666 12.5508   1
  -8  33  -1 4.15934 15.3340   2
   8  33   1 -9.5671 13.4896   1
  -9 -33  -1 35.5316 25.5664   2
   9  33   1 16.7193 16.1051   1
 -10 -33  -1 -4.9445 24.3635   2
 -10 -34   1 37.9482 24.5365   2
  -9 -34   1 19.8255 17.3931   2
   8 -34  -1 -6.4095 12.2992   1
  -8 -34   1 -4.2255 16.5126   2
  -8  34   1 -2.6466 13.4112   2
   8  34  -1 16.8323 13.5759   1
   7 -34  -1 -6.0208 25.7713   1
  -7 -34   1 26.1278 16.8640   2
   7  34  -1 8.39206 11.4502   1
   6 -34  -1 2.63128 12.8662   1
  -6  34   1 16.6933 14.9939   2
   5 -34  -1 18.4068 14.1835   1
  -5  34   1 24.4924 16.4262   2
   5  34  -1 14.5031 9.09161   1
   4 -34  -1 23.2119 13.3965   1
   4  34  -1 26.5461 16.8683   2
  -4  34   1 6.15613 11.0568   2
   4  34  -1 54.9195 17.3395   1
   3 -34  -1 14.4455 11.2855   1
   3  34  -1 0.50052 12.7020   1
   3  34  -1 14.1190 8.61867   2
   2 -34  -1 -11.530 7.34384   1
   2  34  -1 -4.6938 9.87721   2
  -2  34   1 -6.1444 7.86122   2
   2  34  -1 10.3433 10.2634   1
   1  34  -1 33.4264 14.9980   2
  -1  34   1 38.7660 15.7027   2
   1  34  -1 29.2008 16.8152   1
   0 -34   1 7.49978 10.9649   1
   0  34   1 26.7723 13.7803   2
   0  34  -1 0.92368 11.4254   2
   0  34   1 2.01714 9.11128   1
   1 -34   1 15.8900 12.5963   1
  -1  34  -1 25.1236 12.4404   2
   1  34   1 26.5816 12.2024   1
   2 -34   1 -2.4657 7.70526   1
   2  34   1 27.1842 12.4315   2
  -2  34  -1 -14.297 8.61252   2
   3 -34   1 22.2973 13.7402   1
   3  34   1 10.8896 10.5826   2
  -3  34  -1 18.2779 12.4880   2
   3  34   1 17.1448 15.2392   1
   4 -34   1 -6.8765 11.1860   1
   4  34   1 21.8048 13.2906   2
  -4  34  -1 -12.810 9.76114   2
   4  34   1 2.58650 9.82558   1
   5 -34   1 18.0289 16.3801   1
  -5  34  -1 -7.5675 10.8755   2
   6 -34   1 2.46139 14.6890   1
  -6  34  -1 -19.768 10.8844   2
   6  34   1 -11.692 11.0965   2
   6  34   1 -2.0616 14.3125   1
   7 -34   1 6.17457 12.5051   1
  -7  34  -1 -5.0036 11.7137   2
   7  34   1 -14.573 12.5535   2
   7  34   1 28.5130 13.4503   1
   8 -34   1 -24.532 14.2177   1
   8  34   1 -12.568 16.1039   1
  -8  34  -1 31.6748 20.4788   2
   9  34   1 2.46339 16.5399   1
  -9 -35   1 -36.289 15.9124   2
   8 -35  -1 -27.854 12.6823   1
  -8 -35   1 -36.269 14.4855   2
  -8  35   1 -27.529 15.2581   2
   8  35  -1 25.6981 18.8950   1
   7  35  -1 27.4690 15.4092   1
  -7  35   1 23.1560 15.5484   2
   6 -35  -1 1.20927 8.68377   1
   6  35  -1 -6.8863 14.5854   1
  -6  35   1 -12.890 11.7180   2
   6  35  -1 6.47469 13.2524   2
   5 -35  -1 10.4640 14.1694   1
  -5  35   1 24.9083 16.8349   2
   5  35  -1 0.38882 10.2686   2
   5  35  -1 15.1882 12.2348   1
   4 -35  -1 6.67627 10.2818   1
   4  35  -1 12.5906 10.9399   2
   4  35  -1 -2.2895 9.73072   1
  -4  35   1 10.8202 14.1762   2
   3 -35  -1 -10.889 10.5243   1
   3  35  -1 10.2509 10.7459   1
   3  35  -1 3.34747 12.3548   2
  -3  35   1 1.07029 10.7767   2
   2 -35  -1 3.20155 13.0218   1
   2  35  -1 6.14346 12.2860   2
  -2  35   1 38.5059 15.1960   2
   2  35  -1 5.58455 12.0315   1
   1 -35  -1 11.0966 13.9598   1
  -1  35   1 7.60883 9.55777   2
   1  35  -1 7.24395 11.5107   2
   0 -35   1 8.46440 12.4715   1
   0  35   1 8.77286 8.01648   2
   0  35  -1 24.5896 14.9231   2
   0  35   1 21.5447 16.1120   1
   1 -35   1 26.7403 13.4889   1
  -1  35  -1 13.7278 13.1199   2
   1  35   1 -18.083 9.36869   2
   1  35   1 -0.7077 7.57047   1
   2 -35   1 1.54073 14.3084   1
  -2  35  -1 12.7218 11.5369   2
   2  35   1 2.66026 10.4650   1
   2  35   1 24.5838 13.1724   2
   3 -35   1 16.1481 14.6669   1
   3  35   1 -6.4300 9.11650   1
   3  35   1 -17.654 13.2111   2
  -3  35  -1 -4.3889 11.2295   2
   4  35   1 5.13259 13.5948   1
   5 -35   1 47.8182 16.7739   1
   5  35   1 22.9180 14.6568   2
   5  35   1 38.3132 15.8092   1
   6 -35   1 22.8490 13.2532   1
   6  35   1 4.20979 13.5632   1
  -6  35  -1 43.8840 27.3749   2
   6  35   1 31.2478 14.6319   2
   7 -35   1 -0.7528 16.2309   1
   7  35   1 6.72618 13.9169   1
  -7  35  -1 12.7215 15.5823   2
   7  35   1 3.44940 13.9944   2
   8  35   1 0.70403 14.8746   2
   8  35   1 8.34302 20.0054   1
  -9 -36   1 18.0437 30.7718   2
   7 -36  -1 -3.3696 11.0726   1
  -7  36   1 26.8263 18.1818   2
   7  36  -1 -3.0802 12.2621   1
   6 -36  -1 18.1220 15.0377   1
   6  36  -1 5.63622 15.1139   2
   6  36  -1 3.06615 15.8536   1
  -6  36   1 -24.043 21.0273   2
   5 -36  -1 -14.489 11.0546   1
   5  36  -1 31.2124 15.8331   2
   5  36  -1 7.70570 12.5461   1
  -5  36   1 27.8234 15.2688   2
   4 -36  -1 5.39679 12.7073   1
   4  36  -1 15.6832 14.2489   1
   4  36  -1 -2.5660 9.22883   2
  -4  36   1 -10.914 10.2825   2
   3 -36  -1 31.8520 17.7350   1
  -3  36   1 -5.7523 11.1738   2
   3  36  -1 11.7188 15.3919   2
   2  36  -1 8.04719 11.0208   2
   1  36  -1 28.5056 15.9618   1
  -1  36   1 47.2701 18.4391   2
   1  36  -1 10.6399 13.2985   2
   0  36   1 -16.756 6.33146   2
   0  36   1 17.9026 13.4097   1
   0  36  -1 -6.0060 10.9174   2
   1 -36   1 4.22451 11.2392   1
   1  36   1 10.0093 11.7978   1
  -1  36  -1 10.4172 17.5270   2
   2 -36   1 -11.852 10.3353   1
  -2  36  -1 30.0035 17.7929   2
   2  36   1 -6.3995 8.82682   2
   2  36   1 18.7229 9.03008   1
   3 -36   1 15.3251 13.6523   1
   3  36   1 24.7975 10.9738   2
  -3  36  -1 34.5665 20.9249   2
   3  36   1 15.5389 10.8699   1
   4 -36   1 26.9047 14.5441   1
  -4  36  -1 8.64432 12.7290   2
   4  36   1 -0.0199 13.0839   2
   4  36   1 9.35501 15.1403   1
   5  36   1 27.3387 13.9046   2
  -5  36  -1 11.2442 12.6700   2
   5  36   1 10.4786 11.7845   1
   6 -36   1 -3.9692 12.0043   1
   6  36   1 -29.623 15.5531   1
   6  36   1 8.72526 11.6101   2
  -6  36  -1 -6.3662 13.2525   2
   7 -36   1 23.1271 15.2902   1
  -7  36  -1 -0.1968 15.3701   2
   7  36   1 2.99296 13.0253   1
   8  36   1 -14.621 14.9814   1
   7 -37  -1 1.77424 12.4397   1
  -7  37   1 53.7572 20.2840   2
   7  37  -1 -12.315 16.4785   1
   7  37  -1 24.5919 21.0322   2
   6 -37  -1 -5.0984 13.1924   1
   6  37  -1 -1.6506 9.47090   2
   6  37  -1 -9.0388 17.8573   1
   5  37  -1 8.90168 10.7040   2
  -5  37   1 18.4957 13.1865   2
   5  37  -1 2.04381 15.2266   1
   4 -37  -1 48.1110 19.8169   1
   4  37  -1 16.1381 13.9003   1
   4  37  -1 0.36422 13.0760   2
  -4  37   1 1.85660 10.1573   2
   3 -37  -1 12.7588 13.2310   1
  -3  37   1 0.85355 10.2769   2
   3  37  -1 43.0531 15.6652   2
   3  37  -1 53.4757 18.6002   1
   2 -37  -1 9.91712 14.0175   1
   2  37  -1 -11.606 10.9311   1
  -2  37   1 27.9871 15.7947   2
   2  37  -1 10.4226 10.1505   2
   1  37  -1 -2.2351 8.66571   2
   1  37  -1 -3.6124 11.3839   1
  -1  37   1 18.4561 13.8976   2
   0  37   1 27.4346 18.4095   2
   0  37  -1 27.4404 16.7114   2
   0  37   1 27.1905 16.8664   1
   1 -37   1 31.1574 15.4174   1
   1  37   1 -14.179 9.56007   1
  -1  37  -1 8.97346 8.70866   2
   1  37   1 2.85694 9.58652   2
   2 -37   1 -21.421 9.84294   1
   2  37   1 23.7322 12.7039   2
   2  37   1 27.1698 11.3962   1
  -2  37  -1 3.16182 9.82816   2
   3 -37   1 -5.7577 9.85011   1
  -3  37  -1 34.0180 17.8121   2
   3  37   1 21.4927 9.89514   1
   3  37   1 10.4553 10.6813   2
   4 -37   1 -0.2452 10.3127   1
   4  37   1 -3.8217 13.7783   1
  -4  37  -1 16.8375 13.5815   2
   4  37   1 -20.402 10.8102   2
   5  37   1 -3.1101 12.0471   1
   5  37   1 1.84523 10.9004   2
  -5  37  -1 -12.916 11.3319   2
   6 -37   1 0.31428 14.4517   1
   6  37   1 19.4912 14.2928   2
   6  37   1 -0.9919 15.7129   1
  -6  37  -1 8.44169 14.9902   2
   7  37   1 7.07887 13.0921   2
   7  37   1 26.7797 18.4265   1
   8  37   1 24.6659 13.1158   2
   8  37   1 7.36479 21.7424   1
   7  38  -1 9.85796 19.1681   2
   6 -38  -1 -13.007 12.8925   1
  -6  38   1 6.26177 17.9440   2
   6  38  -1 -3.7342 17.3381   1
   5 -38  -1 -12.984 13.1290   1
   5  38  -1 39.2354 25.3978   1
   5  38  -1 -16.500 11.8549   2
   4 -38  -1 22.9345 12.8415   1
   4  38  -1 23.6886 14.6118   2
   4  38  -1 -0.1529 14.0139   1
  -4  38   1 12.2875 15.2485   2
   3 -38  -1 31.6460 17.0702   1
   3  38  -1 23.1767 16.1156   1
   3  38  -1 38.9861 18.8235   2
  -3  38   1 45.3097 18.9460   2
   2  38  -1 13.6372 13.4079   2
  -2  38   1 52.9475 17.0465   2
   1  38  -1 47.1960 13.8972   2
  -1  38   1 20.7310 11.2878   2
   1  38  -1 11.5459 11.9577   1
   0  38   1 31.2151 15.2931   2
   0  38  -1 -9.0262 10.5319   2
   0  38   1 1.83313 12.5565   1
   1 -38   1 41.8594 18.4992   1
   1  38   1 25.9834 15.6983   2
  -1  38  -1 4.73069 14.7454   2
   1  38   1 13.6513 10.8554   1
   2 -38   1 -9.6358 10.6453   1
   2  38   1 -3.2045 10.2100   2
  -2  38  -1 -15.789 11.9428   2
   2  38   1 15.0156 17.8684   1
   3 -38   1 6.67328 12.6101   1
   3  38   1 49.8365 20.1535   1
   3  38   1 11.7247 15.3832   2
  -3  38  -1 19.7242 14.6355   2
   4 -38   1 -3.6511 13.9148   1
   4  38   1 -10.978 13.5744   1
   4  38   1 21.4930 13.1416   2
   5 -38   1 33.8206 18.8413   1
   5  38   1 1.33078 15.0530   1
   5  38   1 -1.8961 15.6670   2
  -5  38  -1 -4.9797 13.3118   2
   6 -38   1 -13.772 12.8688   1
   6  38   1 -2.2893 15.0011   1
   6  38   1 -19.105 15.1407   2
  -6  38  -1 22.4974 16.5669   2
   7  38   1 1.59236 16.2335   2
   7  38   1 16.5901 18.4607   1
   8  38   1 13.4294 14.5567   2
   6  39  -1 -11.363 14.4360   1
   6  39  -1 16.3494 13.5958   2
   5 -39  -1 6.01049 15.2265   1
  -5  39   1 -5.3132 14.4832   2
   5  39  -1 27.0593 16.0271   2
   4 -39  -1 8.86588 14.0938   1
   4  39  -1 3.02370 12.4124   2
   4  39  -1 11.1633 17.6623   1
  -4  39   1 -7.6970 14.6519   2
   3 -39  -1 -9.1258 14.0997   1
   3  39  -1 -0.2837 12.8236   1
  -3  39   1 17.2164 14.0645   2
   3  39  -1 22.2871 16.7506   2
   2 -39  -1 38.1668 15.8075   1
   2  39  -1 -17.759 13.7675   2
  -2  39   1 13.6720 13.7537   2
   1  39  -1 75.8984 22.3666   2
  -1  39   1 24.4478 18.0108   2
   1  39  -1 22.1223 13.0723   1
   0  39  -1 15.4173 12.9047   2
   0  39   1 6.40310 11.2305   2
   0  39   1 -1.6987 10.0946   1
   0  39  -1 -18.849 11.0723   1
   1 -39   1 17.8188 16.2485   1
  -1  39  -1 -2.8816 15.1419   2
   1  39   1 -8.7123 10.7659   2
   1  39   1 11.3492 14.7240   1
   2 -39   1 -21.154 11.4262   1
   2  39   1 1.13483 11.7100   2
  -2  39  -1 -20.686 10.6275   2
   2  39   1 17.2243 12.6009   1
   3 -39   1 -7.3169 11.3053   1
   3  39   1 7.62994 14.5686   2
   3  39   1 35.7846 18.6170   1
   4 -39   1 -0.2322 14.3141   1
   4  39   1 -23.059 14.2203   1
   4  39   1 18.8486 13.8852   2
  -4  39  -1 -5.7987 14.7849   2
   5 -39   1 -13.893 14.3938   1
  -5  39  -1 4.46106 14.4164   2
   5  39   1 11.3497 20.6570   1
   5  39   1 45.7980 16.0050   2
   6  39   1 -37.227 18.1071   1
   6  39   1 -14.169 11.0054   2
   7  39   1 17.3260 17.4026   2
   7  40  -1 -28.481 15.4225   2
   6  40  -1 2.23686 16.3143   1
   5 -40  -1 -15.179 16.1956   1
   5  40  -1 -26.581 14.2765   1
  -5  40   1 -9.8074 12.4380   2
   5  40  -1 -21.489 13.2284   2
   4  40  -1 9.99011 21.0358   1
   4  40  -1 39.5125 15.8447   2
  -4  40   1 -15.506 13.3851   2
   3 -40  -1 -1.5881 17.3104   1
   3  40  -1 2.81003 12.2129   2
   3  40  -1 9.02675 12.8001   1
   2 -40  -1 23.3510 14.1960   1
   2  40  -1 38.6840 17.0214   2
  -2  40   1 -3.2736 15.2935   2
   2  40  -1 -18.454 11.6363   1
   1  40  -1 -22.149 10.9123   1
  -1  40   1 -11.143 12.3551   2
   1  40  -1 -3.5128 13.5174   2
   0  40   1 43.6795 18.0632   1
   0  40  -1 4.25996 14.3760   2
   0  40   1 19.3943 15.1974   2
   1  40   1 32.8925 19.7213   2
  -1  40  -1 22.7524 14.4381   2
   1  40   1 13.5583 17.1943   1
   2 -40   1 -13.596 16.6025   1
   2  40   1 -6.3588 14.3919   1
   2  40   1 -25.619 11.6320   2
  -3  40  -1 49.5891 17.6508   2
   4 -40   1 -9.8341 10.6137   1
  -4  40  -1 10.0856 13.4826   2
   4  40   1 -15.892 16.2330   2
   4  40   1 16.5299 18.6717   1
   5  40   1 48.3721 19.6377   2
   5  40   1 49.0701 20.3284   1
   6  40   1 -14.505 15.4273   1
   6  40   1 -22.842 16.6255   2
   7  40   1 35.5313 20.3718   2
   6  41  -1 1.40025 19.5394   2
   5  41  -1 -11.728 14.6716   2
   5  41  -1 22.7797 21.8349   1
   4 -41  -1 -11.730 16.5021   1
   4  41  -1 -11.011 15.5962   1
   4  41  -1 0.62374 30.3267   2
  -4  41   1 6.06427 17.4390   2
   3 -41  -1 2.96788 15.0817   1
   3  41  -1 -8.6299 11.1772   1
   3  41  -1 -16.901 13.7272   2
  -3  41   1 -28.441 12.5642   2
   2  41  -1 2.34678 12.2992   1
   2  41  -1 4.02387 12.3737   2
  -2  41   1 -0.5616 13.6007   2
   1  41  -1 19.0382 20.3986   2
  -1  41   1 27.8062 17.2279   2
  -1  41   1 -2.1629 26.2838   1
   0  41  -1 1.20801 10.7349   1
   0  41   1 18.6852 18.4917   2
   0  41   1 25.5314 13.8879   1
   1  41   1 10.0163 13.0173   2
  -1  41  -1 22.8039 20.5200   2
   1  41   1 16.3317 12.7535   1
   2  41   1 22.2649 15.0987   2
  -3  41  -1 -4.5681 14.6720   2
   3  41   1 5.44835 11.9525   1
   3  41   1 4.43864 10.5882   2
   4 -41   1 20.5704 18.6352   1
   4  41   1 -9.6934 13.9593   2
   4  41   1 -30.504 14.0567   1
   5  41   1 5.25757 14.9178   2
   5  41   1 36.1739 26.9615   1
   6  41   1 -11.726 14.4207   2
   6  41   1 -29.530 15.4934   1
   5  42  -1 18.5805 19.0456   1
   5  42  -1 12.7449 17.8637   2
   4  42  -1 36.5168 20.4332   1
   4  42  -1 7.31682 15.5649   2
   3 -42  -1 35.7258 17.1753   1
   3  42  -1 -27.797 14.4832   1
  -3  42   1 -21.596 15.3652   2
   2  42  -1 16.8816 15.0400   2
   2  42  -1 0.48543 15.8480   1
  -2  42   1 24.9303 12.6837   2
   1  42  -1 9.56368 15.5267   2
  -1  42   1 13.7948 17.7268   1
   1  42  -1 4.08538 11.8069   1
   0  42  -1 22.1428 17.5022   1
   0  42  -1 -4.2842 16.8456   2
   0  42   1 -17.050 17.1052   1
   1  42   1 46.3431 19.9960   1
  -1  42  -1 22.2734 17.1980   2
   1  42   1 26.5138 15.5991   2
   2 -42   1 14.3254 20.6476   1
   2  42   1 37.8606 21.6473   1
  -2  42  -1 36.5167 18.8137   2
   3 -42   1 -12.286 14.3434   1
   3  42   1 38.1245 20.3931   1
   3  42   1 6.58346 18.4871   2
   4  42   1 20.3225 17.3850   2
   5  42   1 40.7528 23.7916   1
   4  43  -1 -4.9726 16.5408   1
   3  43  -1 -13.332 15.1292   2
   3  43  -1 0.62963 16.7248   1
   2  43  -1 22.7436 18.1827   1
  -2  43   1 9.04811 15.4779   1
  -2  43   1 38.7944 18.2829   2
  -1  43   1 57.5279 23.3340   1
   0  43  -1 35.2858 19.9761   1
   0  43  -1 -26.602 13.4039   2
   0  43   1 3.50214 16.1417   1
   1  43   1 20.6456 21.2675   1
   1  43   1 42.2933 18.6477   2
  -1  43  -1 9.46864 17.8947   1
   2 -43   1 55.6974 21.7735   1
   2  43   1 -4.4521 15.7352   1
   2  43   1 -12.040 16.2488   2
   3  43   1 23.5314 19.8638   2
   3  43   1 36.0398 20.2500   1
   4  43   1 42.9718 30.2375   1
   4  43   1 -1.3165 20.7395   2
   3  44  -1 6.21800 22.8527   2
   2  44  -1 7.39246 21.0605   2
   2  44  -1 -21.079 17.9289   1
  -1  44   1 -5.8472 20.8312   2
   1  44  -1 -0.7162 13.7297   1
   0  44  -1 17.0135 14.6211   1
   0  44   1 23.0318 18.4660   1
   1  44   1 55.0199 27.4729   1
   2  44   1 -28.136 14.1616   2
 -15   0   2 10.5389 15.3086   2
  15   0  -2 47.2356 20.9253   1
  14   0  -2 15.8044 14.3234   1
 -14   0   2 29.1556 19.2908   2
  13   0  -2 37.1900 20.9819   1
 -13   0   2 15.0822 15.1034   2
  12   0  -2 63.1608 18.4678   1
  11   0  -2 -0.2459 11.5546   1
  10   0  -2 55.9136 18.1667   1
 -10   0   2 53.4883 18.2798   2
  -9   0   2 -5.6336 5.50840   2
   9   0  -2 -2.8429 6.63999   1
  -9   0   2 6.97252 8.33117   1
  -8   0   2 142.777 24.2383   1
   8   0  -2 170.007 27.3733   1
  -8   0   2 160.894 30.1795   2
   7   0  -2 -4.0118 5.56816   2
   7   0  -2 -2.5554 4.52364   1
  -7   0   2 -6.5954 5.63547   2
  -7   0   2 2.71987 4.21475   1
   6   0  -2 69.7531 14.4483   1
  -6   0   2 108.547 17.4674   1
   6   0  -2 70.1883 16.6907   2
  -6   0   2 87.3510 18.2287   2
   5   0  -2 -1.5014 5.62940   2
  -5   0   2 -2.6597 4.04136   2
   5   0  -2 1.03127 3.64578   1
  -5   0   2 9.84661 5.73827   1
   4   0  -2 1309.31 53.3468   2
   4   0  -2 1366.88 48.6135   1
  -4   0   2 1274.11 53.3708   2
  -4   0   2 1218.01 46.2530   1
   3   0  -2 1.99459 3.08765   1
   3   0  -2 -0.7565 2.97555   2
  -3   0   2 0.39430 4.32760   2
  -3   0   2 -3.5232 2.12720   1
  -1   0   2 1.15485 2.07546   2
  -1   0   2 0.62699 1.42167   1
   1   0  -2 -0.3973 0.93884   1
   1   0  -2 -2.8378 1.87401   2
   0   0  -2 1340.22 40.6126   1
   0   0   2 1362.34 38.5283   2
   0   0  -2 1434.32 38.7057   2
   1   0   2 -0.2657 1.15032   2
   1   0   2 -3.2856 2.72168   1
  -1   0  -2 2.81293 3.71750   1
  -1   0  -2 0.19884 1.65608   2
   2   0   2 -0.3757 1.79291   2
  -2   0  -2 -1.9043 3.62023   1
   2   0   2 -2.8187 3.31950   1
  -2   0  -2 0.22317 4.51258   2
  -3   0  -2 -0.0105 3.49407   2
  -3   0  -2 0.93885 4.40163   1
   3   0   2 -0.6247 4.25272   1
   3   0   2 -0.1530 2.05537   2
   4   0   2 3917.88 123.988   1
   4   0   2 3877.81 115.863   2
  -4   0  -2 3857.96 121.715   1
   5   0   2 1.19408 3.73662   2
  -5   0  -2 -0.1115 1.89921   2
   5   0   2 1.80758 6.52077   1
  -5   0  -2 9.18478 5.99691   1
  -6   0  -2 36.7213 11.9396   1
   6   0   2 46.3366 11.1695   2
   6   0   2 49.4518 14.4733   1
   7   0   2 -4.2444 6.60007   2
  -7   0  -2 7.59439 5.43646   2
   7   0   2 -3.2853 5.66569   1
  -7   0  -2 2.46968 6.66636   1
   8   0   2 630.237 47.4463   1
  -8   0  -2 624.755 43.0450   2
   8   0   2 604.475 41.3143   2
  -9   0  -2 -6.7330 6.71857   2
   9   0   2 -5.3852 4.98412   1
 -10   0  -2 124.765 28.0969   2
  10   0   2 101.893 26.8189   1
 -11   0  -2 15.6001 11.0575   2
  12   0   2 20.6854 12.7933   1
 -12   0  -2 4.68829 11.8034   2
 -13   0  -2 -13.157 11.9269   2
  13   0   2 6.14199 14.7149   1
  14   0   2 18.0688 15.5448   1
 -14   0  -2 27.7465 20.8178   2
  15   0   2 -31.286 16.1196   1
 -15  -1   2 -17.846 17.7012   2
  15  -1  -2 51.6353 17.6039   1
 -15   1   2 44.4489 21.6904   2
  15   1  -2 -6.7104 15.1886   1
 -14  -1   2 41.1301 17.2809   2
  14  -1  -2 13.5159 15.4234   1
  14   1  -2 -10.271 13.4641   1
 -14   1   2 26.2552 15.2409   2
 -13  -1   2 17.0101 18.7589   2
  13  -1  -2 -9.6991 10.9739   1
  13   1  -2 -33.342 14.9508   1
 -13   1   2 28.1578 13.0346   2
  12  -1  -2 9.92691 10.9834   1
 -12  -1   2 -1.3510 10.8462   2
  12   1  -2 17.4085 12.6187   1
 -12   1   2 32.3095 16.9956   2
  11  -1  -2 -8.7665 6.48865   1
 -11  -1   2 9.15120 11.7504   2
  11   1  -2 -13.721 8.05650   1
 -11   1   2 4.56507 9.90278   2
 -10  -1   2 21.7623 14.1691   2
  10  -1  -2 11.0539 10.1568   1
 -10   1   2 35.7746 16.8452   2
  10   1  -2 11.2693 11.1484   1
  -9  -1   2 28.1277 15.3358   2
   9  -1  -2 33.0576 12.8824   1
  -9  -1   2 25.1944 12.1899   1
   9   1  -2 50.0116 15.6363   1
  -9   1   2 21.9972 11.2837   2
  -9   1   2 25.6374 11.3654   1
  -8  -1   2 8.11219 7.72701   2
   8  -1  -2 -6.4943 4.66025   1
  -8  -1   2 -2.1208 3.51935   1
  -8   1   2 0.74931 6.86180   2
   8   1  -2 0.08677 5.11574   1
  -8   1   2 -0.1244 4.22889   1
   7  -1  -2 169.860 20.4984   2
   7  -1  -2 177.109 25.9924   1
  -7  -1   2 161.614 17.5578   1
  -7  -1   2 203.369 36.5807   2
  -7   1   2 188.580 22.2580   2
   7   1  -2 206.355 31.0253   2
  -7   1   2 174.994 18.8634   1
   7   1  -2 158.704 18.5772   1
  -6  -1   2 67.1951 16.7286   2
   6  -1  -2 94.8830 17.3126   1
  -6  -1   2 92.8287 15.6567   1
   6  -1  -2 88.2470 19.0339   2
  -6   1   2 137.619 24.6686   2
   6   1  -2 72.9651 14.7809   1
   6   1  -2 90.4739 17.7870   2
  -6   1   2 93.4096 16.6153   1
  -5  -1   2 897.153 46.4531   2
   5  -1  -2 966.625 43.8426   1
  -5  -1   2 922.424 40.3265   1
   5  -1  -2 936.643 46.3683   2
  -5   1   2 966.279 48.0094   2
   5   1  -2 1003.24 48.0544   2
   5   1  -2 1054.49 43.4228   1
  -5   1   2 965.094 42.5163   1
  -4  -1   2 2772.98 83.6372   1
   4  -1  -2 2730.25 91.2454   2
  -4  -1   2 2835.20 92.8809   2
   4  -1  -2 2964.85 88.5753   1
  -4   1   2 2687.40 92.0779   2
   4   1  -2 2826.58 92.4062   2
   4   1  -2 2664.10 84.3858   1
   3  -1  -2 57.3750 9.10177   1
  -3  -1   2 47.8681 10.8057   2
   3  -1  -2 71.5308 12.6442   2
  -3  -1   2 52.8525 6.32134   1
  -3   1   2 55.9960 11.6950   2
   3   1  -2 43.0411 7.24586   1
  -3   1   2 55.0063 8.74568   1
   3   1  -2 70.9522 12.3826   2
   2  -1  -2 3554.47 101.630   2
   2  -1  -2 3579.73 97.0718   1
  -2  -1   2 3546.65 102.299   2
  -2  -1   2 3534.70 93.2080   1
   2   1  -2 3519.71 93.4333   1
  -2   1   2 3605.99 102.273   2
   2   1  -2 3610.09 102.520   2
  -2   1   2 3533.28 96.6864   1
   1  -1  -2 1102.73 34.2356   2
  -1  -1   2 1096.45 28.9359   1
   1  -1  -2 996.193 31.6121   1
  -1  -1   2 1051.61 28.7801   1
  -1   1   2 1021.99 34.0103   2
   1   1  -2 1013.92 34.4474   2
  -1   1   2 1031.29 31.7496   1
  -1  -1  -2 3015.32 78.3949   2
   1  -1   2 2971.41 81.7479   2
  -1  -1  -2 3132.66 86.7976   1
   1  -1   2 2996.67 86.9882   1
  -1   1  -2 3012.71 81.6598   2
   1   1   2 3154.53 87.6870   1
   1   1   2 3089.28 78.6175   2
  -1   1  -2 3030.98 86.7126   1
  -2  -1  -2 801.182 33.0784   1
   2  -1   2 770.578 33.3201   1
   2  -1   2 765.590 28.4100   2
  -2  -1  -2 754.465 26.8115   2
  -2   1  -2 769.407 28.4828   2
   2   1   2 784.317 27.0643   2
   2   1   2 757.393 32.8265   1
  -2   1  -2 767.283 32.9458   1
  -3  -1  -2 6.04683 4.39905   1
   3  -1   2 9.66994 5.32192   1
  -3  -1  -2 13.3944 5.28624   2
   3  -1   2 11.2067 4.11477   2
  -3   1  -2 17.9740 6.61629   1
   3   1   2 8.75253 3.92453   2
   3   1   2 11.8642 6.42751   1
   4  -1   2 96.0881 11.5173   2
  -4  -1  -2 79.9490 14.8144   1
  -4  -1  -2 102.127 11.8950   2
   4  -1   2 86.3972 16.2176   1
   4   1   2 108.446 15.3989   2
   4   1   2 79.3655 16.0445   1
  -4   1  -2 120.627 18.3789   1
   5  -1   2 26.1725 8.37619   2
   5  -1   2 10.9830 7.08730   1
  -5  -1  -2 17.2305 7.56016   1
  -5  -1  -2 15.4522 6.75542   2
   5   1   2 17.4878 6.04179   2
   5   1   2 12.6342 8.77602   1
  -5   1  -2 27.2526 10.3992   1
  -5   1  -2 10.8177 5.62741   2
  -6  -1  -2 291.964 25.2032   1
   6  -1   2 244.820 25.0176   1
   6  -1   2 279.465 23.1796   2
   6   1   2 257.774 25.0340   1
  -6   1  -2 268.264 23.2187   2
   6   1   2 278.239 23.0445   2
  -6   1  -2 245.734 23.3654   1
  -7  -1  -2 6.17566 6.12011   1
   7  -1   2 13.4616 9.64060   2
  -7   1  -2 24.9402 10.3011   2
   7   1   2 9.78781 4.90055   1
   7   1   2 2.06302 5.64323   2
  -8  -1  -2 283.757 27.5338   2
   8  -1   2 302.542 32.8857   1
   8  -1   2 351.722 30.7594   2
   8   1   2 391.466 35.8012   1
   8   1   2 344.474 30.3433   2
  -8   1  -2 378.204 32.4791   2
   9  -1   2 1.79013 7.53238   1
  -9  -1  -2 5.29596 6.73020   2
   9   1   2 -10.038 5.89024   1
  -9   1  -2 -0.3410 6.57618   2
 -10  -1  -2 12.3528 11.3257   2
 -10   1  -2 11.3546 7.37648   2
  10   1   2 29.2763 13.0061   1
  11  -1   2 -17.765 12.1210   1
 -11  -1  -2 7.29585 10.4075   2
 -11   1  -2 -4.9619 11.3709   2
  11   1   2 18.7543 11.5451   1
 -12  -1  -2 54.6720 22.3453   2
  12  -1   2 40.0098 20.2726   1
 -12   1  -2 17.2248 11.6792   2
  12   1   2 34.2601 16.6922   1
 -13  -1  -2 40.6285 16.7670   2
 -13   1  -2 14.0436 15.1800   2
  13   1   2 -5.5982 9.86635   1
 -14  -1  -2 -8.5143 14.7314   2
  14  -1   2 -18.568 14.8325   1
  14   1   2 -25.849 12.0796   1
 -15  -1  -2 -19.247 19.5705   2
  15  -1   2 -44.511 26.3379   1
 -15   1  -2 -8.6409 21.6270   2
 -15  -2   2 35.7687 24.7084   2
  15  -2  -2 0.36430 18.4964   1
 -15   2   2 -25.894 16.4058   2
 -14  -2   2 46.7249 21.8077   2
  14  -2  -2 53.5530 22.6967   1
 -14   2   2 80.1105 27.7564   2
  14   2  -2 134.231 31.4209   1
  13  -2  -2 -15.784 9.04464   1
 -13  -2   2 20.9185 16.1053   2
  13   2  -2 0.59635 15.0555   1
 -13   2   2 -14.403 9.48193   2
 -12  -2   2 70.4557 21.3739   2
  12  -2  -2 49.4281 19.3455   1
 -12   2   2 56.0771 20.5604   2
  11  -2  -2 22.0494 13.4175   1
 -11  -2   2 14.5863 12.1305   2
  11   2  -2 53.4933 16.2887   1
 -11   2   2 9.31852 10.2951   2
  10  -2  -2 105.806 25.7730   1
 -10  -2   2 144.860 30.9476   2
 -10   2   2 110.317 27.1156   2
  10   2  -2 80.5611 20.7314   1
  -9  -2   2 122.606 23.4488   1
  -9  -2   2 137.358 29.0542   2
   9  -2  -2 131.949 27.0435   1
  -9   2   2 140.787 30.4242   2
   9   2  -2 124.332 24.2554   1
  -8  -2   2 41.4683 12.4129   1
   8  -2  -2 69.8422 21.4583   1
  -8  -2   2 35.8919 14.3561   2
  -8   2   2 34.2084 15.4455   2
   8   2  -2 74.2024 22.2691   2
   8   2  -2 39.7239 12.7829   1
  -8   2   2 48.5434 13.9496   1
   7  -2  -2 818.297 46.2270   1
   7  -2  -2 804.098 47.1720   2
  -7  -2   2 713.321 39.6547   1
  -7  -2   2 918.147 78.4487   2
  -7   2   2 735.502 42.7084   1
  -7   2   2 741.397 47.1875   2
   7   2  -2 712.986 41.5420   1
   7   2  -2 867.058 48.1174   2
  -6  -2   2 22.3424 7.44604   1
   6  -2  -2 30.4677 9.87180   2
   6  -2  -2 18.9011 8.64295   1
  -6  -2   2 10.5148 6.69545   2
  -6   2   2 36.5097 9.67820   1
  -6   2   2 41.3665 13.7526   2
   6   2  -2 29.5185 11.0739   2
   6   2  -2 21.2090 8.04754   1
  -5  -2   2 666.450 32.0936   1
   5  -2  -2 624.980 34.9413   1
  -5  -2   2 638.207 37.8888   2
   5  -2  -2 709.997 39.0761   2
   5   2  -2 748.956 34.6361   1
  -5   2   2 672.932 38.7988   2
   5   2  -2 728.014 39.1338   2
  -5   2   2 710.027 35.6622   1
  -4  -2   2 888.931 42.8664   2
  -4  -2   2 911.914 35.3078   1
   4  -2  -2 908.659 42.1483   2
   4  -2  -2 946.687 40.3177   1
  -4   2   2 900.541 43.0389   2
  -4   2   2 955.955 39.4644   1
   4   2  -2 909.192 36.1018   1
   4   2  -2 978.179 43.4204   2
   3  -2  -2 988.436 37.6835   1
  -3  -2   2 943.386 40.4841   2
   3  -2  -2 970.431 40.2240   2
  -3  -2   2 964.852 32.4805   1
   3   2  -2 992.263 33.5894   1
  -3   2   2 926.940 40.2361   2
   3   2  -2 981.340 40.5421   2
  -3   2   2 981.518 37.2597   1
   2  -2  -2 1771.77 58.1121   2
  -2  -2   2 1843.16 49.4956   1
  -2  -2   2 1860.73 59.9986   2
   2  -2  -2 1785.62 55.9780   1
  -2   2   2 1870.04 56.1524   1
   2   2  -2 1822.81 59.2553   2
   2   2  -2 1872.71 49.8195   1
  -2   2   2 1912.96 60.0162   2
  -1  -2   2 247.446 15.8387   2
   1  -2  -2 262.570 12.9080   2
  -1  -2   2 262.678 8.89844   1
   1  -2  -2 254.921 12.4214   1
   1   2  -2 249.459 8.02465   1
   1   2  -2 253.231 13.6972   2
  -1   2   2 248.673 12.8062   2
  -1   2   2 247.340 12.2683   1
   0  -2   2 2468.20 69.7588   2
   0  -2  -2 2463.99 70.1190   1
   0  -2  -2 2538.00 64.8393   2
   0   2   2 2569.16 65.1457   2
   0   2  -2 2540.34 69.1579   1
   1  -2   2 1541.15 49.0818   1
  -1  -2  -2 1440.77 39.4695   2
   1  -2   2 1511.96 45.2416   2
  -1  -2  -2 1523.59 48.2349   1
  -1   2  -2 1467.65 48.2894   1
   1   2   2 1505.41 48.4059   1
   1   2   2 1492.04 39.1574   2
   2  -2   2 256.569 17.6336   1
  -2  -2  -2 248.877 16.5645   1
  -2  -2  -2 224.417 12.0027   2
   2  -2   2 233.896 14.1837   2
   2   2   2 255.592 12.3500   2
  -2   2  -2 249.308 17.0132   1
   2   2   2 219.068 16.1484   1
  -3  -2  -2 41.7906 7.83663   2
  -3  -2  -2 33.3264 8.92093   1
   3  -2   2 41.6825 10.1933   1
   3  -2   2 41.2796 9.78419   2
   3   2   2 40.6231 9.88099   1
  -3   2  -2 31.6448 9.11559   1
   3   2   2 32.9392 7.27046   2
  -4  -2  -2 1976.48 71.3247   1
   4  -2   2 2006.03 68.0859   2
  -4  -2  -2 1976.37 66.2447   2
   4  -2   2 1897.69 73.8742   1
  -4   2  -2 1798.18 66.8371   2
  -4   2  -2 1935.20 72.4253   1
   4   2   2 2013.81 66.5445   2
   4   2   2 1846.01 72.0005   1
   5  -2   2 15.9887 7.47882   2
  -5  -2  -2 7.82048 5.19653   2
   5  -2   2 2.66647 7.74858   1
  -5  -2  -2 14.6508 7.18673   1
  -5   2  -2 8.43078 6.76611   1
   5   2   2 2.03162 4.51891   1
   5   2   2 4.88126 4.51685   2
  -5   2  -2 21.2154 7.51920   2
   6  -2   2 119.800 23.1236   1
  -6  -2  -2 165.744 24.5235   1
   6  -2   2 146.137 22.1828   2
  -6  -2  -2 131.166 20.4462   2
   6   2   2 129.156 20.5893   2
  -6   2  -2 134.833 22.1067   2
   6   2   2 121.258 22.8719   1
  -6   2  -2 129.563 22.6857   1
  -7  -2  -2 8.10685 5.95950   2
   7  -2   2 12.0774 8.49050   1
  -7  -2  -2 18.6054 9.29529   1
   7   2   2 11.7903 8.16440   2
  -7   2  -2 34.2900 12.3866   1
  -7   2  -2 12.8432 8.56939   2
   7   2   2 18.5981 10.8748   1
   8  -2   2 228.525 33.6120   2
   8  -2   2 197.972 33.8474   1
   8   2   2 224.607 35.4558   1
  -8   2  -2 227.404 33.9287   2
   8   2   2 176.299 21.1233   2
  -9  -2  -2 10.9982 8.59180   2
   9  -2   2 29.2877 15.4719   1
   9   2   2 18.6572 12.1842   1
  -9   2  -2 26.9129 14.3351   2
  10  -2   2 53.8099 17.2153   1
 -10  -2  -2 46.1975 17.9149   2
  10   2   2 53.8786 15.9737   1
 -10   2  -2 35.6403 15.3272   2
  11  -2   2 -11.398 13.7902   1
 -11  -2  -2 10.1844 12.4459   2
  11   2   2 21.5074 13.2366   1
 -11   2  -2 21.8730 8.61633   2
  12  -2   2 4.45115 14.5300   1
 -12   2  -2 5.16866 10.8832   2
  13  -2   2 -8.7509 11.9736   1
 -13  -2  -2 3.78789 11.0645   2
  13   2   2 39.1553 13.3638   1
 -13   2  -2 3.47537 10.2641   2
 -14  -2  -2 1.14215 14.3852   2
  14  -2   2 -28.658 14.3131   1
 -14   2  -2 -1.2563 14.2500   2
 -15  -2  -2 11.8480 25.1367   2
  15   2   2 -25.383 16.9198   1
 -15   2  -2 -30.717 18.7847   2
 -15  -3   2 4.17506 17.7855   2
  15  -3  -2 -15.408 15.7197   1
  15   3  -2 -22.517 15.9793   1
 -15   3   2 12.9020 17.0887   2
 -14  -3   2 1.29024 15.1765   2
  14  -3  -2 21.5155 16.7319   1
  14   3  -2 6.71856 18.9279   1
 -14   3   2 15.8515 15.3097   2
 -13  -3   2 21.2399 13.8109   2
  13  -3  -2 -7.0900 9.81493   1
  13   3  -2 -0.6500 10.4015   1
 -13   3   2 -2.6099 11.4812   2
  12  -3  -2 -2.5175 10.4992   1
 -12  -3   2 13.0365 9.79712   2
 -12   3   2 -2.7687 9.47333   2
  12   3  -2 27.2716 14.0521   1
 -11  -3   2 30.1550 17.8027   2
  11  -3  -2 53.3985 18.2889   1
 -11   3   2 36.3360 18.2377   2
  11   3  -2 30.5867 16.5177   1
  10  -3  -2 162.535 34.1199   1
 -10  -3   2 192.593 35.8614   2
 -10   3   2 165.611 33.3422   2
  10   3  -2 167.292 29.5726   1
  -9  -3   2 8.95866 7.53018   2
  -9  -3   2 9.08475 7.81538   1
   9  -3  -2 3.92357 7.97629   1
   9   3  -2 11.3501 11.0596   1
  -9   3   2 21.0872 11.9967   2
  -8  -3   2 15.3659 6.68694   1
  -8  -3   2 -0.5670 7.12170   2
   8  -3  -2 11.5576 10.2123   1
   8   3  -2 4.21014 6.27567   1
   8   3  -2 -7.4888 4.66006   2
  -8   3   2 3.48308 5.86380   1
  -8   3   2 11.0222 11.0871   2
   7  -3  -2 48.1321 14.7598   1
  -7  -3   2 61.7689 13.4490   1
   7  -3  -2 65.9097 14.5530   2
   7   3  -2 62.3185 14.3755   1
  -7   3   2 71.6861 16.7224   1
   7   3  -2 55.3239 15.8225   2
  -7   3   2 65.8975 17.4403   2
   6  -3  -2 148.781 24.4106   2
  -6  -3   2 110.509 12.7721   1
  -6  -3   2 112.515 20.6706   2
   6  -3  -2 106.163 19.0738   1
   6   3  -2 115.575 21.7252   2
  -6   3   2 130.960 20.9088   1
   6   3  -2 102.774 16.6210   1
  -6   3   2 163.993 25.9372   2
  -5  -3   2 2279.52 75.5092   1
   5  -3  -2 2360.57 85.1288   2
   5  -3  -2 2203.96 81.6835   1
  -5  -3   2 2396.18 86.3324   2
  -5   3   2 2246.17 80.0640   1
  -5   3   2 2219.19 85.5884   2
   5   3  -2 2300.02 84.8344   2
   5   3  -2 2477.23 77.6387   1
  -4  -3   2 5445.69 146.799   1
   4  -3  -2 5513.85 158.633   2
   4  -3  -2 5296.62 155.300   1
  -4  -3   2 5641.40 160.265   2
  -4   3   2 5452.14 154.745   1
   4   3  -2 5748.76 159.977   2
  -4   3   2 5087.20 157.869   2
   4   3  -2 5140.75 147.154   1
  -3  -3   2 839.616 37.5519   2
   3  -3  -2 868.961 35.8259   1
   3  -3  -2 841.081 36.7754   2
  -3  -3   2 837.250 28.4914   1
  -3   3   2 828.671 37.5325   2
   3   3  -2 871.925 37.4153   2
   3   3  -2 860.759 29.2210   1
  -3   3   2 851.786 35.0845   1
   2  -3  -2 59.2915 9.62846   2
  -2  -3   2 54.1328 9.36298   2
  -2  -3   2 51.8662 3.48758   1
   2  -3  -2 52.9405 8.72958   1
  -2   3   2 70.6637 10.5266   2
   2   3  -2 83.9676 12.0414   2
   2   3  -2 53.8623 3.53586   1
  -2   3   2 60.6654 9.17396   1
   1  -3  -2 276.580 14.3978   1
  -1  -3   2 288.791 15.3947   2
   1  -3  -2 288.850 13.8266   2
  -1   3   2 267.017 13.9424   1
   1   3  -2 278.037 8.97185   1
  -1   3   2 253.386 13.7033   2
   1   3  -2 298.314 15.6424   2
   0  -3  -2 292.255 14.8305   1
   0  -3  -2 314.213 10.9074   2
   0   3   2 318.186 11.2428   2
   0   3  -2 344.262 14.4510   1
   0   3  -2 323.078 15.3921   2
  -1  -3  -2 2401.31 64.2105   2
  -1  -3  -2 2598.16 74.2795   1
   1  -3   2 2508.33 74.8152   1
   1  -3   2 2509.83 72.0215   2
   1   3   2 2581.41 74.8722   1
  -1   3  -2 2467.05 71.6358   2
  -1   3  -2 2519.26 74.6228   1
   1   3   2 2543.63 64.2255   2
   2  -3   2 9.25136 5.40845   1
  -2  -3  -2 9.38044 5.10425   1
   2  -3   2 15.2919 5.10600   2
  -2  -3  -2 9.25054 3.35164   2
   2   3   2 9.95875 5.14502   1
  -2   3  -2 3.95776 5.12759   1
  -2   3  -2 7.50938 3.80680   2
   2   3   2 5.27166 2.57920   2
   3  -3   2 306.580 19.1261   2
  -3  -3  -2 309.862 17.4383   2
   3  -3   2 328.860 22.8730   1
  -3  -3  -2 325.445 20.8350   1
   3   3   2 304.049 17.1948   2
   3   3   2 302.916 21.2430   1
  -3   3  -2 323.445 19.5807   2
  -3   3  -2 330.247 22.3920   1
   4  -3   2 49.0246 12.8387   1
  -4  -3  -2 61.7042 11.3800   2
   4  -3   2 56.7257 11.2922   2
  -4  -3  -2 60.0520 12.8508   1
  -4   3  -2 61.2411 13.0368   1
   4   3   2 39.7609 11.8843   1
  -4   3  -2 34.7222 9.89948   2
   4   3   2 58.2424 11.0979   2
   5  -3   2 1098.31 48.1204   2
  -5  -3  -2 997.514 45.0104   2
   5  -3   2 965.297 51.0218   1
  -5  -3  -2 1089.33 49.7158   1
   5   3   2 952.651 43.8581   2
  -5   3  -2 946.407 49.0775   1
  -5   3  -2 1026.18 47.4516   2
   5   3   2 1023.10 50.7661   1
   6  -3   2 42.5989 10.9048   2
  -6  -3  -2 62.9347 13.9821   2
  -6  -3  -2 45.5809 12.8862   1
   6  -3   2 35.7025 13.1724   1
  -6   3  -2 53.6378 15.2846   1
  -6   3  -2 39.1961 12.0911   2
   6   3   2 35.3566 11.8555   1
   6   3   2 48.6923 13.4222   2
   7  -3   2 104.093 20.4315   2
  -7  -3  -2 54.1394 15.0079   2
  -7  -3  -2 55.8166 15.2374   1
   7  -3   2 39.1390 14.8159   1
  -7   3  -2 79.3559 30.0829   2
   7   3   2 53.4879 14.5189   2
   7   3   2 66.7484 17.2009   1
  -7   3  -2 98.4181 21.6316   1
   8  -3   2 95.9080 19.6013   2
   8  -3   2 57.5800 19.9692   1
  -8   3  -2 99.5795 23.0135   2
   8   3   2 110.693 24.5803   1
   8   3   2 101.428 20.5924   2
   9  -3   2 14.4626 11.9952   1
   9   3   2 17.5653 11.8028   1
  -9   3  -2 30.0008 13.8818   2
  10  -3   2 55.7538 22.0374   1
  10   3   2 51.1737 18.6302   1
 -10   3  -2 128.953 30.5456   2
  11   3   2 24.6023 14.4872   1
 -11   3  -2 21.4881 13.4385   2
 -12  -3  -2 34.4991 22.5530   2
  12  -3   2 52.4218 19.5610   1
  12   3   2 61.9919 18.7238   1
  13  -3   2 -2.3023 11.6837   1
 -13  -3  -2 1.57770 9.60700   2
  13   3   2 26.4723 14.3888   1
 -13   3  -2 -17.319 11.8848   2
  14  -3   2 -0.8501 21.4884   1
 -14  -3  -2 -9.8966 15.7916   2
  14   3   2 2.50424 15.3174   1
 -14   3  -2 23.3345 19.6143   2
  15  -3   2 23.7089 24.1429   1
 -15  -3  -2 -25.645 20.4024   2
 -15   3  -2 31.7331 22.8818   2
  15  -4  -2 4.73551 17.9362   1
 -15  -4   2 -30.999 19.7925   2
  15   4  -2 1.49902 16.4358   1
 -15   4   2 62.2542 25.7986   2
 -14  -4   2 49.0550 19.2262   2
  14  -4  -2 38.2911 17.6199   1
  14   4  -2 29.8200 17.1128   1
 -14   4   2 78.6729 27.9786   2
 -13  -4   2 34.1192 17.3704   2
  13  -4  -2 11.6094 12.9218   1
 -13   4   2 -4.1104 13.1975   2
  13   4  -2 7.43470 13.2405   1
 -12  -4   2 26.0630 16.7791   2
  12  -4  -2 5.46643 14.2214   1
  12   4  -2 38.2929 13.3029   1
 -12   4   2 8.05798 14.9064   2
 -11  -4   2 42.5394 18.7070   2
  11  -4  -2 25.8000 15.8407   1
 -11   4   2 74.6840 25.9746   2
  11   4  -2 32.7050 14.0341   1
 -10  -4   2 42.2776 15.8675   1
 -10  -4   2 28.9633 14.8419   2
  10  -4  -2 18.4216 11.8988   1
  10   4  -2 36.2509 12.1545   1
 -10   4   2 29.8496 15.3000   2
   9  -4  -2 234.875 28.3480   1
  -9  -4   2 298.189 32.4118   2
  -9  -4   2 265.808 31.0238   1
   9   4  -2 294.310 32.7195   1
  -9   4   2 302.594 45.2963   2
   8  -4  -2 206.689 32.7905   1
  -8  -4   2 186.310 31.3073   2
  -8  -4   2 174.887 19.1340   1
   8   4  -2 206.219 36.9576   2
  -8   4   2 205.205 30.5230   1
  -8   4   2 163.161 29.9039   2
   8   4  -2 155.115 24.9699   1
   7  -4  -2 562.467 38.7019   2
  -7  -4   2 576.593 33.7632   1
   7  -4  -2 574.995 39.6444   1
  -7   4   2 617.036 38.8105   1
  -7   4   2 623.943 42.6908   2
   7   4  -2 605.906 40.2833   2
   7   4  -2 517.848 33.7884   1
   6  -4  -2 72.7416 16.7418   1
   6  -4  -2 83.2114 17.5326   2
  -6  -4   2 93.2107 19.4881   2
  -6  -4   2 72.3540 13.5473   1
  -6   4   2 57.3804 15.7940   2
   6   4  -2 58.0132 14.5078   2
   6   4  -2 56.6364 11.8595   1
  -6   4   2 87.6777 16.5298   1
  -5  -4   2 1149.50 54.0123   2
   5  -4  -2 1095.85 51.1530   1
   5  -4  -2 1176.96 53.4218   2
   5   4  -2 1222.93 54.3091   2
  -5   4   2 1193.46 51.7322   1
   5   4  -2 1287.81 47.5318   1
  -5   4   2 1117.79 53.8824   2
  -4  -4   2 279.558 15.7906   1
  -4  -4   2 270.651 21.7515   2
   4  -4  -2 296.548 21.1786   1
   4  -4  -2 319.663 22.3170   2
  -4   4   2 261.583 21.5962   2
   4   4  -2 236.021 15.5046   1
   4   4  -2 291.368 22.0429   2
  -4   4   2 279.379 20.0977   1
   3  -4  -2 1512.12 55.4927   2
   3  -4  -2 1603.91 55.9940   1
  -3  -4   2 1552.21 45.5293   1
  -3  -4   2 1584.42 57.3677   2
  -3   4   2 1564.11 56.9646   2
   3   4  -2 1562.06 56.8217   2
   3   4  -2 1504.38 46.0881   1
   2  -4  -2 48.8020 8.81389   1
  -2  -4   2 46.8214 2.98705   1
   2  -4  -2 60.2658 9.85974   2
  -2  -4   2 49.0686 9.53954   2
  -2   4   2 48.7813 8.59577   1
   2   4  -2 51.2055 9.52477   2
  -2   4   2 33.7146 7.98689   2
   2   4  -2 46.9689 3.28114   1
  -1  -4   2 2014.80 63.1517   2
   1  -4  -2 2079.61 60.2326   2
   1  -4  -2 2077.53 62.6199   1
  -1  -4   2 2034.14 54.2745   1
   1   4  -2 2151.83 63.9856   2
   1   4  -2 2121.13 54.8270   1
  -1   4   2 2037.62 61.9589   1
   0   4   2 7465.36 195.121   1
  -1  -4  -2 1141.76 38.3248   1
   1  -4   2 1082.57 37.1527   2
  -1  -4  -2 1050.47 29.4552   2
   1  -4   2 1044.96 38.6113   1
  -1   4  -2 1057.44 36.8437   2
   1   4   2 1069.89 38.5130   1
  -1   4  -2 1054.49 38.6268   1
   1   4   2 1007.23 29.4851   2
  -2  -4  -2 123.360 11.4334   1
  -2  -4  -2 95.9419 7.51425   2
   2  -4   2 104.977 10.0664   2
   2  -4   2 121.119 12.2951   1
  -2   4  -2 114.578 10.5442   2
   2   4   2 111.290 11.6036   1
   2   4   2 126.248 8.38737   2
  -2   4  -2 129.455 18.7704   1
  -3  -4  -2 227.257 14.4407   2
  -3  -4  -2 203.781 16.5071   1
   3  -4   2 228.495 19.2128   1
   3  -4   2 224.017 16.5706   2
   3   4   2 216.783 14.3341   2
  -3   4  -2 228.823 17.1170   2
  -3   4  -2 238.519 19.1222   1
   3   4   2 265.608 19.6468   1
   4  -4   2 2282.04 84.8318   1
  -4  -4  -2 2255.23 74.4958   2
   4  -4   2 2363.71 78.9373   2
  -4  -4  -2 2258.64 79.4763   1
  -4   4  -2 2271.96 83.4279   1
  -4   4  -2 2312.03 78.9683   2
   4   4   2 2475.07 83.0726   2
   4   4   2 2195.28 81.1765   1
   5  -4   2 47.6458 13.9359   1
   5  -4   2 46.2543 11.7034   2
  -5  -4  -2 59.2732 13.1022   1
  -5  -4  -2 26.5578 8.93299   2
   5   4   2 35.8515 11.3647   1
  -5   4  -2 60.3359 14.2921   1
  -5   4  -2 64.9339 14.6587   2
   5   4   2 39.1032 9.78540   2
   6  -4   2 250.284 22.7656   2
  -6  -4  -2 270.285 22.8028   2
  -6  -4  -2 296.043 24.9063   1
   6  -4   2 262.068 26.6805   1
   6   4   2 265.310 25.2144   1
  -6   4  -2 235.010 22.5034   2
   6   4   2 249.719 21.8362   2
  -7  -4  -2 63.4028 15.5935   2
   7  -4   2 61.5485 18.5140   1
   7  -4   2 41.7070 13.0797   2
  -7  -4  -2 61.5729 16.5980   1
  -7   4  -2 61.0140 16.3467   1
   7   4   2 64.5903 17.7170   1
   7   4   2 77.3489 17.3220   2
  -7   4  -2 39.9619 14.3350   2
  -8  -4  -2 132.263 26.8137   1
  -8  -4  -2 150.903 25.9255   2
   8  -4   2 153.503 30.9488   1
   8   4   2 169.335 30.5012   1
   8   4   2 188.579 29.0991   2
  -8   4  -2 211.658 33.1919   2
  -9  -4  -2 1.75670 6.91397   2
   9   4   2 13.9926 11.4457   1
  -9   4  -2 23.2396 10.9270   2
 -10  -4  -2 6.92573 10.8894   2
  10  -4   2 -4.3743 9.09681   1
  10   4   2 -5.5494 7.53047   1
 -10   4  -2 10.0468 10.8375   2
 -11  -4  -2 56.5485 16.7101   2
  11  -4   2 95.8694 29.8440   1
  11   4   2 90.6857 22.7672   1
 -11   4  -2 123.560 30.5665   2
 -12  -4  -2 19.0847 13.0387   2
  12  -4   2 1.43254 9.64387   1
 -12   4  -2 2.80009 10.0913   2
  12   4   2 -1.2749 11.9983   1
 -13  -4  -2 24.1031 18.1711   2
  13  -4   2 3.58083 14.3857   1
  13   4   2 -0.5115 16.0964   1
 -13   4  -2 -22.789 13.0843   2
 -14  -4  -2 19.6338 15.4631   2
 -14   4  -2 38.7758 27.7452   2
  14   4   2 31.6116 17.3891   1
 -15  -4  -2 54.9470 33.2008   2
 -15   4  -2 29.2792 21.7569   2
 -15  -5   2 29.7119 21.2466   2
  15  -5  -2 46.9926 20.9245   1
 -15   5   2 16.4479 16.8002   2
  15   5  -2 -11.036 16.2163   1
  14  -5  -2 67.0146 24.2474   1
  14   5  -2 59.3598 21.7060   1
 -14   5   2 26.6330 21.2661   2
  13  -5  -2 61.6871 20.0346   1
 -13  -5   2 11.9710 15.6268   2
 -13   5   2 44.2775 19.2170   2
  13   5  -2 42.2958 18.6228   1
  12  -5  -2 3.24082 11.3143   1
 -12  -5   2 -1.4306 9.66669   2
 -12   5   2 -1.8142 10.0100   2
  12   5  -2 -0.1623 8.39767   1
  11  -5  -2 133.776 31.7676   1
 -11  -5   2 138.173 30.9419   2
  11   5  -2 169.202 31.5033   1
 -10  -5   2 75.6515 17.4995   1
 -10  -5   2 39.6270 17.7075   2
  10  -5  -2 71.2005 20.8224   1
 -10   5   2 53.3796 18.4449   2
  10   5  -2 61.2316 16.8588   1
   9  -5  -2 5.41908 7.29380   1
  -9  -5   2 1.60976 7.57486   2
   9   5  -2 18.8916 8.13773   1
  -9   5   2 1.79290 10.2682   2
  -8  -5   2 159.673 17.4873   1
  -8  -5   2 160.452 30.0245   2
   8  -5  -2 135.384 26.9519   1
   8   5  -2 155.458 25.0841   1
   8   5  -2 169.817 32.4648   2
  -8   5   2 160.221 30.5407   2
  -8   5   2 107.850 21.8727   1
   7  -5  -2 12.7866 7.19114   2
   7  -5  -2 7.40203 6.77954   1
  -7  -5   2 0.70603 4.37066   1
  -7   5   2 12.6734 8.39514   2
   7   5  -2 3.77161 5.40681   1
   7   5  -2 7.50991 7.22174   2
  -7   5   2 3.16907 5.22471   1
   6  -5  -2 55.9789 13.6707   1
   6  -5  -2 59.8969 14.8594   2
  -6  -5   2 65.8237 12.4497   1
  -6  -5   2 55.9225 15.0002   2
   6   5  -2 79.3965 16.7783   2
  -6   5   2 70.3507 17.4995   2
  -6   5   2 52.3151 14.1649   1
   6   5  -2 67.8961 13.6216   1
  -5  -5   2 313.331 25.2913   2
  -5  -5   2 297.168 19.4050   1
   5  -5  -2 319.220 25.2072   2
   5  -5  -2 300.399 24.2378   1
   5   5  -2 333.381 20.5352   1
   5   5  -2 296.973 24.3147   2
  -5   5   2 283.182 22.8093   1
  -5   5   2 264.922 24.2016   2
   4  -5  -2 927.015 42.2371   2
   4  -5  -2 857.685 41.1168   1
  -4  -5   2 887.695 32.2319   1
  -4  -5   2 834.170 41.3038   2
   4   5  -2 820.471 32.7513   1
   4   5  -2 873.923 41.3582   2
  -4   5   2 894.469 41.0445   1
  -4   5   2 867.764 42.1145   2
  -3  -5   2 1179.07 47.6408   2
   3  -5  -2 1296.41 48.5544   1
  -3  -5   2 1176.22 36.4252   1
   3  -5  -2 1178.87 46.9046   2
  -3   5   2 1211.89 47.4326   1
  -3   5   2 1226.44 48.8024   2
   3   5  -2 1239.49 48.4866   2
   3   5  -2 1188.15 37.4961   1
   2  -5  -2 2434.77 74.4375   2
  -2  -5   2 2347.67 75.6648   2
  -2   5   2 2496.69 75.8397   2
  -2   5   2 2443.59 75.0998   1
   2   5  -2 2440.30 76.3617   2
   2   5  -2 2351.92 63.1775   1
   2   5  -2 2457.71 63.1093   1
   1  -5  -2 286.813 16.6854   1
   1  -5  -2 313.817 15.4324   2
  -1  -5   2 299.232 17.4346   2
  -1  -5   2 297.478 11.8735   1
  -1   5   2 312.873 16.0001   2
  -1   5   2 305.224 17.0090   1
   1   5  -2 341.533 18.3008   2
   1   5  -2 317.699 12.4637   1
   0  -5   2 2948.66 85.8897   2
   0  -5  -2 2973.99 78.4343   2
   0   5  -2 2808.84 82.0673   1
   0   5  -2 2913.95 85.0378   2
   0   5   2 3088.23 85.8702   1
   0   5   2 3051.90 85.5172   1
   0   5   2 2808.18 78.4978   2
   1  -5   2 9543.75 252.221   1
   1   5   2 9999.99 252.541   1
  -1   5  -2 9376.96 252.037   1
   2  -5   2 192.367 15.8918   1
  -2  -5  -2 179.990 10.4974   2
   2   5   2 180.831 14.6615   1
   2   5   2 188.196 10.6803   2
  -2   5  -2 194.005 14.3995   2
  -2   5  -2 184.864 15.5988   1
  -3  -5  -2 275.144 19.2410   1
  -3  -5  -2 284.226 16.4179   2
   3  -5   2 273.686 19.0157   2
   3  -5   2 279.331 21.7656   1
   3   5   2 300.985 16.9427   2
   3   5   2 238.310 19.2402   1
  -3   5  -2 275.433 19.3010   2
  -3   5  -2 291.642 21.5632   1
  -4  -5  -2 379.284 22.4416   2
   4  -5   2 410.851 25.8553   2
  -4  -5  -2 377.704 24.7263   1
   4  -5   2 413.597 29.1292   1
  -4   5  -2 383.516 25.3170   2
   4   5   2 403.143 27.2702   1
  -4   5  -2 372.959 27.2563   1
  -5  -5  -2 313.903 22.6270   2
   5  -5   2 329.217 24.7423   2
   5  -5   2 341.402 29.0320   1
  -5  -5  -2 288.504 23.2929   1
  -5   5  -2 324.427 26.7380   1
   5   5   2 278.257 24.7592   1
   5   5   2 286.520 21.2264   2
  -5   5  -2 331.244 25.2601   2
  -6  -5  -2 16.3165 6.95273   2
   6  -5   2 42.2746 10.2929   2
  -6  -5  -2 17.8355 7.63433   1
   6   5   2 19.8278 9.80735   1
   6   5   2 46.1194 11.8147   2
  -6   5  -2 22.3777 8.87788   2
  -6   5  -2 40.5414 13.9823   1
  -7  -5  -2 351.791 29.2533   1
  -7  -5  -2 351.960 28.5231   2
   7  -5   2 408.938 31.1792   2
   7  -5   2 302.800 31.0191   1
   7   5   2 360.220 28.7160   2
  -7   5  -2 333.330 30.8540   1
  -7   5  -2 313.060 28.5089   2
   7   5   2 316.195 35.5239   1
   8  -5   2 58.6162 19.3361   1
  -8  -5  -2 56.2804 19.1023   2
  -8  -5  -2 65.3916 19.4587   1
  -8   5  -2 68.5563 18.6490   2
   8   5   2 47.8731 15.0718   1
   8   5   2 92.3791 19.8207   2
  -9  -5  -2 113.766 25.4407   2
  -9   5  -2 116.614 26.1657   2
   9   5   2 141.125 29.3081   1
 -10  -5  -2 14.1237 10.9573   2
  10  -5   2 20.3422 12.7808   1
 -10   5  -2 32.3343 15.1907   2
  10   5   2 14.4121 11.3027   1
 -11  -5  -2 45.6513 16.4128   2
  11  -5   2 42.1550 20.4957   1
 -11   5  -2 65.9705 21.7714   2
 -12  -5  -2 -1.1460 12.1646   2
  12  -5   2 23.6989 16.6913   1
  12   5   2 27.4091 16.8332   1
 -12   5  -2 25.5368 13.3443   2
 -13  -5  -2 15.7252 14.8870   2
  13  -5   2 32.4501 20.1226   1
 -13   5  -2 30.7020 15.6870   2
 -14  -5  -2 -32.533 13.2502   2
 -14   5  -2 -41.016 16.7990   2
 -15  -5  -2 15.8073 27.3347   2
  15   5   2 -4.2020 20.0988   1
 -15   5  -2 -9.5739 19.5702   2
 -15  -6   2 13.5866 19.5589   2
  15   6  -2 0.94201 22.4885   1
 -15   6   2 -2.1237 15.7827   2
 -14  -6   2 5.84656 15.0407   2
  14  -6  -2 19.7379 18.0524   1
  14   6  -2 54.3713 21.0281   1
 -14   6   2 -26.901 21.7557   2
  13  -6  -2 18.1771 15.2781   1
 -13  -6   2 35.3786 17.6941   2
  13   6  -2 13.9468 12.2139   1
 -13   6   2 69.3408 23.8512   2
 -12  -6   2 -7.6960 11.1215   2
 -12   6   2 -0.8526 8.41601   2
  12   6  -2 -8.1532 7.30563   1
 -11  -6   2 117.745 25.3470   2
  11  -6  -2 142.739 32.0480   1
  11   6  -2 90.0904 23.6896   1
 -11   6   2 85.3357 23.8590   2
 -10  -6   2 175.642 28.0417   1
  10  -6  -2 222.298 38.2959   1
 -10  -6   2 205.552 37.2837   2
  10   6  -2 238.284 34.7768   1
 -10   6   2 212.044 40.0800   2
   9  -6  -2 266.027 30.0519   1
  -9  -6   2 269.127 24.8452   1
  -9  -6   2 249.158 29.4974   2
   9   6  -2 246.069 25.4352   1
  -9   6   2 274.342 41.2600   2
   8  -6  -2 473.518 38.8671   1
  -8  -6   2 467.868 38.7320   2
  -8  -6   2 500.008 32.0457   1
   8   6  -2 475.865 33.7918   1
   8   6  -2 395.056 40.6033   2
  -8   6   2 440.741 35.5264   1
  -8   6   2 464.641 39.4565   2
   7  -6  -2 288.241 27.6642   2
  -7  -6   2 350.039 24.1284   1
   7  -6  -2 294.894 29.2510   1
  -7  -6   2 405.807 40.0835   2
  -7   6   2 357.074 35.4150   1
  -7   6   2 309.173 29.6645   2
   7   6  -2 297.733 27.3535   2
   7   6  -2 338.916 25.6020   1
  -6  -6   2 282.180 25.3029   2
   6  -6  -2 217.338 22.5828   1
  -6  -6   2 243.609 17.6876   1
   6  -6  -2 243.906 35.8048   2
  -6   6   2 206.309 22.8184   2
   6   6  -2 205.218 18.1314   1
   6   6  -2 285.205 25.1602   2
  -6   6   2 226.528 21.3262   1
  -5  -6   2 1197.33 44.1576   1
  -5  -6   2 1172.60 54.8948   2
   5  -6  -2 1165.82 54.5323   1
   5  -6  -2 1253.85 55.9899   2
   5   6  -2 1255.60 55.5937   2
  -5   6   2 1202.69 56.2800   2
  -5   6   2 1211.47 54.4225   1
  -4  -6   2 13.1621 4.28790   1
   4  -6  -2 1.47664 5.30907   1
   4  -6  -2 6.26156 5.45405   2
  -4  -6   2 -1.3096 4.67008   2
   4   6  -2 9.11358 3.70461   1
  -4   6   2 10.7119 6.34642   1
   4   6  -2 13.5663 7.26893   2
  -4   6   2 9.43069 6.71178   2
  -3  -6   2 3325.28 104.195   2
   3  -6  -2 3451.99 105.109   1
   3  -6  -2 3237.68 102.576   2
  -3  -6   2 3386.69 89.7338   1
  -3   6   2 3368.36 103.717   1
   3   6  -2 3379.98 104.908   2
   3   6  -2 3287.26 91.0174   1
  -3   6   2 3433.46 105.250   2
  -2  -6   2 46.1454 10.0152   2
   2  -6  -2 41.0319 9.18041   1
   2  -6  -2 27.0681 8.25431   2
   2   6  -2 37.1460 3.75577   1
   2   6  -2 33.4726 3.56185   1
  -2   6   2 37.8507 8.61117   2
  -1  -6   2 16.9990 6.19632   2
   1  -6  -2 21.5082 5.31057   2
   1  -6  -2 12.4111 5.03713   1
  -1  -6   2 21.9059 4.15947   1
  -1   6   2 13.0669 4.36564   2
  -1   6   2 22.1581 6.43134   1
   1   6  -2 21.0089 4.38836   1
   1   6  -2 32.8689 7.86683   2
   0  -6  -2 1107.87 33.9300   2
   0  -6   2 1073.76 40.1605   2
   0   6  -2 1056.67 37.0110   1
   0   6  -2 1059.81 39.3190   2
   0   6   2 1048.49 34.0646   2
   0   6   2 1039.97 38.4861   1
   1  -6   2 2484.64 78.5702   1
  -1  -6  -2 2500.98 69.6663   2
  -1  -6  -2 2508.89 77.1230   1
  -1   6  -2 2592.85 78.0908   2
   1   6   2 2687.40 70.4220   2
   1   6   2 2612.47 78.7146   1
  -1   6  -2 2628.49 79.8719   1
  -1   6  -2 2417.76 78.6800   2
  -2  -6  -2 653.557 24.6565   2
   2  -6   2 726.690 31.9736   2
  -2  -6  -2 689.011 30.7525   1
   2  -6   2 663.602 33.0011   1
   2   6   2 699.729 32.0360   1
  -2   6  -2 694.465 31.4436   2
  -2   6  -2 704.940 33.5311   1
   3  -6   2 1354.45 57.3488   1
   3  -6   2 1464.33 54.7488   2
  -3  -6  -2 1388.49 47.2177   2
  -3  -6  -2 1466.62 53.7908   1
   3   6   2 1416.61 48.2769   2
  -3   6  -2 1429.76 58.0536   1
   3   6   2 1354.55 54.3512   1
  -3   6  -2 1494.89 54.9096   2
  -4  -6  -2 1130.16 48.2963   1
   4  -6   2 1101.93 48.5774   2
   4  -6   2 1162.25 54.1896   1
  -4  -6  -2 1093.74 43.5984   2
   4   6   2 998.130 48.5352   1
   4   6   2 1205.43 51.1968   2
  -4   6  -2 1108.02 52.0112   1
  -4   6  -2 1142.20 49.4997   2
   5  -6   2 3.24959 3.77983   2
   5  -6   2 7.12128 6.57742   1
  -5  -6  -2 -1.6847 3.72732   2
  -5  -6  -2 7.89599 6.08719   1
   5   6   2 0.80986 2.81217   2
  -5   6  -2 2.51598 5.54405   2
   5   6   2 -1.6643 3.43712   1
  -5   6  -2 22.6225 7.96009   1
  -6  -6  -2 180.694 18.7126   1
   6  -6   2 204.010 31.1786   1
   6  -6   2 169.166 19.0499   2
  -6  -6  -2 138.978 16.5264   2
  -6   6  -2 174.977 20.4520   1
   6   6   2 160.939 25.3375   1
  -6   6  -2 152.300 24.2328   2
   6   6   2 155.076 16.9347   2
  -7  -6  -2 16.0728 6.13652   1
   7  -6   2 -6.8087 6.60116   1
  -7  -6  -2 -0.1038 6.21440   2
  -7   6  -2 11.6720 5.99514   2
   7   6   2 6.33070 6.62673   2
   7   6   2 4.35355 8.07265   1
  -8  -6  -2 80.2942 16.7132   1
  -8   6  -2 84.6988 21.2988   2
   8   6   2 93.8448 22.8626   1
   8   6   2 67.1534 17.1084   2
  -9  -6  -2 69.3685 18.2417   2
   9  -6   2 53.8661 18.3257   1
  -9   6  -2 59.9735 17.5489   2
 -10  -6  -2 19.0932 11.1926   2
  10  -6   2 4.59704 9.61400   1
  10   6   2 3.99384 11.2328   1
 -10   6  -2 15.9885 15.1242   2
 -11  -6  -2 152.329 30.2492   2
  11  -6   2 88.5167 27.2269   1
 -11   6  -2 94.7133 35.5316   2
  11   6   2 80.4669 24.3621   1
 -12  -6  -2 17.9775 12.2235   2
  12  -6   2 -1.8304 8.78563   1
 -12   6  -2 -13.206 13.5705   2
  12   6   2 -11.289 12.9773   1
 -13  -6  -2 9.04525 16.2376   2
  13   6   2 28.8982 15.4176   1
 -13   6  -2 4.69776 13.8780   2
 -14  -6  -2 -3.7121 15.1990   2
  14  -6   2 14.9963 18.5356   1
 -14   6  -2 4.36764 21.6110   2
 -15  -6  -2 -2.7697 30.5376   2
 -15   6  -2 15.8005 34.7466   2
  15  -7  -2 95.5496 26.4278   1
 -15  -7   2 66.9792 26.9515   2
  15   7  -2 31.9450 21.1423   1
  14  -7  -2 22.0109 17.7836   1
 -14  -7   2 52.3900 18.5446   2
 -14   7   2 46.4790 40.3569   2
  14   7  -2 20.9041 15.8442   1
  13  -7  -2 36.2438 19.8630   1
 -13  -7   2 38.7053 17.3066   2
  13   7  -2 64.8133 19.2027   1
 -13   7   2 44.4703 16.6038   2
  12  -7  -2 -3.2364 10.9752   1
 -12  -7   2 -3.1179 11.1173   2
 -12   7   2 -5.5193 9.70965   2
  12   7  -2 -5.8667 9.06816   1
  11  -7  -2 183.021 37.7480   1
 -11  -7   2 180.814 35.8165   2
  11   7  -2 186.008 30.8318   1
  10  -7  -2 15.4238 13.0102   1
 -10  -7   2 34.7505 12.0690   1
 -10  -7   2 23.1116 14.3270   2
  10   7  -2 6.74958 7.86783   1
 -10   7   2 26.6310 13.0658   2
   9  -7  -2 242.457 39.3058   1
  -9  -7   2 164.874 19.4695   1
  -9  -7   2 209.135 33.6953   2
  -9   7   2 157.859 31.9026   2
   9   7  -2 189.839 28.9131   1
  -8  -7   2 10.0957 10.2992   2
  -8  -7   2 11.0110 6.68609   1
  -8   7   2 17.6166 9.60031   1
  -8   7   2 16.7179 9.95144   2
   8   7  -2 8.03539 6.25934   1
  -7  -7   2 21.3837 10.1994   2
   7  -7  -2 6.92460 7.50715   1
   7  -7  -2 18.3954 8.45611   2
  -7  -7   2 36.0286 9.23071   1
   7   7  -2 21.9023 8.90244   1
  -7   7   2 34.4527 12.7684   2
   7   7  -2 20.5280 10.2726   2
  -6  -7   2 3.78060 2.89858   1
   6  -7  -2 4.67702 5.01189   1
  -6  -7   2 -4.5004 3.76062   2
   6  -7  -2 -1.1368 4.10566   2
  -6   7   2 -1.6617 3.04832   1
   6   7  -2 5.08239 3.80706   1
  -6   7   2 -7.2382 3.26075   2
   5  -7  -2 181.242 26.0150   1
  -5  -7   2 136.392 11.7990   1
   5  -7  -2 139.023 16.0542   2
  -5  -7   2 145.359 22.2901   2
  -5   7   2 158.069 24.1257   2
  -5   7   2 146.868 22.1320   1
   5   7  -2 148.236 16.8805   2
   5   7  -2 140.557 12.9592   1
   4  -7  -2 3.12313 4.07105   2
  -4  -7   2 4.55277 2.79547   1
  -4  -7   2 8.89931 6.25520   2
   4  -7  -2 -1.0929 5.24238   1
   4   7  -2 3.45449 2.26183   1
  -4   7   2 2.88559 5.18042   2
   4   7  -2 -0.7557 2.95587   2
  -4   7   2 -0.4598 2.96989   1
  -3  -7   2 1761.66 64.4160   2
  -3  -7   2 1828.00 51.6714   1
   3  -7  -2 1649.56 61.8529   2
  -3   7   2 1831.14 65.7769   2
  -3   7   2 1748.24 64.2276   1
   3   7  -2 1814.43 65.3177   2
   2  -7  -2 98.3112 14.5284   1
  -2  -7   2 106.033 11.5235   2
   2  -7  -2 111.668 11.0073   2
   2   7  -2 119.134 12.6532   2
   2   7  -2 124.395 7.58911   1
   2   7  -2 120.439 7.41626   1
  -2   7   2 111.748 11.6982   2
  -2   7   2 123.422 12.1735   1
  -1  -7   2 99.8637 10.9847   2
   1  -7  -2 112.368 11.3228   1
   1  -7  -2 108.303 9.74367   2
  -1  -7   2 117.389 8.28486   1
  -1   7   2 111.375 10.0060   2
   1   7  -2 107.182 8.12535   1
   1   7  -2 112.592 11.3800   2
   0  -7   2 -1.8167 3.31987   2
   0  -7   2 1.11368 2.91634   1
   0  -7  -2 2.65982 2.69359   2
   0   7   2 4.15956 3.87392   1
   0   7   2 6.33794 2.90869   2
   0   7  -2 3.10280 3.31590   2
   0   7  -2 2.23801 2.80245   1
   1  -7   2 2436.78 76.5014   1
  -1  -7  -2 2331.82 67.8008   2
  -1   7  -2 2425.43 76.0366   2
   1   7   2 2429.91 68.1531   2
  -1   7  -2 2330.40 76.2263   1
   1   7   2 2568.42 76.8761   1
  -1   7  -2 2305.65 76.9407   2
   2  -7   2 307.938 19.9988   2
  -2  -7  -2 247.774 15.4918   2
   2  -7   2 277.088 20.3324   1
  -2  -7  -2 271.130 17.9989   1
  -2   7  -2 280.196 20.5115   1
   2   7   2 304.906 19.9290   1
   2   7   2 285.323 14.7398   2
  -2   7  -2 275.036 19.1066   2
   3  -7   2 101.229 15.8819   2
   3  -7   2 48.6946 11.8979   1
  -3  -7  -2 82.7623 13.4635   1
  -3  -7  -2 64.4147 7.71428   2
   3   7   2 65.1145 7.55705   2
  -3   7  -2 67.7615 13.8147   1
  -3   7  -2 86.2426 14.4388   2
   3   7   2 79.7764 14.2047   1
   4  -7   2 -2.1091 3.29861   2
   4  -7   2 5.45715 6.34551   1
  -4  -7  -2 9.76446 5.02789   2
  -4  -7  -2 -0.1584 4.16021   1
  -4   7  -2 1.51777 3.98393   1
   4   7   2 5.65206 3.66206   2
   4   7   2 2.00758 4.10116   1
  -4   7  -2 0.80654 5.54835   2
   5  -7   2 11.9290 8.82237   1
  -5  -7  -2 22.6464 7.88400   2
   5  -7   2 23.4563 8.19863   2
  -5  -7  -2 18.0174 7.87600   1
   5   7   2 20.7163 5.98773   2
  -5   7  -2 22.8492 9.54067   2
   5   7   2 13.5515 7.64946   1
  -5   7  -2 22.3377 9.59379   1
   6  -7   2 11.5367 8.81288   1
  -6  -7  -2 -0.8427 4.28733   2
  -6  -7  -2 4.06223 4.88564   1
   6   7   2 0.15832 5.72663   1
  -6   7  -2 8.69679 6.20956   1
  -6   7  -2 3.01637 4.74797   2
   6   7   2 1.90440 3.52913   2
   7  -7   2 398.739 31.4283   2
  -7  -7  -2 380.157 29.7432   2
   7  -7   2 327.776 33.8704   1
  -7  -7  -2 381.625 29.9650   1
   7   7   2 330.708 26.9573   2
   7   7   2 341.713 31.8387   1
  -7   7  -2 408.857 33.5968   2
  -8  -7  -2 200.318 23.3815   1
   8  -7   2 167.748 31.6556   1
   8   7   2 224.608 34.2111   1
   8   7   2 220.360 23.0265   2
  -8   7  -2 257.599 38.0281   2
  -9  -7  -2 141.520 26.9283   2
   9  -7   2 187.567 36.4964   1
   9   7   2 193.799 35.0656   1
  -9   7  -2 181.799 32.4434   2
  10  -7   2 6.36071 14.2638   1
 -10  -7  -2 1.44771 9.22043   2
  10   7   2 10.8707 10.2237   1
 -10   7  -2 -3.7504 10.9860   2
 -11  -7  -2 24.3121 18.8186   2
  11  -7   2 49.2692 19.5483   1
 -11   7  -2 62.1446 23.0014   2
  11   7   2 60.4825 22.3535   1
 -12  -7  -2 13.9319 11.2863   2
  12  -7   2 13.6322 18.1403   1
 -12   7  -2 -15.563 12.4195   2
  12   7   2 9.96323 9.90366   1
 -13  -7  -2 1.61545 13.0228   2
  13  -7   2 -14.883 14.6432   1
  13   7   2 -3.8613 12.0393   1
 -13   7  -2 30.5762 15.2989   2
  14  -7   2 -5.9980 19.4446   1
 -14  -7  -2 15.5862 18.0648   2
  14   7   2 53.1205 17.3772   1
 -15  -7  -2 -20.694 39.9980   2
  15  -8  -2 21.3315 17.4839   1
 -15  -8   2 33.6080 27.5079   2
  15   8  -2 49.2965 20.8513   1
  14  -8  -2 52.2070 19.2741   1
 -14  -8   2 27.7044 18.7953   2
 -14   8   2 26.2377 16.9317   2
  14   8  -2 18.9024 17.8203   1
  13  -8  -2 -1.3376 11.8937   1
 -13  -8   2 2.38793 12.0616   2
  13   8  -2 30.2126 15.5062   1
 -13   8   2 19.1537 14.1130   2
  12  -8  -2 14.2934 12.0028   1
 -12  -8   2 14.7329 14.4757   2
 -12   8   2 25.4571 15.4874   2
  12   8  -2 9.53325 10.9727   1
 -11  -8   2 50.2542 15.7474   2
  11  -8  -2 93.7707 25.5935   1
 -11   8   2 48.5177 19.6113   2
  11   8  -2 81.1481 20.0032   1
 -10  -8   2 5.89884 9.99115   2
  10  -8  -2 31.8202 16.0271   1
 -10  -8   2 4.78199 10.3842   1
 -10   8   2 18.5497 13.4353   2
  10   8  -2 10.0623 8.02710   1
   9  -8  -2 19.0801 9.62830   1
  -9  -8   2 24.4052 11.4051   1
  -9  -8   2 33.8334 14.4143   2
   9   8  -2 25.9750 9.81040   1
  -9   8   2 30.2875 15.7188   2
  -8  -8   2 315.905 31.3127   2
   8  -8  -2 282.961 30.9460   1
  -8  -8   2 310.237 24.2190   1
  -8   8   2 272.318 30.3882   2
   8   8  -2 282.479 24.9464   1
   7  -8  -2 769.360 48.5249   1
  -7  -8   2 720.592 35.7681   1
   7  -8  -2 756.024 53.7789   2
  -7  -8   2 707.819 44.8891   2
   7   8  -2 708.474 45.3047   2
   7   8  -2 651.444 37.3636   1
  -7   8   2 743.551 45.8246   1
  -7   8   2 651.007 46.0149   2
   6  -8  -2 107.321 21.7389   1
  -6  -8   2 99.5011 19.5727   2
   6  -8  -2 116.242 20.3235   2
  -6  -8   2 105.464 11.4742   1
   6   8  -2 89.7973 18.6405   2
  -6   8   2 142.150 24.0487   1
   6   8  -2 99.2768 15.2828   1
  -5  -8   2 870.568 34.4514   1
  -5  -8   2 823.206 44.2589   2
   5  -8  -2 845.041 46.8509   1
   5  -8  -2 895.162 45.4135   2
  -5   8   2 808.390 45.7695   2
  -5   8   2 826.798 44.8409   1
   5   8  -2 947.021 37.9587   1
   5   8  -2 822.864 44.0522   2
   4  -8  -2 2055.27 76.3840   2
  -4  -8   2 2186.61 64.2155   1
   4  -8  -2 2093.52 79.0675   1
  -4  -8   2 2083.33 77.1920   2
  -4   8   2 1990.99 78.3027   2
   4   8  -2 2152.93 66.0465   1
   4   8  -2 2253.16 79.4887   2
  -4   8   2 2172.35 79.1531   1
  -3  -8   2 1535.92 58.2172   2
   3  -8  -2 1550.12 60.4066   1
   3  -8  -2 1454.80 56.3255   2
  -3   8   2 1438.44 57.7852   2
  -3   8   2 1466.47 58.1636   1
   3   8  -2 1554.12 58.4596   2
  -2  -8   2 133.538 13.2760   2
   2  -8  -2 107.761 10.8251   2
   2  -8  -2 103.136 12.1824   1
  -2   8   2 108.047 12.1016   1
   2   8  -2 138.002 13.6881   2
   2   8  -2 116.490 8.15098   1
   2   8  -2 119.417 8.32529   1
  -2   8   2 115.210 12.0228   2
   1  -8  -2 4129.76 115.946   2
   1  -8  -2 4203.11 121.015   1
  -1  -8   2 4021.76 120.451   2
  -1  -8   2 4118.29 112.300   1
   1   8  -2 4295.49 121.516   2
  -1   8   2 4014.69 120.284   1
  -1   8   2 4180.85 117.359   2
   0  -8  -2 475.997 24.6830   1
   0  -8   2 474.033 26.0493   2
   0   8  -2 432.683 22.4374   1
   0   8   2 522.328 25.7146   1
   0   8  -2 476.885 25.0029   2
   0   8   2 477.907 21.2444   2
   1  -8   2 881.423 37.6253   1
  -1  -8  -2 860.399 31.2706   2
   1   8   2 922.747 37.6177   1
  -1   8  -2 873.870 38.3170   2
  -1   8  -2 968.625 44.0382   1
  -1   8  -2 875.179 37.1110   2
   1   8   2 801.598 30.7831   2
   2  -8   2 252.343 18.5759   2
   2  -8   2 220.027 18.7754   1
  -2  -8  -2 266.028 17.9669   1
  -2  -8  -2 275.071 14.9242   2
  -2   8  -2 279.797 19.7536   2
   2   8   2 256.506 14.7904   2
   2   8   2 269.958 19.5047   1
  -2   8  -2 270.259 20.8327   1
   3  -8   2 410.577 28.2513   1
  -3  -8  -2 392.559 20.3745   2
  -3  -8  -2 406.290 24.0354   1
  -3   8  -2 427.378 28.0735   1
   3   8   2 379.189 24.7045   1
   3   8   2 358.701 20.1422   2
  -3   8  -2 392.156 25.6138   2
   4  -8   2 547.474 36.0886   1
  -4  -8  -2 513.094 26.8159   2
   4  -8   2 571.763 33.0601   2
  -4  -8  -2 547.192 30.5762   1
   4   8   2 507.498 31.8166   1
  -4   8  -2 586.987 36.5670   1
   4   8   2 486.316 26.9705   2
  -4   8  -2 551.183 33.1184   2
  -5  -8  -2 -2.9668 4.31126   2
  -5  -8  -2 3.48732 3.88546   1
   5  -8   2 5.52677 5.60609   2
   5  -8   2 3.82100 6.04444   1
   5   8   2 2.59946 3.76943   2
   5   8   2 5.18381 4.41795   1
  -5   8  -2 3.36779 5.36511   1
  -5   8  -2 8.63509 5.99439   2
  -6  -8  -2 42.2492 12.1254   1
  -6  -8  -2 42.5182 12.0677   2
   6  -8   2 60.2716 15.0874   2
   6  -8   2 31.7771 13.1387   1
  -6   8  -2 22.7103 12.5805   2
  -6   8  -2 38.6859 13.6831   1
   6   8   2 50.2702 12.4785   2
   6   8   2 22.9869 11.3517   1
  -7  -8  -2 19.8107 8.34659   1
   7  -8   2 11.8452 10.8802   1
  -7  -8  -2 16.7870 8.22353   2
  -7   8  -2 11.5619 9.36873   2
   7   8   2 3.60200 6.93001   1
  -8  -8  -2 59.7475 16.3580   1
   8  -8   2 56.1769 18.6282   1
   8   8   2 46.2325 15.9029   1
   8   8   2 58.8973 15.6458   2
  -8   8  -2 87.7208 23.0204   2
  -9  -8  -2 251.265 27.1698   2
   9  -8   2 215.409 39.4702   1
  -9   8  -2 263.018 40.6367   2
   9   8   2 184.761 33.1203   1
  10  -8   2 10.6915 10.5520   1
 -10  -8  -2 23.8967 10.7968   2
 -10   8  -2 19.3992 12.4139   2
  10   8   2 20.1258 12.5112   1
 -11  -8  -2 78.1252 20.1397   2
  11  -8   2 62.1521 20.7739   1
  11   8   2 29.6569 15.1853   1
 -11   8  -2 57.7437 19.6322   2
  12  -8   2 -18.958 12.8023   1
 -12  -8  -2 -2.2968 11.2407   2
  12   8   2 15.9551 10.6406   1
 -12   8  -2 -12.370 6.61678   2
 -13  -8  -2 -2.0443 14.6298   2
  13  -8   2 21.0800 15.5953   1
  13   8   2 14.5185 11.4273   1
 -13   8  -2 -18.233 10.5926   2
 -14  -8  -2 25.4061 19.7708   2
 -14   8  -2 32.3987 19.3254   2
  14   8   2 49.3475 15.7487   1
  15   8   2 -44.891 18.4832   1
  15  -9  -2 9.51517 19.9234   1
 -15  -9   2 12.7928 16.1853   2
  14  -9  -2 -6.7602 18.2100   1
 -14  -9   2 21.5446 14.1604   2
 -14   9   2 8.09992 12.0915   2
  14   9  -2 -16.543 17.5251   1
  13  -9  -2 28.9793 15.0010   1
 -13  -9   2 15.8095 16.9858   2
  13   9  -2 34.4508 13.7081   1
 -13   9   2 45.9861 13.4331   2
 -12  -9   2 21.5583 13.8853   2
  12  -9  -2 -5.5356 13.0552   1
  12   9  -2 22.3796 11.0764   1
 -12   9   2 -4.0659 11.8397   2
  11  -9  -2 163.343 35.3498   1
 -11  -9   2 124.301 30.2421   2
 -11   9   2 202.832 41.1820   2
  11   9  -2 177.369 29.1889   1
  10  -9  -2 13.1348 14.5479   1
 -10  -9   2 7.07372 9.08576   2
  10   9  -2 35.4599 11.8669   1
 -10   9   2 9.64669 13.2391   2
  -9  -9   2 106.958 20.1883   1
   9  -9  -2 98.8008 24.4432   1
  -9  -9   2 109.885 25.4166   2
  -9   9   2 115.480 27.0722   2
   9   9  -2 122.763 22.2860   1
  -8  -9   2 641.037 36.0499   1
   8  -9  -2 671.565 48.7599   1
  -8  -9   2 679.209 46.6461   2
  -8   9   2 662.426 49.4828   2
   8   9  -2 643.754 38.7556   1
   7  -9  -2 14.3000 8.85603   1
  -7  -9   2 36.2735 8.84958   1
  -7  -9   2 23.4338 10.6481   2
   7   9  -2 35.7852 10.2080   1
  -7   9   2 15.0078 8.76588   1
   7   9  -2 29.3442 12.1689   2
  -7   9   2 61.2455 16.1910   2
  -6  -9   2 8.72368 5.96315   2
  -6  -9   2 3.47561 3.38585   1
   6  -9  -2 20.6594 6.87246   2
   6  -9  -2 6.68161 6.59328   1
   6   9  -2 22.6853 8.31369   2
   6   9  -2 16.6417 6.05467   1
  -6   9   2 4.41863 7.11303   2
  -5  -9   2 71.0141 16.5097   2
   5  -9  -2 79.1325 16.1751   2
   5  -9  -2 98.9350 20.0152   1
  -5  -9   2 70.4300 8.28088   1
   5   9  -2 94.0364 10.5469   1
  -5   9   2 98.8980 19.2741   1
  -5   9   2 89.1245 18.9639   2
   5   9  -2 90.0173 18.0373   2
   4  -9  -2 84.0657 17.7467   1
   4  -9  -2 111.168 18.0394   2
  -4  -9   2 69.9958 7.40410   1
  -4  -9   2 99.3362 17.0135   2
  -4   9   2 81.2195 16.2302   1
   4   9  -2 74.7734 8.51680   1
   4   9  -2 86.4360 15.8941   2
  -4   9   2 63.1148 14.1327   2
  -3  -9   2 5764.93 165.855   2
   3  -9  -2 5898.75 169.557   1
   3  -9  -2 5687.41 164.032   2
   3   9  -2 5390.83 150.837   1
  -3   9   2 5745.02 167.356   2
  -3   9   2 5744.21 168.004   1
   3   9  -2 5944.46 167.617   2
  -2  -9   2 209.114 17.2842   2
   2  -9  -2 203.377 17.5902   1
   2  -9  -2 181.705 15.0034   2
   2   9  -2 197.445 11.9991   1
  -2   9   2 237.284 18.4401   1
  -2   9   2 212.774 17.0929   2
   2   9  -2 212.383 17.3886   2
   2   9  -2 208.439 12.0912   1
   1  -9  -2 295.287 20.3827   2
  -1  -9   2 301.999 16.0766   1
  -1  -9   2 313.538 21.0088   2
   1  -9  -2 345.716 21.7802   1
   1   9  -2 319.972 20.7490   2
  -1   9   2 331.846 21.0639   1
   1   9  -2 278.918 16.2935   1
  -1   9   2 327.800 19.1404   2
   0  -9  -2 46.2443 10.0762   1
   0  -9   2 51.7405 10.8311   2
   0  -9   2 28.8926 7.06614   1
   0   9   2 37.8192 7.43142   2
   0   9   2 62.8793 11.6349   1
   0   9   2 35.5416 7.35631   2
   0   9  -2 49.1738 9.28764   1
   0   9  -2 71.4075 12.6941   2
  -1  -9  -2 135.334 10.8674   2
   1  -9   2 162.864 14.6416   1
   1   9   2 159.791 14.1035   1
   1   9   2 149.223 13.4910   1
  -1   9  -2 145.258 14.2774   2
   1   9   2 157.981 11.5501   2
  -1   9  -2 133.511 13.5069   1
  -1   9  -2 143.196 13.8428   2
  -2  -9  -2 449.441 25.3698   1
   2  -9   2 510.085 29.8978   1
  -2  -9  -2 480.397 22.1746   2
   2  -9   2 531.803 28.7473   2
   2   9   2 512.840 23.1940   2
  -2   9  -2 475.482 28.9501   1
   2   9   2 453.598 26.7616   1
  -2   9  -2 480.597 28.0845   2
  -3  -9  -2 154.406 14.4111   1
  -3  -9  -2 165.109 12.8687   2
   3  -9   2 150.612 15.4413   2
   3  -9   2 185.249 18.9285   1
   3   9   2 133.783 12.0372   2
  -3   9  -2 162.384 16.4594   2
  -3   9  -2 137.352 16.2472   1
   3   9   2 134.219 14.6215   1
   4  -9   2 173.859 19.8819   1
  -4  -9  -2 173.720 14.6631   2
  -4  -9  -2 176.840 16.4872   1
   4  -9   2 157.896 16.8956   2
   4   9   2 146.120 16.6225   1
  -4   9  -2 156.905 18.5962   1
  -4   9  -2 161.223 17.4377   2
   4   9   2 154.406 14.2195   2
   5  -9   2 957.663 52.7820   1
  -5  -9  -2 891.796 43.7054   1
  -5  -9  -2 885.340 40.8667   2
   5  -9   2 961.881 48.3046   2
   5   9   2 823.789 45.6796   1
  -5   9  -2 930.366 48.4216   2
   5   9   2 813.622 40.7362   2
  -6  -9  -2 -1.9195 3.89481   2
   6  -9   2 3.56796 5.60699   2
   6  -9   2 20.0782 9.29596   1
  -6  -9  -2 2.03045 5.94979   1
  -6   9  -2 21.8176 10.0235   1
   6   9   2 12.5307 8.71719   1
  -6   9  -2 4.87699 5.77436   2
   6   9   2 3.89386 4.19648   2
   7  -9   2 719.272 51.1299   1
  -7  -9  -2 774.342 42.9523   2
  -7  -9  -2 744.045 43.6404   1
  -7   9  -2 636.918 45.5867   2
   7   9   2 740.240 42.4607   2
   7   9   2 693.738 45.9599   1
   8  -9   2 55.4094 18.7387   1
  -8  -9  -2 104.263 22.6456   1
   8   9   2 114.805 25.7798   1
   8   9   2 98.7595 20.9344   2
  -8   9  -2 110.322 24.7776   2
   9  -9   2 28.9501 16.8357   1
  -9  -9  -2 36.2538 12.6588   2
   9   9   2 54.9354 19.9422   1
  -9   9  -2 76.8384 20.3244   2
 -10  -9  -2 10.0927 9.91125   2
  10  -9   2 13.3616 14.6859   1
  10   9   2 12.0185 10.3721   1
 -10   9  -2 6.87226 8.74414   2
 -11  -9  -2 70.5905 21.0919   2
  11  -9   2 92.8681 29.1339   1
  11   9   2 80.3986 26.2191   1
 -11   9  -2 58.5246 20.2350   2
  12  -9   2 5.80845 15.5895   1
 -12  -9  -2 -2.3626 14.4585   2
 -12   9  -2 -2.7056 14.2066   2
  12   9   2 4.37708 9.59541   1
  13  -9   2 -20.341 11.8351   1
 -13  -9  -2 -25.125 14.7731   2
 -13   9  -2 -24.357 11.7516   2
  13   9   2 -23.745 10.0489   1
 -14  -9  -2 28.0451 21.3900   2
 -14   9  -2 0.46837 15.0586   2
  14   9   2 -6.9407 12.4446   1
  15 -10  -2 -24.428 20.3261   1
 -15 -10   2 6.83540 17.2561   2
  14 -10  -2 45.8969 18.6493   1
 -14  10   2 54.3856 23.7058   2
 -13 -10   2 13.8614 13.2841   2
  13 -10  -2 0.60854 13.0598   1
  13  10  -2 27.0250 14.6793   1
 -13  10   2 -5.6019 11.1952   2
  12 -10  -2 57.3711 22.4168   1
 -12 -10   2 81.8086 23.9312   2
  12  10  -2 40.5145 14.6494   1
 -12  10   2 62.5293 23.7675   2
  11 -10  -2 47.8263 22.0601   1
 -11 -10   2 45.2384 18.5214   2
  11  10  -2 16.1199 11.2545   1
 -11  10   2 24.2058 16.9614   2
 -10 -10   2 19.8788 12.6957   1
  10 -10  -2 33.6087 14.4013   1
 -10 -10   2 36.0052 14.7014   2
 -10  10   2 10.2441 9.89902   2
  10  10  -2 12.1418 10.2875   1
  -9 -10   2 27.7905 13.6543   2
   9 -10  -2 31.8260 15.1568   1
  -9 -10   2 24.7758 10.6542   1
  -9  10   2 56.1328 19.4933   2
   9  10  -2 28.5282 10.6823   1
  -8 -10   2 55.4273 16.3074   2
   8 -10  -2 52.1439 17.2288   1
  -8 -10   2 77.1276 13.6976   1
  -8  10   2 98.6096 24.7839   2
   8  10  -2 67.0730 16.0135   1
   7 -10  -2 1038.10 60.2728   1
  -7 -10   2 1133.69 59.0855   2
  -7 -10   2 998.471 43.9906   1
  -7  10   2 1027.98 57.9107   1
   7  10  -2 962.394 47.2387   1
   7  10  -2 1075.33 57.8657   2
  -7  10   2 1070.27 61.5822   2
   6 -10  -2 -0.9637 3.45621   2
  -6 -10   2 -5.7468 4.00519   2
  -6 -10   2 -2.3019 1.97771   1
   6  10  -2 5.54648 4.30787   1
   6  10  -2 -4.3988 4.75648   2
  -6  10   2 12.3847 7.17312   1
  -6  10   2 3.68843 5.00195   2
  -5 -10   2 453.909 31.9807   2
   5 -10  -2 452.521 31.6941   2
   5 -10  -2 501.929 35.6580   1
  -5  10   2 466.531 33.6032   1
  -5  10   2 492.621 34.8782   2
   5  10  -2 509.647 26.0991   1
   5  10  -2 459.698 32.6401   2
  -4 -10   2 458.861 30.3508   2
   4 -10  -2 557.707 32.7362   2
  -4 -10   2 525.141 23.0582   1
   4 -10  -2 465.794 32.7065   1
   4  10  -2 511.736 24.2505   1
  -4  10   2 535.198 34.3017   2
  -4  10   2 483.167 32.2605   1
   4  10  -2 531.614 33.0148   2
  -3 -10   2 3698.63 116.741   2
   3 -10  -2 3846.98 116.211   2
   3 -10  -2 3838.49 121.546   1
   3  10  -2 3533.81 103.178   1
  -3  10   2 3615.00 117.728   2
   3  10  -2 3837.95 118.935   2
  -2 -10   2 392.725 24.8702   2
   2 -10  -2 323.071 23.3605   1
   2 -10  -2 339.910 21.4733   2
   2  10  -2 329.680 17.3416   1
  -2  10   2 330.472 22.3099   2
  -2  10   2 385.383 24.7610   1
   2  10  -2 337.159 23.2168   2
  -1 -10   2 1049.89 37.7339   1
  -1 -10   2 1072.61 45.0702   2
   1 -10  -2 1008.64 39.9179   2
   1 -10  -2 978.773 43.2048   1
  -1  10   2 1073.95 44.4401   1
   1  10  -2 1003.22 38.5196   1
   1  10  -2 1046.32 44.1699   2
  -1  10   2 1051.10 41.3703   2
   0 -10   2 121.924 17.6840   2
   0 -10  -2 104.202 14.8869   1
   0  10  -2 111.789 13.0931   1
   0  10  -2 128.964 17.8227   2
   0  10   2 114.645 10.6702   2
   0  10   2 93.8931 10.0364   2
   0  10   2 137.250 13.7739   1
   1 -10   2 849.840 38.4340   1
  -1  10  -2 781.584 37.7670   2
   1  10   2 877.914 37.8827   1
  -1  10  -2 898.795 39.8998   1
   1  10   2 837.498 38.0975   1
   1  10   2 808.949 33.1015   2
  -1  10  -2 842.242 39.4993   2
   2 -10   2 839.430 39.1389   2
   2 -10   2 719.611 38.5412   1
  -2 -10  -2 782.975 35.9686   1
  -2 -10  -2 790.898 31.9744   2
  -2  10  -2 827.377 39.4563   2
   2  10   2 802.366 38.0557   1
  -2  10  -2 812.488 40.6130   1
   3 -10   2 298.284 24.9758   1
  -3 -10  -2 270.060 17.3901   2
  -3 -10  -2 277.761 20.2028   1
   3 -10   2 289.492 22.5437   2
  -3  10  -2 269.650 23.6121   1
   3  10   2 276.487 21.6194   1
   3  10   2 284.170 18.2570   2
  -3  10  -2 276.927 22.2286   2
  -4 -10  -2 3.92041 3.74061   2
   4 -10   2 6.18782 4.04364   2
   4 -10   2 -0.2724 5.05605   1
  -4 -10  -2 2.21243 2.53961   1
   4  10   2 -5.0903 2.93869   1
  -4  10  -2 -7.0409 4.27516   1
   4  10   2 4.03535 3.22745   2
  -4  10  -2 -0.2360 4.32889   2
   5 -10   2 104.707 21.3610   2
  -5 -10  -2 110.094 18.1250   1
  -5 -10  -2 83.6935 14.3204   2
   5  10   2 108.714 17.7293   2
  -5  10  -2 103.844 21.0693   1
   5  10   2 107.947 19.3358   1
  -5  10  -2 126.852 22.3476   2
   6 -10   2 79.6785 18.7702   2
  -6 -10  -2 61.5525 14.6516   1
  -6 -10  -2 47.0389 12.6176   2
   6 -10   2 61.9698 18.7469   1
  -6  10  -2 67.1773 17.3537   2
   6  10   2 60.4948 14.3612   2
  -6  10  -2 50.0288 16.8013   1
   6  10   2 68.0366 17.5357   1
  -7 -10  -2 17.5777 9.22873   2
   7 -10   2 -2.6666 6.65949   1
  -7 -10  -2 9.51363 7.41308   1
  -7  10  -2 5.50685 7.12898   2
   7  10   2 16.6769 7.44724   2
   7  10   2 6.71684 8.46183   1
   8 -10   2 58.3105 19.4100   1
  -8  10  -2 121.612 26.5358   2
   8  10   2 87.9091 23.4590   1
   8  10   2 91.6017 20.2943   2
  -9 -10  -2 96.5539 21.4291   2
   9 -10   2 94.2353 25.5454   1
   9  10   2 102.718 24.9779   1
  -9  10  -2 93.4957 25.3538   2
 -10 -10  -2 0.76512 8.70521   2
  10  10   2 -2.7268 6.82569   1
 -10  10  -2 23.6773 12.8434   2
 -11 -10  -2 53.6158 18.8191   2
  11 -10   2 60.9118 22.4675   1
  11  10   2 41.8265 18.7508   1
 -11  10  -2 35.3881 17.8988   2
 -12 -10  -2 -1.7307 12.5930   2
  12 -10   2 39.1576 17.7233   1
 -12  10  -2 -8.7469 14.8545   2
  12  10   2 -6.9853 9.45095   1
  13 -10   2 26.9002 19.5075   1
 -13  10  -2 23.2227 20.3869   2
  14 -10   2 43.1356 21.8008   1
 -14 -10  -2 2.84404 18.6200   2
 -14  10  -2 6.55173 15.4748   2
  14  10   2 -8.0613 11.7129   1
  15 -11  -2 -10.352 18.3070   1
 -14 -11   2 24.9991 22.1116   2
  14 -11  -2 3.94107 18.6201   1
  14  11  -2 -12.539 16.2683   1
 -14  11   2 11.2860 16.9916   2
 -13 -11   2 -19.164 14.3911   2
  13 -11  -2 24.9117 14.8046   1
  13  11  -2 -2.3970 11.0217   1
 -13  11   2 -13.146 11.7759   2
  12 -11  -2 34.6464 15.5869   1
 -12 -11   2 19.6720 15.8294   2
  12  11  -2 22.7090 13.9405   1
 -12  11   2 34.7285 18.9464   2
 -11 -11   2 112.669 26.4486   2
  11 -11  -2 64.4856 32.4496   1
  11  11  -2 129.857 24.8529   1
 -11  11   2 94.7325 28.8062   2
  10 -11  -2 71.9496 22.2628   1
 -10 -11   2 112.182 27.8402   2
 -10 -11   2 55.8101 15.2448   1
 -10  11   2 72.5929 23.0852   2
  10  11  -2 63.0834 14.8222   1
  -9 -11   2 26.9799 9.08524   1
  -9 -11   2 28.1822 14.8145   2
   9 -11  -2 30.9859 15.9206   1
   9  11  -2 25.9182 9.22107   1
  -9  11   2 29.8683 15.9691   2
  -8 -11   2 399.774 27.3246   1
   8 -11  -2 430.786 40.0247   1
  -8 -11   2 425.603 36.3585   2
   8  11  -2 487.538 33.0721   1
  -8  11   2 412.218 38.9459   2
  -7 -11   2 354.981 32.5986   2
   7 -11  -2 329.764 32.8184   1
  -7 -11   2 343.337 23.0756   1
  -7  11   2 344.479 32.3272   2
   7  11  -2 358.617 31.5602   2
   7  11  -2 331.972 24.9370   1
   6 -11  -2 129.889 23.2721   2
  -6 -11   2 125.081 11.8587   1
   6 -11  -2 112.568 22.6614   1
  -6 -11   2 133.468 22.8635   2
  -6  11   2 191.042 30.3937   1
  -6  11   2 147.175 25.9098   2
   6  11  -2 189.852 28.8035   2
   6  11  -2 127.727 13.7697   1
   5 -11  -2 27.6573 11.9715   1
  -5 -11   2 38.3075 11.9733   2
  -5 -11   2 30.4721 8.48209   1
   5  11  -2 21.7919 6.34785   1
   5  11  -2 21.3588 8.47563   2
  -5  11   2 11.0671 6.84145   1
  -5  11   2 43.4645 13.8711   2
   4 -11  -2 973.356 47.1314   2
  -4 -11   2 975.569 47.4572   2
   4 -11  -2 938.771 50.2074   1
  -4  11   2 1015.87 50.5777   1
  -4  11   2 943.193 49.3665   2
   4  11  -2 1068.37 39.0466   1
   4  11  -2 1033.00 49.8939   2
   4  11  -2 1000.15 37.8302   1
   3 -11  -2 657.287 38.0300   1
   3 -11  -2 704.306 36.4899   2
  -3 -11   2 687.028 36.4807   2
   3  11  -2 778.429 39.3027   2
  -3  11   2 664.231 37.1404   1
   3  11  -2 738.919 29.0644   1
   3  11  -2 631.568 27.7389   1
  -3  11   2 632.604 36.6265   2
   2 -11  -2 1361.59 56.4410   1
   2 -11  -2 1426.35 53.7012   2
  -2 -11   2 1407.62 56.1656   2
  -2  11   2 1293.41 53.6547   2
   2  11  -2 1481.19 57.4071   2
  -2  11   2 1418.36 56.8336   1
   2  11  -2 1292.31 46.3950   1
  -1 -11   2 1281.50 45.4432   1
  -1 -11   2 1265.10 52.4861   2
   1 -11  -2 1266.01 47.8596   2
   1 -11  -2 1287.95 52.2219   1
  -1  11   2 1275.07 51.5327   1
   1  11  -2 1338.40 52.5646   2
   1  11  -2 1218.20 46.1658   1
  -1  11   2 1316.22 49.5623   2
   0 -11   2 35.6647 10.6783   2
   0 -11  -2 44.3685 10.5667   1
   0  11  -2 28.0392 8.08336   1
   0  11  -2 28.5006 8.92028   2
   0  11   2 37.7665 8.49270   2
   0  11   2 33.8698 9.55951   1
   1 -11   2 193.097 17.2021   1
  -1  11  -2 173.726 16.2217   1
   1  11   2 167.438 15.9978   1
  -1  11  -2 196.946 17.5173   2
   1  11   2 178.155 13.9730   2
  -1  11  -2 182.614 16.9617   2
   1  11   2 183.607 15.9157   1
   2 -11   2 177.957 18.0552   1
   2 -11   2 171.278 16.3868   2
  -2 -11  -2 151.333 12.7476   2
  -2  11  -2 180.668 17.5254   2
   2  11   2 160.433 16.2699   1
   2  11   2 157.147 13.1735   2
  -2  11  -2 165.180 17.0842   1
   3 -11   2 44.5899 12.1157   2
  -3 -11  -2 46.4981 10.8131   1
   3 -11   2 50.4417 12.8815   1
  -3 -11  -2 49.5186 9.93118   2
  -3  11  -2 37.9506 11.7803   1
  -3  11  -2 66.1907 14.2956   2
   3  11   2 56.8838 12.6464   1
   3  11   2 34.4294 9.89948   2
   4 -11   2 490.375 35.2375   1
   4 -11   2 463.086 31.5649   2
  -4 -11  -2 489.109 26.7808   2
  -4 -11  -2 495.625 29.3182   1
  -4  11  -2 499.971 33.5147   2
  -4  11  -2 502.390 35.1815   1
   4  11   2 434.775 30.2599   1
  -5 -11  -2 108.129 18.4462   1
   5 -11   2 106.381 20.0335   2
  -5 -11  -2 115.768 16.8333   2
   5 -11   2 93.4484 21.7535   1
  -5  11  -2 136.072 24.1786   1
   5  11   2 115.416 17.9418   2
   5  11   2 108.686 20.0884   1
   6 -11   2 71.8743 20.3320   1
   6 -11   2 66.9246 16.0099   2
  -6 -11  -2 55.7219 13.5545   1
  -6 -11  -2 50.6277 11.9689   2
   6  11   2 48.7741 12.2314   2
  -6  11  -2 67.5223 18.8572   2
   6  11   2 62.1347 14.7571   1
   7 -11   2 703.976 52.3354   1
  -7 -11  -2 752.816 43.7151   1
  -7 -11  -2 722.242 42.2912   2
   7  11   2 820.188 49.8731   1
  -7  11  -2 780.441 50.7571   2
   7  11   2 721.279 42.9008   2
  -8 -11  -2 19.6369 10.0651   2
   8 -11   2 23.1292 13.2643   1
   8  11   2 37.8989 13.4977   2
   8  11   2 32.3945 12.4423   1
  -8  11  -2 45.3348 14.7360   2
  -9 -11  -2 29.7675 9.71140   2
   9 -11   2 26.8021 16.3385   1
   9  11   2 21.1162 13.0398   1
  -9  11  -2 33.7344 16.4635   2
 -10 -11  -2 9.37042 9.42483   2
  10 -11   2 29.7553 17.0660   1
  10  11   2 20.9727 11.4605   1
 -10  11  -2 57.2497 19.6964   2
 -11 -11  -2 67.7633 22.4544   2
  11 -11   2 89.1610 29.3579   1
 -11  11  -2 59.0556 21.5895   2
  11  11   2 42.1666 15.1975   1
  12 -11   2 43.3736 19.3351   1
 -12 -11  -2 -10.048 11.2392   2
  12  11   2 -5.1234 11.7341   1
 -12  11  -2 9.14633 14.1058   2
 -13 -11  -2 14.7585 17.3515   2
 -13  11  -2 0.38929 14.0703   2
 -14 -11  -2 5.68333 17.5111   2
  14 -11   2 -24.997 16.4162   1
  14  11   2 -2.2751 14.2635   1
 -14  11  -2 2.83671 15.7800   2
 -14  12   2 42.8042 16.6004   2
  14  12  -2 21.4386 14.0970   1
 -13 -12   2 17.5907 14.4467   2
  13 -12  -2 3.72689 15.5484   1
 -13  12   2 -9.2173 15.2723   2
  13  12  -2 -3.8995 11.8527   1
 -12 -12   2 48.3824 18.4808   2
  12 -12  -2 27.7592 13.7963   1
  12  12  -2 19.6057 9.95633   1
 -11 -12   2 5.84403 9.89484   2
  11 -12  -2 39.3208 18.0173   1
 -11  12   2 34.4272 18.7693   2
  11  12  -2 22.1276 9.98250   1
 -10 -12   2 19.6810 11.5891   2
  10 -12  -2 -0.3608 8.89138   1
 -10 -12   2 -11.023 8.12555   1
  10  12  -2 6.72903 8.00975   1
  -9 -12   2 22.4670 12.2755   2
  -9 -12   2 14.3391 6.43267   1
   9 -12  -2 11.8595 11.9311   1
  -9  12   2 9.29888 9.91513   2
   9  12  -2 15.1482 9.18959   1
  -8 -12   2 314.711 22.8885   1
  -8 -12   2 324.817 31.8264   2
   8 -12  -2 394.139 37.8168   1
   8  12  -2 313.065 25.6117   1
  -8  12   2 308.092 33.1862   2
  -7 -12   2 459.799 36.3467   2
  -7 -12   2 462.268 26.7738   1
   7 -12  -2 438.553 38.3091   1
   7  12  -2 465.352 36.3840   2
  -7  12   2 477.962 39.8797   2
   7  12  -2 375.201 27.1906   1
   6 -12  -2 13.3439 8.19812   2
   6 -12  -2 20.4862 11.6022   1
  -6 -12   2 21.9277 7.03136   1
  -6 -12   2 17.4666 9.51859   2
   6  12  -2 9.06006 8.40427   2
  -6  12   2 35.5412 12.4547   1
   6  12  -2 20.8776 6.96883   1
  -6  12   2 47.6424 15.7472   2
  -5 -12   2 353.629 19.8483   1
  -5 -12   2 324.485 26.7167   2
   5 -12  -2 313.938 26.0216   2
   5 -12  -2 331.085 30.7111   1
  -5  12   2 328.745 33.2064   1
   5  12  -2 353.061 21.9183   1
   5  12  -2 380.273 29.5787   2
   4 -12  -2 93.5331 19.7191   1
  -4 -12   2 80.6780 16.5707   2
   4 -12  -2 122.239 19.6217   2
   4  12  -2 89.7979 12.6683   1
  -4  12   2 101.546 20.3433   2
  -4  12   2 111.928 21.1763   1
   4  12  -2 113.023 19.4154   2
   4  12  -2 75.3907 9.11213   1
   3 -12  -2 1141.80 50.7653   2
  -3 -12   2 1142.31 51.4959   2
   3 -12  -2 1142.98 54.1062   1
   3  12  -2 1281.67 54.9197   2
  -3  12   2 1147.83 53.1114   1
  -3  12   2 1098.22 52.2703   2
   3  12  -2 1194.42 42.6156   1
   3  12  -2 1119.52 42.1263   1
  -2 -12   2 839.987 40.7212   2
   2 -12  -2 774.469 37.2063   2
   2 -12  -2 805.592 41.0616   1
   2  12  -2 767.018 32.8761   1
  -2  12   2 797.008 40.2608   1
   2  12  -2 822.473 40.4224   2
  -2  12   2 741.498 38.4184   2
   1 -12  -2 419.959 26.9517   1
   1 -12  -2 362.010 22.4329   2
  -1 -12   2 400.748 21.9048   1
  -1 -12   2 440.392 27.9909   2
   1  12  -2 391.578 26.0112   2
  -1  12   2 373.954 23.6908   2
  -1  12   2 412.539 26.5453   1
   0 -12  -2 950.891 43.4527   1
   0 -12   2 979.557 46.5200   2
   0  12  -2 1050.91 43.7417   1
   0  12  -2 1007.43 45.1037   2
   0  12   2 1001.02 41.5956   2
   0  12   2 983.498 44.0270   1
   0  12   2 979.743 40.5059   2
   1 -12   2 634.925 34.2175   1
   1  12   2 719.596 31.3083   2
  -1  12  -2 608.183 34.7634   2
   1  12   2 684.510 34.4989   1
   1  12   2 614.751 33.8289   1
  -1  12  -2 684.595 35.9225   2
  -1  12  -2 743.435 37.0083   1
  -2 -12  -2 56.3750 10.6894   2
   2 -12   2 37.6251 11.4499   1
  -2  12  -2 69.5377 15.5898   2
   2  12   2 55.6707 12.6021   1
  -2  12  -2 55.7158 13.8202   1
   2  12   2 54.9788 11.9446   1
  -3 -12  -2 854.289 36.6416   2
  -3 -12  -2 821.227 39.1816   1
   3 -12   2 784.764 41.7825   2
   3 -12   2 816.582 44.9565   1
  -3  12  -2 801.980 44.6059   1
   3  12   2 783.241 41.0390   1
   3  12   2 771.658 35.8831   2
  -3  12  -2 815.354 42.9445   2
  -4 -12  -2 561.613 29.5207   2
   4 -12   2 590.694 39.4305   1
   4 -12   2 561.040 35.4927   2
  -4 -12  -2 513.585 30.7744   1
   4  12   2 492.933 32.8609   1
  -4  12  -2 564.448 36.1795   2
   4  12   2 506.933 29.2831   2
  -4  12  -2 602.187 38.9771   1
   5 -12   2 3.14657 4.86938   2
  -5 -12  -2 11.9873 6.47572   2
  -5 -12  -2 15.0688 7.63023   1
   5 -12   2 5.14465 8.02763   1
   5  12   2 4.73786 4.36949   2
   5  12   2 12.5643 7.16001   1
  -5  12  -2 5.95179 4.50185   2
  -5  12  -2 7.48871 5.90865   1
  -6 -12  -2 482.401 32.2962   1
   6 -12   2 568.376 43.7476   1
  -6 -12  -2 541.703 32.7701   2
   6  12   2 505.277 32.8896   2
  -6  12  -2 576.248 40.8648   2
   6  12   2 537.234 38.4627   1
   7 -12   2 30.7857 15.5433   1
  -7 -12  -2 18.1045 8.23529   1
  -7 -12  -2 32.5609 11.4217   2
   7  12   2 33.6678 9.75534   2
   7  12   2 29.1994 12.8323   1
  -7  12  -2 36.1481 14.4285   2
   8 -12   2 5.91329 10.3299   1
  -8 -12  -2 15.3801 7.53860   2
   8  12   2 -0.0005 7.18013   1
  -8  12  -2 5.60049 9.97430   2
   8  12   2 6.39857 8.21019   2
  -9 -12  -2 13.5425 9.24023   2
   9 -12   2 30.9509 12.5625   1
   9  12   2 21.8550 13.6367   1
  -9  12  -2 0.82595 8.73145   2
  10 -12   2 70.7934 22.7604   1
 -10 -12  -2 65.1999 19.7532   2
  10  12   2 60.9344 19.9179   1
 -11 -12  -2 22.0769 13.7028   2
  11 -12   2 27.2339 19.8740   1
 -11  12  -2 19.0379 13.7860   2
  11  12   2 21.6449 12.2094   1
 -12 -12  -2 21.1489 16.4885   2
  12 -12   2 32.5262 20.8076   1
 -12  12  -2 71.8614 20.5772   2
  12  12   2 8.18919 11.3411   1
 -13 -12  -2 -3.0469 11.3212   2
  13  12   2 45.5448 14.4321   1
 -13  12  -2 -5.7900 15.3507   2
  14 -12   2 59.9866 44.5048   1
 -14 -12  -2 4.53580 20.7469   2
 -14  12  -2 -41.815 18.6756   2
  14  12   2 -2.3984 14.9551   1
 -15 -13   2 -8.0102 19.9116   2
 -14 -13   2 5.06745 14.9376   2
  14 -13  -2 -11.629 14.5364   1
 -14  13   2 40.0001 17.2011   2
  14  13  -2 8.80935 12.6573   1
  13  13  -2 12.5552 15.6312   1
 -13  13   2 11.1494 13.7065   2
 -12 -13   2 -1.0191 8.42236   2
  12 -13  -2 0.27833 12.5558   1
  12  13  -2 19.3843 11.5575   1
 -12  13   2 1.79599 13.3241   2
 -11 -13   2 30.7171 18.5639   2
  11 -13  -2 25.2160 18.4411   1
 -11  13   2 26.3157 17.5986   2
  11  13  -2 50.1419 15.5984   1
 -10 -13   2 109.427 19.7601   1
 -10 -13   2 85.7762 24.0006   2
  10 -13  -2 100.041 25.2875   1
  10  13  -2 141.003 24.5947   1
 -10  13   2 71.4825 22.7008   2
  -9 -13   2 -8.2256 8.42192   2
  -9 -13   2 8.40826 7.09703   1
   9 -13  -2 -10.884 6.99738   1
  -9  13   2 0.91908 8.04444   2
   9  13  -2 0.78234 6.44073   1
  -8 -13   2 177.227 30.9166   2
  -8 -13   2 129.328 18.6389   1
   8 -13  -2 131.802 29.0192   1
  -8  13   2 116.442 27.1544   2
   8  13  -2 132.498 22.0892   1
  -7 -13   2 214.864 32.0580   2
  -7 -13   2 213.535 17.1657   1
   7 -13  -2 261.475 38.6780   1
  -7  13   2 240.530 38.5085   2
   7  13  -2 239.679 26.1413   2
   7  13  -2 162.947 17.7247   1
   6 -13  -2 719.323 48.2259   1
  -6 -13   2 704.122 32.5023   1
   6  13  -2 649.318 34.4438   1
   6  13  -2 692.225 43.7232   2
  -6  13   2 628.127 44.0615   1
  -6  13   2 655.180 45.6792   2
  -5 -13   2 8.92810 6.77689   2
   5 -13  -2 14.0805 6.47195   2
   5 -13  -2 1.00303 5.31877   1
   5  13  -2 2.95791 4.57822   2
   5  13  -2 12.9159 5.96586   1
  -5  13   2 10.0999 9.85919   1
  -5  13   2 9.25489 6.81895   2
   4 -13  -2 860.468 45.3560   2
  -4 -13   2 815.249 44.0772   2
   4 -13  -2 829.985 48.0778   1
   4  13  -2 848.224 45.7228   2
  -4  13   2 789.065 46.0927   1
   4  13  -2 917.037 36.7266   1
  -4  13   2 830.622 46.8724   2
   3 -13  -2 156.208 24.4729   1
  -3 -13   2 167.343 18.1159   2
   3 -13  -2 150.648 16.1173   2
   3  13  -2 138.602 12.4944   1
   3  13  -2 163.903 13.3693   1
  -3  13   2 176.447 24.7604   2
  -3  13   2 150.947 17.0504   1
   3  13  -2 187.789 18.8631   2
   2 -13  -2 305.841 24.7504   1
  -2 -13   2 311.343 18.8226   1
  -2 -13   2 292.578 23.5952   2
   2 -13  -2 366.638 23.9978   2
  -2  13   2 334.914 25.1493   1
  -2  13   2 342.201 24.6136   2
   2  13  -2 323.646 24.5953   2
   1 -13  -2 9.68979 7.33556   1
  -1 -13   2 13.4633 5.80631   1
   1 -13  -2 9.60932 5.06702   2
  -1 -13   2 3.81922 5.09915   2
  -1  13   2 22.2458 8.45077   1
  -1  13   2 9.76963 6.12147   2
   1  13  -2 29.0261 8.65291   1
   1  13  -2 6.31879 5.01885   2
   0 -13  -2 194.360 18.2184   1
   0  13   2 184.337 17.4493   1
   0  13   2 207.338 16.9025   2
   0  13   2 206.801 16.9798   2
   0  13  -2 214.768 19.3869   2
   0  13  -2 236.390 18.5462   1
   1 -13   2 788.141 40.3597   1
   1  13   2 860.629 41.7623   1
  -1  13  -2 777.204 41.2700   2
   1  13   2 851.255 36.9010   2
  -1  13  -2 782.145 40.8233   2
   1  13   2 855.953 37.7126   2
  -1  13  -2 878.801 42.6518   1
   1  13   2 870.816 40.9488   1
   2 -13   2 1388.77 59.9627   1
  -2 -13  -2 1328.21 51.1905   2
  -2  13  -2 1363.45 58.6131   2
  -2  13  -2 1376.85 60.4332   2
   2  13   2 1297.93 51.1953   2
   2  13   2 1461.45 57.0729   1
   2  13   2 1331.36 56.9997   1
  -2  13  -2 1271.10 58.5487   1
   3 -13   2 16.0845 7.09162   2
   3 -13   2 12.8633 7.12568   1
  -3 -13  -2 -2.8496 3.32638   1
  -3 -13  -2 3.52363 3.26285   2
   3  13   2 4.22123 3.88268   2
  -3  13  -2 6.30962 4.31981   2
  -3  13  -2 7.68691 6.42056   1
  -4 -13  -2 17.9290 6.52819   2
  -4 -13  -2 8.33091 5.24963   1
   4 -13   2 6.26829 6.84877   1
   4  13   2 14.2538 5.14542   2
   4  13   2 15.0581 7.53162   1
  -4  13  -2 22.5516 11.5323   1
   5 -13   2 -7.4263 3.00140   2
  -5 -13  -2 7.40753 4.93470   2
  -5 -13  -2 -4.2696 3.13020   1
  -5  13  -2 -2.7382 5.61226   1
  -5  13  -2 6.66553 7.64457   2
   5  13   2 -0.8594 3.88073   2
   5  13   2 3.15929 4.52246   1
   6 -13   2 494.219 40.9361   1
  -6 -13  -2 486.305 31.3385   2
   6  13   2 482.961 32.5709   2
   6  13   2 485.906 36.5335   1
  -6  13  -2 477.737 37.6497   2
  -7 -13  -2 185.500 19.5159   1
  -7 -13  -2 169.534 18.6616   2
   7 -13   2 163.590 31.5261   1
   7  13   2 174.430 29.9902   1
   7  13   2 182.189 20.2142   2
  -7  13  -2 194.851 31.4921   2
   8 -13   2 56.6055 21.3662   1
  -8 -13  -2 64.0055 16.1483   2
   8  13   2 50.9880 14.8580   2
  -8  13  -2 57.1491 19.5261   2
   8  13   2 93.3453 22.0087   1
   9 -13   2 26.0382 13.0795   1
  -9 -13  -2 31.2055 11.6628   2
  -9  13  -2 54.5285 20.1873   2
   9  13   2 63.2770 19.7637   1
 -10 -13  -2 -10.283 7.80017   2
  10 -13   2 3.87730 12.9308   1
  10  13   2 4.52260 8.44473   1
 -10  13  -2 26.5458 14.6703   2
 -11 -13  -2 23.1491 12.7414   2
  11 -13   2 -5.0645 13.5921   1
 -11  13  -2 -1.7497 12.3893   2
  11  13   2 5.02405 11.0755   1
 -12 -13  -2 41.7918 18.7498   2
  12 -13   2 22.9510 19.1250   1
  12  13   2 -6.2826 12.1338   1
 -12  13  -2 7.07491 11.7815   2
 -13 -13  -2 24.8567 17.6904   2
  13 -13   2 2.80479 16.7982   1
  13  13   2 -7.6483 11.3125   1
 -13  13  -2 14.9467 20.5045   2
 -14 -13  -2 -19.194 19.1884   2
  14  13   2 20.4595 18.2211   1
 -14  13  -2 -37.208 18.1840   2
 -15 -14   2 -6.7377 18.9826   2
 -14 -14   2 17.1919 19.2697   2
  13 -14  -2 -9.1048 11.6224   1
 -13 -14   2 -15.404 13.7408   2
  13  14  -2 7.10105 12.0693   1
 -12 -14   2 26.1501 15.5884   2
  12 -14  -2 70.7302 22.9762   1
  12  14  -2 15.8714 12.9871   1
 -12  14   2 11.0292 10.9692   2
 -11 -14   2 10.0373 15.3796   2
  11 -14  -2 26.9863 14.9138   1
 -11  14   2 6.97585 11.6011   2
  11  14  -2 4.60018 7.38213   1
 -10 -14   2 14.9370 8.74858   1
 -10 -14   2 19.3872 12.3357   2
  10 -14  -2 -3.8544 11.8552   1
 -10  14   2 2.11834 8.57147   2
  10  14  -2 11.7344 8.57955   1
   9 -14  -2 51.0656 19.8694   1
  -9 -14   2 74.3393 15.5887   1
  -9 -14   2 45.9150 14.9905   2
   9  14  -2 45.1280 12.4685   1
  -8 -14   2 154.521 27.8136   2
   8 -14  -2 107.219 26.5498   1
  -8 -14   2 137.134 14.4389   1
   8  14  -2 136.083 21.4490   1
  -8  14   2 133.484 30.3704   2
   7 -14  -2 436.684 39.2329   1
  -7 -14   2 431.956 25.6986   1
  -7 -14   2 405.108 34.3231   2
  -7  14   2 420.234 38.2193   2
   7  14  -2 416.564 34.9557   2
   7  14  -2 371.909 27.2151   1
  -6 -14   2 3.75890 6.32702   2
   6 -14  -2 0.14663 4.99395   1
  -6 -14   2 15.7437 5.02550   1
   6  14  -2 3.09659 5.60115   2
   6  14  -2 5.01272 4.87737   1
  -6  14   2 3.99563 8.97306   2
   5 -14  -2 67.6826 18.4890   1
   5 -14  -2 134.624 22.9628   2
  -5 -14   2 89.9575 18.9558   2
   5  14  -2 70.8636 12.2754   1
  -5  14   2 81.7128 20.5546   2
   5  14  -2 76.6180 12.9644   1
   5  14  -2 58.9918 16.4675   2
  -5  14   2 90.8106 20.0799   1
   4 -14  -2 25.0198 10.6320   1
  -4 -14   2 18.2913 8.48264   2
   4 -14  -2 41.7880 11.7268   2
   4  14  -2 24.8490 6.70094   1
   4  14  -2 40.8001 11.2482   2
   4  14  -2 30.1336 8.58751   1
  -4  14   2 29.2334 12.0348   2
   3 -14  -2 72.0372 15.2455   2
  -3 -14   2 68.2200 15.2927   2
   3 -14  -2 62.3458 15.5865   1
  -3  14   2 72.7969 16.4359   2
   3  14  -2 87.8482 10.1255   1
   3  14  -2 99.0744 17.9121   2
  -3  14   2 73.4432 16.7007   1
   3  14  -2 68.3284 11.8298   1
  -2 -14   2 1754.11 59.9353   1
   2 -14  -2 1731.75 70.8656   1
   2 -14  -2 1700.39 65.8375   2
  -2 -14   2 1797.09 70.2378   2
   2  14  -2 1719.83 61.6236   1
   2  14  -2 1830.38 70.5208   2
  -2  14   2 1615.92 68.9885   1
  -2  14   2 1788.69 69.0452   2
  -1 -14   2 395.388 23.9046   1
   1 -14  -2 365.774 26.6601   1
  -1 -14   2 398.201 28.2570   2
   1 -14  -2 398.686 24.8558   2
   1  14  -2 384.516 24.2827   1
  -1  14   2 369.327 25.0792   2
   1  14  -2 405.221 27.8826   2
  -1  14   2 413.757 28.1870   1
   0 -14  -2 381.803 26.7057   1
   0  14   2 393.290 25.0097   2
   0  14  -2 370.013 25.0555   1
   0  14   2 396.275 24.6977   2
   0  14   2 409.341 27.4557   1
   0  14  -2 400.782 27.8832   2
   1 -14   2 2187.90 79.6783   1
   1  14   2 2349.44 80.3929   1
  -1  14  -2 2145.80 80.3230   2
   1  14   2 2126.36 79.1013   1
   1  14   2 2098.02 74.3919   2
  -1  14  -2 2220.85 82.0989   2
   1  14   2 2082.96 73.2495   2
   2 -14   2 288.033 24.7542   1
  -2 -14  -2 365.728 23.0849   2
   2  14   2 348.976 24.8991   1
  -2  14  -2 311.200 25.5141   2
  -2  14  -2 341.830 27.0719   2
   2  14   2 289.509 20.8803   2
   2  14   2 354.927 26.0346   1
  -2  14  -2 338.927 27.2029   1
   3 -14   2 191.034 19.9483   2
  -3 -14  -2 190.824 16.6215   2
   3 -14   2 214.565 22.1765   1
  -3  14  -2 162.978 19.3618   1
   3  14   2 198.655 17.1518   2
   3  14   2 205.263 18.6385   1
  -3  14  -2 188.981 20.4014   2
   3  14   2 196.430 19.5217   1
  -4 -14  -2 918.910 44.3344   1
   4 -14   2 869.259 47.9414   2
  -4 -14  -2 932.865 42.0070   2
   4 -14   2 831.107 51.1292   1
  -4  14  -2 866.432 49.9086   2
   4  14   2 847.995 41.7701   2
  -4  14  -2 868.856 50.9620   1
   4  14   2 838.209 45.9652   1
   5 -14   2 3.38332 4.86634   1
  -5 -14  -2 12.2781 6.40948   2
  -5 -14  -2 8.81308 6.59491   1
   5  14   2 0.63413 6.23581   1
  -5  14  -2 19.6968 8.78635   2
   5  14   2 20.4760 6.70771   2
  -5  14  -2 14.2741 8.72467   1
  -6 -14  -2 219.702 22.3171   1
  -6 -14  -2 258.979 22.1562   2
   6 -14   2 278.639 40.4764   1
  -6  14  -2 260.401 27.8760   2
   6  14   2 267.470 23.7213   2
  -7 -14  -2 400.405 29.3502   2
  -7 -14  -2 366.781 29.6673   1
   7 -14   2 359.225 36.3725   1
   7  14   2 296.841 26.9937   2
   7  14   2 391.880 34.2808   1
  -7  14  -2 346.623 34.8023   2
   8 -14   2 181.280 36.3367   1
  -8 -14  -2 181.602 27.8127   2
   8  14   2 219.899 31.3546   2
   8  14   2 233.739 27.4335   1
  -8  14  -2 280.622 43.0318   2
  -9 -14  -2 16.1161 7.37949   2
   9 -14   2 3.71894 12.4951   1
   9  14   2 1.91794 8.15492   1
  -9  14  -2 25.5942 14.0070   2
  10 -14   2 106.014 30.0734   1
 -10 -14  -2 120.293 23.9128   2
 -10  14  -2 166.411 36.1652   2
  10  14   2 117.393 25.4246   1
  11 -14   2 -7.5678 10.7215   1
 -11 -14  -2 5.63045 12.0975   2
 -11  14  -2 -2.0911 10.4572   2
  11  14   2 14.1732 12.6377   1
  12 -14   2 35.3783 19.6966   1
 -12 -14  -2 51.9563 18.4764   2
  12  14   2 9.53902 12.0456   1
 -12  14  -2 -7.5770 9.56125   2
 -13 -14  -2 31.7154 16.5330   2
  13 -14   2 5.65749 17.2933   1
  13  14   2 -6.5942 12.3478   1
 -13  14  -2 24.4305 22.3110   2
 -14 -14  -2 33.3268 18.1460   2
  14  14   2 0.16910 16.4022   1
  14 -15  -2 50.2145 20.1938   1
 -14 -15   2 8.67432 18.7538   2
  13 -15  -2 33.6510 12.8632   1
 -13 -15   2 11.3071 10.5499   2
 -13  15   2 3.68570 19.1836   2
  13  15  -2 32.0479 15.9073   1
 -12 -15   2 18.6684 13.3736   2
  12 -15  -2 14.7286 14.6658   1
 -12  15   2 -3.4685 9.23944   2
  12  15  -2 10.2104 11.0204   1
  11 -15  -2 15.1777 10.7580   1
 -11  15   2 45.6522 15.0921   2
  11  15  -2 29.9576 11.5655   1
  10 -15  -2 70.3161 30.3591   1
 -10 -15   2 98.2829 18.4604   1
 -10 -15   2 97.1483 25.8297   2
  10  15  -2 128.343 22.6314   1
 -10  15   2 96.3768 28.3611   2
   9 -15  -2 0.75633 11.8579   1
  -9 -15   2 7.08595 7.27542   2
  -9 -15   2 18.7042 7.69729   1
   9  15  -2 14.1217 7.56661   1
  -9  15   2 6.59087 7.17538   2
  -8 -15   2 56.5777 17.7049   2
  -8 -15   2 46.0042 10.9718   1
   8 -15  -2 65.4501 22.9723   1
   8  15  -2 71.3274 15.8731   1
  -8  15   2 59.5876 19.4852   2
  -7 -15   2 22.0065 11.0204   2
  -7 -15   2 51.5220 11.5761   1
   7 -15  -2 48.9235 17.7066   1
  -7  15   2 38.2936 15.6057   2
   7  15  -2 33.4286 8.51460   1
  -6 -15   2 1008.14 55.2290   2
   6 -15  -2 1082.81 62.8096   1
   6  15  -2 1075.91 58.8962   2
  -6  15   2 1143.58 63.2411   2
   6  15  -2 1113.85 46.6983   1
   6  15  -2 968.407 45.9393   1
   5 -15  -2 142.573 23.5781   2
  -5 -15   2 155.990 25.4289   2
   5 -15  -2 180.168 30.2498   1
  -5  15   2 139.660 27.1227   2
   5  15  -2 135.619 13.6561   1
  -5  15   2 159.744 27.5205   1
   5  15  -2 133.594 13.1772   1
  -4 -15   2 1106.14 54.4922   2
   4 -15  -2 1088.59 54.3831   2
  -4  15   2 1113.08 57.9118   1
   4  15  -2 1101.07 55.8364   2
   4  15  -2 1108.24 45.0899   1
   4  15  -2 1087.19 45.0781   1
  -3 -15   2 566.655 35.5123   2
   3 -15  -2 508.711 32.7869   2
   3 -15  -2 549.958 37.6701   1
  -3  15   2 529.850 35.3506   2
   3  15  -2 509.111 28.0710   1
   3  15  -2 581.504 36.8665   2
  -3  15   2 519.779 34.9751   1
   3  15  -2 555.778 28.6746   1
   2 -15  -2 142.493 15.5574   2
   2 -15  -2 158.999 18.5636   1
  -2 -15   2 163.808 18.6815   2
  -2 -15   2 141.753 13.5534   1
   2  15  -2 141.810 13.6800   1
   2  15  -2 149.521 17.6830   2
  -2  15   2 139.925 20.9032   2
  -2  15   2 152.786 17.6837   1
  -1 -15   2 247.841 22.5469   2
  -1 -15   2 258.203 19.1821   1
   1 -15  -2 272.555 22.9700   1
  -1  15   2 246.737 20.7676   2
   1  15  -2 249.734 21.8935   2
  -1  15   2 243.427 21.9684   1
   1  15  -2 199.015 17.7329   1
   0 -15  -2 258.794 21.9471   1
   0  15  -2 303.867 22.6094   1
   0  15   2 269.849 21.1834   2
   0  15  -2 241.832 22.0761   2
   0  15  -2 281.103 23.2760   2
   0  15   2 253.482 20.0454   2
   0  15   2 300.347 23.6699   1
   1 -15   2 199.021 19.8057   1
   1  15   2 170.977 16.0685   2
  -1  15  -2 177.556 19.0768   2
   1  15   2 185.677 18.5978   1
  -1  15  -2 208.219 19.9903   1
   1  15   2 195.230 16.9677   2
  -1  15  -2 185.055 19.3343   2
   1  15   2 201.380 19.5574   1
  -2 -15  -2 57.0840 12.8121   2
   2 -15   2 62.3298 15.2851   1
   2  15   2 57.0193 14.2033   1
  -2  15  -2 41.9506 12.1945   2
  -2  15  -2 52.1769 14.0399   1
   2  15   2 41.6415 10.0352   2
  -2  15  -2 31.9745 12.1527   2
   2  15   2 59.8496 12.9321   1
   3 -15   2 132.979 24.3907   1
  -3 -15  -2 129.108 14.0331   2
  -3  15  -2 139.533 24.2462   1
   3  15   2 114.726 13.6182   2
   3  15   2 139.035 22.5108   1
   3  15   2 143.980 21.0297   1
  -3  15  -2 154.884 24.5198   2
  -4 -15  -2 182.162 18.5692   1
   4 -15   2 228.553 25.3451   1
   4 -15   2 217.499 21.9125   2
  -4 -15  -2 197.794 18.1581   2
  -4  15  -2 191.173 22.2159   2
   4  15   2 168.963 17.0476   2
  -4  15  -2 236.281 24.8047   1
   4  15   2 202.475 21.1349   1
   5 -15   2 3.29494 5.48177   1
  -5 -15  -2 9.23242 6.66350   2
  -5 -15  -2 -1.4941 4.64055   1
   5  15   2 0.83645 4.29691   2
   5  15   2 9.62918 7.31461   1
  -5  15  -2 7.41385 6.27597   2
  -6 -15  -2 175.484 18.3550   2
   6 -15   2 210.520 34.3325   1
  -6 -15  -2 170.978 18.7892   1
  -6  15  -2 207.206 34.4821   2
   6  15   2 187.117 19.6805   2
   6  15   2 156.472 27.6769   1
   7 -15   2 5.79333 9.85196   1
  -7 -15  -2 3.77999 5.41045   2
  -7 -15  -2 6.79130 6.66969   1
   7  15   2 1.43650 5.87354   1
   7  15   2 5.78290 7.14798   2
  -7  15  -2 0.42257 6.82338   2
  -8 -15  -2 135.444 24.6749   2
   8 -15   2 124.279 29.8443   1
   8  15   2 105.516 21.3243   2
  -8  15  -2 116.794 28.1558   2
   8  15   2 141.799 28.1503   1
   9  15   2 24.1927 11.2171   1
  -9  15  -2 27.8397 16.4376   2
  10 -15   2 -2.9423 10.5947   1
 -10 -15  -2 -8.8828 8.72962   2
  10  15   2 -0.3235 8.64901   1
 -10  15  -2 -7.8486 9.95614   2
  11 -15   2 11.7910 12.1292   1
 -11 -15  -2 -1.4380 10.3443   2
  11  15   2 10.9763 12.0914   1
 -11  15  -2 0.89299 11.9754   2
 -12 -15  -2 86.8187 23.5710   2
  12 -15   2 60.6567 26.2911   1
  12  15   2 68.6499 19.5698   1
 -12  15  -2 45.4787 20.8431   2
 -13 -15  -2 1.16064 17.1594   2
  13 -15   2 28.7623 17.2009   1
 -13  15  -2 20.9893 17.6143   2
  13  15   2 -13.416 11.2084   1
 -14 -15  -2 -37.849 26.9039   2
  14  15   2 -0.7399 14.8590   1
 -14 -16   2 35.2240 21.8289   2
  14 -16  -2 -2.5780 16.9484   1
  13 -16  -2 26.2290 15.0332   1
 -13 -16   2 3.07814 12.3522   2
  13  16  -2 15.5206 10.4434   1
 -13  16   2 3.01800 14.4944   2
 -12 -16   2 75.8887 24.6483   2
  12 -16  -2 107.837 29.6037   1
 -12  16   2 81.8777 23.1906   2
  12  16  -2 78.8870 19.4311   1
 -11 -16   2 27.2165 19.6504   1
 -11 -16   2 24.7976 15.0788   2
  11 -16  -2 11.1745 13.1378   1
  11  16  -2 19.4883 9.10425   1
 -11  16   2 53.6088 21.6767   2
 -10 -16   2 48.1437 19.1729   2
  10 -16  -2 69.0329 23.3363   1
 -10 -16   2 52.4839 13.3342   1
  10  16  -2 38.5208 11.5603   1
 -10  16   2 67.3859 22.5676   2
   9 -16  -2 29.5774 16.2573   1
  -9 -16   2 15.2901 11.5961   2
  -9 -16   2 9.95644 6.73568   1
  -9  16   2 50.2742 18.7352   2
   9  16  -2 11.8081 8.20467   1
   8 -16  -2 129.978 29.6029   1
  -8 -16   2 107.244 16.5149   1
  -8 -16   2 99.0482 23.1954   2
  -8  16   2 93.9121 25.1085   2
   8  16  -2 133.364 22.1235   1
   7 -16  -2 130.267 29.3207   1
  -7 -16   2 111.455 23.0550   2
  -7  16   2 101.124 25.3518   2
   7  16  -2 112.752 19.4702   1
   6 -16  -2 257.520 38.4566   1
  -6 -16   2 199.296 29.7451   2
   6  16  -2 166.544 17.1158   1
  -6  16   2 222.359 35.4172   2
   6  16  -2 204.431 24.4157   2
   6  16  -2 206.989 18.1645   1
   5 -16  -2 16.1119 7.58653   2
   5 -16  -2 14.6180 10.8215   1
   5  16  -2 -3.0760 3.48833   1
  -5  16   2 3.03014 6.88816   2
   5  16  -2 6.42087 5.51321   2
   5  16  -2 2.77561 3.65986   1
   4 -16  -2 54.5062 13.9865   2
   4 -16  -2 44.3326 16.2107   1
  -4 -16   2 51.4301 14.3208   2
   4  16  -2 40.4387 8.80856   1
   4  16  -2 50.7522 11.2825   1
   4  16  -2 81.1212 18.4100   2
  -4  16   2 60.9179 15.1164   1
  -4  16   2 52.7423 15.3864   2
  -3 -16   2 242.600 23.1487   2
   3 -16  -2 202.979 20.5158   2
   3  16  -2 221.734 17.9810   1
   3  16  -2 208.117 17.6245   1
  -3  16   2 230.970 26.7815   1
  -3  16   2 241.871 23.1220   2
   3  16  -2 268.980 24.5345   2
   2 -16  -2 320.051 24.2671   2
  -2 -16   2 344.662 27.8569   2
  -2 -16   2 332.582 21.8242   1
   2 -16  -2 344.477 28.2863   1
   2  16  -2 310.188 25.8093   2
  -2  16   2 340.324 27.2295   1
   2  16  -2 314.763 22.1924   1
  -2  16   2 325.019 25.8192   2
   1 -16  -2 453.437 31.3074   1
  -1 -16   2 428.244 31.5801   2
  -1 -16   2 460.175 27.4112   1
   1  16  -2 391.336 26.6973   1
  -1  16   2 441.519 29.6640   2
   1  16  -2 471.252 31.9167   2
  -1  16   2 401.808 28.2277   2
  -1  16   2 479.738 32.2298   1
   0 -16  -2 203.051 19.8384   1
   0  16   2 167.041 17.0125   2
   0  16   2 205.023 20.4839   1
   0  16  -2 196.157 19.8307   2
   0  16  -2 198.532 20.6370   2
   0  16  -2 234.776 20.5185   1
   0  16   2 183.412 17.6136   2
   1 -16   2 139.122 16.4007   1
   1  16   2 122.934 13.9264   2
  -1  16  -2 136.261 21.9415   2
  -1  16  -2 155.410 24.8922   2
   1  16   2 128.771 14.7546   2
   1  16   2 155.923 22.9713   1
  -1  16  -2 173.232 25.1996   1
   1  16   2 148.387 22.7938   1
   2 -16   2 128.529 21.8129   1
  -2 -16  -2 131.906 19.3551   2
  -2  16  -2 139.137 24.3176   2
  -2  16  -2 121.420 21.5297   1
  -2  16  -2 134.087 23.2185   2
   2  16   2 96.8464 18.3953   1
   2  16   2 124.172 19.5625   1
   2  16   2 106.592 16.6875   2
  -3 -16  -2 3.79868 3.96635   2
   3 -16   2 0.63767 8.08194   1
   3  16   2 6.45061 4.39569   2
   3  16   2 5.14313 6.01160   1
   3  16   2 11.0067 7.31506   1
  -3  16  -2 4.66087 6.04427   1
  -3  16  -2 -5.3419 4.09071   2
  -4 -16  -2 317.316 23.5037   2
   4 -16   2 274.285 26.1932   2
   4 -16   2 257.453 27.4502   1
  -4  16  -2 265.557 28.1425   1
   4  16   2 323.938 27.8198   1
  -4  16  -2 281.683 27.3502   2
   4  16   2 272.770 22.4359   2
  -5 -16  -2 16.7894 7.26521   2
  -5 -16  -2 27.4319 12.3126   1
   5 -16   2 31.0272 12.7815   1
   5  16   2 25.1114 9.18118   2
  -5  16  -2 21.8640 11.2559   2
   5  16   2 32.0737 12.5266   1
  -6 -16  -2 50.4062 12.5791   1
   6 -16   2 52.8242 17.0352   1
  -6 -16  -2 45.5181 12.0764   2
  -6  16  -2 66.0959 19.4259   2
   6  16   2 38.7562 14.4059   1
   6  16   2 29.9725 9.94493   2
  -7 -16  -2 11.0006 8.93480   2
   7 -16   2 3.55669 7.37686   1
  -7 -16  -2 15.7551 8.49620   1
   7  16   2 0.98459 5.36977   2
  -7  16  -2 9.50817 11.7934   2
   7  16   2 2.42681 8.80294   1
  -8 -16  -2 370.318 31.0660   2
   8 -16   2 404.661 42.0335   1
  -8  16  -2 328.692 37.4939   2
   8  16   2 384.001 34.4389   1
   8  16   2 339.799 30.0565   2
  -9 -16  -2 19.1101 9.36604   2
   9 -16   2 -9.3270 10.5336   1
  -9  16  -2 17.2175 15.7876   2
  10 -16   2 17.5930 16.2638   1
 -10 -16  -2 18.3739 9.58131   2
 -10  16  -2 52.3813 18.3441   2
  10  16   2 32.3040 13.1300   1
  11 -16   2 22.3223 16.5608   1
 -11 -16  -2 -11.807 11.1059   2
  11  16   2 1.81088 10.5828   1
 -11  16  -2 15.4113 12.2051   2
 -12 -16  -2 -1.5735 14.8110   2
  12 -16   2 22.3764 16.3213   1
  12  16   2 33.7060 12.7276   1
 -12  16  -2 15.4378 11.0407   2
  13 -16   2 8.73273 14.6920   1
 -13 -16  -2 -17.711 16.3941   2
  13  16   2 -10.270 20.5074   1
 -13  16  -2 25.2184 17.9139   2
 -14 -16  -2 -30.539 26.8560   2
  14  16   2 -17.927 13.3535   1
 -13 -17   2 -29.202 13.5348   2
 -13  17   2 -1.5398 14.8695   2
 -12 -17   2 26.0340 17.7615   2
  12 -17  -2 36.2163 17.0787   1
 -12  17   2 45.6089 16.7953   2
 -11 -17   2 -4.7736 10.8508   2
  11 -17  -2 -10.418 8.96545   1
 -11 -17   2 -11.968 20.7463   1
  11  17  -2 5.96085 9.89568   1
 -11  17   2 -0.0646 7.55565   2
 -10 -17   2 72.0195 18.9939   1
  10 -17  -2 62.0115 19.2609   1
 -10 -17   2 113.646 27.3833   2
  10  17  -2 113.646 21.0009   1
 -10  17   2 142.198 33.6443   2
  -9 -17   2 26.2889 15.4224   2
   9 -17  -2 13.5806 11.8740   1
  -9 -17   2 23.7346 8.62490   1
   9  17  -2 30.0118 11.2485   1
  -8 -17   2 105.648 25.0078   2
   8 -17  -2 123.068 30.2447   1
  -8  17   2 119.693 28.8555   2
   8  17  -2 166.696 24.9972   1
  -7 -17   2 67.8662 19.2609   2
   7 -17  -2 45.9187 19.5762   1
   7  17  -2 64.8048 15.0644   1
  -7  17   2 89.5941 24.4335   2
   7  17  -2 72.8422 14.5506   1
   6 -17  -2 419.720 39.2995   1
  -6 -17   2 405.619 33.5935   2
   6  17  -2 442.117 35.6992   2
  -6  17   2 481.593 41.0743   2
   6  17  -2 360.597 25.9219   1
   6  17  -2 403.520 26.6308   1
  -5 -17   2 20.7661 8.73942   2
   5 -17  -2 11.0457 11.0828   1
  -5  17   2 43.9661 15.9210   2
   5  17  -2 30.8866 9.20979   1
   5  17  -2 16.9307 9.73215   2
   5  17  -2 26.9048 7.94803   1
   4 -17  -2 325.483 27.5665   2
   4 -17  -2 405.854 34.4766   1
  -4 -17   2 442.992 33.0481   2
   4  17  -2 370.316 24.1829   1
  -4  17   2 414.297 33.8998   2
   4  17  -2 396.460 25.0879   1
  -4  17   2 334.701 30.7478   1
   3 -17  -2 230.806 24.6365   1
  -3 -17   2 190.751 20.9574   2
  -3  17   2 199.146 21.6936   1
   3  17  -2 163.451 15.9037   1
   3  17  -2 238.068 23.1737   2
  -3  17   2 165.599 19.7938   2
   3  17  -2 181.852 16.4376   1
  -2 -17   2 58.6958 12.2584   1
   2 -17  -2 55.7759 14.7439   1
  -2 -17   2 61.7888 15.9154   2
   2 -17  -2 62.4225 14.7159   2
  -2  17   2 77.7840 16.1492   2
   2  17  -2 48.8716 11.4797   1
  -2  17   2 62.5881 17.4318   1
   2  17  -2 65.0606 16.9915   2
  -1 -17   2 7.23882 4.85252   2
   1 -17  -2 9.81553 6.37851   1
  -1 -17   2 -0.1648 3.78743   1
   1  17  -2 25.9462 9.51223   2
  -1  17   2 0.26332 4.74208   1
  -1  17   2 11.2021 7.25019   2
  -1  17   2 3.29843 5.14678   2
   0 -17   2 147.853 21.4823   1
   0 -17  -2 174.241 18.9419   1
   0  17  -2 167.864 18.8134   2
   0  17  -2 167.789 19.2058   2
   0  17  -2 187.929 19.0946   1
   0  17   2 154.440 18.0321   1
   0  17   2 160.544 16.8560   2
   0  17   2 183.360 17.8780   2
   1 -17   2 21.7855 9.57818   1
   1  17   2 20.6784 6.89426   2
  -1  17  -2 30.8552 9.96077   1
  -1  17  -2 22.1870 10.0662   2
  -1  17  -2 29.0347 10.0431   2
   1  17   2 35.9720 10.5853   1
   1  17   2 20.5176 9.17370   1
   1  17   2 32.6186 11.0331   2
   2 -17   2 134.469 23.1428   1
   2  17   2 135.897 22.0574   1
  -2  17  -2 127.729 23.7746   2
  -2  17  -2 97.5069 19.6822   1
   2  17   2 115.776 20.0321   1
   2  17   2 108.634 17.9140   2
  -3 -17  -2 344.659 25.1043   2
   3 -17   2 355.133 30.8270   1
   3  17   2 308.155 25.4919   1
   3  17   2 348.440 25.6013   2
  -3  17  -2 313.548 28.6491   2
  -3  17  -2 326.157 29.8638   1
   3  17   2 351.679 28.8275   1
  -4 -17  -2 80.6669 16.3876   2
   4 -17   2 95.6127 21.1588   1
   4  17   2 63.8196 15.0153   1
  -4  17  -2 83.4079 20.7799   1
  -4  17  -2 123.906 24.1523   2
   4  17   2 70.3552 17.1223   1
   4  17   2 92.6361 17.4053   2
   5 -17   2 134.693 27.1624   1
  -5 -17  -2 112.141 19.4895   2
   5  17   2 119.040 20.0639   2
  -5  17  -2 123.310 25.5567   2
   6 -17   2 -0.3173 6.81117   1
  -6 -17  -2 2.19368 4.18930   2
  -6 -17  -2 2.50314 6.48982   1
  -6  17  -2 -8.1349 4.90825   2
   6  17   2 -8.1627 5.35565   1
   6  17   2 1.01674 4.56962   2
   7 -17   2 73.6223 23.4758   1
  -7 -17  -2 79.4059 22.7470   2
   7  17   2 93.9713 22.6748   1
   7  17   2 76.5081 18.3063   2
  -7  17  -2 88.6089 22.0963   2
   8 -17   2 22.2611 14.6866   1
  -8 -17  -2 48.9562 13.9790   2
   8  17   2 57.2655 18.5813   1
  -8  17  -2 41.2312 17.9642   2
   8  17   2 54.5959 13.7734   2
   9 -17   2 20.2174 12.8762   1
  -9 -17  -2 26.2432 11.9629   2
   9  17   2 42.9363 15.1713   1
  -9  17  -2 8.00180 15.6989   2
  10 -17   2 14.0584 12.4818   1
 -10 -17  -2 -0.1886 10.8174   2
  10  17   2 11.4760 9.52518   1
 -10  17  -2 28.2336 11.3672   2
 -11 -17  -2 17.1529 15.6015   2
  11 -17   2 17.2583 13.0500   1
 -11  17  -2 -6.1530 12.7962   2
  11  17   2 31.3607 13.6122   1
  12 -17   2 75.7401 33.1610   1
 -12  17  -2 50.9883 21.9122   2
  12  17   2 78.7001 23.2069   1
 -13 -17  -2 -19.938 22.3664   2
  13 -17   2 -5.6341 16.5484   1
  13  17   2 -15.679 10.8712   1
 -13  17  -2 8.77961 14.4237   2
 -14 -17  -2 38.8903 32.2912   2
 -14 -18   2 -12.529 28.1326   2
  13 -18  -2 17.3233 16.8304   1
 -13 -18   2 -6.4494 13.8740   2
 -13  18   2 13.3626 15.6158   2
 -12 -18   2 43.4295 17.8976   2
  12 -18  -2 38.4890 20.3735   1
  12  18  -2 62.9944 17.1127   1
 -12  18   2 35.8472 22.5320   2
  11 -18  -2 -20.842 11.9627   1
 -11 -18   2 6.52381 12.1963   2
 -11  18   2 -6.1229 10.6074   2
  11  18  -2 0.37308 8.35084   1
  10 -18  -2 16.2721 10.8282   1
 -10 -18   2 20.4532 16.1489   2
 -10  18   2 42.5324 16.8864   2
  10  18  -2 28.8779 10.5781   1
  -9 -18   2 6.08107 10.2272   2
   9  18  -2 -0.1200 5.61331   1
  -9  18   2 -3.9732 7.79105   2
   8 -18  -2 68.2410 24.7809   1
  -8 -18   2 76.6746 22.4537   2
  -8  18   2 108.761 26.4818   2
   8  18  -2 117.035 20.3989   1
   8  18  -2 97.7535 19.0311   1
  -7 -18   2 27.2836 10.0680   2
   7 -18  -2 37.8013 16.1790   1
   7  18  -2 14.2251 8.57685   1
  -7  18   2 48.8959 19.3906   2
   7  18  -2 27.9142 10.2394   1
   6 -18  -2 392.151 37.6524   1
  -6 -18   2 343.838 30.6597   2
   6  18  -2 271.317 22.4213   1
  -6  18   2 373.802 35.5602   2
   6  18  -2 311.629 23.7846   1
   5 -18  -2 111.052 25.3264   1
  -5 -18   2 121.363 23.4446   2
   5  18  -2 172.282 28.1531   2
  -5  18   2 118.698 25.9899   2
   5  18  -2 93.9495 16.2849   1
   5  18  -2 151.275 20.8729   1
  -4 -18   2 129.858 23.3504   2
   4 -18  -2 136.478 26.8137   1
   4  18  -2 135.984 14.8340   1
  -4  18   2 196.793 30.0194   2
   4  18  -2 155.858 27.9325   2
   4  18  -2 136.482 14.9316   1
  -3 -18   2 609.791 39.8101   2
   3 -18  -2 530.966 39.6001   1
   3 -18  -2 575.270 36.8659   2
  -3  18   2 585.993 40.6506   2
   3  18  -2 576.635 33.0699   1
   3  18  -2 584.360 32.9688   1
  -3  18   2 552.578 39.5001   1
   2 -18  -2 846.592 57.1828   1
   2 -18  -2 846.785 44.7877   2
  -2 -18   2 908.450 49.8917   2
  -2 -18   2 896.986 41.6218   1
   2  18  -2 870.236 48.5725   2
   2  18  -2 819.122 42.2929   1
  -2  18   2 867.568 47.0790   2
  -2  18   2 880.158 49.9866   1
  -1 -18   2 175.849 20.6740   2
   1 -18  -2 181.870 20.3973   1
  -1 -18   2 181.501 17.5168   1
  -1  18   2 156.905 23.8115   2
  -1  18   2 186.259 27.1592   1
   1  18  -2 151.242 16.9599   1
  -1  18   2 180.681 18.9646   2
   1  18  -2 188.725 20.8297   2
   0 -18  -2 184.413 20.2241   1
   0 -18   2 140.056 16.2184   1
   0  18  -2 164.266 19.2274   2
   0  18  -2 171.329 20.2771   2
   0  18   2 173.811 18.1617   2
   0  18   2 192.532 19.9032   1
   0  18  -2 184.837 19.6087   1
   0  18   2 177.955 18.1749   2
   1 -18   2 -0.2981 4.66682   1
   1  18   2 2.86265 4.95559   2
   1  18   2 4.24526 5.92263   1
  -1  18  -2 7.16914 6.41857   1
   1  18   2 9.83160 6.36720   2
  -1  18  -2 4.20190 5.62368   2
   2 -18   2 10.3065 8.28600   1
   2  18   2 21.3654 8.73243   2
  -2  18  -2 25.5735 11.5424   2
   2  18   2 15.5201 7.11865   1
   2  18   2 18.6257 9.43897   1
  -2  18  -2 30.8441 10.5781   2
  -3 -18  -2 7.83293 5.54538   2
   3 -18   2 2.40399 7.30124   1
   3  18   2 -0.2831 6.61323   1
  -3  18  -2 19.8809 7.99494   2
  -3  18  -2 -3.7628 4.94511   2
   3  18   2 5.81844 5.73836   2
   3  18   2 1.05793 4.74021   1
  -3  18  -2 26.4413 9.98719   1
   4 -18   2 276.811 29.1554   1
  -4 -18  -2 261.584 22.6988   2
   4  18   2 237.404 22.0560   2
   4  18   2 281.652 26.8512   1
  -4  18  -2 286.774 28.8090   2
   4  18   2 313.710 29.9606   1
  -5 -18  -2 14.2111 8.33340   2
   5 -18   2 6.72089 6.34640   1
  -5  18  -2 -6.3170 5.34936   2
   5  18   2 29.8878 9.45839   2
   5  18   2 -6.3174 5.84446   1
   5  18   2 6.45409 7.76559   1
  -6 -18  -2 26.1113 12.3455   1
  -6 -18  -2 19.2575 8.83352   2
  -6  18  -2 56.4664 19.1318   2
   6  18   2 14.4207 7.68061   2
   6  18   2 31.0415 11.9923   1
  -7 -18  -2 33.8935 13.8652   2
   7 -18   2 7.41101 11.8304   1
   7  18   2 40.7367 13.2536   1
   7  18   2 23.9088 10.7374   2
  -8 -18  -2 131.735 23.6380   2
   8 -18   2 68.9645 20.3352   1
  -8  18  -2 141.054 30.9987   2
   8  18   2 75.3713 21.2613   2
   8  18   2 119.027 25.6396   1
  -9 -18  -2 35.8688 13.5192   2
   9 -18   2 6.64520 10.7210   1
   9  18   2 14.8340 10.1384   1
  -9  18  -2 8.66690 12.0818   2
 -10 -18  -2 3.42326 8.40493   2
  10 -18   2 -10.625 8.97455   1
 -10  18  -2 47.4114 18.0056   2
  10  18   2 10.3447 10.9656   1
 -11 -18  -2 7.61756 10.9251   2
  11 -18   2 13.3024 12.0979   1
  11  18   2 5.26402 10.1861   1
  12 -18   2 8.72424 14.8757   1
 -12  18  -2 23.0954 18.1554   2
 -13 -18  -2 -1.6523 21.2111   2
 -13  18  -2 -2.9393 15.6513   2
  13  18   2 27.7361 17.1394   1
 -14 -19   2 50.2527 31.2961   2
 -13 -19   2 -6.3211 13.1164   2
  13 -19  -2 -32.899 13.0299   1
 -13  19   2 29.2390 16.8717   2
 -12 -19   2 -16.770 15.0442   2
  12 -19  -2 10.4241 15.9042   1
  12  19  -2 25.8125 13.0853   1
 -12  19   2 9.87393 18.5012   2
 -11 -19   2 5.50296 11.6381   2
  11 -19  -2 17.7855 15.0132   1
 -11  19   2 -5.5837 10.8342   2
  11  19  -2 31.1861 12.1886   1
 -10 -19   2 114.434 27.8540   2
  10 -19  -2 131.534 31.5367   1
  10  19  -2 123.090 20.9161   1
 -10  19   2 97.7452 28.7182   2
   9 -19  -2 5.69083 9.81356   1
  -9 -19   2 -9.0530 8.63076   2
   9  19  -2 -3.0762 7.03741   1
   9  19  -2 9.38251 7.62327   1
  -9  19   2 -0.7278 8.78587   2
  -8 -19   2 131.853 28.9471   2
   8 -19  -2 117.366 28.5397   1
  -8  19   2 119.583 28.8342   2
   8  19  -2 160.933 23.7146   1
   8  19  -2 125.570 20.0689   1
  -7 -19   2 73.7778 18.2002   2
   7 -19  -2 44.9345 17.6103   1
   7  19  -2 53.2314 13.1431   1
   7  19  -2 68.8440 14.8438   1
[truncated: 1,739,683 more chars]
