# Supplementary material for: Unsymmetrical sulfoxides with sterically hindered catechol fragment: synthesis, structure, electrochemical properties, and antiradical activity
Source: Beilstein J Org Chem. 2026 Jun 1;22:828–37. doi: 10.3762/bjoc.22.65 (PMC13245472; doi:10.3762/bjoc.22.65)
Supplement: File 2 — Crystallographic information files. [file Beilstein_J_Org_Chem-22-828-s002.zip › 5a.cif]

data_1_a
_audit_creation_date               2023-07-20
_audit_creation_method
;
Olex2 1.5
(compiled 2023.03.06 svn.rbb2c1857 for OlexSys, GUI svn.r6748)
;
_shelx_SHELXL_version_number       '2018/3'
_audit_contact_author_address      ?
_audit_contact_author_email        ?
_audit_contact_author_name         ''
_audit_contact_author_phone        ?
_publ_contact_author_id_orcid      ?
_publ_section_references
;
Dolomanov, O.V., Bourhis, L.J., Gildea, R.J, Howard, J.A.K. & Puschmann, H.
 (2009), J. Appl. Cryst. 42, 339-341.

Sheldrick, G.M. (2015). Acta Cryst. C71, 3-8.
;
_chemical_name_common              ?
_chemical_name_systematic          ?
_chemical_formula_moiety           '2(C24 H36 O3 S)'
_chemical_formula_sum              'C48 H72 O6 S2'
_chemical_formula_weight           809.17
_chemical_melting_point            ?
loop_
  _atom_type_symbol
  _atom_type_description
  _atom_type_scat_dispersion_real
  _atom_type_scat_dispersion_imag
  _atom_type_scat_source
 'C' 'C' 0.0033 0.0016 'International Tables Vol C Tables 4.2.6.8 and 6.1.1.4'
 'H' 'H' 0.0000 0.0000 'International Tables Vol C Tables 4.2.6.8 and 6.1.1.4'
 'O' 'O' 0.0106 0.0060 'International Tables Vol C Tables 4.2.6.8 and 6.1.1.4'
 'S' 'S' 0.1246 0.1234 'International Tables Vol C Tables 4.2.6.8 and 6.1.1.4'

_shelx_space_group_comment
;
The symmetry employed for this shelxl refinement is uniquely defined
by the following loop, which should always be used as a source of
symmetry information in preference to the above space-group names.
They are only intended as comments.
;
_space_group_crystal_system        'monoclinic'
_space_group_IT_number             14
_space_group_name_H-M_alt          'P 1 21/c 1'
_space_group_name_Hall             '-P 2ybc'
loop_
  _space_group_symop_operation_xyz
 'x, y, z'
 '-x, y+1/2, -z+1/2'
 '-x, -y, -z'
 'x, -y-1/2, z-1/2'

_cell_length_a                     10.5266(6)
_cell_length_b                     14.0422(8)
_cell_length_c                     29.9683(16)
_cell_angle_alpha                  90
_cell_angle_beta                   91.149(2)
_cell_angle_gamma                  90
_cell_volume                       4428.9(4)
_cell_formula_units_Z              4
_cell_measurement_reflns_used      7216
_cell_measurement_temperature      100.0
_cell_measurement_theta_max        29.35
_cell_measurement_theta_min        2.42
_shelx_estimated_absorpt_T_max     0.990
_shelx_estimated_absorpt_T_min     0.975
_exptl_absorpt_coefficient_mu      0.168
_exptl_absorpt_correction_T_max    0.7465
_exptl_absorpt_correction_T_min    0.5689
_exptl_absorpt_correction_type     'multi scan'
_exptl_absorpt_process_details
;
Krause, L., Herbst-Irmer, R., Sheldrick G.M. & Stalke D.,
 J. Appl. Cryst. 48 (2015) 3-10.
;
_exptl_absorpt_special_details     ?
_exptl_crystal_colour              colourless
_exptl_crystal_colour_primary      colourless
_exptl_crystal_density_diffrn      1.214
_exptl_crystal_density_meas        ?
_exptl_crystal_density_method      ?
_exptl_crystal_description         parallelepiped
_exptl_crystal_F_000               1760
_exptl_crystal_size_max            0.15
_exptl_crystal_size_mid            0.08
_exptl_crystal_size_min            0.06
_exptl_transmission_factor_max     ?
_exptl_transmission_factor_min     ?
_diffrn_reflns_av_R_equivalents    0.0948
_diffrn_reflns_av_unetI/netI       0.0881
_diffrn_reflns_Laue_measured_fraction_full  0.999
_diffrn_reflns_Laue_measured_fraction_max  0.999
_diffrn_reflns_limit_h_max         12
_diffrn_reflns_limit_h_min         -14
_diffrn_reflns_limit_k_max         18
_diffrn_reflns_limit_k_min         -18
_diffrn_reflns_limit_l_max         39
_diffrn_reflns_limit_l_min         -39
_diffrn_reflns_number              42302
_diffrn_reflns_point_group_measured_fraction_full  0.999
_diffrn_reflns_point_group_measured_fraction_max  0.999
_diffrn_reflns_theta_full          25.242
_diffrn_reflns_theta_max           28.282
_diffrn_reflns_theta_min           1.935
_diffrn_ambient_temperature        100.00
_diffrn_detector_area_resol_mean   ?
_diffrn_measured_fraction_theta_full  0.999
_diffrn_measured_fraction_theta_max  0.999
_diffrn_measurement_device_type    'Bruker D8 Venture'
_diffrn_measurement_method         '\f and \w scans'
_diffrn_radiation_type             MoK\a
_diffrn_radiation_wavelength       0.71073
_diffrn_source                     ?
_diffrn_standards_number           0
_reflns_Friedel_coverage           0.000
_reflns_Friedel_fraction_full      .
_reflns_Friedel_fraction_max       .
_reflns_number_gt                  7944
_reflns_number_total               10977
_reflns_special_details
;
 Reflections were merged by SHELXL according to the crystal
 class for the calculation of statistics and refinement.
 
 _reflns_Friedel_fraction is defined as the number of unique
 Friedel pairs measured divided by the number that would be
 possible theoretically, ignoring centric projections and
 systematic absences.
;
_reflns_threshold_expression       'I > 2\s(I)'
_computing_cell_refinement         'SAINT V8.40A (Bruker, 2019)'
_computing_data_collection         ?
_computing_data_reduction          'SAINT V8.40A (Bruker, 2019)'
_computing_molecular_graphics      'Olex2 1.5 (Dolomanov et al., 2009)'
_computing_publication_material    'Olex2 1.5 (Dolomanov et al., 2009)'
_computing_structure_refinement    'SHELXL 2018/3 (Sheldrick, 2015)'
_computing_structure_solution      ?
_refine_diff_density_max           0.657
_refine_diff_density_min           -0.410
_refine_diff_density_rms           0.076
_refine_ls_extinction_coef         .
_refine_ls_extinction_method       none
_refine_ls_goodness_of_fit_ref     1.068
_refine_ls_hydrogen_treatment      constr
_refine_ls_matrix_type             full
_refine_ls_number_parameters       521
_refine_ls_number_reflns           10977
_refine_ls_number_restraints       0
_refine_ls_R_factor_all            0.0972
_refine_ls_R_factor_gt             0.0656
_refine_ls_restrained_S_all        1.068
_refine_ls_shift/su_max            0.001
_refine_ls_shift/su_mean           0.000
_refine_ls_structure_factor_coef   Fsqd
_refine_ls_weighting_details      
 'w=1/[\s^2^(Fo^2^)+(0.0461P)^2^+3.3933P] where P=(Fo^2^+2Fc^2^)/3'
_refine_ls_weighting_scheme        calc
_refine_ls_wR_factor_gt            0.1337
_refine_ls_wR_factor_ref           0.1467
_refine_special_details            ?
_olex2_refinement_description
;
1. Fixed Uiso
 At 1.2 times of:
  All C(H) groups, All C(H,H) groups
 At 1.5 times of:
  All C(H,H,H) groups, All O(H) groups
2.a Ternary CH refined with riding coordinates:
 C17(H17), C21(H21), C24(H24), C42(H42), C45(H45), C48(H48)
2.b Secondary CH2 refined with riding coordinates:
 C16(H16A,H16B), C18(H18A,H18B), C20(H20A,H20B), C22(H22A,H22B), C23(H23A,
 H23B), C25(H25A,H25B), C41(H41A,H41B), C43(H43A,H43B), C44(H44A,H44B),
 C46(H46A,H46B), C47(H47B,H47A), C49(H49A,H49B)
2.c Aromatic/amide H refined with riding coordinates:
 C4(H4), C29(H29)
2.d Idealised Me refined as rotating group:
 C8(H8A,H8B,H8C), C9(H9A,H9B,H9C), C10(H10A,H10B,H10C), C12(H12A,H12B,H12C),
 C13(H13A,H13B,H13C), C14(H14A,H14B,H14C), C33(H33A,H33B,H33C), C34(H34A,H34B,
 H34C), C35(H35A,H35B,H35C), C37(H37A,H37B,H37C), C38(H38A,H38B,H38C), C39(H39A,
 H39B,H39C)
2.e Idealised tetrahedral OH refined as rotating group:
 O1(H1), O2(H2), O4(H4A), O5(H5)
;
_atom_sites_solution_hydrogens     geom
_atom_sites_solution_primary       ?
_atom_sites_solution_secondary     ?
loop_
  _atom_site_label
  _atom_site_type_symbol
  _atom_site_fract_x
  _atom_site_fract_y
  _atom_site_fract_z
  _atom_site_U_iso_or_equiv
  _atom_site_adp_type
  _atom_site_occupancy
  _atom_site_site_symmetry_order
  _atom_site_calc_flag
  _atom_site_refinement_flags_posn
  _atom_site_refinement_flags_adp
  _atom_site_refinement_flags_occupancy
  _atom_site_disorder_assembly
  _atom_site_disorder_group
 S1 S 1.03938(5) 0.69616(4) 0.33793(2) 0.01158(13) Uani 1 1 d . . . . .
 O1 O 0.75991(15) 0.68700(12) 0.35488(6) 0.0152(4) Uani 1 1 d . . . . .
 H1 H 0.814413 0.643336 0.354445 0.023 Uiso 1 1 calc R U . . .
 O2 O 0.60774(15) 0.82088(12) 0.38595(6) 0.0172(4) Uani 1 1 d . . . . .
 H2 H 0.594681 0.762391 0.382163 0.026 Uiso 1 1 calc R U . . .
 O3 O 0.97531(15) 0.60173(12) 0.34910(6) 0.0153(4) Uani 1 1 d . . . . .
 C1 C 0.8166(2) 0.76992(17) 0.36768(8) 0.0120(5) Uani 1 1 d . . . . .
 C2 C 0.7357(2) 0.83869(17) 0.38484(8) 0.0128(5) Uani 1 1 d . . . . .
 C3 C 0.7850(2) 0.92430(17) 0.40047(8) 0.0128(5) Uani 1 1 d . . . . .
 C4 C 0.9177(2) 0.93497(17) 0.40058(8) 0.0134(5) Uani 1 1 d . . . . .
 H4 H 0.951898 0.992686 0.412202 0.016 Uiso 1 1 calc R U . . .
 C5 C 1.0030(2) 0.86760(17) 0.38501(8) 0.0122(5) Uani 1 1 d . . . . .
 C6 C 0.9479(2) 0.78614(16) 0.36475(8) 0.0116(5) Uani 1 1 d . . . . .
 C7 C 0.7002(2) 1.00312(17) 0.41919(8) 0.0144(5) Uani 1 1 d . . . . .
 C8 C 0.7783(3) 1.08958(19) 0.43473(10) 0.0230(6) Uani 1 1 d . . . . .
 H8A H 0.825182 1.115345 0.409521 0.034 Uiso 1 1 calc R U . . .
 H8B H 0.838387 1.070111 0.458408 0.034 Uiso 1 1 calc R U . . .
 H8C H 0.721191 1.138543 0.446202 0.034 Uiso 1 1 calc R U . . .
 C9 C 0.6056(2) 1.03740(19) 0.38311(9) 0.0210(6) Uani 1 1 d . . . . .
 H9A H 0.550592 1.086628 0.395562 0.032 Uiso 1 1 calc R U . . .
 H9B H 0.553463 0.983630 0.372746 0.032 Uiso 1 1 calc R U . . .
 H9C H 0.652084 1.063848 0.357971 0.032 Uiso 1 1 calc R U . . .
 C10 C 0.6264(3) 0.9669(2) 0.45956(9) 0.0224(6) Uani 1 1 d . . . . .
 H10A H 0.571042 1.017689 0.470393 0.034 Uiso 1 1 calc R U . . .
 H10B H 0.686397 0.948132 0.483381 0.034 Uiso 1 1 calc R U . . .
 H10C H 0.574592 0.911863 0.450638 0.034 Uiso 1 1 calc R U . . .
 C11 C 1.1469(2) 0.87971(17) 0.39664(8) 0.0132(5) Uani 1 1 d . . . . .
 C12 C 1.1864(2) 0.79913(19) 0.42896(8) 0.0193(5) Uani 1 1 d . . . . .
 H12A H 1.168217 0.737376 0.415012 0.029 Uiso 1 1 calc R U . . .
 H12B H 1.138652 0.804864 0.456564 0.029 Uiso 1 1 calc R U . . .
 H12C H 1.277612 0.803926 0.435865 0.029 Uiso 1 1 calc R U . . .
 C13 C 1.2344(2) 0.87758(19) 0.35623(8) 0.0191(5) Uani 1 1 d . . . . .
 H13A H 1.321546 0.892715 0.365980 0.029 Uiso 1 1 calc R U . . .
 H13B H 1.205262 0.924682 0.334184 0.029 Uiso 1 1 calc R U . . .
 H13C H 1.232370 0.813982 0.342772 0.029 Uiso 1 1 calc R U . . .
 C14 C 1.1742(2) 0.97375(19) 0.42084(9) 0.0208(6) Uani 1 1 d . . . . .
 H14A H 1.123870 0.977003 0.447951 0.031 Uiso 1 1 calc R U . . .
 H14B H 1.151485 1.027108 0.401174 0.031 Uiso 1 1 calc R U . . .
 H14C H 1.264788 0.977320 0.428881 0.031 Uiso 1 1 calc R U . . .
 C15 C 1.0072(2) 0.71502(17) 0.27715(8) 0.0132(5) Uani 1 1 d . . . . .
 C16 C 1.0706(2) 0.80787(19) 0.26276(8) 0.0183(5) Uani 1 1 d . . . . .
 H16A H 1.161348 0.807539 0.272153 0.022 Uiso 1 1 calc R U . . .
 H16B H 1.028894 0.862687 0.277177 0.022 Uiso 1 1 calc R U . . .
 C17 C 1.0591(2) 0.81744(19) 0.21165(8) 0.0196(6) Uani 1 1 d . . . . .
 H17 H 1.100330 0.878105 0.202133 0.024 Uiso 1 1 calc R U . . .
 C18 C 1.1257(2) 0.7331(2) 0.18980(9) 0.0242(6) Uani 1 1 d . . . . .
 H18A H 1.119538 0.739289 0.156920 0.029 Uiso 1 1 calc R U . . .
 H18B H 1.216717 0.732777 0.198720 0.029 Uiso 1 1 calc R U . . .
 C20 C 0.8673(2) 0.71592(19) 0.26304(8) 0.0166(5) Uani 1 1 d . . . . .
 H20A H 0.823640 0.769892 0.277442 0.020 Uiso 1 1 calc R U . . .
 H20B H 0.826083 0.656101 0.272542 0.020 Uiso 1 1 calc R U . . .
 C21 C 0.8569(2) 0.72587(19) 0.21179(8) 0.0190(5) Uani 1 1 d . . . . .
 H21 H 0.765257 0.726414 0.202328 0.023 Uiso 1 1 calc R U . . .
 C22 C 0.9232(3) 0.6413(2) 0.19012(9) 0.0236(6) Uani 1 1 d . . . . .
 H22A H 0.882327 0.581192 0.199425 0.028 Uiso 1 1 calc R U . . .
 H22B H 0.915322 0.646298 0.157231 0.028 Uiso 1 1 calc R U . . .
 C23 C 1.0738(3) 0.6305(2) 0.25522(9) 0.0219(6) Uani 1 1 d . . . . .
 H23A H 1.033626 0.570205 0.264627 0.026 Uiso 1 1 calc R U . . .
 H23B H 1.164346 0.628951 0.264785 0.026 Uiso 1 1 calc R U . . .
 C24 C 1.0635(3) 0.6404(2) 0.20426(9) 0.0244(6) Uani 1 1 d . . . . .
 H24 H 1.106969 0.585352 0.189876 0.029 Uiso 1 1 calc R U . . .
 C25 C 0.9192(2) 0.81876(19) 0.19750(8) 0.0190(5) Uani 1 1 d . . . . .
 H25A H 0.911278 0.826060 0.164704 0.023 Uiso 1 1 calc R U . . .
 H25B H 0.876094 0.873360 0.211602 0.023 Uiso 1 1 calc R U . . .
 S2 S 0.53088(5) 0.54573(4) 0.37715(2) 0.01186(13) Uani 1 1 d . . . . .
 O4 O 0.25240(15) 0.57356(12) 0.37454(6) 0.0161(4) Uani 1 1 d . . . . .
 H4A H 0.309599 0.615266 0.374472 0.024 Uiso 1 1 calc R U . . .
 O5 O 0.07072(15) 0.47038(12) 0.41173(6) 0.0169(4) Uani 1 1 d . . . . .
 H5 H 0.067763 0.515048 0.393097 0.025 Uiso 1 1 calc R U . . .
 O6 O 0.47964(16) 0.64734(12) 0.37934(6) 0.0154(4) Uani 1 1 d . . . . .
 C26 C 0.2908(2) 0.49903(16) 0.40050(8) 0.0117(5) Uani 1 1 d . . . . .
 C27 C 0.1946(2) 0.44560(17) 0.42002(8) 0.0121(5) Uani 1 1 d . . . . .
 C28 C 0.2256(2) 0.36945(16) 0.44757(8) 0.0121(5) Uani 1 1 d . . . . .
 C29 C 0.3553(2) 0.35001(17) 0.45478(8) 0.0136(5) Uani 1 1 d . . . . .
 H29 H 0.377128 0.298648 0.474092 0.016 Uiso 1 1 calc R U . . .
 C30 C 0.4545(2) 0.40058(17) 0.43565(8) 0.0126(5) Uani 1 1 d . . . . .
 C31 C 0.4190(2) 0.47519(17) 0.40674(8) 0.0115(5) Uani 1 1 d . . . . .
 C32 C 0.1243(2) 0.31020(18) 0.47069(8) 0.0155(5) Uani 1 1 d . . . . .
 C33 C 0.1811(3) 0.2305(2) 0.49925(10) 0.0288(7) Uani 1 1 d . . . . .
 H33A H 0.112523 0.194095 0.512873 0.043 Uiso 1 1 calc R U . . .
 H33B H 0.235836 0.257945 0.522750 0.043 Uiso 1 1 calc R U . . .
 H33C H 0.231360 0.188218 0.480508 0.043 Uiso 1 1 calc R U . . .
 C34 C 0.0459(3) 0.3743(2) 0.50144(9) 0.0244(6) Uani 1 1 d . . . . .
 H34A H 0.005777 0.425150 0.483782 0.037 Uiso 1 1 calc R U . . .
 H34B H 0.101916 0.402289 0.524421 0.037 Uiso 1 1 calc R U . . .
 H34C H -0.019840 0.336114 0.515698 0.037 Uiso 1 1 calc R U . . .
 C35 C 0.0355(3) 0.2640(2) 0.43580(10) 0.0265(6) Uani 1 1 d . . . . .
 H35A H -0.029654 0.226837 0.450899 0.040 Uiso 1 1 calc R U . . .
 H35B H 0.084706 0.222011 0.416582 0.040 Uiso 1 1 calc R U . . .
 H35C H -0.005369 0.313761 0.417604 0.040 Uiso 1 1 calc R U . . .
 C36 C 0.5933(2) 0.37496(18) 0.44872(8) 0.0143(5) Uani 1 1 d . . . . .
 C37 C 0.6640(2) 0.4617(2) 0.46902(9) 0.0225(6) Uani 1 1 d . . . . .
 H37A H 0.667161 0.512876 0.446844 0.034 Uiso 1 1 calc R U . . .
 H37B H 0.750723 0.443056 0.477767 0.034 Uiso 1 1 calc R U . . .
 H37C H 0.619025 0.484131 0.495335 0.034 Uiso 1 1 calc R U . . .
 C38 C 0.6649(2) 0.33864(19) 0.40794(8) 0.0182(5) Uani 1 1 d . . . . .
 H38A H 0.618761 0.284747 0.394622 0.027 Uiso 1 1 calc R U . . .
 H38B H 0.750366 0.318082 0.417265 0.027 Uiso 1 1 calc R U . . .
 H38C H 0.671317 0.389923 0.385921 0.027 Uiso 1 1 calc R U . . .
 C39 C 0.5996(2) 0.2971(2) 0.48432(9) 0.0214(6) Uani 1 1 d . . . . .
 H39A H 0.554846 0.318450 0.510876 0.032 Uiso 1 1 calc R U . . .
 H39B H 0.688629 0.283881 0.492276 0.032 Uiso 1 1 calc R U . . .
 H39C H 0.559405 0.239047 0.472635 0.032 Uiso 1 1 calc R U . . .
 C40 C 0.5075(2) 0.50545(17) 0.31731(8) 0.0120(5) Uani 1 1 d . . . . .
 C41 C 0.4354(2) 0.41155(18) 0.31221(8) 0.0146(5) Uani 1 1 d . . . . .
 H41A H 0.347912 0.418843 0.323259 0.018 Uiso 1 1 calc R U . . .
 H41B H 0.478573 0.361177 0.329959 0.018 Uiso 1 1 calc R U . . .
 C42 C 0.4312(2) 0.38357(18) 0.26254(8) 0.0166(5) Uani 1 1 d . . . . .
 H42 H 0.383831 0.322237 0.258924 0.020 Uiso 1 1 calc R U . . .
 C43 C 0.3635(2) 0.46093(19) 0.23549(8) 0.0193(5) Uani 1 1 d . . . . .
 H43A H 0.275653 0.468785 0.246099 0.023 Uiso 1 1 calc R U . . .
 H43B H 0.359069 0.442402 0.203621 0.023 Uiso 1 1 calc R U . . .
 C44 C 0.6441(2) 0.49257(18) 0.30029(8) 0.0145(5) Uani 1 1 d . . . . .
 H44A H 0.692299 0.552595 0.304305 0.017 Uiso 1 1 calc R U . . .
 H44B H 0.688069 0.442058 0.317707 0.017 Uiso 1 1 calc R U . . .
 C45 C 0.6391(2) 0.46537(18) 0.25092(8) 0.0164(5) Uani 1 1 d . . . . .
 H45 H 0.727567 0.457347 0.239959 0.020 Uiso 1 1 calc R U . . .
 C46 C 0.5665(2) 0.37100(18) 0.24548(8) 0.0178(5) Uani 1 1 d . . . . .
 H46A H 0.563458 0.352158 0.213642 0.021 Uiso 1 1 calc R U . . .
 H46B H 0.610696 0.320171 0.262628 0.021 Uiso 1 1 calc R U . . .
 C47 C 0.4416(2) 0.58410(18) 0.29008(8) 0.0166(5) Uani 1 1 d . . . . .
 H47B H 0.489132 0.644562 0.293620 0.020 Uiso 1 1 calc R U . . .
 H47A H 0.354451 0.594044 0.300977 0.020 Uiso 1 1 calc R U . . .
 C48 C 0.4363(2) 0.55518(19) 0.24070(8) 0.0177(5) Uani 1 1 d . . . . .
 H48 H 0.391829 0.605919 0.222932 0.021 Uiso 1 1 calc R U . . .
 C49 C 0.5717(2) 0.54297(19) 0.22387(8) 0.0175(5) Uani 1 1 d . . . . .
 H49A H 0.569088 0.525254 0.191889 0.021 Uiso 1 1 calc R U . . .
 H49B H 0.618728 0.603735 0.227023 0.021 Uiso 1 1 calc R U . . .

loop_
  _atom_site_aniso_label
  _atom_site_aniso_U_11
  _atom_site_aniso_U_22
  _atom_site_aniso_U_33
  _atom_site_aniso_U_23
  _atom_site_aniso_U_13
  _atom_site_aniso_U_12
 S1 0.0067(3) 0.0120(3) 0.0160(3) 0.0012(2) 0.0022(2) 0.0008(2)
 O1 0.0083(8) 0.0122(9) 0.0254(9) -0.0042(7) 0.0036(7) -0.0008(6)
 O2 0.0048(8) 0.0139(9) 0.0331(10) -0.0032(8) 0.0035(7) -0.0009(6)
 O3 0.0109(9) 0.0128(9) 0.0222(9) 0.0030(7) 0.0029(7) -0.0004(7)
 C1 0.0113(12) 0.0110(11) 0.0137(11) -0.0010(9) 0.0017(9) -0.0030(9)
 C2 0.0096(12) 0.0139(12) 0.0151(11) 0.0008(9) 0.0033(9) -0.0016(9)
 C3 0.0110(12) 0.0132(12) 0.0145(11) 0.0017(9) 0.0026(9) 0.0003(9)
 C4 0.0134(12) 0.0115(12) 0.0154(11) -0.0004(9) 0.0001(9) -0.0033(9)
 C5 0.0102(12) 0.0146(12) 0.0117(11) 0.0018(9) -0.0003(8) -0.0009(9)
 C6 0.0095(11) 0.0107(11) 0.0148(11) 0.0010(9) 0.0019(9) 0.0004(9)
 C7 0.0131(12) 0.0132(12) 0.0170(12) -0.0009(10) 0.0022(9) 0.0029(9)
 C8 0.0193(14) 0.0178(14) 0.0318(15) -0.0077(12) 0.0010(11) 0.0024(11)
 C9 0.0201(14) 0.0173(13) 0.0257(14) -0.0014(11) -0.0002(10) 0.0078(11)
 C10 0.0221(14) 0.0236(15) 0.0221(13) -0.0019(11) 0.0094(11) 0.0045(11)
 C11 0.0071(11) 0.0161(12) 0.0164(12) 0.0013(10) 0.0008(9) -0.0032(9)
 C12 0.0109(12) 0.0278(15) 0.0191(13) 0.0045(11) -0.0017(9) -0.0014(10)
 C13 0.0123(13) 0.0246(14) 0.0203(13) 0.0015(11) 0.0013(10) -0.0069(10)
 C14 0.0145(13) 0.0222(14) 0.0257(14) -0.0028(11) -0.0036(10) -0.0057(10)
 C15 0.0080(11) 0.0155(12) 0.0162(12) -0.0013(10) 0.0017(9) 0.0018(9)
 C16 0.0150(13) 0.0204(13) 0.0195(13) 0.0001(11) 0.0021(10) -0.0060(10)
 C17 0.0167(13) 0.0223(14) 0.0199(13) 0.0028(11) 0.0021(10) -0.0062(10)
 C18 0.0112(13) 0.0450(18) 0.0164(13) -0.0016(12) 0.0025(10) 0.0018(12)
 C20 0.0088(12) 0.0235(14) 0.0176(12) 0.0021(10) 0.0024(9) -0.0018(10)
 C21 0.0093(12) 0.0286(15) 0.0191(13) 0.0006(11) -0.0009(9) -0.0021(10)
 C22 0.0285(16) 0.0215(14) 0.0207(14) -0.0032(11) -0.0014(11) -0.0066(11)
 C23 0.0192(14) 0.0259(15) 0.0207(13) -0.0013(11) 0.0019(10) 0.0096(11)
 C24 0.0258(15) 0.0252(15) 0.0223(14) -0.0033(12) 0.0032(11) 0.0095(12)
 C25 0.0178(13) 0.0224(14) 0.0170(12) 0.0023(11) 0.0020(10) 0.0038(10)
 S2 0.0058(3) 0.0128(3) 0.0171(3) -0.0010(2) 0.0028(2) -0.0003(2)
 O4 0.0067(8) 0.0140(9) 0.0278(10) 0.0091(8) 0.0029(7) 0.0013(6)
 O5 0.0061(8) 0.0185(10) 0.0263(10) 0.0093(8) 0.0013(7) 0.0015(7)
 O6 0.0117(9) 0.0106(8) 0.0240(9) -0.0011(7) 0.0048(7) -0.0016(7)
 C26 0.0084(11) 0.0109(11) 0.0157(11) 0.0019(9) 0.0017(8) 0.0033(9)
 C27 0.0059(11) 0.0126(12) 0.0179(12) -0.0014(9) 0.0015(8) 0.0006(9)
 C28 0.0113(12) 0.0104(11) 0.0144(11) -0.0007(9) 0.0003(9) 0.0006(9)
 C29 0.0097(12) 0.0134(12) 0.0177(12) 0.0009(10) 0.0010(9) 0.0028(9)
 C30 0.0099(12) 0.0136(12) 0.0142(11) -0.0022(9) 0.0006(9) 0.0034(9)
 C31 0.0065(11) 0.0131(12) 0.0150(11) -0.0016(9) 0.0029(8) -0.0009(9)
 C32 0.0128(12) 0.0143(12) 0.0195(12) 0.0044(10) 0.0025(9) -0.0015(9)
 C33 0.0232(15) 0.0250(15) 0.0384(17) 0.0154(13) 0.0044(12) -0.0009(12)
 C34 0.0194(14) 0.0248(15) 0.0293(15) 0.0024(12) 0.0110(11) -0.0047(11)
 C35 0.0216(15) 0.0263(15) 0.0316(16) 0.0028(13) -0.0008(12) -0.0103(12)
 C36 0.0090(12) 0.0174(13) 0.0165(12) 0.0005(10) 0.0008(9) 0.0067(9)
 C37 0.0121(13) 0.0285(15) 0.0267(14) -0.0065(12) -0.0038(10) 0.0030(11)
 C38 0.0133(13) 0.0225(14) 0.0187(12) -0.0002(11) 0.0013(9) 0.0068(10)
 C39 0.0138(13) 0.0297(15) 0.0207(13) 0.0063(11) 0.0005(10) 0.0097(11)
 C40 0.0062(11) 0.0140(12) 0.0160(11) -0.0017(9) 0.0034(8) 0.0005(9)
 C41 0.0103(12) 0.0171(12) 0.0164(12) 0.0009(10) 0.0017(9) -0.0025(9)
 C42 0.0127(12) 0.0170(13) 0.0201(13) -0.0031(10) 0.0026(9) -0.0060(10)
 C43 0.0110(12) 0.0297(15) 0.0172(12) -0.0011(11) 0.0008(9) -0.0025(10)
 C44 0.0061(11) 0.0192(13) 0.0183(12) -0.0003(10) 0.0039(9) -0.0009(9)
 C45 0.0100(12) 0.0226(14) 0.0168(12) -0.0021(10) 0.0047(9) -0.0014(10)
 C46 0.0169(13) 0.0196(13) 0.0171(12) -0.0033(10) 0.0038(10) 0.0026(10)
 C47 0.0109(12) 0.0183(13) 0.0208(13) 0.0027(10) 0.0034(9) 0.0012(10)
 C48 0.0136(13) 0.0215(14) 0.0180(12) 0.0037(11) 0.0002(9) 0.0023(10)
 C49 0.0138(13) 0.0207(13) 0.0179(12) 0.0002(10) 0.0030(9) -0.0044(10)

_geom_special_details
;
 All esds (except the esd in the dihedral angle between two l.s. planes)
 are estimated using the full covariance matrix.  The cell esds are taken
 into account individually in the estimation of esds in distances, angles
 and torsion angles; correlations between esds in cell parameters are only
 used when they are defined by crystal symmetry.  An approximate (isotropic)
 treatment of cell esds is used for estimating esds involving l.s. planes.
;
loop_
  _geom_bond_atom_site_label_1
  _geom_bond_atom_site_label_2
  _geom_bond_distance
  _geom_bond_site_symmetry_2
  _geom_bond_publ_flag
 S1 O3 1.5278(17) . ?
 S1 C6 1.789(2) . ?
 S1 C15 1.865(2) . ?
 O1 H1 0.8400 . ?
 O1 C1 1.360(3) . ?
 O2 H2 0.8400 . ?
 O2 C2 1.371(3) . ?
 C1 C2 1.393(3) . ?
 C1 C6 1.405(3) . ?
 C2 C3 1.387(3) . ?
 C3 C4 1.405(3) . ?
 C3 C7 1.535(3) . ?
 C4 H4 0.9500 . ?
 C4 C5 1.391(3) . ?
 C5 C6 1.414(3) . ?
 C5 C11 1.557(3) . ?
 C7 C8 1.533(4) . ?
 C7 C9 1.533(3) . ?
 C7 C10 1.538(3) . ?
 C8 H8A 0.9800 . ?
 C8 H8B 0.9800 . ?
 C8 H8C 0.9800 . ?
 C9 H9A 0.9800 . ?
 C9 H9B 0.9800 . ?
 C9 H9C 0.9800 . ?
 C10 H10A 0.9800 . ?
 C10 H10B 0.9800 . ?
 C10 H10C 0.9800 . ?
 C11 C12 1.541(3) . ?
 C11 C13 1.537(3) . ?
 C11 C14 1.531(3) . ?
 C12 H12A 0.9800 . ?
 C12 H12B 0.9800 . ?
 C12 H12C 0.9800 . ?
 C13 H13A 0.9800 . ?
 C13 H13B 0.9800 . ?
 C13 H13C 0.9800 . ?
 C14 H14A 0.9800 . ?
 C14 H14B 0.9800 . ?
 C14 H14C 0.9800 . ?
 C15 C16 1.531(3) . ?
 C15 C20 1.524(3) . ?
 C15 C23 1.533(3) . ?
 C16 H16A 0.9900 . ?
 C16 H16B 0.9900 . ?
 C16 C17 1.540(3) . ?
 C17 H17 1.0000 . ?
 C17 C18 1.529(4) . ?
 C17 C25 1.525(4) . ?
 C18 H18A 0.9900 . ?
 C18 H18B 0.9900 . ?
 C18 C24 1.524(4) . ?
 C20 H20A 0.9900 . ?
 C20 H20B 0.9900 . ?
 C20 C21 1.544(3) . ?
 C21 H21 1.0000 . ?
 C21 C22 1.529(4) . ?
 C21 C25 1.525(4) . ?
 C22 H22A 0.9900 . ?
 C22 H22B 0.9900 . ?
 C22 C24 1.528(4) . ?
 C23 H23A 0.9900 . ?
 C23 H23B 0.9900 . ?
 C23 C24 1.535(4) . ?
 C24 H24 1.0000 . ?
 C25 H25A 0.9900 . ?
 C25 H25B 0.9900 . ?
 S2 O6 1.5273(17) . ?
 S2 C31 1.788(2) . ?
 S2 C40 1.892(2) . ?
 O4 H4A 0.8400 . ?
 O4 C26 1.360(3) . ?
 O5 H5 0.8400 . ?
 O5 C27 1.367(3) . ?
 C26 C27 1.398(3) . ?
 C26 C31 1.399(3) . ?
 C27 C28 1.386(3) . ?
 C28 C29 1.405(3) . ?
 C28 C32 1.530(3) . ?
 C29 H29 0.9500 . ?
 C29 C30 1.395(3) . ?
 C30 C31 1.405(3) . ?
 C30 C36 1.548(3) . ?
 C32 C33 1.524(4) . ?
 C32 C34 1.539(4) . ?
 C32 C35 1.532(4) . ?
 C33 H33A 0.9800 . ?
 C33 H33B 0.9800 . ?
 C33 H33C 0.9800 . ?
 C34 H34A 0.9800 . ?
 C34 H34B 0.9800 . ?
 C34 H34C 0.9800 . ?
 C35 H35A 0.9800 . ?
 C35 H35B 0.9800 . ?
 C35 H35C 0.9800 . ?
 C36 C37 1.546(4) . ?
 C36 C38 1.536(3) . ?
 C36 C39 1.528(3) . ?
 C37 H37A 0.9800 . ?
 C37 H37B 0.9800 . ?
 C37 H37C 0.9800 . ?
 C38 H38A 0.9800 . ?
 C38 H38B 0.9800 . ?
 C38 H38C 0.9800 . ?
 C39 H39A 0.9800 . ?
 C39 H39B 0.9800 . ?
 C39 H39C 0.9800 . ?
 C40 C41 1.528(3) . ?
 C40 C44 1.546(3) . ?
 C40 C47 1.531(3) . ?
 C41 H41A 0.9900 . ?
 C41 H41B 0.9900 . ?
 C41 C42 1.539(3) . ?
 C42 H42 1.0000 . ?
 C42 C43 1.524(4) . ?
 C42 C46 1.533(3) . ?
 C43 H43A 0.9900 . ?
 C43 H43B 0.9900 . ?
 C43 C48 1.536(4) . ?
 C44 H44A 0.9900 . ?
 C44 H44B 0.9900 . ?
 C44 C45 1.528(3) . ?
 C45 H45 1.0000 . ?
 C45 C46 1.537(3) . ?
 C45 C49 1.525(4) . ?
 C46 H46A 0.9900 . ?
 C46 H46B 0.9900 . ?
 C47 H47B 0.9900 . ?
 C47 H47A 0.9900 . ?
 C47 C48 1.534(3) . ?
 C48 H48 1.0000 . ?
 C48 C49 1.532(3) . ?
 C49 H49A 0.9900 . ?
 C49 H49B 0.9900 . ?

loop_
  _geom_angle_atom_site_label_1
  _geom_angle_atom_site_label_2
  _geom_angle_atom_site_label_3
  _geom_angle
  _geom_angle_site_symmetry_1
  _geom_angle_site_symmetry_3
  _geom_angle_publ_flag
 O3 S1 C6 105.69(10) . . ?
 O3 S1 C15 105.37(10) . . ?
 C6 S1 C15 104.45(11) . . ?
 C1 O1 H1 109.5 . . ?
 C2 O2 H2 109.5 . . ?
 O1 C1 C2 115.4(2) . . ?
 O1 C1 C6 123.2(2) . . ?
 C2 C1 C6 121.3(2) . . ?
 O2 C2 C1 119.4(2) . . ?
 O2 C2 C3 120.7(2) . . ?
 C3 C2 C1 119.9(2) . . ?
 C2 C3 C4 117.3(2) . . ?
 C2 C3 C7 122.1(2) . . ?
 C4 C3 C7 120.5(2) . . ?
 C3 C4 H4 117.5 . . ?
 C5 C4 C3 125.1(2) . . ?
 C5 C4 H4 117.5 . . ?
 C4 C5 C6 115.6(2) . . ?
 C4 C5 C11 118.8(2) . . ?
 C6 C5 C11 125.0(2) . . ?
 C1 C6 S1 116.92(18) . . ?
 C1 C6 C5 120.0(2) . . ?
 C5 C6 S1 122.95(18) . . ?
 C3 C7 C10 110.9(2) . . ?
 C8 C7 C3 111.7(2) . . ?
 C8 C7 C10 107.4(2) . . ?
 C9 C7 C3 110.1(2) . . ?
 C9 C7 C8 107.6(2) . . ?
 C9 C7 C10 109.1(2) . . ?
 C7 C8 H8A 109.5 . . ?
 C7 C8 H8B 109.5 . . ?
 C7 C8 H8C 109.5 . . ?
 H8A C8 H8B 109.5 . . ?
 H8A C8 H8C 109.5 . . ?
 H8B C8 H8C 109.5 . . ?
 C7 C9 H9A 109.5 . . ?
 C7 C9 H9B 109.5 . . ?
 C7 C9 H9C 109.5 . . ?
 H9A C9 H9B 109.5 . . ?
 H9A C9 H9C 109.5 . . ?
 H9B C9 H9C 109.5 . . ?
 C7 C10 H10A 109.5 . . ?
 C7 C10 H10B 109.5 . . ?
 C7 C10 H10C 109.5 . . ?
 H10A C10 H10B 109.5 . . ?
 H10A C10 H10C 109.5 . . ?
 H10B C10 H10C 109.5 . . ?
 C12 C11 C5 108.06(19) . . ?
 C13 C11 C5 114.7(2) . . ?
 C13 C11 C12 108.8(2) . . ?
 C14 C11 C5 111.9(2) . . ?
 C14 C11 C12 106.8(2) . . ?
 C14 C11 C13 106.3(2) . . ?
 C11 C12 H12A 109.5 . . ?
 C11 C12 H12B 109.5 . . ?
 C11 C12 H12C 109.5 . . ?
 H12A C12 H12B 109.5 . . ?
 H12A C12 H12C 109.5 . . ?
 H12B C12 H12C 109.5 . . ?
 C11 C13 H13A 109.5 . . ?
 C11 C13 H13B 109.5 . . ?
 C11 C13 H13C 109.5 . . ?
 H13A C13 H13B 109.5 . . ?
 H13A C13 H13C 109.5 . . ?
 H13B C13 H13C 109.5 . . ?
 C11 C14 H14A 109.5 . . ?
 C11 C14 H14B 109.5 . . ?
 C11 C14 H14C 109.5 . . ?
 H14A C14 H14B 109.5 . . ?
 H14A C14 H14C 109.5 . . ?
 H14B C14 H14C 109.5 . . ?
 C16 C15 S1 108.94(16) . . ?
 C16 C15 C23 109.5(2) . . ?
 C20 C15 S1 115.31(16) . . ?
 C20 C15 C16 109.8(2) . . ?
 C20 C15 C23 109.6(2) . . ?
 C23 C15 S1 103.49(16) . . ?
 C15 C16 H16A 109.8 . . ?
 C15 C16 H16B 109.8 . . ?
 C15 C16 C17 109.2(2) . . ?
 H16A C16 H16B 108.3 . . ?
 C17 C16 H16A 109.8 . . ?
 C17 C16 H16B 109.8 . . ?
 C16 C17 H17 109.4 . . ?
 C18 C17 C16 109.3(2) . . ?
 C18 C17 H17 109.4 . . ?
 C25 C17 C16 109.5(2) . . ?
 C25 C17 H17 109.4 . . ?
 C25 C17 C18 109.8(2) . . ?
 C17 C18 H18A 109.7 . . ?
 C17 C18 H18B 109.7 . . ?
 H18A C18 H18B 108.2 . . ?
 C24 C18 C17 109.7(2) . . ?
 C24 C18 H18A 109.7 . . ?
 C24 C18 H18B 109.7 . . ?
 C15 C20 H20A 109.9 . . ?
 C15 C20 H20B 109.9 . . ?
 C15 C20 C21 109.01(19) . . ?
 H20A C20 H20B 108.3 . . ?
 C21 C20 H20A 109.9 . . ?
 C21 C20 H20B 109.9 . . ?
 C20 C21 H21 109.4 . . ?
 C22 C21 C20 109.2(2) . . ?
 C22 C21 H21 109.4 . . ?
 C25 C21 C20 109.5(2) . . ?
 C25 C21 H21 109.4 . . ?
 C25 C21 C22 110.0(2) . . ?
 C21 C22 H22A 109.7 . . ?
 C21 C22 H22B 109.7 . . ?
 H22A C22 H22B 108.2 . . ?
 C24 C22 C21 109.6(2) . . ?
 C24 C22 H22A 109.7 . . ?
 C24 C22 H22B 109.7 . . ?
 C15 C23 H23A 109.8 . . ?
 C15 C23 H23B 109.8 . . ?
 C15 C23 C24 109.4(2) . . ?
 H23A C23 H23B 108.2 . . ?
 C24 C23 H23A 109.8 . . ?
 C24 C23 H23B 109.8 . . ?
 C18 C24 C22 109.4(2) . . ?
 C18 C24 C23 109.7(2) . . ?
 C18 C24 H24 109.6 . . ?
 C22 C24 C23 109.0(2) . . ?
 C22 C24 H24 109.6 . . ?
 C23 C24 H24 109.6 . . ?
 C17 C25 C21 109.3(2) . . ?
 C17 C25 H25A 109.8 . . ?
 C17 C25 H25B 109.8 . . ?
 C21 C25 H25A 109.8 . . ?
 C21 C25 H25B 109.8 . . ?
 H25A C25 H25B 108.3 . . ?
 O6 S2 C31 105.03(10) . . ?
 O6 S2 C40 106.30(10) . . ?
 C31 S2 C40 103.30(11) . . ?
 C26 O4 H4A 109.5 . . ?
 C27 O5 H5 109.5 . . ?
 O4 C26 C27 116.3(2) . . ?
 O4 C26 C31 122.3(2) . . ?
 C27 C26 C31 121.4(2) . . ?
 O5 C27 C26 118.9(2) . . ?
 O5 C27 C28 121.1(2) . . ?
 C28 C27 C26 120.0(2) . . ?
 C27 C28 C29 117.3(2) . . ?
 C27 C28 C32 122.1(2) . . ?
 C29 C28 C32 120.6(2) . . ?
 C28 C29 H29 117.6 . . ?
 C30 C29 C28 124.8(2) . . ?
 C30 C29 H29 117.6 . . ?
 C29 C30 C31 116.1(2) . . ?
 C29 C30 C36 119.2(2) . . ?
 C31 C30 C36 124.6(2) . . ?
 C26 C31 S2 116.38(18) . . ?
 C26 C31 C30 120.3(2) . . ?
 C30 C31 S2 123.28(17) . . ?
 C28 C32 C34 109.9(2) . . ?
 C28 C32 C35 110.0(2) . . ?
 C33 C32 C28 112.6(2) . . ?
 C33 C32 C34 107.6(2) . . ?
 C33 C32 C35 107.4(2) . . ?
 C35 C32 C34 109.2(2) . . ?
 C32 C33 H33A 109.5 . . ?
 C32 C33 H33B 109.5 . . ?
 C32 C33 H33C 109.5 . . ?
 H33A C33 H33B 109.5 . . ?
 H33A C33 H33C 109.5 . . ?
 H33B C33 H33C 109.5 . . ?
 C32 C34 H34A 109.5 . . ?
 C32 C34 H34B 109.5 . . ?
 C32 C34 H34C 109.5 . . ?
 H34A C34 H34B 109.5 . . ?
 H34A C34 H34C 109.5 . . ?
 H34B C34 H34C 109.5 . . ?
 C32 C35 H35A 109.5 . . ?
 C32 C35 H35B 109.5 . . ?
 C32 C35 H35C 109.5 . . ?
 H35A C35 H35B 109.5 . . ?
 H35A C35 H35C 109.5 . . ?
 H35B C35 H35C 109.5 . . ?
 C37 C36 C30 111.2(2) . . ?
 C38 C36 C30 110.6(2) . . ?
 C38 C36 C37 109.6(2) . . ?
 C39 C36 C30 111.7(2) . . ?
 C39 C36 C37 106.0(2) . . ?
 C39 C36 C38 107.6(2) . . ?
 C36 C37 H37A 109.5 . . ?
 C36 C37 H37B 109.5 . . ?
 C36 C37 H37C 109.5 . . ?
 H37A C37 H37B 109.5 . . ?
 H37A C37 H37C 109.5 . . ?
 H37B C37 H37C 109.5 . . ?
 C36 C38 H38A 109.5 . . ?
 C36 C38 H38B 109.5 . . ?
 C36 C38 H38C 109.5 . . ?
 H38A C38 H38B 109.5 . . ?
 H38A C38 H38C 109.5 . . ?
 H38B C38 H38C 109.5 . . ?
 C36 C39 H39A 109.5 . . ?
 C36 C39 H39B 109.5 . . ?
 C36 C39 H39C 109.5 . . ?
 H39A C39 H39B 109.5 . . ?
 H39A C39 H39C 109.5 . . ?
 H39B C39 H39C 109.5 . . ?
 C41 C40 S2 114.06(16) . . ?
 C41 C40 C44 109.25(19) . . ?
 C41 C40 C47 110.5(2) . . ?
 C44 C40 S2 104.10(16) . . ?
 C47 C40 S2 109.78(16) . . ?
 C47 C40 C44 108.85(19) . . ?
 C40 C41 H41A 109.9 . . ?
 C40 C41 H41B 109.9 . . ?
 C40 C41 C42 108.75(19) . . ?
 H41A C41 H41B 108.3 . . ?
 C42 C41 H41A 109.9 . . ?
 C42 C41 H41B 109.9 . . ?
 C41 C42 H42 109.2 . . ?
 C43 C42 C41 109.7(2) . . ?
 C43 C42 H42 109.2 . . ?
 C43 C42 C46 109.4(2) . . ?
 C46 C42 C41 110.1(2) . . ?
 C46 C42 H42 109.2 . . ?
 C42 C43 H43A 109.8 . . ?
 C42 C43 H43B 109.8 . . ?
 C42 C43 C48 109.5(2) . . ?
 H43A C43 H43B 108.2 . . ?
 C48 C43 H43A 109.8 . . ?
 C48 C43 H43B 109.8 . . ?
 C40 C44 H44A 109.8 . . ?
 C40 C44 H44B 109.8 . . ?
 H44A C44 H44B 108.2 . . ?
 C45 C44 C40 109.55(19) . . ?
 C45 C44 H44A 109.8 . . ?
 C45 C44 H44B 109.8 . . ?
 C44 C45 H45 109.4 . . ?
 C44 C45 C46 109.0(2) . . ?
 C46 C45 H45 109.4 . . ?
 C49 C45 C44 110.0(2) . . ?
 C49 C45 H45 109.4 . . ?
 C49 C45 C46 109.6(2) . . ?
 C42 C46 C45 109.2(2) . . ?
 C42 C46 H46A 109.8 . . ?
 C42 C46 H46B 109.8 . . ?
 C45 C46 H46A 109.8 . . ?
 C45 C46 H46B 109.8 . . ?
 H46A C46 H46B 108.3 . . ?
 C40 C47 H47B 109.8 . . ?
 C40 C47 H47A 109.8 . . ?
 C40 C47 C48 109.3(2) . . ?
 H47B C47 H47A 108.3 . . ?
 C48 C47 H47B 109.8 . . ?
 C48 C47 H47A 109.8 . . ?
 C43 C48 H48 109.4 . . ?
 C47 C48 C43 109.6(2) . . ?
 C47 C48 H48 109.4 . . ?
 C49 C48 C43 109.6(2) . . ?
 C49 C48 C47 109.3(2) . . ?
 C49 C48 H48 109.4 . . ?
 C45 C49 C48 109.3(2) . . ?
 C45 C49 H49A 109.8 . . ?
 C45 C49 H49B 109.8 . . ?
 C48 C49 H49A 109.8 . . ?
 C48 C49 H49B 109.8 . . ?
 H49A C49 H49B 108.3 . . ?

loop_
  _geom_torsion_atom_site_label_1
  _geom_torsion_atom_site_label_2
  _geom_torsion_atom_site_label_3
  _geom_torsion_atom_site_label_4
  _geom_torsion
  _geom_torsion_site_symmetry_1
  _geom_torsion_site_symmetry_2
  _geom_torsion_site_symmetry_3
  _geom_torsion_site_symmetry_4
  _geom_torsion_publ_flag
 S1 C15 C16 C17 172.84(17) . . . . ?
 S1 C15 C20 C21 -176.51(17) . . . . ?
 S1 C15 C23 C24 -175.95(18) . . . . ?
 O1 C1 C2 O2 -2.7(3) . . . . ?
 O1 C1 C2 C3 177.5(2) . . . . ?
 O1 C1 C6 S1 6.0(3) . . . . ?
 O1 C1 C6 C5 -170.1(2) . . . . ?
 O2 C2 C3 C4 176.4(2) . . . . ?
 O2 C2 C3 C7 -0.6(4) . . . . ?
 O3 S1 C6 C1 -33.5(2) . . . . ?
 O3 S1 C6 C5 142.40(19) . . . . ?
 O3 S1 C15 C16 -178.93(16) . . . . ?
 O3 S1 C15 C20 57.1(2) . . . . ?
 O3 S1 C15 C23 -62.55(18) . . . . ?
 C1 C2 C3 C4 -3.8(3) . . . . ?
 C1 C2 C3 C7 179.2(2) . . . . ?
 C2 C1 C6 S1 -175.05(18) . . . . ?
 C2 C1 C6 C5 8.9(4) . . . . ?
 C2 C3 C4 C5 2.1(4) . . . . ?
 C2 C3 C7 C8 179.2(2) . . . . ?
 C2 C3 C7 C9 -61.3(3) . . . . ?
 C2 C3 C7 C10 59.5(3) . . . . ?
 C3 C4 C5 C6 4.9(4) . . . . ?
 C3 C4 C5 C11 -166.8(2) . . . . ?
 C4 C3 C7 C8 2.3(3) . . . . ?
 C4 C3 C7 C9 121.8(2) . . . . ?
 C4 C3 C7 C10 -117.4(3) . . . . ?
 C4 C5 C6 S1 174.09(17) . . . . ?
 C4 C5 C6 C1 -10.1(3) . . . . ?
 C4 C5 C11 C12 111.6(2) . . . . ?
 C4 C5 C11 C13 -126.9(2) . . . . ?
 C4 C5 C11 C14 -5.7(3) . . . . ?
 C6 S1 C15 C16 69.94(18) . . . . ?
 C6 S1 C15 C20 -54.1(2) . . . . ?
 C6 S1 C15 C23 -173.68(16) . . . . ?
 C6 C1 C2 O2 178.2(2) . . . . ?
 C6 C1 C2 C3 -1.6(4) . . . . ?
 C6 C5 C11 C12 -59.2(3) . . . . ?
 C6 C5 C11 C13 62.3(3) . . . . ?
 C6 C5 C11 C14 -176.6(2) . . . . ?
 C7 C3 C4 C5 179.1(2) . . . . ?
 C11 C5 C6 S1 -14.8(3) . . . . ?
 C11 C5 C6 C1 161.0(2) . . . . ?
 C15 S1 C6 C1 77.4(2) . . . . ?
 C15 S1 C6 C5 -106.7(2) . . . . ?
 C15 C16 C17 C18 -60.3(3) . . . . ?
 C15 C16 C17 C25 60.0(3) . . . . ?
 C15 C20 C21 C22 60.3(3) . . . . ?
 C15 C20 C21 C25 -60.2(3) . . . . ?
 C15 C23 C24 C18 59.6(3) . . . . ?
 C15 C23 C24 C22 -60.2(3) . . . . ?
 C16 C15 C20 C21 60.0(3) . . . . ?
 C16 C15 C23 C24 -59.9(3) . . . . ?
 C16 C17 C18 C24 60.1(3) . . . . ?
 C16 C17 C25 C21 -60.5(3) . . . . ?
 C17 C18 C24 C22 59.7(3) . . . . ?
 C17 C18 C24 C23 -59.8(3) . . . . ?
 C18 C17 C25 C21 59.5(3) . . . . ?
 C20 C15 C16 C17 -60.0(3) . . . . ?
 C20 C15 C23 C24 60.6(3) . . . . ?
 C20 C21 C22 C24 -60.7(3) . . . . ?
 C20 C21 C25 C17 60.6(3) . . . . ?
 C21 C22 C24 C18 -59.4(3) . . . . ?
 C21 C22 C24 C23 60.6(3) . . . . ?
 C22 C21 C25 C17 -59.4(3) . . . . ?
 C23 C15 C16 C17 60.3(3) . . . . ?
 C23 C15 C20 C21 -60.3(3) . . . . ?
 C25 C17 C18 C24 -60.1(3) . . . . ?
 C25 C21 C22 C24 59.5(3) . . . . ?
 S2 C40 C41 C42 -176.07(16) . . . . ?
 S2 C40 C44 C45 -176.71(17) . . . . ?
 S2 C40 C47 C48 173.88(16) . . . . ?
 O4 C26 C27 O5 0.6(3) . . . . ?
 O4 C26 C27 C28 -178.9(2) . . . . ?
 O4 C26 C31 S2 -2.0(3) . . . . ?
 O4 C26 C31 C30 176.8(2) . . . . ?
 O5 C27 C28 C29 -179.0(2) . . . . ?
 O5 C27 C28 C32 -1.0(4) . . . . ?
 O6 S2 C31 C26 38.9(2) . . . . ?
 O6 S2 C31 C30 -139.9(2) . . . . ?
 O6 S2 C40 C41 -126.47(17) . . . . ?
 O6 S2 C40 C44 114.55(16) . . . . ?
 O6 S2 C40 C47 -1.83(18) . . . . ?
 C26 C27 C28 C29 0.4(3) . . . . ?
 C26 C27 C28 C32 178.4(2) . . . . ?
 C27 C26 C31 S2 176.50(18) . . . . ?
 C27 C26 C31 C30 -4.7(4) . . . . ?
 C27 C28 C29 C30 -1.2(4) . . . . ?
 C27 C28 C32 C33 -179.9(2) . . . . ?
 C27 C28 C32 C34 -60.0(3) . . . . ?
 C27 C28 C32 C35 60.2(3) . . . . ?
 C28 C29 C30 C31 -0.9(4) . . . . ?
 C28 C29 C30 C36 176.5(2) . . . . ?
 C29 C28 C32 C33 -2.0(3) . . . . ?
 C29 C28 C32 C34 117.9(3) . . . . ?
 C29 C28 C32 C35 -121.8(3) . . . . ?
 C29 C30 C31 S2 -177.50(18) . . . . ?
 C29 C30 C31 C26 3.8(3) . . . . ?
 C29 C30 C36 C37 -121.2(2) . . . . ?
 C29 C30 C36 C38 116.9(2) . . . . ?
 C29 C30 C36 C39 -3.0(3) . . . . ?
 C31 S2 C40 C41 -16.18(19) . . . . ?
 C31 S2 C40 C44 -135.15(16) . . . . ?
 C31 S2 C40 C47 108.46(17) . . . . ?
 C31 C26 C27 O5 -178.1(2) . . . . ?
 C31 C26 C27 C28 2.5(4) . . . . ?
 C31 C30 C36 C37 56.0(3) . . . . ?
 C31 C30 C36 C38 -66.0(3) . . . . ?
 C31 C30 C36 C39 174.1(2) . . . . ?
 C32 C28 C29 C30 -179.3(2) . . . . ?
 C36 C30 C31 S2 5.3(3) . . . . ?
 C36 C30 C31 C26 -173.5(2) . . . . ?
 C40 S2 C31 C26 -72.4(2) . . . . ?
 C40 S2 C31 C30 108.9(2) . . . . ?
 C40 C41 C42 C43 -60.1(2) . . . . ?
 C40 C41 C42 C46 60.3(3) . . . . ?
 C40 C44 C45 C46 -60.6(3) . . . . ?
 C40 C44 C45 C49 59.5(3) . . . . ?
 C40 C47 C48 C43 59.0(3) . . . . ?
 C40 C47 C48 C49 -61.2(3) . . . . ?
 C41 C40 C44 C45 61.1(3) . . . . ?
 C41 C40 C47 C48 -59.5(2) . . . . ?
 C41 C42 C43 C48 60.7(3) . . . . ?
 C41 C42 C46 C45 -60.3(3) . . . . ?
 C42 C43 C48 C47 -60.0(3) . . . . ?
 C42 C43 C48 C49 59.9(3) . . . . ?
 C43 C42 C46 C45 60.3(3) . . . . ?
 C43 C48 C49 C45 -59.8(3) . . . . ?
 C44 C40 C41 C42 -60.1(2) . . . . ?
 C44 C40 C47 C48 60.5(3) . . . . ?
 C44 C45 C46 C42 60.1(3) . . . . ?
 C44 C45 C49 C48 -59.8(3) . . . . ?
 C46 C42 C43 C48 -60.2(3) . . . . ?
 C46 C45 C49 C48 60.1(3) . . . . ?
 C47 C40 C41 C42 59.7(2) . . . . ?
 C47 C40 C44 C45 -59.7(3) . . . . ?
 C47 C48 C49 C45 60.3(3) . . . . ?
 C49 C45 C46 C42 -60.3(3) . . . . ?

_shelx_res_file
;
TITL 1_a.res in P2(1)/c
    1_a.res
    created by SHELXL-2018/3 at 14:03:14 on 20-Jul-2023
REM Old TITL 1 in P2(1)/c
REM SHELXT solution in P2(1)/c
REM R1 0.151, Rweak 0.018, Alpha 0.103, Orientation as input
REM Formula found by SHELXT: C48 O6 S2
CELL 0.71073 10.5266 14.0422 29.9683 90 91.149 90
ZERR 4 0.0006 0.0008 0.0016 0 0.002 0
LATT 1
SYMM -X,0.5+Y,0.5-Z
SFAC C H O S
UNIT 192 288 24 8

L.S. 10
PLAN  13
SIZE 0.06 0.08 0.15
TEMP -173.15
CONF
htab
BOND $H
LIST 6
MORE -1
fmap 2
acta
SHEL 0.75 30
OMIT 0 1 1
OMIT -4 0 2
REM <olex2.extras>
REM <HklSrc "%.\\llpg.hkl">
REM </olex2.extras>

WGHT    0.046100    3.393300
FVAR       0.27396
S1    4    1.039381    0.696156    0.337931    11.00000    0.00672    0.01205 =
         0.01604    0.00124    0.00220    0.00078
O1    3    0.759908    0.687000    0.354879    11.00000    0.00828    0.01216 =
         0.02535   -0.00419    0.00363   -0.00080
AFIX 147
H1    2    0.814413    0.643336    0.354445    11.00000   -1.50000
AFIX   0
O2    3    0.607737    0.820875    0.385951    11.00000    0.00482    0.01393 =
         0.03308   -0.00318    0.00348   -0.00085
AFIX 147
H2    2    0.594681    0.762391    0.382163    11.00000   -1.50000
AFIX   0
O3    3    0.975305    0.601726    0.349096    11.00000    0.01095    0.01278 =
         0.02220    0.00296    0.00294   -0.00040
C1    1    0.816592    0.769917    0.367679    11.00000    0.01125    0.01099 =
         0.01372   -0.00102    0.00166   -0.00304
C2    1    0.735680    0.838695    0.384844    11.00000    0.00956    0.01387 =
         0.01509    0.00079    0.00326   -0.00160
C3    1    0.785005    0.924303    0.400469    11.00000    0.01096    0.01318 =
         0.01448    0.00168    0.00259    0.00030
C4    1    0.917727    0.934968    0.400583    11.00000    0.01342    0.01155 =
         0.01537   -0.00043    0.00009   -0.00335
AFIX  43
H4    2    0.951898    0.992686    0.412202    11.00000   -1.20000
AFIX   0
C5    1    1.003009    0.867595    0.385009    11.00000    0.01016    0.01464 =
         0.01172    0.00182   -0.00034   -0.00091
C6    1    0.947858    0.786137    0.364748    11.00000    0.00950    0.01070 =
         0.01480    0.00105    0.00185    0.00043
C7    1    0.700221    1.003122    0.419191    11.00000    0.01312    0.01320 =
         0.01697   -0.00093    0.00222    0.00290
C8    1    0.778287    1.089579    0.434732    11.00000    0.01933    0.01777 =
         0.03179   -0.00767    0.00099    0.00235
AFIX 137
H8A   2    0.825182    1.115345    0.409521    11.00000   -1.50000
H8B   2    0.838387    1.070111    0.458408    11.00000   -1.50000
H8C   2    0.721191    1.138543    0.446202    11.00000   -1.50000
AFIX   0
C9    1    0.605551    1.037399    0.383113    11.00000    0.02008    0.01726 =
         0.02575   -0.00139   -0.00016    0.00783
AFIX 137
H9A   2    0.550592    1.086628    0.395562    11.00000   -1.50000
H9B   2    0.553463    0.983630    0.372746    11.00000   -1.50000
H9C   2    0.652084    1.063848    0.357971    11.00000   -1.50000
AFIX   0
C10   1    0.626367    0.966920    0.459561    11.00000    0.02206    0.02355 =
         0.02207   -0.00186    0.00939    0.00448
AFIX 137
H10A  2    0.571042    1.017689    0.470393    11.00000   -1.50000
H10B  2    0.686397    0.948132    0.483381    11.00000   -1.50000
H10C  2    0.574592    0.911863    0.450638    11.00000   -1.50000
AFIX   0
C11   1    1.146879    0.879706    0.396640    11.00000    0.00706    0.01610 =
         0.01644    0.00130    0.00085   -0.00324
C12   1    1.186442    0.799132    0.428963    11.00000    0.01095    0.02784 =
         0.01910    0.00446   -0.00165   -0.00143
AFIX 137
H12A  2    1.168217    0.737376    0.415012    11.00000   -1.50000
H12B  2    1.138652    0.804864    0.456564    11.00000   -1.50000
H12C  2    1.277612    0.803926    0.435865    11.00000   -1.50000
AFIX   0
C13   1    1.234445    0.877579    0.356235    11.00000    0.01233    0.02457 =
         0.02035    0.00149    0.00129   -0.00694
AFIX 137
H13A  2    1.321546    0.892715    0.365980    11.00000   -1.50000
H13B  2    1.205262    0.924682    0.334184    11.00000   -1.50000
H13C  2    1.232370    0.813982    0.342772    11.00000   -1.50000
AFIX   0
C14   1    1.174215    0.973746    0.420839    11.00000    0.01449    0.02215 =
         0.02570   -0.00278   -0.00358   -0.00572
AFIX 137
H14A  2    1.123870    0.977003    0.447951    11.00000   -1.50000
H14B  2    1.151485    1.027108    0.401174    11.00000   -1.50000
H14C  2    1.264788    0.977320    0.428881    11.00000   -1.50000
AFIX   0
C15   1    1.007244    0.715024    0.277150    11.00000    0.00805    0.01551 =
         0.01620   -0.00131    0.00174    0.00176
C16   1    1.070646    0.807865    0.262759    11.00000    0.01498    0.02045 =
         0.01947    0.00006    0.00213   -0.00601
AFIX  23
H16A  2    1.161348    0.807539    0.272153    11.00000   -1.20000
H16B  2    1.028894    0.862687    0.277177    11.00000   -1.20000
AFIX   0
C17   1    1.059138    0.817443    0.211654    11.00000    0.01673    0.02227 =
         0.01991    0.00277    0.00209   -0.00623
AFIX  13
H17   2    1.100330    0.878105    0.202133    11.00000   -1.20000
AFIX   0
C18   1    1.125653    0.733145    0.189802    11.00000    0.01115    0.04505 =
         0.01642   -0.00159    0.00250    0.00176
AFIX  23
H18A  2    1.119538    0.739289    0.156920    11.00000   -1.20000
H18B  2    1.216717    0.732777    0.198720    11.00000   -1.20000
AFIX   0
C20   1    0.867325    0.715920    0.263039    11.00000    0.00878    0.02353 =
         0.01760    0.00208    0.00243   -0.00182
AFIX  23
H20A  2    0.823640    0.769892    0.277442    11.00000   -1.20000
H20B  2    0.826083    0.656101    0.272542    11.00000   -1.20000
AFIX   0
C21   1    0.856896    0.725867    0.211787    11.00000    0.00932    0.02864 =
         0.01906    0.00056   -0.00088   -0.00211
AFIX  13
H21   2    0.765257    0.726414    0.202328    11.00000   -1.20000
AFIX   0
C22   1    0.923210    0.641297    0.190122    11.00000    0.02846    0.02147 =
         0.02072   -0.00322   -0.00136   -0.00661
AFIX  23
H22A  2    0.882327    0.581192    0.199425    11.00000   -1.20000
H22B  2    0.915322    0.646298    0.157231    11.00000   -1.20000
AFIX   0
C23   1    1.073805    0.630503    0.255218    11.00000    0.01923    0.02587 =
         0.02067   -0.00131    0.00188    0.00960
AFIX  23
H23A  2    1.033626    0.570205    0.264627    11.00000   -1.20000
H23B  2    1.164346    0.628951    0.264785    11.00000   -1.20000
AFIX   0
C24   1    1.063499    0.640376    0.204256    11.00000    0.02581    0.02516 =
         0.02227   -0.00332    0.00323    0.00949
AFIX  13
H24   2    1.106969    0.585352    0.189876    11.00000   -1.20000
AFIX   0
C25   1    0.919202    0.818758    0.197499    11.00000    0.01775    0.02242 =
         0.01695    0.00225    0.00200    0.00382
AFIX  23
H25A  2    0.911278    0.826060    0.164704    11.00000   -1.20000
H25B  2    0.876094    0.873360    0.211602    11.00000   -1.20000
AFIX   0

S2    4    0.530882    0.545728    0.377151    11.00000    0.00578    0.01282 =
         0.01708   -0.00103    0.00278   -0.00034
O4    3    0.252403    0.573556    0.374543    11.00000    0.00668    0.01404 =
         0.02778    0.00914    0.00288    0.00128
AFIX 147
H4A   2    0.309599    0.615266    0.374472    11.00000   -1.50000
AFIX   0
O5    3    0.070724    0.470376    0.411731    11.00000    0.00611    0.01851 =
         0.02627    0.00931    0.00134    0.00146
AFIX 147
H5    2    0.067763    0.515048    0.393097    11.00000   -1.50000
AFIX   0
O6    3    0.479637    0.647340    0.379338    11.00000    0.01175    0.01056 =
         0.02401   -0.00107    0.00484   -0.00158
C26   1    0.290757    0.499028    0.400497    11.00000    0.00839    0.01091 =
         0.01572    0.00193    0.00168    0.00329
C27   1    0.194575    0.445602    0.420020    11.00000    0.00591    0.01264 =
         0.01787   -0.00143    0.00149    0.00059
C28   1    0.225612    0.369451    0.447569    11.00000    0.01129    0.01044 =
         0.01444   -0.00069    0.00030    0.00059
C29   1    0.355337    0.350008    0.454777    11.00000    0.00971    0.01341 =
         0.01774    0.00087    0.00099    0.00275
AFIX  43
H29   2    0.377128    0.298648    0.474092    11.00000   -1.20000
AFIX   0
C30   1    0.454501    0.400584    0.435653    11.00000    0.00987    0.01361 =
         0.01423   -0.00218    0.00059    0.00344
C31   1    0.418950    0.475189    0.406743    11.00000    0.00650    0.01310 =
         0.01502   -0.00159    0.00290   -0.00087
C32   1    0.124290    0.310197    0.470693    11.00000    0.01279    0.01426 =
         0.01950    0.00440    0.00253   -0.00149
C33   1    0.181067    0.230505    0.499254    11.00000    0.02317    0.02504 =
         0.03839    0.01543    0.00442   -0.00091
AFIX 137
H33A  2    0.112523    0.194095    0.512873    11.00000   -1.50000
H33B  2    0.235836    0.257945    0.522750    11.00000   -1.50000
H33C  2    0.231360    0.188218    0.480508    11.00000   -1.50000
AFIX   0
C34   1    0.045917    0.374256    0.501442    11.00000    0.01941    0.02479 =
         0.02932    0.00244    0.01098   -0.00467
AFIX 137
H34A  2    0.005777    0.425150    0.483782    11.00000   -1.50000
H34B  2    0.101916    0.402289    0.524421    11.00000   -1.50000
H34C  2   -0.019840    0.336114    0.515698    11.00000   -1.50000
AFIX   0
C35   1    0.035491    0.264042    0.435800    11.00000    0.02158    0.02634 =
         0.03165    0.00279   -0.00075   -0.01033
AFIX 137
H35A  2   -0.029654    0.226837    0.450899    11.00000   -1.50000
H35B  2    0.084706    0.222011    0.416582    11.00000   -1.50000
H35C  2   -0.005369    0.313761    0.417604    11.00000   -1.50000
AFIX   0
C36   1    0.593314    0.374957    0.448719    11.00000    0.00898    0.01742 =
         0.01648    0.00045    0.00078    0.00674
C37   1    0.664027    0.461692    0.469024    11.00000    0.01215    0.02847 =
         0.02665   -0.00647   -0.00380    0.00302
AFIX 137
H37A  2    0.667161    0.512876    0.446844    11.00000   -1.50000
H37B  2    0.750723    0.443056    0.477767    11.00000   -1.50000
H37C  2    0.619025    0.484131    0.495335    11.00000   -1.50000
AFIX   0
C38   1    0.664917    0.338642    0.407943    11.00000    0.01328    0.02249 =
         0.01873   -0.00019    0.00133    0.00680
AFIX 137
H38A  2    0.618761    0.284747    0.394622    11.00000   -1.50000
H38B  2    0.750366    0.318082    0.417265    11.00000   -1.50000
H38C  2    0.671317    0.389923    0.385921    11.00000   -1.50000
AFIX   0
C39   1    0.599613    0.297103    0.484319    11.00000    0.01384    0.02973 =
         0.02071    0.00628    0.00053    0.00973
AFIX 137
H39A  2    0.554846    0.318450    0.510876    11.00000   -1.50000
H39B  2    0.688629    0.283881    0.492276    11.00000   -1.50000
H39C  2    0.559405    0.239047    0.472635    11.00000   -1.50000
AFIX   0
C40   1    0.507517    0.505452    0.317307    11.00000    0.00622    0.01397 =
         0.01604   -0.00174    0.00341    0.00049
C41   1    0.435382    0.411547    0.312213    11.00000    0.01035    0.01711 =
         0.01643    0.00088    0.00170   -0.00249
AFIX  23
H41A  2    0.347912    0.418843    0.323259    11.00000   -1.20000
H41B  2    0.478573    0.361177    0.329959    11.00000   -1.20000
AFIX   0
C42   1    0.431202    0.383569    0.262545    11.00000    0.01274    0.01704 =
         0.02009   -0.00315    0.00264   -0.00596
AFIX  13
H42   2    0.383831    0.322237    0.258924    11.00000   -1.20000
AFIX   0
C43   1    0.363495    0.460928    0.235488    11.00000    0.01097    0.02970 =
         0.01721   -0.00109    0.00079   -0.00249
AFIX  23
H43A  2    0.275653    0.468785    0.246099    11.00000   -1.20000
H43B  2    0.359069    0.442402    0.203621    11.00000   -1.20000
AFIX   0
C44   1    0.644091    0.492566    0.300289    11.00000    0.00614    0.01922 =
         0.01834   -0.00029    0.00393   -0.00094
AFIX  23
H44A  2    0.692299    0.552595    0.304305    11.00000   -1.20000
H44B  2    0.688069    0.442058    0.317707    11.00000   -1.20000
AFIX   0
C45   1    0.639107    0.465369    0.250922    11.00000    0.01002    0.02260 =
         0.01681   -0.00206    0.00470   -0.00136
AFIX  13
H45   2    0.727567    0.457347    0.239959    11.00000   -1.20000
AFIX   0
C46   1    0.566542    0.371003    0.245478    11.00000    0.01689    0.01959 =
         0.01706   -0.00326    0.00384    0.00258
AFIX  23
H46A  2    0.563458    0.352158    0.213642    11.00000   -1.20000
H46B  2    0.610696    0.320171    0.262628    11.00000   -1.20000
AFIX   0
C47   1    0.441619    0.584100    0.290081    11.00000    0.01088    0.01833 =
         0.02076    0.00268    0.00339    0.00116
AFIX  23
H47B  2    0.489132    0.644562    0.293620    11.00000   -1.20000
H47A  2    0.354451    0.594044    0.300977    11.00000   -1.20000
AFIX   0
C48   1    0.436256    0.555182    0.240705    11.00000    0.01360    0.02153 =
         0.01797    0.00373    0.00019    0.00229
AFIX  13
H48   2    0.391829    0.605919    0.222932    11.00000   -1.20000
AFIX   0
C49   1    0.571718    0.542967    0.223869    11.00000    0.01385    0.02069 =
         0.01793    0.00017    0.00301   -0.00436
AFIX  23
H49A  2    0.569088    0.525254    0.191889    11.00000   -1.20000
H49B  2    0.618728    0.603735    0.227023    11.00000   -1.20000
AFIX   0
HKLF 4


REM  1_a.res in P2(1)/c
REM wR2 = 0.1467, GooF = S = 1.068, Restrained GooF = 1.068 for all data
REM R1 = 0.0656 for 7944 Fo > 4sig(Fo) and 0.0972 for all 10977 data
REM 521 parameters refined using 0 restraints

END

WGHT      0.0461      3.3966

REM Instructions for potential hydrogen bonds
HTAB O1 S1
HTAB O1 O3
HTAB O2 O1
HTAB O2 O6
HTAB O4 S2
HTAB O4 O6
EQIV $1 x-1, y, z
HTAB O5 O3_$1
HTAB O5 O4
HTAB C44 O1
HTAB C47 O4

REM Highest difference peak  0.657,  deepest hole -0.410,  1-sigma level  0.076
Q1    1   1.0246  0.7004  0.3058  11.00000  0.05    0.66
Q2    1   0.5300  0.5402  0.3456  11.00000  0.05    0.63
Q3    1   0.5329  0.5448  0.4130  11.00000  0.05    0.46
Q4    1   1.0356  0.6317  0.3357  11.00000  0.05    0.41
Q5    1   0.8618  0.7190  0.2367  11.00000  0.05    0.38
Q6    1   0.5084  0.6028  0.3769  11.00000  0.05    0.37
Q7    1   1.0153  0.7621  0.3407  11.00000  0.05    0.35
Q8    1   1.0385  0.6976  0.3720  11.00000  0.05    0.35
Q9    1   0.4161  0.4991  0.2394  11.00000  0.05    0.35
Q10   1   0.4647  0.5012  0.3960  11.00000  0.05    0.33
Q11   1   1.0191  0.7760  0.2727  11.00000  0.05    0.33
Q12   1   1.0667  0.8126  0.2376  11.00000  0.05    0.32
Q13   1   0.2389  0.4970  0.4228  11.00000  0.05    0.31
;
_shelx_res_checksum                12677
_shelx_hkl_file
;
  -1   0   0 117.767 7.76788   1
   2   0   0 3320.43 191.860   1
  -2   0   0 3240.41 191.809   1
   3   0   0 24.9441 4.51184   1
  -3   0   0 26.9536 4.81952   1
  -4   0   0 0.46524 2.89036   1
   4   0   0 1.82141 2.53931   1
  -5   0   0 648.274 43.5995   1
   5   0   0 697.367 44.0158   1
  -6   0   0 355.658 26.2826   1
  -7   0   0 174.213 16.2566   1
  -8   0   0 77.7829 12.1392   1
  -9   0   0 29.0442 8.96992   1
 -10   0   0 307.799 26.7822   1
 -11   0   0 14.4074 7.57111   1
 -12   0   0 20.8061 8.73228   1
 -13   0   0 5.96505 8.52020   1
 -14   0   0 -2.5920 8.51979   1
 -15   0   0 13.7739 9.28324   1
   0  -1   0 -0.1299 0.14080   1
   1  -1   0 174.653 11.3772   2
   1  -1   0 213.731 11.8791   1
  -1  -1   0 178.266 11.8065   2
  -1  -1   0 182.942 11.4661   1
  -1   1   0 174.264 11.6571   1
   1   1   0 183.919 11.5172   1
   1   1   0 181.013 11.7168   2
   2  -1   0 251.409 15.3995   1
  -2  -1   0 231.174 15.0098   1
  -2  -1   0 229.160 14.5350   2
  -2   1   0 230.924 13.6832   2
  -2   1   0 226.323 15.2219   1
   2   1   0 205.902 14.8540   1
   2   1   0 215.190 14.4240   2
   3  -1   0 19.2660 4.20248   1
  -3  -1   0 21.5839 4.23031   1
  -3  -1   0 19.6019 2.98030   2
   3   1   0 19.5220 2.96476   2
   3   1   0 21.2337 4.12380   1
  -3   1   0 20.1846 4.54233   1
  -4  -1   0 179.912 13.9295   1
   4   1   0 172.707 11.8212   2
   4   1   0 168.745 14.4898   1
   4   1   0 167.585 11.6984   2
  -4   1   0 191.080 14.2435   1
   5  -1   0 59.2269 8.94868   1
  -5  -1   0 36.6477 6.99560   1
   5   1   0 46.8339 4.65140   2
  -5   1   0 43.8330 8.02240   1
   5   1   0 47.6111 5.31993   2
   5   1   0 55.2152 8.54751   1
  -6  -1   0 10.5727 5.00738   1
   6   1   0 10.4782 2.35099   2
  -6   1   0 10.5107 4.28457   1
   6   1   0 9.09125 2.31700   2
  -7  -1   0 97.9454 11.4041   1
  -7   1   0 107.829 11.9198   1
  -8  -1   0 39.3495 8.78188   1
  -8   1   0 47.3549 9.01451   1
  -9  -1   0 4.00769 5.14263   1
  -9   1   0 -0.5090 3.65614   1
 -10  -1   0 49.0500 11.1006   1
 -10   1   0 34.8010 9.09928   1
 -11  -1   0 8.06612 6.71088   1
 -11   1   0 3.72075 4.76873   1
 -12  -1   0 12.3843 7.75419   1
 -12   1   0 -1.8342 6.23645   1
 -13  -1   0 -0.5397 6.88234   1
 -13   1   0 14.8762 9.00657   1
 -14  -1   0 13.2297 8.71138   1
 -14   1   0 18.6654 10.4522   1
 -15  -1   0 17.1314 9.31744   1
 -15   1   0 -11.061 8.35907   1
   0  -2   0 215.507 12.4691   1
   0  -2   0 205.535 13.9527   2
   0   2   0 187.706 13.6991   2
   0   2   0 215.216 12.4459   1
  -2  -2   0 36.0091 4.29245   1
  -2  -2   0 26.5387 4.29630   2
   2  -2   0 31.9255 3.76506   2
  -2   2   0 27.5706 3.82588   1
  -2   2   0 26.8663 3.53116   2
   2   2   0 37.2485 4.47281   1
  -2   2   0 29.2510 4.24937   1
   2   2   0 25.9394 4.24439   2
  -3  -2   0 46.4197 5.55127   1
  -3  -2   0 48.1258 5.39947   2
   3  -2   0 61.9024 6.41665   1
   3   2   0 53.0998 5.92638   1
   3   2   0 49.6556 5.32296   2
  -3   2   0 51.1086 4.30518   2
   4  -2   0 12.0681 4.28295   1
  -4  -2   0 10.6976 3.95066   1
  -4  -2   0 10.7287 3.12162   2
  -4   2   0 11.8843 4.03367   1
  -4   2   0 11.6590 2.01634   2
  -4   2   0 7.72388 1.93169   2
   4   2   0 8.99260 2.96629   2
  -5  -2   0 123.123 11.6469   1
   5  -2   0 140.996 13.7522   1
  -5   2   0 125.336 12.3413   1
   5   2   0 128.322 10.1589   2
   5   2   0 121.959 10.2192   2
   5   2   0 127.320 12.1195   1
  -6  -2   0 4.66051 3.64605   1
   6   2   0 3.53687 2.47022   2
   6   2   0 0.12025 2.17986   2
  -6   2   0 -3.2364 3.07125   1
  -7  -2   0 25.2248 7.03418   1
  -7   2   0 34.0260 7.17496   1
   7   2   0 39.3884 5.34361   2
   7   2   0 31.1379 4.76663   2
  -8  -2   0 48.8782 8.83137   1
   8   2   0 36.4551 4.66815   2
  -8   2   0 24.7734 7.35339   1
   8   2   0 41.7035 5.27516   2
  -9  -2   0 54.9817 11.2852   1
  -9   2   0 75.9757 12.9425   1
 -10  -2   0 2.06949 5.77580   1
 -10   2   0 7.52548 5.84689   1
 -11  -2   0 237.560 21.9951   1
 -11   2   0 186.924 21.1074   1
 -12  -2   0 10.1696 8.23207   1
 -12   2   0 8.48015 7.96841   1
 -13  -2   0 44.2322 12.2904   1
 -13   2   0 26.8198 9.86604   1
 -14  -2   0 98.2668 18.5248   1
 -14   2   0 81.0738 18.4705   1
 -15  -2   0 16.9984 10.7309   1
 -15   2   0 24.9782 16.9073   1
   0  -3   0 -2.7251 2.12361   2
   0  -3   0 -0.0279 0.94370   1
   0   3   0 -1.1190 1.91870   2
   0   3   0 1.13390 0.96712   1
  -1  -3   0 376.282 20.4938   1
   1  -3   0 316.990 20.7060   1
  -1  -3   0 340.470 22.8402   2
   1  -3   0 340.571 22.4342   2
  -1   3   0 309.488 21.9344   2
  -1   3   0 356.987 20.6731   1
   1   3   0 324.448 20.4922   1
  -2  -3   0 50.1906 4.49069   1
   2  -3   0 46.5751 5.47504   2
  -2  -3   0 48.7963 6.74487   2
  -2   3   0 38.5019 4.83987   2
   2   3   0 53.4250 5.87739   2
   2   3   0 44.0929 4.52005   1
  -2   3   0 50.6222 4.68151   1
  -3  -3   0 646.239 45.6216   1
  -3  -3   0 757.609 44.6484   2
   3  -3   0 760.783 43.3863   2
  -3   3   0 802.074 44.6111   1
  -3   3   0 636.743 43.1446   1
   3   3   0 679.419 43.9313   2
   3   3   0 633.589 43.2689   1
  -3   3   0 729.508 43.0328   2
  -4  -3   0 38.2443 6.30658   1
  -4  -3   0 50.6435 7.24077   2
   4   3   0 39.9742 6.24626   2
  -4   3   0 36.1467 4.30448   2
  -4   3   0 39.6230 7.00120   1
  -4   3   0 43.5026 5.12118   2
   4   3   0 37.4072 6.90085   1
  -5  -3   0 412.364 27.3174   1
  -5   3   0 392.715 27.9131   1
   5   3   0 394.275 26.2278   2
  -5   3   0 402.264 24.2473   2
  -5   3   0 401.012 24.0888   2
   5   3   0 335.864 26.7670   1
  -6  -3   0 6.81265 4.21292   1
   6   3   0 12.0436 4.04280   2
   6   3   0 7.62751 3.32120   2
  -6   3   0 10.8948 4.23431   1
  -7  -3   0 243.463 19.0359   1
  -7   3   0 219.229 18.9051   1
   7   3   0 213.325 16.4306   2
   7   3   0 206.095 16.1795   2
  -8  -3   0 50.5572 10.5508   1
  -8   3   0 43.1001 9.60724   1
   8   3   0 54.0112 6.88174   2
   8   3   0 52.0818 7.29855   2
  -9  -3   0 2.87004 4.97099   1
   9   3   0 3.60134 3.38129   2
  -9   3   0 1.81927 5.01629   1
   9   3   0 2.35632 3.27667   2
 -10  -3   0 9.05080 6.36599   1
 -10   3   0 8.84521 6.02106   1
 -11  -3   0 152.736 20.0866   1
 -11   3   0 142.536 29.0086   1
 -12  -3   0 18.4431 9.02520   1
 -12   3   0 15.3573 7.67343   1
 -13  -3   0 15.2005 7.91502   1
 -13   3   0 -7.7206 7.24567   1
 -14  -3   0 10.6818 8.21275   1
 -15  -3   0 11.6583 10.1005   1
   0  -4   0 -1.2737 2.62955   2
   0  -4   0 1.62625 1.11390   1
   0   4   0 6.28576 1.33439   1
   0   4   0 -0.6956 2.22229   2
  -1  -4   0 8.21877 1.68959   1
   1  -4   0 8.18293 2.05542   1
   1  -4   0 6.78401 3.95386   2
  -1  -4   0 5.67953 4.02976   2
   1   4   0 8.34234 1.74529   1
  -1   4   0 8.67548 1.84216   1
  -1   4   0 7.72160 3.32835   2
   1   4   0 3.24205 2.86106   2
   2  -4   0 188.835 14.4038   1
   2  -4   0 217.724 16.2997   2
  -2  -4   0 246.618 14.2562   1
  -2   4   0 241.923 14.6470   1
  -2   4   0 218.486 15.8120   2
   2   4   0 196.569 14.2730   1
   2   4   0 218.980 16.5752   2
   3  -4   0 -0.6929 2.56710   2
  -3  -4   0 -0.3027 2.25546   1
  -3  -4   0 -2.0648 3.25863   2
   3   4   0 -2.4534 2.97723   2
  -3   4   0 1.77247 2.67532   1
   3   4   0 -0.9061 2.23283   1
  -3   4   0 -2.2923 1.55443   2
  -3   4   0 -1.8635 2.05108   1
  -4  -4   0 370.324 25.5197   1
  -4  -4   0 391.176 27.3086   2
  -4   4   0 386.257 26.9025   1
  -4   4   0 455.096 26.4740   1
   4   4   0 386.119 26.7930   2
   4   4   0 359.251 25.9191   1
  -4   4   0 375.729 25.1514   2
  -5  -4   0 55.8134 7.91461   1
  -5  -4   0 41.0482 7.97681   2
  -5   4   0 45.9693 5.99291   2
   5   4   0 38.9180 7.17628   2
  -5   4   0 41.7606 7.66715   1
  -5   4   0 36.5239 5.18412   2
  -6  -4   0 367.211 25.9170   1
  -6   4   0 358.077 26.8184   1
   6   4   0 374.169 25.5509   2
   6   4   0 365.529 25.8743   2
  -6   4   0 354.729 22.6428   2
  -6   4   0 348.938 22.7359   2
  -7  -4   0 1.88573 3.63585   1
   7   4   0 -3.8303 3.52876   2
   7   4   0 -3.7170 3.57163   2
  -8  -4   0 -1.7103 3.69884   1
   8   4   0 2.41691 4.10142   2
   8   4   0 -2.6276 4.24941   2
  -8   4   0 5.91447 3.77408   1
  -9  -4   0 171.201 16.7494   1
  -9   4   0 127.513 15.5378   1
   9   4   0 158.899 13.6658   2
   9   4   0 153.516 13.3614   2
 -10  -4   0 10.9944 7.59098   1
 -10   4   0 24.3372 8.17445   1
  10   4   0 13.7188 5.48969   2
 -11  -4   0 7.04295 6.18340   1
 -11   4   0 10.2905 6.64015   1
 -12  -4   0 55.6797 11.4883   1
 -12   4   0 41.3448 10.9309   1
 -13  -4   0 50.3715 12.0053   1
 -13   4   0 30.2335 10.4674   1
 -14  -4   0 19.3846 10.3384   1
 -14   4   0 2.27445 7.26449   1
 -15  -4   0 43.0373 14.2145   1
   0  -5   0 2.17565 1.28383   1
   0  -5   0 -3.0743 2.43957   2
   0   5   0 -0.6888 0.97989   1
   0   5   0 1.36244 2.83312   2
   1  -5   0 27.2868 3.57630   1
  -1  -5   0 25.5666 3.08999   1
   1  -5   0 33.9610 7.03806   2
  -1  -5   0 22.0761 5.85024   2
  -1   5   0 32.1711 3.15150   1
  -1   5   0 24.1452 5.40987   2
   1   5   0 31.3655 3.18592   1
   1   5   0 34.2130 6.50084   2
   2  -5   0 112.801 9.27947   1
  -2  -5   0 129.819 12.5226   2
   2  -5   0 107.592 11.3865   2
  -2  -5   0 142.828 8.98906   1
  -2   5   0 120.787 11.1755   2
   2   5   0 104.620 8.90645   1
  -2   5   0 142.544 9.29367   1
  -3  -5   0 683.310 40.2408   1
  -3  -5   0 657.080 43.7666   2
  -3   5   0 636.166 41.7686   2
   3   5   0 643.947 42.9865   2
  -3   5   0 677.018 42.0346   1
  -3   5   0 687.749 40.7698   1
   3   5   0 607.071 40.5306   1
  -4  -5   0 92.6910 12.8832   2
  -4  -5   0 96.3374 8.49342   1
   4   5   0 81.6071 8.68517   1
  -4   5   0 111.039 10.6239   1
  -4   5   0 107.724 9.25471   1
  -4   5   0 79.0158 8.85349   2
   4   5   0 82.1077 10.2414   2
  -5  -5   0 174.238 15.9222   2
  -5  -5   0 191.960 14.4058   1
  -5   5   0 178.044 14.0141   2
  -5   5   0 179.708 13.6083   2
  -5   5   0 178.945 15.4602   1
   5   5   0 158.898 14.8289   2
  -6  -5   0 17.5990 5.20570   1
  -6   5   0 10.5763 3.71357   2
  -6   5   0 22.4705 4.68126   2
   6   5   0 18.5343 5.61099   2
  -6   5   0 2.27582 4.28020   1
  -7  -5   0 596.540 38.3521   1
  -7   5   0 589.646 39.9945   1
   7   5   0 512.463 37.4239   2
  -7   5   0 543.742 34.5096   2
   7   5   0 595.581 38.9234   2
  -7   5   0 536.583 34.2633   2
  -8  -5   0 56.4612 9.67085   1
   8   5   0 34.7105 7.97095   2
  -8   5   0 32.7201 9.10303   1
   8   5   0 28.7275 7.71309   2
  -9  -5   0 -1.9437 4.03572   1
   9   5   0 0.65786 4.58206   2
  -9   5   0 -0.5964 4.34437   1
   9   5   0 2.34379 4.87360   2
 -10  -5   0 99.1829 14.4689   1
  10   5   0 72.7197 11.0615   2
 -10   5   0 95.6638 15.5970   1
  10   5   0 94.0821 11.1500   2
 -11  -5   0 29.0585 8.30278   1
 -11   5   0 26.3125 8.81269   1
  11   5   0 35.9824 7.08598   2
 -12  -5   0 87.3500 15.7413   1
 -12   5   0 84.7818 15.9923   1
 -13  -5   0 10.9881 8.50760   1
 -13   5   0 4.16105 7.86313   1
 -14   5   0 18.4387 12.0777   1
   0  -6   0 310.865 23.6759   2
   0  -6   0 292.145 18.9108   1
   0   6   0 313.287 18.7889   1
   0   6   0 287.789 22.4411   2
   1  -6   0 63.5569 5.79913   1
   1  -6   0 76.7993 11.4611   2
  -1  -6   0 71.5604 11.6482   2
  -1  -6   0 60.8162 5.74331   1
   1   6   0 80.0782 10.9192   2
   1   6   0 64.4149 5.34158   1
  -1   6   0 51.1789 8.75821   2
  -1   6   0 70.0478 5.48981   1
  -2  -6   0 23.8696 3.57000   1
   2  -6   0 23.7489 4.25681   1
   2  -6   0 0.58999 5.69438   2
  -2  -6   0 5.39432 6.21719   2
   2   6   0 20.8526 3.65370   1
  -2   6   0 10.5899 5.11859   2
  -2   6   0 22.4543 3.78941   1
   2   6   0 9.77282 5.50433   2
  -3  -6   0 553.437 40.5989   2
   3  -6   0 623.667 39.9848   2
  -3  -6   0 642.624 36.2982   1
   3   6   0 528.518 39.3262   2
   3   6   0 521.660 36.5306   1
  -3   6   0 637.592 36.8273   1
  -4  -6   0 46.7227 6.31764   1
  -4  -6   0 41.6764 9.66100   2
   4   6   0 44.0997 6.61671   1
   4   6   0 56.4776 9.60737   2
  -4   6   0 55.1344 8.40172   2
  -4   6   0 68.7148 9.76423   1
  -5  -6   0 233.646 21.0582   2
  -5  -6   0 288.130 18.7294   1
  -5   6   0 228.219 18.6102   2
  -5   6   0 252.568 20.3604   1
  -5   6   0 259.392 19.3745   2
  -6  -6   0 1.76632 3.25574   1
  -6   6   0 2.93829 3.08217   2
  -6   6   0 -1.6297 3.13797   2
  -6   6   0 0.02120 3.08072   1
  -7  -6   0 194.136 16.3304   1
  -7   6   0 164.656 13.8911   2
  -7   6   0 175.862 13.7431   2
  -7   6   0 178.416 17.5737   1
   7   6   0 195.561 17.8310   2
  -8  -6   0 7.04342 5.59759   1
   8   6   0 20.3263 7.11522   2
  -8   6   0 24.0919 4.16553   2
  -8   6   0 26.3155 7.87310   1
  -8   6   0 12.5854 3.22837   2
  -9  -6   0 234.225 20.4553   1
  -9   6   0 208.089 21.7957   1
   9   6   0 242.560 20.2655   2
 -10  -6   0 5.26137 5.98613   1
  10   6   0 10.6312 5.78063   2
 -10   6   0 15.7307 7.43847   1
 -11   6   0 12.0396 7.16242   1
  11   6   0 22.2976 7.24863   2
 -12  -6   0 3.73026 8.02952   1
 -12   6   0 19.5519 8.14099   1
  12   6   0 30.2588 9.56471   2
 -13  -6   0 3.97786 8.63634   1
 -13   6   0 7.23333 8.00477   1
 -14  -6   0 -2.6475 8.97478   1
 -14   6   0 2.48933 7.94950   1
   0  -7   0 3.47610 2.04378   1
   0  -7   0 -5.7796 4.26218   2
   0   7   0 -0.3996 1.40396   1
   0   7   0 0.19057 3.79172   2
  -1  -7   0 92.7795 6.72595   1
  -1  -7   0 63.7897 12.9640   2
   1  -7   0 54.0786 10.8809   2
   1  -7   0 80.2960 6.94406   1
  -1   7   0 82.1747 11.9034   2
   1   7   0 76.1499 6.31271   1
  -1   7   0 82.8561 6.71205   1
   2  -7   0 36.4063 8.23300   2
  -2  -7   0 36.6469 8.86173   2
  -2  -7   0 39.4575 4.52399   1
   2  -7   0 48.3576 6.16078   1
  -2   7   0 41.7671 4.43206   1
  -2   7   0 29.4912 7.02039   2
   3  -7   0 -1.8247 2.55860   1
  -3  -7   0 -2.0745 4.96150   2
  -3  -7   0 2.44547 2.32450   1
   3  -7   0 -1.8900 4.23819   2
   3   7   0 3.73965 2.47145   1
  -3   7   0 -1.5052 1.98278   1
  -3   7   0 0.95863 3.29292   2
  -4  -7   0 138.900 15.6771   2
  -4  -7   0 159.267 11.2035   1
  -4   7   0 112.909 13.0305   2
  -4   7   0 146.446 13.0703   1
   4   7   0 135.543 12.3997   1
  -5  -7   0 7.78728 5.36776   2
  -5  -7   0 6.04850 3.41275   1
  -5   7   0 4.13535 4.21928   1
  -5   7   0 2.65785 4.54515   2
  -5   7   0 1.67057 3.97092   2
  -6  -7   0 285.387 19.3779   1
  -6   7   0 237.208 19.2143   2
  -6   7   0 250.345 22.9439   1
  -6   7   0 238.813 19.5225   2
  -7  -7   0 452.576 29.4826   1
   7   7   0 455.539 32.3555   2
  -7   7   0 388.301 27.5921   2
  -7   7   0 353.417 30.3534   1
  -7   7   0 384.233 27.9145   2
  -8  -7   0 198.038 17.1466   1
  -8   7   0 187.376 18.5083   1
  -8   7   0 177.715 14.4733   2
   8   7   0 181.013 18.5754   2
  -9  -7   0 3.36494 4.71371   1
  -9   7   0 8.21410 5.62146   1
   9   7   0 0.22381 4.46670   2
 -10  -7   0 92.9639 14.1831   1
 -10   7   0 54.7176 12.4864   1
  10   7   0 79.6035 12.6558   2
 -11  -7   0 8.17844 6.70150   1
  11   7   0 19.4664 7.32524   2
 -11   7   0 -2.1090 6.40344   1
 -12  -7   0 100.520 15.7909   1
 -12   7   0 83.4245 16.8198   1
 -13  -7   0 5.79322 7.99583   1
 -13   7   0 5.78925 7.36329   1
 -14  -7   0 0.87406 9.29691   1
 -14   7   0 1.98640 7.83966   1
   0  -8   0 80.1379 14.2793   2
   0  -8   0 106.635 7.83257   1
   0   8   0 89.0489 7.32069   1
  -1  -8   0 5.18800 2.08396   1
   1  -8   0 8.00982 7.10051   2
  -1  -8   0 -12.005 4.36732   2
   1   8   0 6.47552 2.07750   1
  -2  -8   0 -1.7574 4.84769   2
  -2  -8   0 5.01880 2.17753   1
   2  -8   0 1.03977 2.35457   1
   2  -8   0 -10.836 4.47127   2
   2   8   0 4.81692 2.02262   1
  -2   8   0 2.30866 1.97978   1
  -3  -8   0 4.88982 2.54482   1
   3  -8   0 -2.7324 4.53913   2
  -3  -8   0 -11.414 5.21846   2
   3  -8   0 7.37661 2.84707   1
   3   8   0 4.72327 2.38171   1
  -4  -8   0 -3.4267 4.67512   2
  -4  -8   0 6.29214 2.52164   1
  -4   8   0 24.9920 6.10958   1
  -5  -8   0 17.6037 7.61131   2
  -5  -8   0 21.4023 4.86977   1
  -5   8   0 17.8690 5.24208   1
  -5   8   0 17.8598 6.72277   2
  -6  -8   0 124.035 11.1400   1
  -6   8   0 107.637 12.4901   2
  -6   8   0 138.121 14.2554   1
  -6   8   0 108.124 12.3488   2
  -7  -8   0 98.7266 10.2688   1
  -7   8   0 75.5000 13.6599   1
   7   8   0 83.3031 15.1227   2
  -7   8   0 100.841 11.2331   2
  -7   8   0 85.1100 11.5187   2
  -8  -8   0 3.46558 4.44506   1
   8   8   0 6.47877 5.93220   2
  -8   8   0 0.49610 4.34314   2
  -8   8   0 0.01590 4.95685   2
  -8   8   0 -0.2400 5.58579   1
  -9  -8   0 2.90040 4.64214   1
  -9   8   0 -7.8696 3.23298   2
   9   8   0 7.42789 7.15708   2
  -9   8   0 -4.7641 4.52209   1
 -10  -8   0 38.4206 9.73659   1
 -10   8   0 28.3891 10.9980   1
 -11  -8   0 8.23748 7.59455   1
 -11   8   0 0.93234 6.38779   1
  11   8   0 16.1883 13.7775   2
 -12  -8   0 45.1172 11.6755   1
 -12   8   0 34.0962 12.7603   1
  12   8   0 40.7166 10.8476   2
 -13  -8   0 -1.1833 6.86746   1
 -14  -8   0 128.223 19.3558   1
   0  -9   0 1.51561 2.31251   1
   0  -9   0 -9.8912 4.19858   2
   0   9   0 2.51979 1.89767   1
   1  -9   0 2.68933 4.93172   2
   1  -9   0 8.33245 3.08641   1
  -1  -9   0 3.48809 2.40718   1
  -1  -9   0 -1.8764 5.64779   2
  -1   9   0 5.41618 2.17443   1
   1   9   0 6.58481 2.36078   1
  -2  -9   0 11.9858 3.12299   1
   2  -9   0 9.84632 6.52103   2
   2  -9   0 19.3124 3.95666   1
  -2  -9   0 7.02882 6.22317   2
   2   9   0 10.7524 3.16872   1
   3  -9   0 13.5550 7.09057   2
  -3  -9   0 24.2111 3.93360   1
   3  -9   0 20.3658 4.61005   1
  -3  -9   0 6.83335 7.07098   2
  -4  -9   0 17.8096 8.61092   2
  -4  -9   0 34.4729 5.51190   1
  -4   9   0 61.1131 10.2554   1
  -5  -9   0 271.576 18.5438   1
  -5   9   0 243.225 21.9222   2
  -5   9   0 252.010 21.7062   1
  -6  -9   0 182.176 13.4844   1
  -6   9   0 133.589 15.3105   1
  -6   9   0 127.134 15.4092   2
  -7  -9   0 151.381 12.9724   1
  -7   9   0 96.3366 15.5865   1
  -7   9   0 139.213 14.6556   2
   7   9   0 161.749 18.2641   2
  -8  -9   0 16.5527 6.33671   1
  -8   9   0 29.7904 7.39273   2
   8   9   0 11.6785 7.24525   2
  -8   9   0 19.1828 8.09640   2
  -8   9   0 26.8977 8.50813   1
  -9  -9   0 9.87381 5.28520   1
   9   9   0 21.6892 8.69312   2
  -9   9   0 8.29207 6.14078   2
  -9   9   0 1.59618 6.53135   1
  -9   9   0 18.9932 5.77843   2
 -10  -9   0 21.4826 7.21708   1
 -10   9   0 13.2162 7.88830   1
  10   9   0 22.1918 8.36009   2
 -11  -9   0 7.14325 6.37875   1
 -11   9   0 2.69995 7.12368   1
  11   9   0 15.9575 8.80335   2
 -12  -9   0 6.14313 7.79192   1
 -12   9   0 21.6094 9.44831   1
  12   9   0 11.9409 9.78824   2
 -13  -9   0 15.2304 8.13161   1
 -13   9   0 -9.6850 7.95007   1
 -14  -9   0 7.90374 9.10758   1
   0 -10   0 10.7421 6.54983   2
   0 -10   0 19.5066 4.08584   1
  -1 -10   0 328.406 21.1714   1
   1 -10   0 333.366 28.8638   2
   1 -10   0 308.702 21.6464   1
   2 -10   0 -3.0996 5.84802   2
  -2 -10   0 7.56751 5.90306   2
  -2 -10   0 6.88605 2.59876   1
   2 -10   0 1.38156 2.71699   1
   3 -10   0 152.664 20.2546   2
  -3 -10   0 114.099 9.07859   1
  -3 -10   0 112.701 17.7642   2
   3 -10   0 95.8612 10.0319   1
  -4 -10   0 12.4751 7.36180   2
  -4 -10   0 20.2605 4.47210   1
  -4  10   0 39.3069 8.02478   1
  -5 -10   0 48.3880 12.3186   2
  -5 -10   0 47.5506 7.10296   1
  -5  10   0 84.5435 12.8963   2
  -6 -10   0 20.2354 4.79697   1
  -6  10   0 20.1665 8.00084   2
  -6  10   0 14.1885 7.29807   1
  -7 -10   0 80.5707 10.5896   1
  -7  10   0 87.1347 13.6251   2
   7  10   0 63.1628 13.0759   2
  -7  10   0 79.1427 13.3468   1
  -8 -10   0 4.84601 4.87268   1
  -8  10   0 3.15327 4.48152   1
   8  10   0 5.83653 7.45851   2
  -8  10   0 6.75984 5.73934   2
  -9 -10   0 31.4589 7.20040   1
   9  10   0 24.1063 8.48439   2
  -9  10   0 22.0677 6.08907   2
  -9  10   0 19.4177 7.79267   1
 -10 -10   0 14.8712 6.85059   1
  10  10   0 2.09765 8.03639   2
 -10  10   0 15.5789 6.55864   1
 -10  10   0 18.5930 5.78782   2
 -11 -10   0 145.407 16.5739   1
  11  10   0 192.016 20.8883   2
 -11  10   0 155.493 22.8863   1
 -12 -10   0 28.5986 9.33081   1
 -12  10   0 30.4039 11.9936   1
  12  10   0 49.7228 13.2758   2
 -13 -10   0 0.25503 12.5302   1
 -13  10   0 -0.4240 7.86953   1
 -14 -10   0 -8.9882 12.0618   1
   0 -11   0 0.12214 2.87515   1
   0 -11   0 -9.5414 4.10527   2
  -1 -11   0 72.6278 6.76561   1
   1 -11   0 46.6846 7.15419   1
  -1 -11   0 77.3380 14.8188   2
   1 -11   0 45.3085 11.9736   2
   2 -11   0 28.7838 5.48349   1
   2 -11   0 17.5306 8.80742   2
  -2 -11   0 23.5572 10.0468   2
  -2 -11   0 38.6737 5.57371   1
  -3 -11   0 9.26284 8.36336   2
  -3 -11   0 9.52342 3.13002   1
   3 -11   0 -2.6289 2.72575   1
  -4 -11   0 16.6739 8.82176   2
  -4 -11   0 26.2871 4.65659   1
  -4  11   0 4.84449 4.51662   1
  -4  11   0 20.1300 7.82285   2
  -5 -11   0 45.5535 7.40253   1
  -5  11   0 41.2151 9.21493   1
  -5  11   0 27.8123 9.23134   2
  -6 -11   0 190.005 15.3019   1
   6  11   0 211.836 22.9434   2
  -6  11   0 189.286 18.9725   1
  -7 -11   0 28.7344 6.23683   1
  -7  11   0 27.2805 8.79488   2
   7  11   0 44.1819 9.71385   2
  -7  11   0 12.5229 6.86767   1
  -8 -11   0 39.4489 8.22689   1
  -8  11   0 36.2713 9.34116   2
  -8  11   0 30.6584 7.92767   1
   8  11   0 39.3880 12.5898   2
  -9 -11   0 13.7052 6.12268   1
  -9  11   0 20.4828 7.24554   2
   9  11   0 15.0746 9.20096   2
  -9  11   0 7.69707 7.75787   1
 -10 -11   0 20.1684 7.40104   1
 -10  11   0 7.39326 7.59517   1
  10  11   0 24.8336 11.0385   2
 -11 -11   0 11.5140 7.50076   1
 -11  11   0 6.71807 8.55772   1
  11  11   0 23.3888 11.2437   2
 -12 -11   0 3.20235 7.17813   1
  12  11   0 26.0694 12.7506   2
 -13 -11   0 27.9508 9.93840   1
   0 -12   0 447.703 31.0418   1
   0 -12   0 544.080 41.4229   2
  -1 -12   0 57.9198 12.3006   2
   1 -12   0 29.4095 5.46222   1
   1 -12   0 19.9988 8.77761   2
   2 -12   0 308.068 22.0642   1
  -2 -12   0 321.685 30.4184   2
  -2 -12   0 293.617 20.6284   1
  -3 -12   0 11.2176 4.11964   1
  -3 -12   0 3.55562 7.36954   2
  -4  12   0 42.8994 11.2632   2
  -4  12   0 65.0127 11.0247   1
  -5 -12   0 96.5661 9.49773   1
  -5  12   0 79.3446 14.1713   2
  -5  12   0 90.5300 13.9106   1
   6  12   0 4.62699 7.19206   2
  -6  12   0 25.8278 8.75762   2
  -6  12   0 32.3144 9.01502   1
  -7 -12   0 2.75937 4.23220   1
  -7  12   0 8.57796 7.31242   2
   7  12   0 7.17073 7.39554   2
  -7  12   0 -1.7863 6.12942   1
  -8 -12   0 5.33624 4.75110   1
   8  12   0 3.53537 8.62184   2
  -8  12   0 9.55082 8.21203   1
  -8  12   0 13.4253 7.14707   2
  -9 -12   0 10.5328 5.84575   1
   9  12   0 6.31627 9.41027   2
  -9  12   0 3.88353 6.99639   1
 -10 -12   0 22.7820 7.51278   1
  10  12   0 28.5287 11.0253   2
 -10  12   0 17.5362 9.58312   1
 -11 -12   0 19.7973 7.09374   1
 -11  12   0 0.11519 7.65587   1
 -12 -12   0 13.6680 8.35249   1
  12  12   0 36.8197 16.5309   2
 -12  12   0 3.26093 9.24527   1
 -13 -12   0 9.81282 9.27812   1
   0 -13   0 12.5701 4.18681   1
   0 -13   0 15.4191 9.85169   2
  -1 -13   0 -4.5682 2.84040   1
  -1 -13   0 -5.7967 7.52725   2
   1 -13   0 33.4572 5.80873   1
   2 -13   0 34.8483 8.26799   1
  -2 -13   0 38.6840 6.44985   1
  -3 -13   0 54.9092 7.56658   1
   3 -13   0 56.0098 8.87181   1
  -3  13   0 82.1574 15.7985   2
  -4  13   0 5.43260 5.94093   1
  -4  13   0 0.21187 6.31918   2
  -5 -13   0 81.5460 8.58779   1
  -5  13   0 48.8152 13.1279   2
  -5  13   0 72.4185 13.8896   1
   5  13   0 99.4087 19.4370   2
  -6 -13   0 8.20053 4.13150   1
  -6  13   0 16.6473 8.58558   2
   6  13   0 7.83703 8.96012   2
  -6  13   0 33.2614 8.86074   1
  -7 -13   0 8.19706 5.44784   1
   7  13   0 24.6129 10.5859   2
  -7  13   0 15.7260 9.12040   1
  -7  13   0 28.9003 9.31622   2
  -8 -13   0 89.9172 12.2553   1
  -8  13   0 151.510 16.7862   2
  -8  13   0 84.4037 16.0128   1
  -9  13   0 18.6958 7.30952   2
  -9  13   0 -0.5202 7.11168   1
   9  13   0 12.1922 9.42361   2
 -10 -13   0 8.71408 6.54201   1
  10  13   0 20.1389 11.4924   2
 -10  13   0 12.1142 10.0587   1
 -11 -13   0 7.70927 6.76960   1
 -11  13   0 -3.1117 13.6122   1
  11  13   0 4.26618 12.9345   2
 -12 -13   0 21.3466 14.6427   1
 -12  13   0 13.1711 11.4595   1
  12  13   0 23.0423 18.3562   2
   0 -14   0 7.09429 4.04743   1
  -1 -14   0 42.5757 8.43457   1
   1 -14   0 62.9272 8.90353   1
   2 -14   0 32.8919 6.77142   1
  -2 -14   0 41.4225 6.80531   1
  -2  14   0 37.6872 12.3643   2
   3 -14   0 35.4212 7.08076   1
  -3  14   0 43.6457 12.0344   2
  -4  14   0 99.4712 15.1030   1
  -4  14   0 83.9167 16.4648   2
   4  14   0 82.3454 18.0280   2
  -5 -14   0 25.7579 5.95353   1
  -5  14   0 44.6247 11.0409   2
   5  14   0 46.6253 21.3135   2
  -5  14   0 48.9554 11.4487   1
  -6 -14   0 16.7990 4.82926   1
  -6  14   0 23.1901 8.81901   1
   6  14   0 10.3886 8.93138   2
  -6  14   0 25.9425 9.81533   2
  -7 -14   0 -3.1663 3.60944   1
  -7  14   0 9.27201 7.44241   2
   7  14   0 22.0974 10.5258   2
  -8 -14   0 33.9539 7.85460   1
   8  14   0 36.8580 12.0261   2
  -8  14   0 6.50658 8.17208   1
  -8  14   0 14.3508 8.55926   2
  -9 -14   0 4.99666 5.64398   1
  -9  14   0 23.9991 8.67260   2
   9  14   0 -8.5473 8.99144   2
  -9  14   0 16.8944 9.67681   1
 -10 -14   0 42.3555 10.0385   1
 -10  14   0 28.6232 12.1217   1
  10  14   0 70.3417 16.4871   2
 -11 -14   0 1.56772 7.47887   1
 -11  14   0 1.32264 9.60084   1
  11  14   0 14.5295 13.5376   2
 -12 -14   0 -4.6360 8.15976   1
   0 -15   0 -0.5907 3.95425   1
   0  15   0 -4.7524 6.92727   2
   1 -15   0 3.28487 4.21517   1
  -1 -15   0 4.18929 3.87086   1
  -1  15   0 2.91949 8.16684   2
  -2 -15   0 32.2260 6.31680   1
   2 -15   0 42.0256 8.02290   1
  -2  15   0 39.9167 12.1821   2
   2  15   0 32.8544 13.9859   2
   3 -15   0 -1.7384 4.07007   1
  -3 -15   0 9.67078 3.95032   1
  -3  15   0 17.0917 10.8951   2
   3  15   0 2.21198 9.06372   2
  -4 -15   0 62.6810 8.99437   1
  -4  15   0 78.0787 16.7344   2
  -4  15   0 115.037 16.3431   1
   4  15   0 55.1833 15.0719   2
  -5 -15   0 51.5184 8.10180   1
  -5  15   0 29.1721 11.4352   2
   5  15   0 47.5393 15.0884   2
  -5  15   0 34.3852 11.3674   1
  -6 -15   0 37.2896 7.65473   1
  -6  15   0 58.9263 13.2328   2
   6  15   0 36.4382 13.3556   2
  -6  15   0 47.6306 10.9151   1
  -7 -15   0 14.3222 5.94258   1
  -7  15   0 17.0725 10.2186   1
  -7  15   0 34.3321 10.7551   2
   8  15   0 73.2137 17.4855   2
  -8  15   0 72.8012 15.0053   2
  -8  15   0 52.4863 13.0061   1
  -9 -15   0 7.75555 7.33108   1
  -9  15   0 10.8166 10.2099   1
   9  15   0 21.1196 10.8727   2
  -9  15   0 40.7999 11.2392   2
 -10 -15   0 18.8296 7.41640   1
  10  15   0 37.3442 15.5509   2
 -11 -15   0 48.6714 11.5710   1
 -11  15   0 23.8991 12.5852   1
  11  15   0 74.7770 20.0421   2
   0 -16   0 30.6786 7.17807   1
   0  16   0 47.3017 14.4939   2
  -1 -16   0 73.7808 10.1504   1
   1 -16   0 63.7360 9.97596   1
  -1  16   0 82.4841 18.7687   2
   1  16   0 89.0900 19.4571   2
   2 -16   0 7.71665 4.90114   1
  -2 -16   0 3.27115 4.50018   1
  -2  16   0 2.77166 8.21377   2
   2  16   0 -11.409 6.90166   2
  -3 -16   0 -0.9386 3.71573   1
  -3  16   0 30.3964 12.7338   2
   3  16   0 11.7675 11.1162   2
  -4 -16   0 16.7010 5.25931   1
  -4  16   0 32.4460 10.5548   2
  -4  16   0 33.1914 9.85094   1
   4  16   0 35.7624 13.9311   2
  -5 -16   0 27.9075 6.33970   1
   5  16   0 43.5204 12.3638   2
  -5  16   0 31.6916 11.8886   2
  -5  16   0 9.01160 7.29040   1
  -6 -16   0 57.7063 9.33828   1
  -6  16   0 77.1988 16.3468   2
  -6  16   0 38.2895 10.6285   1
   6  16   0 67.1139 17.5657   2
  -7 -16   0 13.9493 7.03572   1
  -7  16   0 13.9728 10.1214   2
   7  16   0 34.6614 13.4105   2
  -7  16   0 -6.0141 7.19899   1
  -8 -16   0 6.42044 6.69887   1
  -8  16   0 11.8427 9.68460   2
   8  16   0 18.4157 11.6576   2
  -8  16   0 18.0356 9.81194   1
  -9 -16   0 43.8989 9.32025   1
  -9  16   0 7.35563 10.7545   1
   9  16   0 57.3849 16.8652   2
 -10 -16   0 -6.6188 7.51574   1
 -10  16   0 0.24517 10.3756   1
  10  16   0 23.3208 16.2657   2
   0 -17   0 -4.3596 4.61633   1
   0  17   0 4.54301 9.11379   2
   1 -17   0 22.9276 6.66646   1
  -1 -17   0 27.4426 7.00662   1
  -1  17   0 20.6451 11.4020   2
   1  17   0 18.0018 11.0034   2
   2 -17   0 2.36961 4.96835   1
  -2 -17   0 -7.9549 4.54767   1
   2  17   0 5.51750 8.95119   2
  -2  17   0 15.4979 8.76105   2
  -3 -17   0 71.6050 10.3690   1
   3  17   0 79.4626 18.3580   2
  -3  17   0 104.619 19.6578   2
  -4 -17   0 1.91060 4.75996   1
  -4  17   0 19.7184 11.1187   2
   4  17   0 7.51322 12.0458   2
  -4  17   0 -3.6405 6.74987   1
  -5 -17   0 91.5011 12.0846   1
   5  17   0 124.870 24.1195   2
  -5  17   0 119.707 18.9091   1
  -5  17   0 136.273 23.4169   2
  -6 -17   0 2.57931 5.50264   1
   6  17   0 16.7248 10.3949   2
  -6  17   0 -8.9787 8.05878   2
  -6  17   0 4.96166 8.21297   1
  -7 -17   0 127.055 14.1122   1
   7  17   0 126.066 24.1074   2
  -7  17   0 103.468 19.3874   1
  -7  17   0 93.0228 18.9781   2
  -8 -17   0 5.43528 7.98780   1
  -8  17   0 36.5408 13.0682   2
   8  17   0 30.2689 14.7546   2
  -8  17   0 32.1796 12.8213   1
  -9 -17   0 64.7509 11.9932   1
   9  17   0 77.8037 21.3338   2
  -9  17   0 65.3258 17.5493   1
  10  17   0 37.9650 24.3410   2
   0 -18   0 34.8420 8.55126   1
  -1 -18   0 20.5844 7.78835   1
   1 -18   0 28.7998 8.29115   1
   1  18   0 69.7827 17.9704   2
  -1  18   0 60.0911 16.9667   2
   2 -18   0 43.4659 9.07809   1
  -2 -18   0 34.9812 8.34951   1
  -2  18   0 76.4310 16.9386   2
   2  18   0 19.1000 12.0697   2
  -3 -18   0 18.2589 7.29193   1
  -3  18   0 40.1284 12.6132   2
  -3  18   0 20.2662 9.77132   1
   3  18   0 22.1251 13.4223   2
  -4 -18   0 12.7116 6.20356   1
  -4  18   0 11.4952 8.33507   1
  -4  18   0 6.12145 9.45965   2
   4  18   0 18.1647 10.8464   2
  -5 -18   0 13.9259 7.69581   1
  -5  18   0 33.5771 12.0213   1
  -5  18   0 57.6099 16.4300   2
  -6 -18   0 45.8702 10.2505   1
   6  18   0 66.9313 18.6086   2
  -6  18   0 75.6971 14.5947   1
  -6  18   0 61.3292 17.2400   2
  -7 -18   0 28.4132 9.38105   1
  -7  18   0 40.3667 12.2484   1
   7  18   0 53.0080 18.1749   2
  -7  18   0 55.0835 17.4468   2
  -8  18   0 -3.2518 13.2775   1
   8  18   0 22.4161 22.8783   2
  -8  18   0 36.8716 13.5193   2
   0 -19   0 -10.564 6.33497   1
  -1 -19   0 -1.6552 6.90911   1
   1 -19   0 -3.3363 6.94277   1
   1  19   0 6.91962 17.2423   2
  -1  19   0 7.28252 16.0233   2
  -2 -19   0 30.4236 9.48191   1
   2  19   0 50.6112 18.4806   2
  -2  19   0 41.6925 19.7357   2
  -3 -19   0 4.73367 7.09179   1
   3  19   0 25.9778 12.9292   2
  -3  19   0 2.19178 8.74433   1
  -3  19   0 12.6752 15.3472   2
  -4 -19   0 10.5297 8.92248   1
  -4  19   0 9.35706 9.82489   1
   4  19   0 41.2771 16.7602   2
  -5 -19   0 9.90715 9.46251   1
  -5  19   0 0.78646 9.60028   1
   5  19   0 16.8306 13.9078   2
  -6  19   0 72.0514 16.4326   1
  -7  19   0 26.9217 15.7100   2
   0 -20   0 -14.961 8.98251   1
   0  20   0 21.8708 13.1261   2
   1 -20   0 37.9984 10.8551   1
  -1  20   0 55.0234 17.5900   2
   1  20   0 46.4846 18.7389   2
  -2  20   0 54.5223 13.2891   1
  -2  20   0 53.5899 14.2785   2
  -3  20   0 -4.3228 8.99623   1
  -3  20   0 15.6753 13.1863   2
  -4  20   0 23.1726 12.2436   1
  -4  20   0 70.5360 20.9394   2
  -5  20   0 50.0878 17.7147   2
  -5  20   0 43.6824 14.7057   1
  -6  20   0 45.4592 21.9402   2
 -15   0   1 0.28758 8.51510   1
 -14   0   1 3.29115 7.94370   1
 -13   0   1 7.73087 8.05208   1
 -12   0   1 -3.9030 5.37370   1
 -11   0   1 2.50571 7.01500   1
 -10   0   1 -0.2621 5.40854   1
  -9   0   1 5.60542 5.18103   1
  -8   0   1 8.75051 5.00916   1
  -7   0   1 -0.3055 3.19371   1
  -6   0   1 4.25105 4.07475   1
   5   0  -1 -4.9761 3.02189   1
  -5   0   1 1.59433 3.51355   1
  -4   0   1 -2.2057 2.44930   1
  -3   0   1 1.70305 2.21662   1
   3   0  -1 1.20029 2.43949   1
   2   0  -1 -2.6238 1.12132   2
   2   0  -1 1.72180 1.94172   1
  -2   0   1 -0.5348 1.78832   1
  -2   0   1 -0.9931 0.91148   2
  -1   0   1 -0.5059 0.72560   1
   1   0  -1 -0.4903 0.57399   2
   1   0  -1 1.06675 0.87036   1
   1   0   1 1.03169 0.62326   2
  -1   0  -1 -0.4045 0.63661   1
   2   0   1 1.75763 1.13970   2
   2   0   1 0.78240 1.85735   1
  -2   0  -1 2.05297 2.09214   1
  -2   0  -1 -0.1336 0.90306   2
  -3   0  -1 -0.5275 0.85932   2
   3   0   1 -0.5566 2.08719   1
  -3   0  -1 2.56014 2.34923   1
   3   0   1 2.51914 1.15672   2
  -4   0  -1 2.89715 2.85694   1
   4   0   1 -0.3347 2.64640   1
  -5   0  -1 -2.7411 3.96134   1
   5   0   1 -0.9356 2.28579   1
  -6   0  -1 2.60888 3.49330   1
  -7   0  -1 -4.5424 2.96078   1
  -8   0  -1 -5.1369 3.50239   1
  -9   0  -1 -2.4186 3.88229   1
 -10   0  -1 -2.6247 4.62353   1
 -11   0  -1 -0.4011 5.40565   1
 -12   0  -1 4.39211 6.34587   1
 -13   0  -1 11.1626 7.88173   1
 -14   0  -1 12.4808 10.3771   1
 -15   0  -1 12.7383 9.83109   1
 -15  -1   1 89.9266 17.0044   1
 -15   1   1 62.4796 14.6604   1
 -14  -1   1 51.0533 13.9185   1
 -14   1   1 27.4570 11.3644   1
 -13  -1   1 5.53786 8.29103   1
 -13   1   1 -6.1167 6.58124   1
 -12  -1   1 30.9746 10.3633   1
 -12   1   1 30.1314 10.1077   1
 -11  -1   1 22.0902 8.38108   1
 -11   1   1 5.84158 6.56445   1
 -10  -1   1 126.704 17.7417   1
 -10   1   1 83.9286 14.7371   1
  -9  -1   1 250.064 21.6434   1
  -9   1   1 228.316 21.7514   1
  -8  -1   1 89.8503 13.2783   1
  -8   1   1 100.422 14.2393   1
  -7  -1   1 5.08707 4.11585   1
  -7   1   1 5.20519 4.01212   1
  -6  -1   1 12.2618 4.87091   1
   6   1  -1 8.79263 2.52189   2
  -6   1   1 7.35752 4.43910   1
   6   1  -1 13.7186 2.50974   2
   5  -1  -1 982.091 60.3358   1
  -5  -1   1 927.182 59.8961   1
  -5   1   1 958.556 60.2480   1
   5   1  -1 940.154 56.9245   2
   5   1  -1 972.904 60.0634   1
   5   1  -1 950.830 56.8519   2
  -4  -1   1 231.646 17.2601   1
  -4   1   1 237.557 17.6603   1
   4   1  -1 237.918 15.3542   2
   4   1  -1 236.737 15.4978   2
   3  -1  -1 27.7917 4.61222   1
  -3  -1   1 22.5436 4.38574   1
  -3   1   1 21.9900 4.80497   1
   3   1  -1 21.8656 3.33128   2
   3   1  -1 23.0939 3.21397   2
   3   1  -1 25.3460 4.68095   1
   2  -1  -1 1397.02 86.7537   1
   2  -1  -1 1494.78 85.4664   2
  -2  -1   1 1520.86 86.6608   1
   2   1  -1 1445.90 86.6021   1
  -2   1   1 1519.02 86.9420   1
   2   1  -1 1432.53 86.1754   2
  -2   1   1 1511.21 85.4675   2
   2   1  -1 1396.42 86.1594   2
   1  -1  -1 1585.17 94.3859   2
  -1  -1   1 1775.71 94.4632   1
   1  -1  -1 1475.56 94.5272   1
   1   1  -1 1634.74 94.8155   2
   1   1  -1 1698.43 94.4555   1
   1   1  -1 1549.00 94.7494   2
  -1   1   1 1595.13 94.6186   1
   0  -1   1 -0.0676 0.28457   1
   1  -1   1 80.9805 5.21374   1
   1  -1   1 70.6303 5.47574   2
  -1  -1  -1 65.0539 5.03905   1
  -1  -1  -1 72.2841 5.39694   2
  -1   1  -1 73.3192 5.26993   2
  -1   1  -1 82.4231 5.20371   1
   1   1   1 74.1937 5.50136   2
   1   1   1 68.9178 5.14956   1
  -2  -1  -1 691.952 45.0003   1
  -2  -1  -1 698.529 44.5390   2
   2  -1   1 860.736 45.6276   1
   2   1   1 656.602 44.9173   1
   2   1   1 765.752 44.6760   2
  -2   1  -1 774.089 44.0526   2
  -2   1  -1 794.810 45.4637   1
  -3  -1  -1 323.459 22.2532   1
   3  -1   1 374.496 22.8423   1
  -3  -1  -1 331.299 21.1157   2
   3   1   1 343.922 21.1383   2
   3   1   1 332.706 22.3693   1
  -3   1  -1 327.508 22.4868   1
  -4  -1  -1 453.812 29.1446   1
  -4  -1  -1 445.295 26.9821   2
   4  -1   1 428.147 34.1476   1
   4   1   1 417.254 28.8621   1
  -4   1  -1 399.684 28.8839   1
   4   1   1 455.684 26.9134   2
   5  -1   1 30.4149 6.39417   1
  -5  -1  -1 38.4978 7.39091   1
   5   1   1 34.4841 7.35829   1
   5   1   1 32.7893 3.95927   2
  -5   1  -1 23.2801 6.21833   1
  -6  -1  -1 40.6161 7.86978   1
  -6   1  -1 60.5831 9.36351   1
   6   1   1 35.4440 3.91975   2
   6   1   1 32.9464 3.90465   2
  -7  -1  -1 156.287 15.1683   1
  -7   1  -1 166.413 15.6390   1
  -8  -1  -1 6.84858 5.52649   1
  -8   1  -1 3.09505 3.79075   1
  -9  -1  -1 48.2797 10.3452   1
  -9   1  -1 64.4844 12.1014   1
 -10  -1  -1 35.6244 9.86047   1
 -10   1  -1 42.9459 10.4848   1
 -11  -1  -1 18.3497 8.02251   1
 -11   1  -1 30.3327 9.59586   1
 -12  -1  -1 -0.0108 5.64009   1
 -12   1  -1 7.12127 6.46550   1
 -13  -1  -1 114.780 18.8259   1
 -13   1  -1 135.787 20.6086   1
 -14  -1  -1 9.20013 8.46551   1
 -14   1  -1 -6.4601 6.54934   1
 -15  -1  -1 5.51555 10.2176   1
 -15   1  -1 4.49102 9.45876   1
 -15  -2   1 -1.2783 8.36818   1
 -15   2   1 6.00087 9.62454   1
 -14  -2   1 184.539 21.4556   1
 -14   2   1 187.224 36.7059   1
 -13  -2   1 26.6453 8.93239   1
 -13   2   1 25.7211 9.54200   1
 -12  -2   1 30.4477 10.0451   1
 -12   2   1 23.6678 9.38999   1
 -11  -2   1 23.3781 8.39851   1
 -11   2   1 32.8368 9.01679   1
 -10  -2   1 43.9530 11.0110   1
 -10   2   1 54.6842 11.9679   1
  -9  -2   1 81.9187 14.0832   1
  -9   2   1 92.0064 15.1183   1
  -8  -2   1 129.084 14.0843   1
   8   2  -1 136.171 10.2325   2
   8   2  -1 133.328 9.84273   2
  -8   2   1 136.733 14.5153   1
  -7  -2   1 73.9105 10.9664   1
   7   2  -1 69.7198 6.70949   2
  -7   2   1 82.2582 12.4378   1
   7   2  -1 55.6962 6.25365   2
  -6  -2   1 72.2684 10.2598   1
  -6   2   1 84.3411 11.6792   1
   6   2  -1 60.1758 6.68317   2
   6   2  -1 74.8493 6.92146   2
   5  -2  -1 277.494 21.1708   1
  -5  -2   1 270.033 19.5325   1
   5   2  -1 242.767 17.1752   2
   5   2  -1 245.209 19.2298   1
  -5   2   1 247.284 19.4029   1
   5   2  -1 244.810 17.4788   2
   4  -2  -1 1369.82 78.2655   1
  -4  -2   1 1285.64 77.4673   1
  -4   2   1 1258.94 77.9556   1
   4   2  -1 1261.68 76.5192   2
   4   2  -1 1247.81 76.3437   2
   4   2  -1 1236.62 78.6490   1
  -3  -2   1 9.89472 2.99931   1
   3  -2  -1 10.2261 2.25837   2
   3  -2  -1 15.1827 3.70595   1
   3   2  -1 10.6100 3.00452   1
  -3   2   1 11.7983 2.19060   2
   3   2  -1 9.26224 2.95811   2
   2  -2  -1 20.0033 3.78040   1
   2  -2  -1 12.0134 2.74356   2
  -2  -2   1 14.4832 2.93854   1
  -2  -2   1 20.9753 3.87281   2
   2   2  -1 18.0284 3.61271   2
  -2   2   1 16.6661 2.80243   2
  -2   2   1 16.7960 3.57877   1
   2   2  -1 21.4301 3.31280   1
  -1  -2   1 33.2379 3.00650   1
  -1  -2   1 29.7769 4.38585   2
   1  -2  -1 34.9006 3.93257   2
  -1   2   1 34.1007 3.89231   2
   1   2  -1 32.7014 4.50724   2
  -1   2   1 28.4537 2.92922   1
   1   2  -1 35.1000 3.06235   1
   0  -2  -1 38.8975 4.67828   2
   0  -2   1 53.2429 3.47208   1
   0  -2   1 41.4729 4.66457   2
   0  -2  -1 48.5528 3.25826   1
   0   2  -1 44.5706 4.66400   2
   0   2   1 56.2788 3.42394   1
   0   2   1 49.1547 4.77518   2
   0   2  -1 51.3335 3.45253   1
   1  -2   1 670.571 41.3256   1
  -1  -2  -1 708.857 42.5253   2
  -1  -2  -1 652.033 41.0396   1
   1   2   1 673.872 41.1710   1
  -1   2  -1 771.377 41.3912   1
   1   2   1 705.675 42.4457   2
  -1   2  -1 705.603 42.1861   2
  -2  -2  -1 2029.99 124.643   1
  -2  -2  -1 2054.07 125.266   2
  -2   2  -1 2291.25 124.891   1
   2   2   1 2221.37 125.393   2
  -2   2  -1 2139.99 124.623   2
   2   2   1 1851.50 124.608   1
  -2   2  -1 2034.13 124.614   2
  -2   2  -1 2402.80 125.585   1
  -3  -2  -1 100.656 8.51600   2
   3  -2   1 122.558 9.50247   1
  -3  -2  -1 103.115 8.80978   1
  -3   2  -1 113.992 7.80807   2
  -3   2  -1 122.899 10.2573   1
   3   2   1 96.8974 8.62888   1
  -3   2  -1 110.044 7.60199   2
   3   2   1 95.2485 8.46755   2
  -4  -2  -1 65.2064 7.25369   1
   4  -2   1 78.1096 9.46564   1
  -4  -2  -1 64.6430 6.65000   2
  -4   2  -1 77.2882 7.97899   1
   4   2   1 66.4326 6.62790   2
  -4   2  -1 62.8430 5.20347   2
   4   2   1 74.2134 7.87895   1
  -5  -2  -1 62.1024 8.62534   1
  -5  -2  -1 57.0585 6.62107   2
  -5   2  -1 65.5538 9.30976   1
   5   2   1 62.3243 9.24542   1
  -6  -2  -1 2.99326 3.93915   1
   6   2   1 11.5672 3.26875   2
   6   2   1 7.84898 3.04358   2
  -6   2  -1 12.8067 4.92504   1
  -7  -2  -1 104.047 12.9675   1
   7   2   1 78.3110 7.25271   2
   7   2   1 76.6119 7.38452   2
  -7   2  -1 77.7575 11.8731   1
  -8  -2  -1 15.7993 6.28253   1
   8   2   1 16.0288 3.18480   2
  -8   2  -1 7.39517 4.88642   1
   8   2   1 17.3676 3.59180   2
  -9  -2  -1 11.8100 5.65282   1
  -9   2  -1 -4.6653 3.54613   1
 -10  -2  -1 6.38392 6.10777   1
 -10   2  -1 7.75667 5.20624   1
 -11  -2  -1 2.65088 6.56475   1
 -11   2  -1 3.09979 5.77558   1
 -12  -2  -1 25.2752 9.68181   1
 -12   2  -1 23.2102 8.19578   1
 -13  -2  -1 35.8607 11.9826   1
 -13   2  -1 15.3116 7.22952   1
 -14  -2  -1 15.7302 9.42478   1
 -14   2  -1 6.15540 13.5352   1
 -15  -2  -1 -0.7400 8.45042   1
 -15   2  -1 15.3571 10.0106   1
 -15  -3   1 70.9605 15.3559   1
 -14  -3   1 -1.5767 9.25126   1
 -13  -3   1 47.3138 12.7410   1
 -13   3   1 35.8877 12.0738   1
 -12  -3   1 64.6605 13.3166   1
 -12   3   1 53.0033 11.4833   1
 -11  -3   1 266.529 24.5738   1
 -11   3   1 269.742 39.9997   1
 -10  -3   1 8.19902 6.94527   1
 -10   3   1 11.0250 6.33794   1
  -9  -3   1 96.5306 13.9836   1
   9   3  -1 91.7062 8.82519   2
  -9   3   1 122.070 16.4836   1
   9   3  -1 85.8956 8.67475   2
  -8  -3   1 50.6768 9.44292   1
   8   3  -1 49.3682 6.95759   2
  -8   3   1 35.0566 8.18850   1
   8   3  -1 41.1350 6.10875   2
  -7  -3   1 203.467 17.6691   1
  -7   3   1 220.678 18.5866   1
   7   3  -1 210.601 15.9054   2
   7   3  -1 206.722 16.0147   2
  -6  -3   1 -1.0115 3.04505   1
   6   3  -1 5.23403 2.88886   2
  -6   3   1 -3.3150 2.97059   1
   6   3  -1 6.95501 3.68415   2
  -5  -3   1 -0.7524 3.65957   1
  -5   3   1 1.16725 1.70007   2
  -5   3   1 -3.0100 1.64000   2
   5   3  -1 0.18450 3.41318   2
  -5   3   1 0.78101 3.25444   1
   5   3  -1 -5.5162 2.62592   1
   5   3  -1 1.70824 2.81014   2
  -4  -3   1 17.1328 4.58582   1
   4  -3  -1 31.1965 4.44334   2
   4  -3  -1 23.3597 5.44779   1
  -4   3   1 30.5870 5.78219   1
   4   3  -1 28.8245 5.22594   2
  -4   3   1 32.0745 4.11471   2
   4   3  -1 27.8840 5.68823   1
  -3  -3   1 3.08166 3.40454   2
  -3  -3   1 10.8621 3.30242   1
   3  -3  -1 11.7474 3.12713   2
   3   3  -1 10.6600 3.36895   1
  -3   3   1 10.0303 2.78484   2
   3   3  -1 9.50819 3.27067   2
  -3   3   1 12.9925 3.88724   1
  -2  -3   1 224.354 16.5721   2
   2  -3  -1 236.728 15.9464   2
  -2  -3   1 252.681 14.9777   1
  -2   3   1 223.130 15.5994   1
   2   3  -1 241.110 15.1285   1
  -2   3   1 212.500 15.4795   2
  -2   3   1 207.153 14.8738   1
   2   3  -1 236.003 16.4261   2
  -1  -3   1 46.1632 6.43936   2
   1  -3  -1 40.5002 5.68674   2
   1  -3  -1 40.5660 3.74869   1
  -1  -3   1 46.3918 3.64011   1
   1   3  -1 34.2210 5.59488   2
   1   3  -1 41.2953 3.64967   1
  -1   3   1 42.5202 3.57291   1
  -1   3   1 42.1471 5.08460   2
   0  -3  -1 141.898 11.8184   2
   0  -3  -1 157.862 9.77158   1
   0  -3   1 163.553 10.0014   1
   0   3  -1 163.314 12.1670   2
   0   3   1 163.891 9.74818   1
   0   3  -1 159.271 9.92060   1
   0   3   1 150.183 11.8745   2
  -1  -3  -1 115.616 10.2875   2
  -1  -3  -1 132.113 8.00042   1
   1  -3   1 122.247 8.44571   1
   1  -3   1 133.004 10.2940   2
   1   3   1 116.523 8.09527   1
  -1   3  -1 114.984 9.75049   2
   1   3   1 114.605 9.92707   2
  -1   3  -1 138.510 8.39680   1
  -2  -3  -1 -3.0807 1.90410   2
  -2  -3  -1 -2.4387 1.31144   1
   2  -3   1 0.95346 1.58061   1
  -2   3  -1 0.15419 1.28756   1
   2   3   1 -0.0188 2.27076   2
  -2   3  -1 0.52657 1.61119   2
   2   3   1 0.37312 1.51386   1
  -3  -3  -1 750.228 47.6020   2
  -3  -3  -1 772.258 46.6371   1
  -3   3  -1 740.928 46.6202   1
  -3   3  -1 738.989 46.2884   2
  -3   3  -1 784.165 46.5584   2
   3   3   1 724.946 46.7373   1
   3   3   1 771.668 47.4624   2
  -3   3  -1 827.066 47.7479   1
  -4  -3  -1 27.4125 5.83104   2
  -4  -3  -1 34.3844 5.85873   1
  -4   3  -1 39.7437 4.99121   2
  -4   3  -1 29.7257 5.93511   1
   4   3   1 29.4706 5.45266   2
  -4   3  -1 36.7774 5.58339   1
  -4   3  -1 29.9906 4.18979   2
  -5  -3  -1 117.638 10.6571   2
  -5  -3  -1 117.348 11.1029   1
  -5   3  -1 118.005 8.43414   2
  -5   3  -1 128.239 11.6451   1
  -5   3  -1 115.894 8.19355   2
   5   3   1 106.175 9.95702   2
   5   3   1 80.6223 10.0373   1
  -6  -3  -1 11.6780 4.35457   1
  -6   3  -1 3.47014 3.76323   1
   6   3   1 13.9782 3.71911   2
  -7  -3  -1 140.914 13.7264   1
   7   3   1 131.858 11.6308   2
   7   3   1 119.792 11.2149   2
  -7   3  -1 153.920 14.5337   1
  -8  -3  -1 1.67831 4.08788   1
   8   3   1 3.34054 3.03739   2
  -8   3  -1 6.28799 5.21981   1
   8   3   1 2.36686 3.19775   2
  -9  -3  -1 199.552 18.7530   1
   9   3   1 165.855 13.5564   2
  -9   3  -1 173.300 18.6496   1
   9   3   1 188.163 13.7185   2
 -10  -3  -1 89.8499 14.1834   1
 -10   3  -1 62.8716 13.7704   1
 -11  -3  -1 12.6650 8.05874   1
 -12  -3  -1 1.32027 5.62269   1
 -12   3  -1 8.30276 5.40342   1
 -13  -3  -1 10.8309 8.56589   1
 -13   3  -1 5.36445 8.86670   1
 -14  -3  -1 81.9066 16.8254   1
 -14   3  -1 51.0226 21.5973   1
 -15  -3  -1 79.8694 17.4414   1
 -15  -4   1 87.6228 27.9056   1
 -14  -4   1 0.42833 7.92500   1
 -14   4   1 -7.9986 6.13675   1
 -13  -4   1 3.46250 7.71321   1
 -13   4   1 0.92855 7.14364   1
 -12  -4   1 95.3223 16.7944   1
 -12   4   1 98.4906 16.3072   1
 -11  -4   1 7.60566 6.12512   1
 -11   4   1 2.23764 5.62515   1
 -10  -4   1 59.7733 12.1775   1
 -10   4   1 54.9194 12.2750   1
  10   4  -1 61.6784 8.48555   2
  -9  -4   1 13.5984 5.48739   1
   9   4  -1 15.7316 5.25984   2
  -9   4   1 14.5271 5.60971   1
   9   4  -1 8.24430 4.77410   2
  -8  -4   1 138.162 15.0164   1
  -8   4   1 166.533 16.1305   1
   8   4  -1 155.651 14.1594   2
   8   4  -1 134.490 13.6000   2
  -7  -4   1 164.824 14.7475   1
   7   4  -1 159.526 14.2265   2
   7   4  -1 144.814 14.3909   2
  -6  -4   1 177.115 14.6902   1
  -6   4   1 170.976 11.7214   2
   6   4  -1 155.170 13.9326   2
  -6   4   1 162.183 11.4742   2
  -6   4   1 171.632 15.2858   1
   6   4  -1 151.973 14.1472   2
  -5  -4   1 321.068 21.9425   1
  -5   4   1 297.898 22.6238   1
   5   4  -1 308.072 22.1530   2
   5   4  -1 302.856 22.4619   2
  -5   4   1 297.844 20.0138   2
  -4  -4   1 178.108 13.7741   1
   4  -4  -1 191.873 13.9765   2
  -4  -4   1 172.693 15.3867   2
  -4   4   1 154.683 13.4033   1
  -4   4   1 189.547 14.9186   1
   4   4  -1 166.762 14.5856   2
   4   4  -1 195.301 14.3224   1
  -4   4   1 186.911 13.3822   2
   3  -4  -1 733.055 46.1706   2
  -3  -4   1 706.465 47.1755   2
  -3  -4   1 804.399 45.2454   1
   3   4  -1 695.480 46.7077   2
   3   4  -1 694.676 45.2971   1
  -3   4   1 792.999 46.5520   1
  -3   4   1 739.279 45.4141   1
  -3   4   1 741.925 45.7786   2
  -2  -4   1 395.337 21.8775   1
   2  -4  -1 326.931 23.5041   2
  -2   4   1 356.955 22.0438   1
   2   4  -1 329.276 21.9171   1
   2   4  -1 344.938 24.1706   2
  -2   4   1 331.729 23.2850   2
  -1  -4   1 683.181 42.6425   2
   1  -4  -1 623.663 41.8246   2
  -1  -4   1 725.932 39.4542   1
   1  -4  -1 601.133 39.5343   1
  -1   4   1 723.962 39.4823   1
   1   4  -1 655.641 39.4417   1
   1   4  -1 635.476 42.0359   2
  -1   4   1 637.353 41.6246   2
   0  -4  -1 50.0294 3.96135   1
   0  -4   1 57.7167 4.23785   1
   0  -4  -1 45.8867 7.09344   2
   0  -4   1 54.9558 7.65102   2
   0   4  -1 31.2809 5.89707   2
   0   4  -1 54.3484 4.06567   1
   0   4   1 60.0246 7.76390   2
   0   4   1 55.6832 3.91727   1
   1  -4   1 281.238 17.8896   1
   1  -4   1 265.466 20.1873   2
  -1  -4  -1 302.424 17.4102   1
  -1   4  -1 320.199 17.8324   1
  -1   4  -1 285.947 19.9208   2
   1   4   1 268.068 17.4515   1
   1   4   1 260.960 19.9819   2
   2  -4   1 15.1928 4.47687   2
   2  -4   1 13.2525 3.13586   1
  -2  -4  -1 16.8619 2.60788   1
  -2   4  -1 15.5152 3.89522   2
   2   4   1 18.2964 3.03156   1
  -2   4  -1 10.0616 2.59159   1
   2   4   1 9.85720 4.12320   2
  -3  -4  -1 317.072 22.7748   2
   3   4   1 307.016 22.2652   2
  -3   4  -1 326.450 21.5805   1
  -3   4  -1 315.385 21.7470   1
  -3   4  -1 316.014 21.4112   2
   3   4   1 299.063 20.7349   1
  -3   4  -1 311.864 21.0924   2
  -4  -4  -1 63.7272 7.82746   1
  -4  -4  -1 57.7191 9.17715   2
   4   4   1 69.6772 8.29887   2
  -4   4  -1 67.4436 9.00816   1
  -4   4  -1 62.9095 7.04753   1
   4   4   1 65.3069 7.58552   1
  -4   4  -1 70.9215 6.73839   2
  -4   4  -1 53.8149 6.84811   2
  -5  -4  -1 174.648 14.6226   2
  -5  -4  -1 149.607 13.3378   1
  -5   4  -1 175.818 14.7932   1
   5   4   1 159.609 13.5410   1
  -5   4  -1 170.672 11.9282   2
   5   4   1 142.697 13.4209   2
  -5   4  -1 156.589 12.0787   2
  -6  -4  -1 42.7957 7.38622   2
  -6  -4  -1 46.4253 7.92002   1
   6   4   1 31.3871 6.69617   2
  -6   4  -1 41.1621 4.74326   2
  -6   4  -1 35.2598 7.54808   1
  -6   4  -1 37.4271 4.47618   2
  -7  -4  -1 379.837 28.7949   1
   7   4   1 426.225 28.7077   2
   7   4   1 399.139 29.0783   2
  -8  -4  -1 4.69988 4.46394   1
   8   4   1 -1.7040 3.90392   2
  -8   4  -1 3.39268 4.50199   1
   8   4   1 -2.4706 4.09036   2
  -9  -4  -1 0.16978 5.06050   1
  -9   4  -1 -2.2420 4.41287   1
   9   4   1 3.81585 4.37673   2
   9   4   1 2.08954 4.12749   2
 -10  -4  -1 23.9130 7.92008   1
 -10   4  -1 15.7667 6.95827   1
  10   4   1 4.65968 4.95115   2
 -11  -4  -1 199.449 20.5762   1
 -11   4  -1 188.634 20.5998   1
 -12  -4  -1 -5.9234 6.26659   1
 -12   4  -1 -3.4230 5.35844   1
 -13  -4  -1 77.8150 15.2655   1
 -13   4  -1 71.3225 14.9688   1
 -14  -4  -1 52.4179 13.4403   1
 -14   4  -1 54.3293 14.7590   1
 -15  -4  -1 24.9191 10.1979   1
 -14   5   1 18.2657 10.2360   1
 -13  -5   1 17.0848 9.72773   1
 -13   5   1 37.9242 13.1947   1
 -12  -5   1 2.39980 5.61993   1
 -12   5   1 8.48509 7.85196   1
 -11  -5   1 373.625 32.7482   1
  11   5  -1 384.478 26.4655   2
 -11   5   1 351.393 31.6860   1
 -10  -5   1 45.5661 10.7478   1
 -10   5   1 53.3813 11.5787   1
  10   5  -1 43.0256 8.10225   2
  10   5  -1 37.0730 8.11945   2
  -9  -5   1 7.74624 5.42128   1
   9   5  -1 11.4539 5.51019   2
  -9   5   1 12.6897 6.91188   1
   9   5  -1 13.3798 5.48008   2
  -8  -5   1 174.299 15.9179   1
   8   5  -1 148.362 14.9823   2
  -8   5   1 127.013 15.0266   1
   8   5  -1 163.943 14.8882   2
  -7  -5   1 129.900 13.1602   1
   7   5  -1 140.089 14.2620   2
   7   5  -1 128.147 12.9177   2
  -7   5   1 137.303 10.3044   2
  -7   5   1 139.014 14.4845   1
  -7   5   1 123.353 9.85988   2
  -6  -5   1 235.771 17.5333   1
  -6   5   1 221.102 15.7428   2
   6   5  -1 210.887 18.3194   2
  -6   5   1 217.405 18.7890   1
   6   5  -1 222.564 17.9352   2
  -6   5   1 199.196 15.3086   2
  -5  -5   1 92.3591 9.12813   1
   5   5  -1 76.9931 9.12343   2
  -5   5   1 104.063 10.6916   1
  -5   5   1 75.8160 7.95620   2
   4  -5  -1 350.823 25.6775   2
  -4  -5   1 379.890 24.5863   1
  -4  -5   1 372.615 27.4015   2
   4   5  -1 394.955 27.0294   2
  -4   5   1 360.356 25.1577   2
   4   5  -1 354.901 25.0006   1
  -4   5   1 343.903 26.0096   1
  -4   5   1 415.361 25.3565   1
  -3  -5   1 3.22657 2.33397   1
  -3  -5   1 -8.2980 3.63163   2
   3   5  -1 -3.0957 3.48438   2
  -3   5   1 -0.8948 4.71412   1
  -3   5   1 0.37451 3.19578   1
   3   5  -1 1.12485 2.39897   1
  -3   5   1 -1.4781 2.65265   2
  -2  -5   1 8.83802 2.75359   1
  -2  -5   1 2.74184 4.28677   2
   2  -5  -1 4.70488 4.08572   2
   2   5  -1 5.37108 2.41210   1
  -2   5   1 6.79483 3.48586   2
  -2   5   1 9.11434 2.46623   1
   1  -5  -1 346.660 23.9052   1
  -1  -5   1 391.884 27.6913   2
  -1  -5   1 407.283 23.7912   1
   1  -5  -1 405.962 27.4209   2
  -1   5   1 437.965 23.8432   1
   1   5  -1 387.399 23.8191   1
  -1   5   1 353.748 26.3814   2
   1   5  -1 370.790 26.9428   2
   0  -5  -1 13.6992 2.17847   1
   0  -5   1 13.2325 2.24175   1
   0  -5  -1 11.8154 4.22129   2
   0  -5   1 11.0429 4.23854   2
   0   5   1 17.3913 2.25304   1
   0   5  -1 13.1986 2.24261   1
   0   5  -1 11.2740 4.38662   2
   0   5   1 9.98193 4.04258   2
   1  -5   1 0.86104 3.31783   2
   1  -5   1 2.93696 1.70115   1
  -1  -5  -1 7.49357 1.66539   1
  -1  -5  -1 -2.7808 3.40316   2
  -1   5  -1 7.11988 1.82828   1
   1   5   1 0.05000 2.93581   2
   1   5   1 6.01173 1.63662   1
  -1   5  -1 8.06945 3.97799   2
   2  -5   1 88.8829 10.1284   2
  -2  -5  -1 112.865 7.55219   1
  -2  -5  -1 105.714 11.2416   2
   2  -5   1 99.4761 8.19129   1
   2   5   1 91.8945 7.62866   1
  -2   5  -1 78.6934 9.22720   2
  -2   5  -1 119.054 8.07818   1
  -3  -5  -1 127.547 9.72740   1
  -3  -5  -1 121.601 13.3991   2
   3   5   1 128.095 10.2361   1
  -3   5  -1 156.456 10.5934   1
  -3   5  -1 118.706 11.1012   2
   3   5   1 113.704 12.1022   2
  -4  -5  -1 520.815 32.0670   1
  -4  -5  -1 542.170 35.1860   2
  -4   5  -1 476.859 32.3996   2
  -4   5  -1 481.899 32.2736   1
  -4   5  -1 509.564 33.1181   2
   4   5   1 453.992 32.2702   1
  -4   5  -1 531.242 33.9319   1
   4   5   1 492.404 34.0248   2
  -5  -5  -1 12.4525 6.02006   2
  -5  -5  -1 20.7723 5.01670   1
  -5   5  -1 15.8565 4.90259   2
   5   5   1 18.6834 5.32681   2
  -5   5  -1 15.5180 4.81464   1
  -5   5  -1 17.0223 4.22620   2
  -6  -5  -1 86.5232 11.9534   2
  -6  -5  -1 81.9738 9.20442   1
  -6   5  -1 78.1839 7.81021   2
  -6   5  -1 85.2634 8.21872   2
  -6   5  -1 101.247 10.9893   1
   6   5   1 83.8508 11.1391   2
  -7  -5  -1 0.38874 4.15933   1
  -7   5  -1 -1.8838 2.06709   2
  -7   5  -1 3.52775 3.95672   1
  -7   5  -1 -0.7884 2.71879   2
   7   5   1 -0.3293 4.27312   2
  -8  -5  -1 474.849 32.9057   1
  -8   5  -1 408.804 33.7274   1
   8   5   1 451.335 32.0835   2
   8   5   1 475.163 32.7557   2
  -9  -5  -1 22.5494 7.29696   1
   9   5   1 23.2580 6.41091   2
  -9   5  -1 37.0033 9.14232   1
   9   5   1 37.9171 8.13477   2
 -10  -5  -1 19.4137 7.78745   1
  10   5   1 19.0075 6.11386   2
 -10   5  -1 7.83466 5.22314   1
  10   5   1 18.5946 6.63368   2
 -11  -5  -1 19.4525 8.61344   1
 -11   5  -1 30.4813 8.58822   1
  11   5   1 24.0981 6.28311   2
 -12  -5  -1 16.9672 6.30770   1
 -12   5  -1 5.83088 6.50164   1
 -13  -5  -1 17.8253 8.07138   1
 -13   5  -1 22.1060 9.41799   1
 -14   5  -1 13.8348 9.89863   1
 -14  -6   1 -0.0769 8.09129   1
 -14   6   1 -1.7655 8.40331   1
 -13  -6   1 26.2952 9.65896   1
 -13   6   1 24.6705 9.83307   1
 -12  -6   1 7.46992 7.66287   1
  12   6  -1 21.3334 10.5263   2
 -12   6   1 6.55885 6.01020   1
 -11   6   1 189.527 21.3363   1
  11   6  -1 214.536 18.5998   2
 -10  -6   1 -1.4640 5.88985   1
 -10   6   1 -1.3552 6.51189   1
  10   6  -1 9.19746 5.49076   2
  -9  -6   1 302.990 25.6024   1
  -9   6   1 312.329 27.5753   1
   9   6  -1 367.303 26.4632   2
  -8  -6   1 217.818 18.8024   1
  -8   6   1 225.388 20.5254   1
   8   6  -1 217.499 19.6259   2
  -8   6   1 216.978 14.9447   2
  -8   6   1 204.162 14.6797   2
  -7   6   1 633.104 39.1613   2
   7   6  -1 603.475 42.5864   2
  -7   6   1 652.079 43.5768   1
  -7   6   1 574.078 38.5247   2
  -6  -6   1 343.575 23.5589   1
   6   6  -1 329.712 25.8573   2
  -6   6   1 290.368 24.9094   1
  -6   6   1 310.843 22.9783   2
  -6   6   1 354.576 23.1410   2
  -5  -6   1 36.7339 6.15084   1
  -5   6   1 16.5410 4.83063   2
  -5   6   1 30.9182 7.34753   1
   4  -6  -1 902.433 57.2057   2
  -4  -6   1 1009.71 55.0511   1
  -4  -6   1 916.198 59.0228   2
   4   6  -1 890.110 57.9028   2
  -4   6   1 851.085 56.2774   2
   4   6  -1 829.063 55.2931   1
  -4   6   1 866.919 56.6715   1
  -3  -6   1 176.628 18.6166   2
  -3  -6   1 214.303 14.1383   1
   3  -6  -1 214.520 17.8045   2
   3   6  -1 180.861 14.2456   1
  -3   6   1 216.820 14.5227   1
   3   6  -1 181.542 17.1711   2
  -3   6   1 224.298 16.2957   1
  -2  -6   1 84.0017 6.45852   1
   2  -6  -1 67.5328 6.96387   1
   2  -6  -1 56.2198 10.8191   2
  -2  -6   1 66.3449 11.2153   2
  -2   6   1 87.5658 6.57418   1
   2   6  -1 93.8795 11.8983   2
  -2   6   1 77.0677 9.51635   2
   2   6  -1 67.5883 6.48829   1
   1  -6  -1 56.0409 10.1833   2
   1  -6  -1 59.9115 6.42787   1
  -1  -6   1 72.9876 5.83348   1
  -1  -6   1 71.2765 11.7940   2
  -1   6   1 64.5161 9.47925   2
   1   6  -1 75.0148 5.89420   1
  -1   6   1 78.1260 5.66380   1
   1   6  -1 67.9500 10.1005   2
   0  -6   1 90.7570 6.62324   1
   0  -6   1 70.6497 11.2763   2
   0  -6  -1 80.9261 6.33551   1
   0  -6  -1 77.7080 11.2229   2
   0   6  -1 80.2545 6.33976   1
   0   6   1 81.2215 9.93095   2
   0   6   1 84.2128 6.08822   1
   0   6  -1 78.9968 11.4275   2
  -1  -6  -1 582.879 41.6760   2
   1  -6   1 587.175 37.5119   1
  -1  -6  -1 619.864 36.9265   1
   1  -6   1 610.094 41.7501   2
   1   6   1 623.036 37.0774   1
   1   6   1 622.620 41.2346   2
  -1   6  -1 660.789 37.3053   1
  -1   6  -1 612.320 40.8652   2
  -2  -6  -1 94.0386 7.36944   1
   2  -6   1 68.4333 11.0694   2
  -2  -6  -1 98.8775 13.4539   2
   2  -6   1 72.3816 7.40117   1
   2   6   1 80.9176 6.93915   1
  -2   6  -1 82.6024 9.79129   2
   2   6   1 83.4681 11.5758   2
  -2   6  -1 97.8726 7.37962   1
   3  -6   1 117.824 11.0582   1
  -3  -6  -1 170.311 10.5941   1
  -3  -6  -1 115.237 14.9866   2
  -3   6  -1 165.668 11.2221   1
   3   6   1 128.790 10.7552   1
   3   6   1 119.745 13.4796   2
  -4  -6  -1 16.3630 4.06018   1
  -4  -6  -1 16.0675 7.37798   2
   4   6   1 19.8014 6.16551   2
  -4   6  -1 11.7829 5.10178   2
   4   6   1 12.5581 3.56723   1
  -4   6  -1 19.4672 5.59190   1
  -4   6  -1 16.1115 4.90377   2
  -5  -6  -1 61.1181 11.3726   2
  -5  -6  -1 70.7580 7.81749   1
  -5   6  -1 61.5168 10.1346   1
  -5   6  -1 61.4089 9.17421   2
  -5   6  -1 72.5036 8.33058   2
  -6  -6  -1 252.616 21.8965   2
  -6  -6  -1 265.124 19.5633   1
  -6   6  -1 243.379 18.6759   2
  -6   6  -1 286.735 21.8594   1
  -6   6  -1 252.630 19.0154   2
  -7  -6  -1 656.174 41.6784   1
  -7   6  -1 613.905 39.3728   2
  -7   6  -1 600.916 39.0706   2
  -7   6  -1 613.388 43.5673   1
  -8  -6  -1 4.77656 4.88986   1
  -8   6  -1 3.71957 4.83709   1
  -8   6  -1 4.18970 2.93974   2
   8   6   1 -0.8318 4.79805   2
  -8   6  -1 -2.7578 2.21327   2
  -9  -6  -1 82.8519 12.8897   1
   9   6   1 84.7167 12.1803   2
  -9   6  -1 51.2104 10.8219   1
 -10  -6  -1 238.316 21.7048   1
  10   6   1 284.858 21.2760   2
 -10   6  -1 192.910 22.0441   1
 -11  -6  -1 18.3250 9.30703   1
  11   6   1 38.1321 8.43626   2
 -11   6  -1 29.4664 10.6178   1
 -12  -6  -1 41.9097 10.4631   1
  12   6   1 76.3632 14.8083   2
 -12   6  -1 38.1216 12.1267   1
 -13  -6  -1 22.4505 9.52221   1
 -13   6  -1 28.5509 10.9000   1
 -14   6  -1 77.6442 17.0563   1
 -14  -7   1 61.6608 13.0959   1
 -14   7   1 36.9203 13.8391   1
 -13  -7   1 5.99071 7.45783   1
 -13   7   1 17.9897 9.65821   1
 -12  -7   1 108.352 16.8164   1
 -12   7   1 62.8011 15.6595   1
  12   7  -1 116.999 14.1822   2
 -11  -7   1 6.98766 6.26528   1
  11   7  -1 39.7147 8.75925   2
 -11   7   1 28.4110 10.0095   1
 -10  -7   1 171.645 17.2085   1
  10   7  -1 171.224 17.0984   2
 -10   7   1 137.810 20.0115   1
  -9  -7   1 12.4265 6.38620   1
   9   7  -1 -4.5932 4.25233   2
  -9   7   1 6.28415 4.92405   1
  -8  -7   1 6.20287 4.98945   1
  -8   7   1 6.51084 5.59972   1
   8   7  -1 14.1114 7.29860   2
  -8   7   1 -6.5564 3.34142   2
  -7  -7   1 93.1800 10.4342   1
   7   7  -1 119.233 13.7537   2
  -7   7   1 78.1316 10.6843   2
  -7   7   1 70.2262 11.8010   1
  -7   7   1 70.8636 8.78920   2
  -6  -7   1 249.559 17.5894   1
  -6   7   1 203.641 17.5943   2
  -6   7   1 182.278 16.8233   2
  -6   7   1 223.260 19.5423   1
   6   7  -1 261.190 21.3689   2
  -5  -7   1 42.6573 6.85143   1
  -5   7   1 41.9625 7.49667   2
  -5   7   1 32.1606 7.83890   1
  -4  -7   1 125.485 17.2272   2
  -4  -7   1 115.070 9.31518   1
   4  -7  -1 94.0447 12.3487   2
  -4   7   1 112.966 11.1030   1
  -4   7   1 90.5361 12.8273   2
  -3  -7   1 1.21879 2.29675   1
  -3  -7   1 2.96177 5.31055   2
   3  -7  -1 -7.5146 4.08053   2
   3   7  -1 -1.1938 1.75447   1
  -3   7   1 2.09373 1.89497   1
  -3   7   1 -3.4296 3.06740   2
  -2  -7   1 38.0150 8.69026   2
   2  -7  -1 40.5584 8.45435   2
  -2  -7   1 47.9277 4.86173   1
   2  -7  -1 42.8676 5.71496   1
  -2   7   1 41.6219 4.62118   1
   2   7  -1 43.8931 4.91889   1
  -2   7   1 52.7724 8.88659   2
   1  -7  -1 -13.736 5.03298   2
  -1  -7   1 -12.078 4.63076   2
  -1  -7   1 4.08596 2.28057   1
   1  -7  -1 4.79909 2.31347   1
  -1   7   1 2.49191 4.61045   2
  -1   7   1 9.86442 2.29755   1
   0  -7   1 18.3955 3.28148   1
   0  -7  -1 16.3991 3.09830   1
   0  -7   1 11.2813 6.66158   2
   0  -7  -1 27.8245 8.91760   2
   0   7   1 21.3593 2.98387   1
   0   7   1 11.5469 7.38098   2
   1  -7   1 115.328 14.4556   2
   1  -7   1 135.321 10.2089   1
  -1  -7  -1 119.482 15.3849   2
  -1  -7  -1 142.826 9.49985   1
  -1   7  -1 144.795 9.71476   1
  -1   7  -1 125.032 13.2768   2
   1   7   1 135.168 9.50160   1
  -2  -7  -1 12.4176 2.69079   1
  -2  -7  -1 11.8116 5.49890   2
   2  -7   1 7.68783 3.41806   1
   2  -7   1 4.93537 5.17929   2
   2   7   1 13.2423 3.16511   1
  -2   7  -1 17.3767 3.38309   1
  -2   7  -1 1.65915 4.27839   2
  -3  -7  -1 203.494 19.1684   2
   3  -7   1 166.751 14.6000   1
  -3  -7  -1 227.785 14.0644   1
   3   7   1 195.831 14.5485   1
  -3   7  -1 219.024 17.3654   2
  -4  -7  -1 10.8361 7.90521   2
  -4  -7  -1 36.7498 5.22157   1
  -4   7  -1 28.1256 7.14085   2
   4   7   1 35.0353 6.06479   1
  -4   7  -1 27.4917 6.41858   1
  -4   7  -1 31.0034 7.71507   2
  -5  -7  -1 49.3141 6.75407   1
  -5  -7  -1 40.9079 9.10789   2
  -5   7  -1 28.8289 6.82289   2
  -5   7  -1 36.6462 7.87138   1
  -5   7  -1 26.7304 6.39014   2
  -6  -7  -1 120.860 11.2129   1
  -6  -7  -1 123.425 14.7708   2
  -6   7  -1 110.602 11.5286   2
  -6   7  -1 118.833 12.0962   2
  -7   7  -1 221.464 17.7438   2
  -7   7  -1 214.018 20.2908   1
  -7   7  -1 236.137 17.5817   2
  -8  -7  -1 71.2824 11.1295   1
  -8   7  -1 45.8579 7.15091   2
   8   7   1 59.5498 11.5757   2
  -8   7  -1 76.4371 13.3653   1
  -9  -7  -1 -1.5726 4.07104   1
   9   7   1 4.39941 5.19598   2
  -9   7  -1 6.08652 5.49335   1
 -10  -7  -1 14.3693 7.18476   1
 -10   7  -1 16.9155 8.45159   1
  10   7   1 12.2140 6.56249   2
 -11  -7  -1 17.3064 8.28888   1
  11   7   1 18.1123 7.28254   2
 -11   7  -1 -2.2872 5.73913   1
 -12  -7  -1 50.3209 10.9666   1
  12   7   1 69.2255 11.1812   2
 -12   7  -1 63.9475 15.3846   1
 -13  -7  -1 -3.8481 6.55540   1
 -13   7  -1 0.99583 7.59488   1
 -14  -7  -1 47.6344 13.6849   1
 -14   7  -1 8.07816 10.6266   1
 -14  -8   1 15.6315 9.10064   1
 -13  -8   1 21.3469 10.0383   1
 -12  -8   1 14.4968 8.10582   1
  12   8  -1 37.4663 9.96062   2
 -12   8   1 16.9564 9.89336   1
 -11  -8   1 -6.6936 5.19134   1
 -11   8   1 -4.6783 6.02911   1
 -10  -8   1 135.513 15.2059   1
  -9  -8   1 10.4335 6.30892   1
   9   8  -1 5.39100 7.14121   2
  -9   8   1 17.2330 8.14552   1
  -9   8   1 -2.8649 3.64327   2
  -8  -8   1 161.203 15.4525   1
  -8   8   1 176.012 14.8126   2
  -8   8   1 149.198 14.5608   2
   8   8  -1 158.741 18.1649   2
  -8   8   1 165.472 17.9841   1
  -7  -8   1 45.7947 7.47010   1
  -7   8   1 36.3501 9.14050   1
  -7   8   1 31.5454 7.44292   2
  -7   8   1 31.0657 7.42344   2
   7   8  -1 37.6726 10.0928   2
  -6  -8   1 77.0387 8.62791   1
  -6   8   1 73.0445 11.0060   2
   6   8  -1 73.3994 12.9944   2
  -6   8   1 82.3068 12.9279   1
  -6   8   1 63.0609 10.5205   2
  -5  -8   1 119.415 10.6040   1
  -5   8   1 129.280 13.1046   1
   4  -8  -1 107.936 13.8960   2
  -4  -8   1 111.122 16.5364   2
  -4  -8   1 118.683 9.70882   1
  -4   8   1 133.205 12.4572   1
   3  -8  -1 416.045 30.4028   1
  -3  -8   1 498.939 36.5174   2
  -3  -8   1 492.775 29.6397   1
   3  -8  -1 486.657 34.9454   2
   2  -8  -1 5.41442 2.80424   1
  -2  -8   1 -1.2953 5.06754   2
   2  -8  -1 -6.2969 5.30689   2
  -2  -8   1 4.32003 2.37168   1
  -2   8   1 7.82535 2.28690   1
   2   8  -1 10.0852 2.76323   1
  -1  -8   1 377.335 23.5397   1
  -1  -8   1 382.389 30.0320   2
   1  -8  -1 369.178 29.3198   2
   1  -8  -1 362.107 23.8809   1
   1   8  -1 352.108 23.4306   1
  -1   8   1 392.035 23.3693   1
   0  -8   1 138.999 10.0713   1
   0  -8  -1 141.101 9.85750   1
   0  -8   1 109.125 14.5805   2
   0  -8  -1 125.942 15.6161   2
   0   8  -1 136.031 9.67304   1
  -1  -8  -1 105.718 16.1753   2
   1  -8   1 121.371 9.48291   1
   1  -8   1 116.831 16.6159   2
  -1  -8  -1 124.862 8.75977   1
  -1   8  -1 114.203 8.80800   1
   2  -8   1 236.623 20.6120   2
  -2  -8  -1 216.963 14.1567   1
   2  -8   1 187.990 15.0133   1
  -2  -8  -1 196.098 19.3978   2
  -2   8  -1 219.057 15.0705   1
   2   8   1 215.264 14.5883   1
   3  -8   1 160.776 13.4213   1
  -3  -8  -1 170.368 18.1605   2
  -3  -8  -1 183.202 12.3890   1
   3   8   1 173.374 13.0821   1
  -4  -8  -1 2.85816 5.78999   2
  -4  -8  -1 4.70499 2.76106   1
  -4   8  -1 1.86721 4.25708   2
  -4   8  -1 12.5547 5.00291   1
  -5  -8  -1 -1.9523 5.18847   2
  -5  -8  -1 2.63755 3.07949   1
  -5   8  -1 9.10588 4.12687   1
  -5   8  -1 1.09157 5.29879   2
  -6  -8  -1 1.76602 2.83434   1
  -6  -8  -1 -0.6491 5.79278   2
  -6   8  -1 9.47865 5.33463   2
  -6   8  -1 8.53726 4.77003   2
  -6   8  -1 1.07900 3.69160   1
  -7  -8  -1 7.58410 4.23002   1
  -7   8  -1 13.4130 5.96648   1
  -7   8  -1 1.31070 4.62849   2
  -7   8  -1 9.17809 5.03297   2
  -8  -8  -1 97.6928 11.1939   1
  -8   8  -1 89.1393 10.5838   2
  -8   8  -1 65.9248 13.0484   1
  -8   8  -1 101.830 10.6703   2
   8   8   1 107.375 16.0440   2
  -9  -8  -1 45.3981 9.83035   1
   9   8   1 39.1344 11.0072   2
  -9   8  -1 25.7162 5.45823   2
  -9   8  -1 20.1574 7.97134   1
 -10  -8  -1 11.7970 6.48727   1
 -10   8  -1 11.5001 7.14424   1
 -11  -8  -1 0.35707 6.52203   1
 -11   8  -1 -1.8569 5.27314   1
 -12  -8  -1 12.2826 8.33953   1
 -12   8  -1 10.5163 8.96330   1
  12   8   1 31.2532 9.49941   2
 -13  -8  -1 27.4411 9.69371   1
 -13   8  -1 17.4213 18.6493   1
 -14  -8  -1 43.7879 12.6071   1
 -14  -9   1 23.8883 10.5567   1
 -13  -9   1 3.62827 7.67985   1
 -13   9   1 -3.7617 8.74733   1
 -12  -9   1 6.22555 7.18104   1
 -12   9   1 13.4814 8.17316   1
  12   9  -1 -8.2903 8.89714   2
 -11  -9   1 18.1765 8.24906   1
 -11   9   1 14.0205 9.21205   1
  11   9  -1 36.3309 10.3113   2
 -10  -9   1 24.7678 8.08856   1
 -10   9   1 31.7636 9.36568   1
  10   9  -1 25.1506 9.08468   2
  -9  -9   1 4.48506 5.08958   1
   9   9  -1 7.19471 7.11451   2
  -9   9   1 3.23751 5.79777   1
  -9   9   1 13.6692 5.24648   2
  -9   9   1 1.17129 5.70511   2
  -8  -9   1 35.3574 7.38548   1
  -8   9   1 47.8326 10.1617   1
  -8   9   1 30.3434 7.49819   2
   8   9  -1 38.5369 10.4990   2
  -8   9   1 36.0803 12.2825   2
  -7  -9   1 55.1092 8.82365   1
  -7   9   1 57.4268 10.3151   2
  -7   9   1 46.5398 10.0960   1
   7   9  -1 55.7055 12.2062   2
  -6   9   1 42.5934 8.96334   1
  -6   9   1 49.7430 10.3889   2
   6   9  -1 45.8312 10.5344   2
  -5   9   1 24.8757 6.62672   1
  -4  -9   1 5.17581 6.64784   2
  -4  -9   1 12.5124 3.63818   1
   4  -9  -1 11.0744 6.14368   2
  -4   9   1 10.1440 5.03723   1
   3  -9  -1 131.578 15.6742   2
  -3  -9   1 133.028 10.1911   1
  -3  -9   1 125.608 15.7142   2
   3  -9  -1 129.028 11.1851   1
  -2  -9   1 80.8867 6.87890   1
   2  -9  -1 66.4793 7.19759   1
  -2  -9   1 75.7378 13.7654   2
   2  -9  -1 84.4723 13.6455   2
   1  -9  -1 23.4890 7.91560   2
  -1  -9   1 7.99629 2.67568   1
  -1  -9   1 -1.8191 5.66659   2
   1   9  -1 4.70730 2.26539   1
   0  -9   1 28.6035 8.91092   2
   0  -9   1 48.6907 5.90465   1
   0  -9  -1 41.6516 10.7271   2
   0   9  -1 34.3225 4.73464   1
  -1  -9  -1 27.8941 4.02900   1
   1  -9   1 13.8161 7.06533   2
  -1  -9  -1 27.9807 8.75173   2
   1  -9   1 21.5074 4.43192   1
   1   9   1 27.1008 4.00567   1
  -2  -9  -1 25.6944 4.25596   1
  -2  -9  -1 20.9055 8.11159   2
   2  -9   1 38.2537 6.08717   1
   2  -9   1 36.6921 10.0463   2
   2   9   1 28.5937 4.73674   1
  -3  -9  -1 188.571 12.8113   1
  -3  -9  -1 164.313 18.9745   2
   3   9   1 169.408 14.0766   1
  -4  -9  -1 0.08211 5.68650   2
  -4  -9  -1 9.34732 3.04650   1
  -4   9  -1 1.14915 4.54007   2
  -5  -9  -1 174.957 13.4346   1
  -5   9  -1 172.165 17.1746   2
  -6  -9  -1 301.100 26.2204   2
  -6  -9  -1 289.823 19.5444   1
  -6   9  -1 223.610 21.9301   2
  -6   9  -1 244.337 22.2564   1
  -7  -9  -1 225.651 18.0899   1
  -7   9  -1 235.407 21.3724   1
  -7   9  -1 237.851 20.4162   2
  -8  -9  -1 0.13206 4.72013   1
  -8   9  -1 12.2332 6.31516   1
  -8   9  -1 -0.3970 4.66979   2
   8   9   1 3.07961 5.98952   2
  -8   9  -1 10.4380 9.27091   2
  -9  -9  -1 41.3031 9.20914   1
  -9   9  -1 45.6580 8.19414   2
  -9   9  -1 25.6928 8.37782   2
   9   9   1 32.5235 10.7839   2
  -9   9  -1 34.4614 10.2645   1
 -10  -9  -1 28.9956 8.68373   1
 -10   9  -1 16.9336 8.17297   1
  10   9   1 19.3326 7.85153   2
 -11  -9  -1 14.4863 7.28759   1
 -11   9  -1 12.2383 9.19483   1
  11   9   1 24.0994 8.98378   2
 -12  -9  -1 16.1803 8.04374   1
 -12   9  -1 -0.8017 7.30528   1
  12   9   1 0.78534 9.63834   2
 -13  -9  -1 4.53488 8.83299   1
 -13   9  -1 -1.5833 8.68445   1
 -14  -9  -1 4.05804 9.48812   1
 -13  10   1 -2.0306 8.14862   1
 -12 -10   1 -1.7268 6.46559   1
 -12  10   1 25.2431 10.7032   1
  12  10  -1 17.1416 10.7421   2
 -11  10   1 -5.4865 5.98487   1
  11  10  -1 38.0309 10.7090   2
 -10  10   1 43.7946 7.77733   2
 -10  10   1 50.1819 11.6888   1
  10  10  -1 33.4689 11.0822   2
  -9 -10   1 58.9232 9.89159   1
  -9  10   1 55.4779 8.94958   2
   9  10  -1 45.0362 11.5658   2
  -9  10   1 52.6057 12.8113   1
  -8 -10   1 6.45491 5.04308   1
  -8  10   1 -2.5210 4.91278   1
  -8  10   1 12.4545 6.43928   2
   8  10  -1 13.1463 7.99282   2
  -7 -10   1 14.5140 4.91054   1
   7  10  -1 1.66289 6.21958   2
  -7  10   1 4.56962 5.21123   2
  -7  10   1 0.02433 5.51600   1
  -6 -10   1 12.2637 3.98192   1
   6  10  -1 1.50597 6.68904   2
  -6  10   1 -5.2888 4.45537   1
  -6  10   1 1.40124 5.65333   2
  -5 -10   1 373.707 25.9347   1
  -5  10   1 396.765 29.8856   1
   5  10  -1 410.081 33.6689   2
   4 -10  -1 80.8176 13.6078   2
  -4 -10   1 66.9289 7.28368   1
  -4  10   1 81.3889 12.3817   1
  -3 -10   1 45.2223 11.2976   2
   3 -10  -1 28.9608 9.99096   2
  -3 -10   1 37.5962 5.43048   1
  -2 -10   1 28.0411 4.70687   1
  -2 -10   1 25.8613 9.11155   2
   2 -10  -1 25.4751 9.36217   2
   2 -10  -1 27.6086 5.28652   1
   1 -10  -1 -3.3790 5.80758   2
   1 -10  -1 8.91899 3.20872   1
   0 -10  -1 2.90948 2.75124   1
   0 -10  -1 -2.8061 4.42483   2
   0 -10   1 6.12518 2.48806   1
   0 -10   1 7.00250 5.65306   2
   0  10   1 4.42937 2.25484   1
   1 -10   1 222.252 21.8162   2
   1 -10   1 222.825 14.8238   1
  -1 -10  -1 193.149 13.7600   1
   1  10   1 167.653 13.5356   1
  -2 -10  -1 107.274 17.2224   2
  -2 -10  -1 77.5492 7.33038   1
   2 -10   1 82.5636 8.57577   1
   3 -10   1 7.48418 3.64301   1
  -3 -10  -1 0.25357 2.07173   1
  -3 -10  -1 -6.3303 3.94337   2
  -4 -10  -1 8.68583 7.17191   2
  -4 -10  -1 10.8396 3.56302   1
  -4  10  -1 10.5241 7.48085   2
  -5 -10  -1 7.16555 3.51455   1
  -5 -10  -1 3.65763 6.22570   2
  -5  10  -1 7.52820 5.28288   1
  -5  10  -1 8.60266 5.21379   2
  -6 -10  -1 11.6550 7.64773   2
  -6  10  -1 9.73096 6.48215   1
  -6  10  -1 8.59375 6.00218   2
  -7 -10  -1 34.1028 6.49222   1
  -7  10  -1 8.62791 5.92965   2
  -7  10  -1 6.60950 6.20537   1
   7  10   1 18.3496 7.65851   2
  -8 -10  -1 15.2655 5.71145   1
   8  10   1 1.17018 6.96877   2
  -8  10  -1 18.7116 7.23748   1
  -8  10  -1 11.6768 6.83621   2
  -9 -10  -1 12.4048 5.55475   1
  -9  10  -1 19.3413 5.58538   2
   9  10   1 1.96302 6.27960   2
 -10 -10  -1 58.6720 11.3539   1
 -10  10  -1 49.0843 8.80270   2
 -10  10  -1 59.3909 13.7517   1
  10  10   1 65.1152 13.8006   2
 -11 -10  -1 7.89821 6.84503   1
  11  10   1 30.9608 10.1081   2
 -11  10  -1 9.12030 8.28251   1
 -12 -10  -1 30.8704 8.86248   1
 -12  10  -1 29.0441 11.5627   1
  12  10   1 36.7220 12.7175   2
 -13 -10  -1 20.0269 8.83145   1
 -13  10  -1 4.95289 9.61568   1
 -14 -10  -1 -1.9085 8.22994   1
 -13 -11   1 14.5589 9.44802   1
 -13  11   1 -6.3073 10.4137   1
 -12 -11   1 23.0761 8.08865   1
  12  11  -1 10.8747 11.7828   2
 -11 -11   1 2.99698 6.48368   1
 -11  11   1 17.5995 9.54105   1
  11  11  -1 2.06472 9.12732   2
 -10 -11   1 46.2049 9.85771   1
 -10  11   1 23.4583 9.08207   1
  10  11  -1 53.2522 14.0612   2
  -9 -11   1 29.2306 7.14343   1
  -9  11   1 25.4163 7.46022   2
  -9  11   1 10.3809 8.37395   1
   9  11  -1 9.00490 8.54546   2
  -8 -11   1 0.79974 4.18747   1
   8  11  -1 8.77084 8.54923   2
  -8  11   1 0.01728 6.13371   1
  -8  11   1 3.55354 6.53738   2
  -7 -11   1 16.9902 5.85447   1
   7  11  -1 31.1176 8.65869   2
  -7  11   1 12.1581 6.48090   2
  -7  11   1 18.4608 7.21487   1
  -6 -11   1 148.957 12.6316   1
   6  11  -1 136.688 21.1172   2
  -6  11   1 107.746 15.9052   1
  -5 -11   1 10.9756 4.21900   1
   5  11  -1 12.9483 7.83259   2
  -5  11   1 7.90858 6.99327   2
  -5  11   1 18.1678 6.15469   1
  -4 -11   1 15.5971 4.31220   1
  -4  11   1 29.7111 8.04281   1
   3 -11  -1 -3.1214 2.84499   1
  -3 -11   1 -2.1118 2.55797   1
   3 -11  -1 12.9358 7.34049   2
   2 -11  -1 48.5325 12.2896   2
   2 -11  -1 38.0803 6.59475   1
  -2 -11   1 36.1958 11.4154   2
  -2 -11   1 44.8183 6.17767   1
  -1 -11   1 90.7560 16.4391   2
  -1 -11   1 68.9741 7.41683   1
   1 -11  -1 92.2687 15.7999   2
   0 -11  -1 2.13668 2.61265   1
   0 -11   1 4.60952 5.84228   2
   0 -11  -1 -13.978 4.28834   2
   0 -11   1 3.12700 2.61717   1
  -1 -11  -1 215.252 14.8243   1
   1 -11   1 185.790 15.0837   1
  -1 -11  -1 225.480 22.9305   2
   2 -11   1 49.5165 7.34554   1
  -2 -11  -1 54.4463 13.3955   2
  -2 -11  -1 54.0632 6.48456   1
   3 -11   1 71.1405 9.75396   1
  -3 -11  -1 105.793 18.0317   2
  -3 -11  -1 68.3985 7.19676   1
  -3  11  -1 54.8836 12.1940   2
  -4 -11  -1 119.440 19.3794   2
  -4 -11  -1 143.475 10.9057   1
  -4  11  -1 105.631 16.8821   2
  -5 -11  -1 58.3482 13.1693   2
  -5 -11  -1 59.7652 7.55319   1
  -5  11  -1 74.4587 12.9400   1
  -5  11  -1 38.5488 10.3390   2
  -6 -11  -1 243.814 17.6907   1
  -6  11  -1 214.577 21.5783   1
  -7 -11  -1 83.1635 11.3078   1
  -7  11  -1 108.726 15.8216   2
  -7  11  -1 89.2956 14.9845   1
   7  11   1 121.431 18.3030   2
  -8 -11  -1 21.4205 6.05691   1
  -8  11  -1 25.8678 8.05902   2
  -8  11  -1 21.6814 8.63624   1
   8  11   1 27.3571 10.5952   2
  -9 -11  -1 6.18655 6.13165   1
  -9  11  -1 8.55895 6.13249   1
   9  11   1 -2.6781 6.90642   2
  -9  11  -1 9.25155 6.00562   2
 -10 -11  -1 4.94875 6.55179   1
  10  11   1 8.99334 9.83161   2
 -10  11  -1 -2.8563 7.79935   1
 -11 -11  -1 20.3185 8.03584   1
  11  11   1 25.8547 10.8825   2
 -11  11  -1 17.9929 9.23088   1
 -12 -11  -1 29.8284 8.69928   1
  12  11   1 28.4716 11.8700   2
 -12  11  -1 -4.2352 9.38718   1
 -13 -11  -1 18.5953 9.44925   1
 -13 -12   1 50.3919 12.1184   1
 -12 -12   1 3.42358 7.29150   1
 -12  12   1 27.6032 10.8932   1
  12  12  -1 14.6888 14.4566   2
 -11 -12   1 -7.0957 5.52984   1
 -11  12   1 -6.5379 8.41986   1
 -10 -12   1 26.2238 7.82490   1
 -10  12   1 5.24623 6.68779   1
  10  12  -1 27.7806 10.7218   2
  -9 -12   1 19.4771 7.06377   1
   9  12  -1 24.2555 11.8319   2
  -9  12   1 6.13190 6.98386   1
  -8 -12   1 13.5147 5.36872   1
  -8  12   1 6.99457 7.35407   1
  -8  12   1 17.3722 7.66167   2
   8  12  -1 13.3988 9.58854   2
  -7 -12   1 -0.2470 4.02859   1
   7  12  -1 8.69094 7.99143   2
  -7  12   1 2.29790 5.90530   1
  -7  12   1 8.71643 6.60143   2
  -6 -12   1 139.039 13.0806   1
   6  12  -1 162.096 23.7286   2
  -6  12   1 165.681 17.2757   1
  -6  12   1 141.799 17.9942   2
  -5 -12   1 28.5439 5.39382   1
  -5  12   1 13.9669 6.93499   2
  -5  12   1 27.4332 7.92337   1
   5  12  -1 23.6158 9.95748   2
   4  12  -1 269.260 27.5280   2
  -4  12   1 256.163 22.3792   1
   3 -12  -1 72.2031 14.4663   2
   3 -12  -1 81.6405 9.41210   1
  -3 -12   1 82.2860 8.41429   1
   2 -12  -1 200.790 22.9349   2
  -2 -12   1 219.814 15.0913   1
   2 -12  -1 177.013 15.4881   1
   1 -12  -1 19.5503 4.24665   1
  -1 -12   1 7.87849 3.23696   1
   1 -12  -1 0.99147 5.29093   2
   0 -12  -1 76.1409 7.98614   1
   0 -12  -1 81.3565 16.9186   2
  -1 -12  -1 201.040 22.2584   2
   1 -12   1 184.871 14.5510   1
  -1 -12  -1 168.714 13.4189   1
   2 -12   1 80.2751 8.54307   1
  -2  12  -1 53.6061 12.8388   2
   3 -12   1 23.9083 6.41475   1
  -3 -12  -1 38.8852 5.67743   1
  -3 -12  -1 47.6819 13.4374   2
  -3  12  -1 35.1355 11.3533   2
  -4 -12  -1 20.4877 10.0758   2
  -4 -12  -1 36.6750 5.96281   1
  -4  12  -1 45.9874 11.6489   2
  -5 -12  -1 117.033 12.9408   1
  -5  12  -1 137.798 16.7431   2
  -5  12  -1 149.757 15.9860   1
  -6 -12  -1 40.8117 6.36454   1
  -6  12  -1 1.54044 5.29183   1
  -6  12  -1 2.28592 6.80253   2
  -7 -12  -1 1.21813 3.76226   1
   7  12   1 8.76188 7.73324   2
  -7  12  -1 5.67384 6.88417   2
  -7  12  -1 3.04480 7.17187   1
  -8 -12  -1 2.28637 4.48036   1
   8  12   1 11.9842 9.41290   2
  -8  12  -1 -1.7215 11.6889   1
  -8  12  -1 13.4874 6.98875   2
  -9 -12  -1 45.5099 9.10540   1
   9  12   1 31.2602 11.8613   2
  -9  12  -1 33.2951 11.4818   1
  10  12   1 5.18908 8.50921   2
 -10  12  -1 12.9375 9.02957   1
 -11 -12  -1 74.3218 12.7187   1
 -11  12  -1 77.2311 16.1560   1
 -12 -12  -1 4.00187 8.13663   1
  12  12   1 32.3141 14.5799   2
 -12  12  -1 16.9950 11.8829   1
 -13 -12  -1 39.3913 12.2239   1
  12  13  -1 28.5998 16.3771   2
 -12  13   1 31.4423 12.7331   1
 -11 -13   1 8.56563 7.64832   1
 -11  13   1 18.8344 12.3616   1
  11  13  -1 26.0502 14.3086   2
 -10 -13   1 40.6418 8.77735   1
  10  13  -1 53.1486 15.4677   2
 -10  13   1 37.7738 13.0270   1
  -9 -13   1 -1.2212 5.47338   1
  -9  13   1 16.8326 9.59657   1
   9  13  -1 13.1853 9.31762   2
  -9  13   1 19.1543 7.30880   2
  -8 -13   1 185.778 14.8261   1
  -8  13   1 137.241 17.4445   2
  -8  13   1 94.7865 17.4449   1
  -7 -13   1 9.54436 4.33895   1
  -7  13   1 -0.9415 6.21257   1
   7  13  -1 16.9619 9.79967   2
  -7  13   1 8.35632 6.14158   2
  -6 -13   1 133.509 12.6534   1
  -6  13   1 143.797 21.2877   2
  -6  13   1 165.584 17.6379   1
   6  13  -1 147.682 23.6163   2
  -5 -13   1 45.3707 7.46857   1
   5  13  -1 48.9894 13.8593   2
  -5  13   1 36.9705 11.0716   2
  -5  13   1 69.1547 12.0505   1
  -4 -13   1 16.4963 4.89599   1
  -4  13   1 33.9780 10.0782   2
   4  13  -1 12.6175 8.91377   2
  -4  13   1 21.7938 7.26717   1
  -3 -13   1 90.3075 9.21667   1
   3 -13  -1 75.7945 10.9313   1
   3  13  -1 103.977 18.7827   2
   2 -13  -1 6.18229 7.96200   2
   2 -13  -1 7.92876 4.45240   1
  -2 -13   1 18.8858 4.67011   1
   1 -13  -1 165.419 15.0738   1
   1 -13  -1 267.793 25.4891   2
  -1 -13   1 193.802 14.9999   1
   0 -13  -1 125.479 10.6578   1
   0 -13  -1 111.809 20.6473   2
   0 -13   1 103.960 10.3781   1
  -1 -13  -1 1.19806 8.28624   2
  -1 -13  -1 4.28088 3.67919   1
  -1  13  -1 -8.6734 5.24578   2
  -2 -13  -1 67.3376 14.9686   2
   2 -13   1 39.7735 7.13294   1
  -2 -13  -1 53.2661 6.84799   1
  -2  13  -1 23.4491 9.15829   2
   3 -13   1 29.1769 6.44783   1
  -3 -13  -1 15.4097 4.52140   1
  -3 -13  -1 15.4165 8.72151   2
  -3  13  -1 20.1680 9.49591   2
  -4 -13  -1 174.950 26.9442   2
  -4  13  -1 164.576 20.0356   2
  -5 -13  -1 74.3298 9.03061   1
  -5  13  -1 73.1334 14.7159   2
  -5  13  -1 84.1108 13.9081   1
  -6 -13  -1 19.4744 5.22901   1
   6  13   1 39.1763 13.0577   2
  -6  13  -1 37.6524 9.35534   1
  -6  13  -1 21.5149 9.52546   2
  -7 -13  -1 11.4435 4.56404   1
   7  13   1 12.3978 9.14707   2
  -7  13  -1 6.19846 6.66845   1
  -7  13  -1 11.4756 6.77142   2
  -8 -13  -1 8.15379 5.66277   1
  -8  13  -1 12.8832 7.15278   1
  -8  13  -1 21.4023 8.16786   2
  -9 -13  -1 4.58914 5.45944   1
  -9  13  -1 20.8253 7.72216   2
  -9  13  -1 11.0213 9.04507   1
   9  13   1 13.9803 10.0706   2
 -10 -13  -1 13.5804 6.43270   1
 -10  13  -1 18.9236 10.7598   1
  10  13   1 23.4217 11.0006   2
 -11 -13  -1 24.4487 8.12729   1
  11  13   1 19.4395 13.6381   2
 -12 -13  -1 7.84825 8.60282   1
  12  13   1 21.9506 17.9281   2
 -12  13  -1 20.2849 13.0465   1
 -12 -14   1 11.6026 9.18367   1
 -11 -14   1 -15.893 6.52492   1
 -11  14   1 14.8174 11.4738   1
  11  14  -1 7.74997 13.7570   2
 -10 -14   1 3.52748 6.35293   1
 -10  14   1 -7.0292 9.10787   1
  10  14  -1 12.4599 12.1538   2
  -9 -14   1 46.3554 9.18968   1
  -9  14   1 35.9193 11.2629   1
   9  14  -1 33.9884 13.1943   2
  -9  14   1 85.5830 14.2979   2
  -8 -14   1 0.49923 4.97399   1
   8  14  -1 6.44920 9.53739   2
  -8  14   1 11.4026 7.75984   1
  -8  14   1 15.0861 7.60391   2
  -7 -14   1 11.9974 5.41345   1
   7  14  -1 19.2283 10.4377   2
  -7  14   1 24.8773 9.44113   2
  -7  14   1 19.2600 8.87540   1
  -6 -14   1 9.78271 5.08609   1
  -6  14   1 30.5385 10.0811   2
   6  14  -1 26.3447 11.5651   2
  -6  14   1 21.3012 9.32309   1
  -5 -14   1 16.2497 5.24578   1
   5  14  -1 22.3711 18.0760   2
  -5  14   1 21.0614 7.89930   2
  -5  14   1 10.9430 7.23317   1
  -4 -14   1 148.273 13.0562   1
   4  14  -1 160.358 25.6055   2
  -4  14   1 152.557 17.3391   1
  -4  14   1 172.840 20.3539   2
  -3 -14   1 158.466 13.0064   1
   3 -14  -1 144.772 14.3340   1
   3  14  -1 163.273 25.1810   2
  -3  14   1 164.259 20.3974   2
   2 -14  -1 -4.3040 3.78125   1
  -2 -14   1 7.41811 4.43239   1
   2  14  -1 3.68801 7.35849   2
  -1 -14   1 48.6643 7.76437   1
   1  14  -1 77.2794 17.4741   2
   0 -14   1 31.9499 6.53618   1
   0 -14  -1 23.4093 11.6181   2
   0 -14  -1 27.7188 5.82099   1
   0  14  -1 44.2867 13.6583   2
  -1 -14  -1 19.7953 5.00846   1
   1 -14   1 27.2014 6.17775   1
  -1 -14  -1 11.0550 9.50890   2
  -1  14  -1 18.2922 9.70909   2
  -2 -14  -1 108.038 9.86031   1
  -2 -14  -1 132.909 21.9964   2
   2 -14   1 86.5998 11.6919   1
  -2  14  -1 74.2469 17.6248   2
  -3 -14  -1 9.84158 3.70628   1
   3 -14   1 6.72006 4.85237   1
  -3  14  -1 13.4123 8.14750   2
  -4  14  -1 37.0229 11.4927   2
  -5 -14  -1 10.8649 4.23769   1
   5  14   1 5.22189 16.2819   2
  -5  14  -1 3.79014 6.52835   1
  -5  14  -1 20.5049 8.27801   2
  -6 -14  -1 24.8170 5.83750   1
  -6  14  -1 25.5585 10.1611   1
  -6  14  -1 31.0230 10.8727   2
   6  14   1 4.41366 9.15620   2
  -7 -14  -1 -1.2112 4.16949   1
  -7  14  -1 19.1732 7.90422   2
   7  14   1 0.09131 8.32130   2
  -7  14  -1 3.69686 8.88418   1
  -8 -14  -1 122.535 12.6375   1
  -8  14  -1 127.337 20.4602   1
   8  14   1 97.4890 19.7071   2
  -8  14  -1 142.363 17.5412   2
  -9 -14  -1 17.9415 6.72218   1
  -9  14  -1 10.9702 7.58611   2
   9  14   1 15.3630 11.3274   2
  -9  14  -1 7.76952 9.09476   1
 -10 -14  -1 102.178 13.5773   1
 -10  14  -1 83.8202 17.1863   1
  10  14   1 124.666 21.4586   2
 -11 -14  -1 14.6121 8.48646   1
  11  14   1 14.3338 14.2868   2
 -11  14  -1 16.2703 12.4504   1
 -12 -14  -1 -0.1780 9.47817   1
 -11 -15   1 52.9480 18.0742   1
  11  15  -1 72.8967 19.6109   2
 -11  15   1 31.6355 12.8915   1
 -10 -15   1 13.3723 7.47331   1
 -10  15   1 5.63533 16.0834   1
  10  15  -1 28.3344 14.6944   2
  -9 -15   1 113.513 14.6003   1
  -9  15   1 132.867 20.9159   1
   9  15  -1 140.758 25.0076   2
  -9  15   1 126.750 18.9611   2
  -8 -15   1 18.8352 6.43785   1
   8  15  -1 21.5065 10.6779   2
  -8  15   1 16.3985 10.0791   2
  -8  15   1 20.0809 9.53341   1
  -7 -15   1 64.0459 10.0574   1
  -7  15   1 78.0254 16.2650   2
  -7  15   1 57.1010 13.3222   1
   7  15  -1 84.5552 17.1714   2
  -6 -15   1 47.4557 8.02277   1
   6  15  -1 37.9324 12.8470   2
  -6  15   1 20.4714 10.2631   2
  -6  15   1 18.4676 8.51161   1
  -5 -15   1 3.48807 4.62058   1
  -5  15   1 2.09481 6.61479   1
  -5  15   1 0.94990 7.24817   2
   5  15  -1 1.46151 8.01064   2
  -4 -15   1 79.3393 9.97995   1
   4  15  -1 79.9398 17.0161   2
  -4  15   1 69.7726 13.0989   1
  -4  15   1 59.8788 15.1231   2
  -3 -15   1 5.61417 4.33952   1
   3  15  -1 -0.1054 7.77968   2
  -3  15   1 -9.7218 7.26447   2
  -2 -15   1 91.7488 10.0530   1
   2 -15  -1 95.7997 12.4106   1
   2  15  -1 102.019 21.0538   2
  -2  15   1 123.879 21.4023   2
   1 -15  -1 1.73729 3.84702   1
  -1 -15   1 2.36941 3.78901   1
   0 -15  -1 26.7334 5.75902   1
   0 -15   1 6.78100 4.31298   1
   0  15  -1 9.40755 9.23980   2
   1 -15   1 4.90796 4.25905   1
  -1 -15  -1 2.74898 3.66908   1
  -1  15  -1 -5.1427 6.73925   2
   2 -15   1 14.4505 5.49752   1
  -2 -15  -1 45.0108 6.76007   1
  -2  15  -1 12.2751 9.82573   2
   3 -15   1 4.73104 4.88263   1
  -3 -15  -1 -3.1364 3.74014   1
  -3  15  -1 1.87544 8.56371   2
  -4 -15  -1 26.7530 5.81991   1
   4  15   1 42.7599 14.1718   2
  -4  15  -1 68.3422 12.1450   1
  -4  15  -1 50.6581 13.8885   2
  -5 -15  -1 98.7004 10.5747   1
  -5  15  -1 119.759 17.5282   1
   5  15   1 144.115 23.5860   2
  -5  15  -1 102.170 18.7467   2
  -6 -15  -1 0.20908 3.96622   1
  -6  15  -1 0.92978 7.51582   2
   6  15   1 2.00294 8.13006   2
  -7 -15  -1 52.6266 8.89669   1
  -7  15  -1 85.7115 14.9871   1
  -7  15  -1 63.2840 14.5134   2
  -8 -15  -1 67.0499 9.88140   1
  -8  15  -1 58.3953 13.9468   1
   8  15   1 45.4780 13.3472   2
  -8  15  -1 67.6556 14.4029   2
  -9 -15  -1 -2.0822 5.96327   1
  -9  15  -1 -7.9038 9.42335   1
  -9  15  -1 21.5455 10.0207   2
   9  15   1 11.1950 10.0071   2
 -10 -15  -1 17.8446 7.58730   1
 -10  15  -1 19.8049 11.7528   1
  10  15   1 27.9758 14.4316   2
  11  15   1 25.9055 15.9627   2
 -11  15  -1 13.7762 19.2404   1
 -10 -16   1 -14.996 6.49178   1
  10  16  -1 9.71516 15.7573   2
 -10  16   1 39.8211 13.4767   1
  -9 -16   1 4.87644 6.63547   1
  -9  16   1 -7.7994 8.15815   1
   9  16  -1 3.25565 12.5875   2
  -8 -16   1 2.66244 6.30104   1
  -8  16   1 20.0733 11.6708   2
  -8  16   1 -0.6924 9.30327   1
   8  16  -1 11.3359 12.3074   2
  -7  16   1 -9.6692 7.05669   1
   7  16  -1 21.8935 11.9084   2
  -7  16   1 8.05886 8.82147   2
  -6 -16   1 24.8694 7.22209   1
  -6  16   1 21.2975 8.81036   1
   6  16  -1 41.6522 13.9370   2
  -6  16   1 23.0286 9.82821   2
  -5 -16   1 85.7270 11.2997   1
  -5  16   1 82.1269 17.4673   2
  -5  16   1 73.8398 14.2678   1
   5  16  -1 109.495 21.7765   2
  -4 -16   1 9.51117 5.53842   1
  -4  16   1 25.2762 9.54630   2
  -4  16   1 8.58122 6.82877   1
   4  16  -1 13.6117 10.9651   2
  -3 -16   1 90.6648 10.7611   1
  -3  16   1 107.023 20.6783   2
   3  16  -1 116.033 22.8525   2
   2 -16  -1 4.88988 4.79174   1
  -2 -16   1 0.14288 4.41661   1
   2  16  -1 12.9104 9.55233   2
  -2  16   1 20.2616 10.5339   2
   1 -16  -1 38.4454 7.58691   1
  -1 -16   1 53.1398 8.35579   1
  -1  16   1 44.3604 14.3116   2
   1  16  -1 30.9862 13.6135   2
   0 -16   1 12.4775 4.54047   1
   0 -16  -1 16.5150 5.92196   1
   0  16   1 6.92927 9.50433   2
   0  16  -1 25.9252 11.7764   2
   1 -16   1 68.9274 10.1388   1
  -1 -16  -1 70.3599 9.84721   1
  -1  16  -1 102.022 20.3974   2
   1  16   1 62.9783 17.6226   2
   2 -16   1 -0.1810 4.48809   1
  -2 -16  -1 2.76730 3.89546   1
  -2  16  -1 3.02596 8.00345   2
   2  16   1 -8.2450 7.71404   2
   3 -16   1 0.76046 4.73483   1
  -3 -16  -1 4.26098 4.14884   1
   3  16   1 8.01079 9.93082   2
  -3  16  -1 12.8965 9.90998   2
  -4 -16  -1 4.16531 4.37694   1
   4  16   1 17.7669 11.2920   2
  -4  16  -1 14.4909 8.13612   2
  -4  16  -1 9.87373 7.11410   1
  -5 -16  -1 99.6021 11.0685   1
  -5  16  -1 113.578 20.4864   2
   5  16   1 105.201 20.7682   2
  -5  16  -1 115.549 20.9162   1
  -6 -16  -1 8.35879 5.27012   1
  -6  16  -1 18.6229 8.64189   1
   6  16   1 10.2057 10.8336   2
  -6  16  -1 12.8482 8.83086   2
  -7 -16  -1 85.8477 11.5071   1
  -7  16  -1 92.2226 18.4959   2
   7  16   1 78.3262 18.2545   2
  -7  16  -1 72.4465 16.3679   1
  -8 -16  -1 10.3327 6.77068   1
  -8  16  -1 4.88740 10.3405   1
   8  16   1 36.2506 13.4210   2
  -8  16  -1 8.30827 10.1537   2
  -9 -16  -1 126.237 15.5430   1
  -9  16  -1 129.340 21.8514   1
   9  16   1 182.759 28.6867   2
 -10 -16  -1 -1.6524 7.89448   1
  10  16   1 -12.197 13.2209   2
 -10  16  -1 -10.353 11.5814   1
  -9 -17   1 52.6850 10.8953   1
   9  17  -1 50.2231 18.0788   2
  -9  17   1 52.6234 14.6744   1
  -8 -17   1 -2.8048 7.31866   1
   8  17  -1 25.6113 15.1437   2
  -8  17   1 22.1080 12.1106   2
  -8  17   1 -20.610 10.0738   1
  -7 -17   1 30.7824 8.18396   1
  -7  17   1 1.06101 8.42841   1
   7  17  -1 41.8953 13.8357   2
  -7  17   1 -4.6140 9.15425   2
  -6  17   1 -3.2165 8.72812   1
  -6  17   1 15.9202 9.66255   2
   6  17  -1 21.2811 11.4463   2
  -5 -17   1 67.5192 10.1851   1
   5  17  -1 73.1272 17.5332   2
  -5  17   1 29.7300 12.5024   2
  -5  17   1 63.1980 14.7591   1
  -4 -17   1 5.94388 5.64620   1
   4  17  -1 22.1206 13.5622   2
  -4  17   1 14.5703 9.62572   2
  -4  17   1 14.8335 8.73466   1
  -3 -17   1 16.0214 5.76845   1
  -3  17   1 8.61053 7.87892   1
  -3  17   1 14.3646 9.14828   2
   3  17  -1 12.7690 10.6599   2
  -2 -17   1 26.1453 6.81596   1
   2 -17  -1 12.0423 6.24765   1
  -2  17   1 51.8331 13.3290   2
   2  17  -1 18.4798 10.5621   2
  -1 -17   1 15.0948 5.65338   1
   1 -17  -1 -8.4157 5.00041   1
  -1  17   1 -5.3270 7.98474   2
   1  17  -1 3.17908 8.26783   2
   0 -17  -1 10.7309 5.45215   1
   0 -17   1 6.13241 4.96034   1
   0  17   1 17.4716 11.6104   2
   0  17  -1 19.1391 10.5681   2
  -1 -17  -1 14.2291 5.46244   1
   1 -17   1 4.47775 5.66172   1
  -1  17  -1 15.3172 9.82675   2
   1  17   1 21.7528 10.4309   2
  -2 -17  -1 -7.6426 4.19226   1
   2 -17   1 1.52479 4.95615   1
   2  17   1 2.98010 8.66133   2
  -2  17  -1 7.63450 8.37513   2
  -3 -17  -1 23.3294 5.95987   1
   3  17   1 30.6343 12.6900   2
  -3  17  -1 24.7573 10.7166   2
  -4 -17  -1 2.28868 5.44376   1
  -4  17  -1 7.27351 9.54403   2
   4  17   1 11.4068 12.5694   2
  -5 -17  -1 24.5949 7.16764   1
  -5  17  -1 45.7329 13.8410   2
  -5  17  -1 11.8972 8.09336   1
   5  17   1 53.0171 15.2145   2
  -6 -17  -1 4.44373 5.88609   1
  -6  17  -1 -1.8805 7.41873   1
  -6  17  -1 15.6008 10.1171   2
   6  17   1 1.36377 10.7429   2
  -7  17  -1 39.4070 12.0536   1
   7  17   1 27.9727 11.9399   2
  -7  17  -1 59.9479 14.9768   2
  -8  17  -1 31.5931 12.6808   2
  -8  17  -1 23.0424 12.2191   1
   8  17   1 12.7226 12.6240   2
  -9 -17  -1 40.7517 10.4162   1
  -9  17  -1 44.9726 15.1579   1
   9  17   1 52.8500 18.7366   2
  -8 -18   1 1.51312 8.94346   1
   8  18  -1 26.4782 23.1614   2
  -8  18   1 18.7385 11.7614   2
  -7 -18   1 10.1502 7.91017   1
   7  18  -1 19.7230 13.6666   2
  -7  18   1 -9.5989 10.1138   1
  -7  18   1 11.4982 11.5747   2
  -6 -18   1 -4.3690 6.46235   1
  -6  18   1 14.3770 11.0118   2
  -6  18   1 -16.970 8.22402   1
   6  18  -1 21.3674 13.4846   2
  -5  18   1 14.7184 8.14263   1
  -5  18   1 17.6472 10.5254   2
   5  18  -1 17.1573 21.2160   2
  -4 -18   1 54.9969 10.1338   1
  -4  18   1 56.5979 13.9389   1
   4  18  -1 71.9030 17.3767   2
  -4  18   1 62.6728 16.7787   2
  -3 -18   1 18.8265 7.63967   1
  -3  18   1 27.1784 10.8648   1
   3  18  -1 46.0222 14.7086   2
  -3  18   1 45.4217 13.4804   2
  -2 -18   1 91.3047 12.7019   1
   2  18  -1 117.027 23.9235   2
  -2  18   1 118.882 23.5317   2
   1 -18  -1 0.40446 5.94909   1
  -1 -18   1 6.87265 6.45941   1
   1  18  -1 13.7218 11.6064   2
  -1  18   1 16.6197 12.6865   2
   0 -18   1 90.9714 12.2220   1
   0 -18  -1 67.2645 11.1202   1
   0  18  -1 140.567 26.5576   2
   0  18   1 78.6052 21.6415   2
   1 -18   1 16.2370 7.21819   1
  -1 -18  -1 4.20343 5.64740   1
   1  18   1 -2.2694 9.10853   2
  -1  18  -1 36.1875 14.9458   2
   2 -18   1 15.5472 7.88486   1
  -2 -18  -1 35.1136 8.13051   1
  -2  18  -1 66.3475 16.8694   2
   2  18   1 59.3568 16.8494   2
  -3 -18  -1 14.0454 6.27343   1
   3  18   1 4.31708 10.0938   2
  -3  18  -1 5.68289 9.72283   2
  -4 -18  -1 21.3475 7.37199   1
   4  18   1 24.5247 13.4950   2
  -4  18  -1 29.9226 13.3071   2
  -4  18  -1 26.8894 10.3261   1
  -5 -18  -1 15.0868 7.65156   1
  -5  18  -1 9.57370 8.57129   1
  -5  18  -1 9.14889 10.8517   2
   6  18   1 19.8991 12.0115   2
  -6  18  -1 22.4499 9.50692   1
  -6  18  -1 22.5558 12.4157   2
   7  18   1 51.0502 17.1445   2
  -7  18  -1 9.25438 10.0850   1
  -7  18  -1 31.3789 12.9172   2
   8  18   1 70.0814 26.9689   2
  -8  18  -1 68.3402 18.6909   2
  -8  18  -1 17.7541 12.4398   1
  -7  19   1 8.35658 11.9833   1
  -7  19   1 29.1016 15.8745   2
  -6 -19   1 79.0511 15.5089   1
  -6  19   1 107.292 18.0140   1
  -5 -19   1 6.19863 7.89761   1
  -5  19   1 13.9585 9.92262   1
   5  19  -1 22.5319 14.6142   2
  -4 -19   1 -8.6663 7.34557   1
  -4  19   1 18.0874 18.7608   2
   4  19  -1 4.96536 12.3936   2
  -4  19   1 -0.9564 8.72128   1
  -3  19   1 3.31859 8.66308   1
  -3  19   1 20.2474 13.7072   2
   3  19  -1 15.9161 12.3612   2
  -2 -19   1 -2.4949 6.76635   1
  -2  19   1 14.9449 12.5430   2
   2  19  -1 24.4157 13.1809   2
   1 -19  -1 18.3615 8.17222   1
  -1 -19   1 3.07640 7.11788   1
   1  19  -1 13.4331 15.0633   2
  -1  19   1 7.75864 16.1704   2
   0 -19   1 -7.1182 6.69890   1
   0 -19  -1 6.72938 7.77313   1
  -1 -19  -1 15.2938 7.56433   1
   1  19   1 33.6619 19.9580   2
   2 -19   1 13.9049 7.61046   1
  -2 -19  -1 -0.4900 6.85845   1
  -2  19  -1 35.6585 19.5592   2
   2  19   1 15.0581 13.2065   2
  -3 -19  -1 50.2110 10.2156   1
  -3  19  -1 65.9396 21.8931   2
  -3  19  -1 45.3274 12.7746   1
   3  19   1 74.3881 19.3859   2
  -4 -19  -1 1.93649 7.98342   1
  -4  19  -1 24.3810 20.1933   2
   4  19   1 28.8151 15.2569   2
  -4  19  -1 -12.236 9.01067   1
  -5  19  -1 13.2639 10.8013   1
   5  19   1 18.5086 12.8211   2
  -6  19  -1 54.8460 15.0528   1
  -7  19  -1 4.48693 11.2363   1
  -7  19  -1 12.6241 12.6420   2
  -6  20   1 41.9260 20.5893   2
  -5  20   1 42.8406 15.7599   2
  -4  20   1 44.5809 15.0390   2
  -3  20   1 -1.4858 11.7944   2
  -2 -20   1 2.08508 9.43110   1
  -2  20   1 25.1341 13.4562   2
   2  20  -1 8.55814 19.7031   2
  -1 -20   1 9.94427 8.36329   1
  -1  20   1 18.9674 11.3083   2
   1  20  -1 31.2531 18.4609   2
   0 -20   1 8.35312 8.80979   1
   0  20  -1 15.4636 12.3803   2
   0  20   1 22.3951 14.0429   2
   1 -20   1 -7.6746 7.99785   1
  -1  20  -1 46.4195 16.0202   2
   1  20   1 13.8188 13.9538   2
  -2  20  -1 36.5931 13.7024   2
  -3  20  -1 -9.7259 9.99378   1
  -3  20  -1 13.1083 13.8851   2
  -4  20  -1 -3.1430 10.3324   1
  -4  20  -1 19.7664 14.2644   2
  -5  20  -1 32.4485 14.2977   2
  -5  20  -1 2.57582 10.9999   1
  -6  20  -1 59.6310 26.5828   2
  -6  20  -1 41.4618 15.2196   1
 -15   0   2 34.2851 10.9743   1
 -14   0   2 248.083 26.4910   1
 -13   0   2 77.2674 15.2785   1
 -12   0   2 119.226 18.5982   1
 -11   0   2 92.9787 16.4989   1
 -10   0   2 57.4881 11.9655   1
  -9   0   2 4.94268 5.07816   1
  -8   0   2 95.3415 13.5740   1
  -7   0   2 163.155 15.6124   1
  -6   0   2 287.247 22.1156   1
  -5   0   2 3.27320 3.72188   1
   5   0  -2 -2.4853 3.10291   1
  -4   0   2 63.2707 7.28894   1
   4   0  -2 64.2578 4.98179   2
  -3   0   2 6.32774 3.38858   1
   3   0  -2 7.92491 2.87024   1
   3   0  -2 8.30690 2.07562   2
   2   0  -2 9999.99 579.745   2
   1   0  -2 15.0061 2.04929   1
  -1   0   2 15.3013 2.02913   1
   1   0  -2 17.6201 2.25844   2
  -1   0  -2 248.710 14.4872   1
  -1   0  -2 215.310 14.6776   2
  -2   0  -2 276.580 18.7676   1
  -2   0  -2 290.906 17.8228   2
   2   0   2 303.814 18.8587   1
  -3   0  -2 3.28971 1.31049   2
  -3   0  -2 3.03453 2.52380   1
   3   0   2 1.98886 1.80127   2
   3   0   2 -2.9565 1.87469   1
  -4   0  -2 21.7876 2.72753   2
   4   0   2 29.6949 6.43712   1
  -4   0  -2 26.4256 5.60624   1
  -5   0  -2 526.640 35.7807   1
   5   0   2 544.946 35.9453   1
  -6   0  -2 99.6414 10.9023   1
  -7   0  -2 23.5083 7.35096   1
  -8   0  -2 212.311 19.4985   1
  -9   0  -2 56.7301 11.7787   1
 -10   0  -2 383.106 31.4071   1
 -11   0  -2 157.794 21.2518   1
 -12   0  -2 94.7539 16.5080   1
 -13   0  -2 25.1213 9.45145   1
 -14   0  -2 75.4708 16.6791   1
 -15   0  -2 63.2438 15.4064   1
 -15  -1   2 5.29481 9.67558   1
 -15   1   2 4.90128 9.74265   1
 -14  -1   2 105.828 18.8315   1
 -14   1   2 124.365 20.1095   1
 -13  -1   2 -0.1288 6.70842   1
 -13   1   2 7.58791 8.60948   1
 -12  -1   2 45.8262 12.6020   1
 -12   1   2 56.2060 13.2161   1
 -11  -1   2 3.52529 6.71188   1
 -11   1   2 10.2916 6.91684   1
 -10  -1   2 11.1010 7.03040   1
 -10   1   2 24.3140 8.52664   1
  -9  -1   2 207.580 19.4060   1
  -9   1   2 181.849 18.4116   1
  -8  -1   2 100.069 13.7685   1
  -8   1   2 57.7838 11.2060   1
  -7  -1   2 103.290 11.8207   1
  -7   1   2 113.505 15.0254   1
  -6  -1   2 42.9285 7.67871   1
   6   1  -2 46.7950 5.02574   2
   6   1  -2 53.1044 4.79093   2
  -6   1   2 39.5714 8.11600   1
  -5  -1   2 0.76566 3.74955   1
   5  -1  -2 7.20815 3.66910   1
   5   1  -2 3.85570 2.07093   2
   5   1  -2 -1.8185 2.31509   2
  -5   1   2 6.33490 4.00008   1
   5   1  -2 0.98585 2.90457   1
  -4  -1   2 369.413 25.4057   1
   4   1  -2 371.639 23.5721   2
  -4   1   2 329.930 25.2735   1
   4   1  -2 381.865 23.7048   2
   4   1  -2 473.236 31.3054   1
   3  -1  -2 341.525 22.9634   1
   3  -1  -2 354.857 20.8109   2
  -3  -1   2 340.425 22.6598   1
   3   1  -2 336.511 22.7435   1
  -3   1   2 349.216 20.9682   2
   3   1  -2 339.674 21.7017   2
  -3   1   2 357.397 23.0739   1
   3   1  -2 333.847 21.7539   2
  -2  -1   2 302.048 19.2361   2
   2  -1  -2 305.749 18.6198   2
   2  -1  -2 262.936 19.3938   1
  -2  -1   2 338.469 19.5674   1
  -2   1   2 315.685 19.0316   2
  -2   1   2 299.953 19.6953   1
   2   1  -2 298.109 19.3242   2
   2   1  -2 302.895 19.4661   1
   1  -1  -2 30.9763 3.05033   2
   1  -1  -2 30.7774 3.01056   1
  -1  -1   2 35.4070 2.82025   1
  -1  -1   2 35.1489 3.44393   2
   1   1  -2 30.8201 2.74679   1
  -1   1   2 26.8618 2.88039   1
   1   1  -2 29.2174 3.50235   2
  -1   1   2 27.4667 2.92458   2
   0  -1  -2 1330.63 80.2282   2
   0   1  -2 1400.43 80.4287   2
   1  -1   2 294.074 18.4442   2
  -1  -1  -2 281.092 18.0230   1
   1  -1   2 310.252 18.0966   1
  -1  -1  -2 303.126 18.6129   2
  -1   1  -2 334.777 18.1484   1
  -1   1  -2 282.294 18.3854   2
   1   1   2 279.914 18.0247   1
   1   1   2 290.029 18.5539   2
  -2  -1  -2 372.519 23.2001   2
   2  -1   2 366.246 23.0119   2
  -2  -1  -2 356.710 23.4217   1
   2   1   2 342.704 23.3562   1
  -2   1  -2 429.027 23.9782   1
  -2   1  -2 366.178 22.7497   2
   2   1   2 385.233 23.2271   2
   3  -1   2 171.502 11.8625   1
  -3  -1  -2 139.090 10.2488   2
  -3  -1  -2 150.498 11.4733   1
   3   1   2 151.383 10.3382   2
   3   1   2 144.884 11.4164   1
  -3   1  -2 146.252 9.58129   2
  -3   1  -2 139.535 11.3932   1
  -4  -1  -2 3287.25 191.107   2
   4  -1   2 3457.08 194.925   1
  -4  -1  -2 2922.67 192.716   1
   4   1   2 3366.26 193.269   1
   4   1   2 3262.96 191.090   2
  -4   1  -2 3341.95 193.429   1
  -5  -1  -2 1276.66 73.4872   2
  -5  -1  -2 1157.99 75.9819   1
   5  -1   2 1329.10 76.8211   1
   5   1   2 1264.69 73.3835   2
  -5   1  -2 1229.38 76.4602   1
   5   1   2 1140.39 75.9639   1
  -6  -1  -2 371.671 26.8495   1
  -6   1  -2 349.621 26.9434   1
   6   1   2 378.986 23.2239   2
  -7  -1  -2 108.593 13.9930   1
  -7   1  -2 107.784 12.1750   1
  -8  -1  -2 15.3007 5.68769   1
  -8   1  -2 8.85575 4.67523   1
  -9  -1  -2 31.7645 8.19093   1
  -9   1  -2 34.1648 8.66498   1
 -10  -1  -2 19.6658 7.20984   1
 -10   1  -2 17.4484 8.62764   1
 -11  -1  -2 3.25600 6.66392   1
 -11   1  -2 1.16001 4.91579   1
 -12  -1  -2 6.28469 6.60556   1
 -12   1  -2 -9.4741 4.23159   1
 -13  -1  -2 40.2189 12.3336   1
 -13   1  -2 31.7891 10.3139   1
 -14  -1  -2 120.588 19.5833   1
 -14   1  -2 90.4023 18.4464   1
 -15  -1  -2 35.7320 13.2141   1
 -15   1  -2 39.4685 13.4988   1
 -15  -2   2 164.094 23.9499   1
 -15   2   2 137.393 32.1217   1
 -14  -2   2 20.2155 9.77761   1
 -14   2   2 5.01576 15.0623   1
 -13  -2   2 124.830 20.2313   1
 -13   2   2 167.589 23.5155   1
 -12  -2   2 23.4161 9.04824   1
 -12   2   2 30.7643 10.6116   1
 -11  -2   2 88.5344 14.8891   1
 -11   2   2 54.0338 11.8272   1
 -10  -2   2 0.84164 5.71189   1
 -10   2   2 2.63180 5.15714   1
  -9  -2   2 156.290 16.5361   1
  -9   2   2 164.459 17.1266   1
  -8  -2   2 128.517 14.5242   1
   8   2  -2 123.509 9.68956   2
   8   2  -2 145.289 10.3938   2
  -8   2   2 119.252 13.8080   1
  -7  -2   2 344.705 25.6851   1
  -7   2   2 350.015 26.1914   1
   7   2  -2 327.930 22.0687   2
   7   2  -2 335.678 22.2996   2
  -6  -2   2 7.12779 4.52850   1
   6   2  -2 9.33867 3.25688   2
  -6   2   2 9.72759 4.43555   1
   6   2  -2 7.92577 3.08659   2
   5  -2  -2 106.902 13.3595   1
  -5  -2   2 102.916 10.0330   1
   5   2  -2 95.7932 8.77366   2
  -5   2   2 87.9236 9.96119   1
   5   2  -2 88.4662 8.17495   2
   5   2  -2 92.8278 9.84036   1
   4  -2  -2 192.574 12.2855   2
   4  -2  -2 163.708 14.5011   1
  -4  -2   2 201.053 14.7719   1
   4   2  -2 190.114 13.7066   2
  -4   2   2 198.301 12.3052   2
   4   2  -2 180.293 14.4632   1
   4   2  -2 186.662 13.8290   2
  -4   2   2 189.303 15.1580   1
   3  -2  -2 235.775 16.3423   1
   3  -2  -2 222.106 14.6713   2
  -3   2   2 197.238 16.6016   1
   3   2  -2 230.848 15.9063   1
   3   2  -2 225.526 15.8452   2
   3   2  -2 240.748 15.9013   2
  -3   2   2 230.988 14.6765   2
  -2  -2   2 84.0436 6.33398   1
   2  -2  -2 81.6346 6.46697   2
   2  -2  -2 64.2425 6.30101   1
  -2   2   2 79.5722 6.89504   1
   2   2  -2 84.1543 6.44038   1
  -2   2   2 74.5818 6.25293   2
   2   2  -2 65.3459 6.90530   2
   2   2  -2 74.4527 6.95071   2
  -1  -2   2 1429.27 76.4738   1
   1  -2  -2 1312.83 77.4544   2
  -1   2   2 1264.15 77.2954   2
   1   2  -2 1314.15 77.9482   2
   1   2  -2 1207.21 77.7147   2
   1   2  -2 1367.96 76.5046   1
  -1   2   2 1232.98 76.6936   1
   0  -2   2 107.008 8.88090   2
   0  -2  -2 107.073 7.02579   1
   0  -2   2 123.475 7.47800   1
   0  -2  -2 113.396 8.79500   2
   0   2  -2 110.760 8.98572   2
   0   2   2 126.797 7.02518   1
   0   2  -2 121.378 7.40965   1
  -1  -2  -2 3465.65 198.220   2
   1  -2   2 3419.65 198.008   2
  -1  -2  -2 3172.22 196.622   1
   1  -2   2 3656.07 197.075   1
   1   2   2 3517.27 198.243   2
  -1   2  -2 3361.75 197.976   2
   1   2   2 3120.48 196.731   1
  -2  -2  -2 37.3333 4.78558   2
  -2  -2  -2 40.6821 4.73222   1
   2  -2   2 40.7452 4.20468   1
  -2   2  -2 35.5871 4.48092   2
   2   2   2 39.1136 4.73025   2
   2   2   2 44.1252 4.46061   1
  -2   2  -2 40.9119 4.12977   1
  -3  -2  -2 254.940 19.0620   1
  -3  -2  -2 285.610 19.2421   2
  -3   2  -2 284.732 19.0635   1
  -3   2  -2 291.033 18.3475   2
  -3   2  -2 281.752 18.2397   2
   3   2   2 307.288 19.3551   2
  -3   2  -2 322.217 20.1211   1
   3   2   2 281.070 19.3713   1
  -4  -2  -2 51.2739 5.80495   2
   4  -2   2 55.5530 7.33456   1
  -4  -2  -2 46.2506 7.03418   1
  -4   2  -2 50.8468 7.29128   1
  -4   2  -2 48.8781 4.41727   2
   4   2   2 54.8425 6.05956   2
  -4   2  -2 44.0622 4.65480   2
   4   2   2 52.4514 7.23530   1
  -5  -2  -2 211.713 15.2760   2
  -5  -2  -2 202.492 16.6430   1
   5   2   2 214.040 16.9323   1
  -5   2  -2 204.136 17.2271   1
   5   2   2 213.667 14.9806   2
  -6  -2  -2 7.15603 4.24672   1
  -6  -2  -2 11.2948 3.40811   2
  -6   2  -2 16.0895 5.12376   1
   6   2   2 12.7849 3.49542   2
  -7  -2  -2 371.412 27.5120   1
   7   2   2 357.538 23.7720   2
   7   2   2 378.300 24.0132   2
  -7   2  -2 348.373 27.6573   1
  -8  -2  -2 34.6656 8.30207   1
  -8   2  -2 22.1543 7.43344   1
   8   2   2 35.1509 5.00329   2
   8   2   2 34.6973 4.79468   2
  -9  -2  -2 322.122 25.9298   1
  -9   2  -2 298.896 26.0360   1
 -10  -2  -2 0.33076 3.94984   1
 -10   2  -2 0.69308 5.49411   1
 -11  -2  -2 355.985 30.0871   1
 -11   2  -2 353.150 30.9752   1
 -12  -2  -2 0.19816 6.36853   1
 -12   2  -2 12.0216 6.94660   1
 -13  -2  -2 22.4623 9.75819   1
 -13   2  -2 29.2030 9.97789   1
 -14  -2  -2 11.3530 9.62744   1
 -15  -2  -2 23.7095 9.54917   1
 -15   2  -2 9.29810 15.5926   1
 -15  -3   2 15.7752 12.4932   1
 -14  -3   2 11.0734 9.59414   1
 -13  -3   2 185.417 23.9435   1
 -13   3   2 149.398 22.2625   1
 -12  -3   2 2.24048 6.72090   1
 -12   3   2 1.25234 5.56733   1
 -11  -3   2 24.0896 7.68531   1
 -10  -3   2 0.82273 5.76969   1
 -10   3   2 5.60629 6.14413   1
  -9  -3   2 48.4255 10.0072   1
   9   3  -2 47.9580 6.72449   2
  -9   3   2 37.3516 9.81025   1
   9   3  -2 43.9059 6.37068   2
  -8  -3   2 564.931 36.5321   1
   8   3  -2 508.264 32.6652   2
   8   3  -2 477.094 32.2034   2
  -8   3   2 461.747 36.1428   1
  -7  -3   2 31.9643 7.18485   1
   7   3  -2 36.2042 6.47538   2
  -7   3   2 22.5451 6.66968   1
   7   3  -2 35.9542 6.14195   2
  -6  -3   2 132.302 12.5461   1
   6   3  -2 132.051 11.0649   2
  -6   3   2 111.300 12.0598   1
   6   3  -2 129.591 11.4743   2
  -5  -3   2 346.479 24.1417   1
   5  -3  -2 368.140 21.6475   2
  -5   3   2 351.577 21.3999   2
   5   3  -2 331.769 23.2100   2
  -5   3   2 299.531 24.2611   1
   5   3  -2 319.811 23.5237   2
   4  -3  -2 438.763 26.0458   2
  -4  -3   2 434.412 27.3140   1
   4  -3  -2 396.755 27.6642   1
  -4   3   2 418.275 25.6516   2
  -4   3   2 347.462 27.3279   1
   4   3  -2 411.306 27.3627   1
   4   3  -2 395.069 27.3889   2
   4   3  -2 408.067 27.1883   2
  -3  -3   2 172.598 11.5041   1
   3  -3  -2 140.834 11.6458   1
   3  -3  -2 159.790 11.3094   2
   3   3  -2 136.784 12.0742   2
  -3   3   2 148.022 12.0505   1
   3   3  -2 146.513 11.3083   1
   3   3  -2 145.292 12.0100   2
  -3   3   2 152.938 11.0074   2
  -2  -3   2 57.4338 4.84722   1
   2  -3  -2 42.0320 5.32156   2
  -2   3   2 39.7785 5.00279   2
   2   3  -2 53.0159 7.04620   2
  -2   3   2 51.1183 4.70856   1
   2   3  -2 52.4829 6.23426   2
   2   3  -2 53.1015 4.89686   1
  -2   3   2 50.4457 5.30092   1
   1  -3  -2 -0.4033 1.16835   1
   1  -3  -2 1.12746 2.48069   2
  -1  -3   2 -0.4013 1.13492   1
   1   3  -2 1.51400 1.32494   1
  -1   3   2 -0.3874 1.03363   1
   1   3  -2 -2.3749 2.26708   2
  -1   3   2 -0.2997 1.96205   2
   0  -3   2 32.9087 2.98937   1
   0  -3  -2 29.3729 4.84863   2
   0  -3  -2 31.7337 2.58224   1
   0   3  -2 31.7490 5.44281   2
   0   3  -2 32.2367 3.00173   1
   0   3  -2 29.7802 5.13353   2
   0   3   2 39.0067 2.59055   1
   0   3   2 30.4753 5.19478   2
   1  -3   2 90.1341 6.40659   1
  -1  -3  -2 80.2465 8.18325   2
  -1  -3  -2 97.2628 5.83056   1
   1   3   2 76.5877 5.89299   1
  -1   3  -2 74.0485 7.86464   2
  -1   3  -2 94.6471 6.27640   1
   1   3   2 92.8157 8.23873   2
  -1   3  -2 78.3040 7.68219   2
  -2  -3  -2 3.39869 2.68365   2
   2  -3   2 8.19230 2.47633   1
  -2  -3  -2 11.3935 2.26625   1
  -2   3  -2 6.11724 2.98938   2
   2   3   2 10.4198 2.36990   1
   2   3   2 6.67928 3.24387   2
  -2   3  -2 15.5314 2.84620   1
  -2   3  -2 8.91077 2.79172   2
  -3  -3  -2 13.4536 3.42254   1
  -3  -3  -2 9.26793 3.61484   2
   3   3   2 8.88858 3.37530   2
  -3   3  -2 9.51089 3.01740   2
  -3   3  -2 6.68411 2.44234   2
  -3   3  -2 8.90032 3.64041   1
  -3   3  -2 12.5237 3.20570   1
   3   3   2 5.49361 2.82524   1
  -4  -3  -2 89.7516 9.04659   1
  -4  -3  -2 96.6692 9.38395   2
  -4   3  -2 92.1570 10.0343   1
   4   3   2 101.578 9.22388   2
   4   3   2 84.2253 9.08359   1
  -4   3  -2 106.497 9.00038   1
  -4   3  -2 105.484 7.87758   2
  -4   3  -2 90.7483 8.12252   2
  -5  -3  -2 128.815 11.7407   1
  -5  -3  -2 125.342 11.2518   2
  -5   3  -2 136.215 9.19692   2
  -5   3  -2 128.976 12.2012   1
   5   3   2 108.804 11.0627   1
  -5   3  -2 122.754 9.35256   2
   5   3   2 122.693 10.8651   2
  -6  -3  -2 16.1426 4.82824   2
  -6  -3  -2 19.3756 4.89226   1
  -6   3  -2 16.5656 5.92432   1
   6   3   2 13.8829 4.00427   2
  -7  -3  -2 4.39119 4.53040   1
  -7   3  -2 0.52188 3.37547   1
   7   3   2 4.10828 3.58086   2
  -8  -3  -2 122.615 13.2503   1
  -8   3  -2 105.167 14.6475   1
   8   3   2 99.7581 9.74028   2
   8   3   2 115.472 10.1582   2
  -9  -3  -2 12.0728 6.84607   1
   9   3   2 15.4406 4.47308   2
  -9   3  -2 14.3259 6.96122   1
   9   3   2 22.1861 5.06990   2
 -10  -3  -2 49.8655 12.1303   1
 -10   3  -2 36.1297 10.5379   1
 -11  -3  -2 -2.1405 5.92332   1
 -12  -3  -2 17.1559 7.35021   1
 -12   3  -2 4.80069 8.00212   1
 -13  -3  -2 16.6936 8.35019   1
 -13   3  -2 7.95304 8.68954   1
 -14  -3  -2 23.4461 10.2221   1
 -15  -3  -2 17.8177 10.1964   1
 -15  -4   2 25.8164 17.7778   1
 -14   4   2 9.01100 10.1176   1
 -13  -4   2 12.7682 8.20553   1
 -13   4   2 -7.7684 5.56473   1
 -12  -4   2 5.61231 8.24727   1
 -12   4   2 13.2855 7.27184   1
 -11  -4   2 44.2860 11.3421   1
 -11   4   2 54.3968 14.1571   1
 -10  -4   2 12.3917 6.74882   1
  10   4  -2 3.83687 4.85969   2
 -10   4   2 2.32441 5.26058   1
  -9  -4   2 27.6772 7.98145   1
   9   4  -2 41.6564 7.20288   2
   9   4  -2 28.0988 6.38774   2
  -9   4   2 33.9701 9.22469   1
  -8  -4   2 1247.31 73.7015   1
   8   4  -2 1135.56 71.0695   2
   8   4  -2 1092.41 75.5217   2
  -8   4   2 1094.96 74.1142   1
  -7  -4   2 21.4703 6.46603   1
  -7   4   2 22.4706 7.61101   1
   7   4  -2 19.6520 8.06445   2
   7   4  -2 26.0578 6.39502   2
  -6  -4   2 589.607 38.6380   1
  -6   4   2 562.873 35.5946   2
  -6   4   2 526.469 39.3831   1
   6   4  -2 596.552 38.4178   2
  -6   4   2 590.779 35.8253   2
   6   4  -2 616.615 38.9548   2
  -5  -4   2 12.8168 4.29904   1
   5  -4  -2 12.8582 3.48498   2
   5   4  -2 18.0022 5.49379   2
   5   4  -2 15.2398 4.73208   2
  -5   4   2 23.1475 3.85994   2
  -5   4   2 19.6112 5.44970   1
  -4  -4   2 222.701 15.1155   1
   4  -4  -2 192.107 14.7283   2
   4   4  -2 183.251 15.8913   2
  -4   4   2 193.551 14.2974   2
  -4   4   2 198.680 15.9785   1
   4   4  -2 190.553 15.5972   2
   4   4  -2 195.393 15.0879   1
   3  -4  -2 29.4398 5.65721   2
  -3  -4   2 30.8365 4.74627   1
  -3   4   2 30.1305 4.99839   2
   3   4  -2 21.2397 5.25054   2
  -3   4   2 22.6791 5.11585   1
  -3   4   2 31.8281 4.75370   1
   3   4  -2 21.5257 4.42085   1
   2  -4  -2 6.77436 3.22678   2
  -2  -4   2 5.89072 2.03535   1
  -2   4   2 8.95930 2.34810   1
   2   4  -2 5.42953 2.18159   1
  -2   4   2 3.51463 2.37742   1
   2   4  -2 2.46884 3.54476   2
  -2   4   2 4.31847 2.96352   2
  -1  -4   2 146.523 12.3134   2
   1  -4  -2 114.623 8.84865   1
  -1  -4   2 141.023 8.89039   1
   1  -4  -2 131.944 11.3558   2
   1   4  -2 122.006 11.3492   2
  -1   4   2 116.088 10.6778   2
   1   4  -2 139.877 8.99557   1
  -1   4   2 144.946 8.79068   1
   0  -4   2 82.5555 5.99258   1
   0  -4  -2 82.6713 5.59982   1
   0  -4  -2 82.7967 8.64274   2
   0   4  -2 74.2432 8.05121   2
   0   4   2 85.7818 5.52188   1
   0   4   2 79.2434 8.18308   2
   0   4  -2 85.4482 5.90757   1
  -1  -4  -2 26.7224 6.05506   2
   1  -4   2 27.7724 3.42523   1
  -1  -4  -2 39.3042 2.96518   1
   1   4   2 30.3614 2.97538   1
   1   4   2 35.5307 6.33852   2
  -1   4  -2 33.7942 3.24623   1
  -1   4  -2 43.2325 6.61369   2
   2  -4   2 395.633 25.2082   1
  -2  -4  -2 369.062 28.1674   2
  -2  -4  -2 453.004 24.6361   1
   2   4   2 387.853 27.0109   2
  -2   4  -2 467.364 25.2240   1
   2   4   2 343.275 24.6492   1
  -2   4  -2 363.750 26.4232   2
  -2   4  -2 404.624 26.6583   2
  -3  -4  -2 10.7508 4.95806   2
  -3  -4  -2 15.7371 3.56401   1
  -3   4  -2 23.7986 4.63459   1
   3   4   2 10.7339 3.32500   1
   3   4   2 12.7257 4.42289   2
  -3   4  -2 10.5819 3.68383   2
  -3   4  -2 12.1935 3.22762   2
  -4  -4  -2 211.285 16.2532   2
  -4  -4  -2 170.071 14.1612   1
  -4   4  -2 201.571 14.1991   2
   4   4   2 194.814 15.6003   2
  -4   4  -2 185.446 14.4466   2
  -4   4  -2 200.377 15.8906   1
  -4   4  -2 183.929 14.3361   1
  -5  -4  -2 -0.0762 3.83938   2
  -5  -4  -2 1.71131 3.45603   1
  -5   4  -2 -1.0422 2.46837   2
  -5   4  -2 0.79978 1.99505   2
   5   4   2 0.77926 3.19410   2
   5   4   2 0.71254 2.63607   1
  -5   4  -2 5.00419 3.91682   1
  -6  -4  -2 0.78432 3.58973   1
  -6  -4  -2 5.45130 3.84130   2
  -6   4  -2 3.40677 3.03851   1
  -6   4  -2 3.33618 2.30692   2
   6   4   2 0.09014 3.62038   2
  -6   4  -2 2.66594 2.30220   2
  -7  -4  -2 8.24835 4.64477   1
  -7  -4  -2 -0.5115 3.58179   2
  -7   4  -2 -0.2520 3.88177   1
  -8  -4  -2 11.3471 6.01155   1
  -8   4  -2 9.83728 5.89085   1
   8   4   2 8.16455 5.63667   2
  -9  -4  -2 209.073 17.9498   1
  -9   4  -2 165.616 17.5994   1
   9   4   2 163.026 14.4033   2
   9   4   2 153.530 14.1939   2
 -10  -4  -2 81.5958 12.8902   1
 -10   4  -2 58.9781 13.0756   1
  10   4   2 54.9716 8.53571   2
 -11  -4  -2 7.20967 6.48860   1
 -11   4  -2 3.14564 5.42521   1
 -12  -4  -2 129.086 18.5950   1
 -12   4  -2 84.6766 16.3486   1
 -13  -4  -2 2.76556 7.85371   1
 -13   4  -2 1.84848 6.83380   1
 -14  -4  -2 13.1052 10.0484   1
 -14   4  -2 13.9217 9.92585   1
 -15  -4  -2 16.6330 10.1429   1
 -14  -5   2 36.9451 21.3306   1
 -14   5   2 55.7592 13.5515   1
 -13  -5   2 16.2263 8.35500   1
 -13   5   2 -6.6742 6.15421   1
 -12  -5   2 54.3338 12.0585   1
 -12   5   2 32.5028 10.6331   1
  11   5  -2 28.7060 6.79353   2
 -11   5   2 23.5527 9.96526   1
 -10  -5   2 1.01723 5.83403   1
  10   5  -2 13.6880 6.11032   2
  10   5  -2 9.95690 5.44247   2
 -10   5   2 4.05941 6.56843   1
  -9  -5   2 27.3238 8.26097   1
  -9   5   2 51.4242 10.9351   1
   9   5  -2 43.7605 8.64904   2
   9   5  -2 52.2928 9.26941   2
  -8  -5   2 33.5105 8.54177   1
   8   5  -2 32.1979 7.91729   2
  -8   5   2 22.2501 8.21035   1
   8   5  -2 33.2153 8.27959   2
  -7  -5   2 104.701 14.1348   1
  -7   5   2 98.4693 8.03956   2
   7   5  -2 86.5563 12.4175   2
   7   5  -2 97.8883 11.1315   2
  -7   5   2 82.3147 12.9957   1
  -7   5   2 93.3432 8.25144   2
  -6  -5   2 12.4956 4.50754   1
   6   5  -2 8.28515 4.63122   2
  -6   5   2 12.1515 3.89804   2
   6   5  -2 21.1672 6.57339   2
  -6   5   2 24.7831 6.33951   1
   5  -5  -2 102.406 9.97506   2
  -5  -5   2 108.832 9.92768   1
  -5   5   2 98.3938 9.24733   2
   5   5  -2 100.414 10.6081   2
   5   5  -2 104.373 11.5670   2
  -5   5   2 96.8306 10.8617   1
   4  -5  -2 36.7099 7.40154   2
  -4  -5   2 51.1171 6.39106   1
  -4   5   2 47.4566 6.92356   2
   4   5  -2 42.5143 6.69733   1
   4   5  -2 39.8308 8.23141   2
  -4   5   2 52.5953 7.11577   1
   4   5  -2 44.0523 8.36282   2
  -4   5   2 41.8087 7.61418   1
  -3  -5   2 32.8292 4.50796   1
   3  -5  -2 24.6335 6.43128   2
  -3   5   2 32.2343 6.13347   2
   3   5  -2 29.4911 7.05651   2
  -3   5   2 49.0141 7.33688   1
  -3   5   2 35.3734 5.44440   1
   3   5  -2 28.0793 5.13280   1
   2  -5  -2 1.67715 3.33939   2
  -2  -5   2 1.75399 1.79971   1
  -2  -5   2 6.98123 4.17938   2
  -2   5   2 -1.5082 2.69204   2
  -2   5   2 -1.2343 1.64111   1
   2   5  -2 -3.4286 1.44931   1
  -1  -5   2 0.38830 3.84942   2
   1  -5  -2 -3.8372 2.77600   2
   1  -5  -2 2.97620 1.74277   1
  -1  -5   2 2.28117 1.75053   1
  -1   5   2 3.52992 1.44381   1
   1   5  -2 3.32960 1.61346   1
  -1   5   2 1.28556 3.20925   2
   1   5  -2 3.17128 3.61072   2
   0  -5   2 0.92034 1.50480   1
   0  -5   2 0.15551 3.19353   2
   0  -5  -2 3.29344 1.34152   1
   0  -5  -2 -1.0965 2.91824   2
   0   5  -2 0.34400 2.83409   2
   0   5   2 -2.3802 2.94026   2
   0   5   2 2.14983 1.12983   1
   0   5  -2 3.83696 1.52072   1
  -1  -5  -2 40.8173 3.41517   1
  -1  -5  -2 35.5257 7.06360   2
   1  -5   2 38.4208 3.93823   1
  -1   5  -2 43.9768 7.33351   2
   1   5   2 43.6700 7.58124   2
  -1   5  -2 38.6184 3.83390   1
   1   5   2 37.2269 3.44664   1
   2  -5   2 0.03685 1.82347   1
  -2  -5  -2 2.20372 1.80274   1
  -2  -5  -2 0.36522 3.84832   2
  -2   5  -2 1.40283 2.01747   1
  -2   5  -2 -0.7679 2.83529   2
  -2   5  -2 3.74139 3.55361   2
   2   5   2 6.62494 2.19011   1
   2   5   2 -1.6126 5.47689   2
  -3  -5  -2 28.6149 7.50287   2
   3  -5   2 34.8137 5.55672   1
  -3  -5  -2 45.9253 5.30772   1
   3   5   2 28.3380 7.06477   2
  -3   5  -2 34.8340 5.66886   1
  -3   5  -2 20.6562 5.99592   2
   3   5   2 41.4214 5.57668   1
  -3   5  -2 32.2179 5.99760   2
  -4  -5  -2 13.1798 4.18852   1
  -4  -5  -2 0.95627 4.42683   2
  -4   5  -2 6.84186 4.41704   1
   4   5   2 4.77315 3.02825   1
   4   5   2 1.76740 4.17271   2
  -4   5  -2 7.45670 6.49573   2
  -4   5  -2 6.29483 3.17393   2
  -5  -5  -2 89.6807 12.5988   2
  -5  -5  -2 87.9862 8.89317   1
   5   5   2 91.5994 10.1210   2
  -5   5  -2 93.3285 10.3666   1
  -5   5  -2 92.7375 9.22995   2
  -5   5  -2 85.1800 8.49312   2
   5   5   2 72.2115 10.6808   1
  -6  -5  -2 -0.7360 4.11988   2
  -6  -5  -2 4.32707 4.06680   1
  -6   5  -2 4.64724 2.83308   2
  -6   5  -2 3.73251 3.37595   2
   6   5   2 4.06249 4.28461   2
  -6   5  -2 2.51633 3.64196   1
  -7  -5  -2 109.000 11.9462   1
  -7  -5  -2 121.451 12.9057   2
  -7   5  -2 120.732 9.56911   2
  -7   5  -2 111.299 9.07182   2
   7   5   2 105.861 11.9199   2
  -7   5  -2 106.484 12.5899   1
  -8  -5  -2 54.6043 9.82028   1
   8   5   2 51.9602 9.51234   2
  -8   5  -2 56.5233 10.4429   1
   8   5   2 46.3089 9.54007   2
  -9  -5  -2 -0.9964 5.20229   1
  -9   5  -2 7.28145 6.45415   1
   9   5   2 8.91225 5.42060   2
   9   5   2 -2.1939 4.38358   2
 -10  -5  -2 58.2748 11.2932   1
  10   5   2 41.5180 8.28150   2
 -10   5  -2 35.9971 9.20183   1
  10   5   2 26.1604 7.46678   2
 -11  -5  -2 126.393 18.2035   1
 -11   5  -2 122.492 19.0471   1
  11   5   2 140.089 13.2471   2
 -12  -5  -2 4.12954 6.84195   1
 -12   5  -2 -9.1096 4.72425   1
 -13  -5  -2 80.2998 15.1241   1
 -13   5  -2 31.6853 10.6982   1
 -14   5  -2 -0.9862 7.96426   1
 -15  -5  -2 33.9691 19.6405   1
 -14  -6   2 -4.4694 7.90760   1
 -14   6   2 3.30968 8.76079   1
 -13  -6   2 -9.3105 6.47841   1
 -13   6   2 2.10830 7.57670   1
 -12  -6   2 10.1982 7.39111   1
  12   6  -2 17.3560 8.30461   2
 -12   6   2 3.65710 6.89896   1
 -11  -6   2 76.5923 13.6041   1
 -11   6   2 35.9315 10.7073   1
  11   6  -2 80.5754 11.1877   2
 -10  -6   2 0.79642 6.38910   1
 -10   6   2 3.67647 5.24994   1
  10   6  -2 0.29744 4.86179   2
  -9  -6   2 94.3022 13.6778   1
   9   6  -2 96.5886 11.5915   2
  -9   6   2 92.7802 15.7093   1
  -8  -6   2 28.5540 7.86839   1
  -8   6   2 24.7665 4.16320   2
  -8   6   2 20.9678 4.41447   2
   8   6  -2 19.7459 7.25566   2
  -8   6   2 7.55916 4.60099   1
  -7  -6   2 41.5813 7.90055   1
  -7   6   2 39.3122 6.91880   2
   7   6  -2 43.7537 9.57663   2
  -7   6   2 37.7884 5.90286   2
  -7   6   2 42.7321 8.65034   1
  -6  -6   2 0.44528 3.94678   1
  -6   6   2 1.31465 3.33114   2
   6   6  -2 4.08649 4.91388   2
  -6   6   2 1.80806 3.55304   1
   5  -6  -2 0.91942 3.46115   2
  -5  -6   2 2.58816 3.37713   1
  -5   6   2 -1.6770 3.09987   2
   5   6  -2 0.88067 4.49843   2
  -5   6   2 0.79039 3.40073   1
   4  -6  -2 169.977 14.5856   2
  -4  -6   2 170.707 12.1912   1
  -4   6   2 148.296 13.3618   2
  -4   6   2 162.150 13.3603   1
   4   6  -2 132.958 14.1341   2
  -4   6   2 152.006 13.7412   1
   3  -6  -2 94.4983 13.0974   2
  -3  -6   2 99.6922 8.35195   1
   3   6  -2 96.5140 8.65122   1
  -3   6   2 108.211 10.1744   1
  -3   6   2 105.312 8.51980   1
  -3   6   2 97.4960 11.2450   2
   3   6  -2 100.806 11.5653   2
  -2  -6   2 848.393 50.1309   1
   2  -6  -2 849.075 54.0982   2
   2  -6  -2 728.259 50.4566   1
   2   6  -2 833.716 54.2381   2
  -2   6   2 833.937 53.3640   2
  -2   6   2 918.572 50.3625   1
   1  -6  -2 86.7803 10.8301   2
  -1  -6   2 64.9133 11.1908   2
  -1  -6   2 77.2706 6.38294   1
   1  -6  -2 69.7088 6.36083   1
  -1   6   2 76.5130 10.7517   2
  -1   6   2 90.8625 6.16578   1
   1   6  -2 80.9400 9.57761   2
   1   6  -2 77.3212 6.35219   1
   0  -6  -2 -0.9535 4.37320   2
   0  -6  -2 3.52505 1.77567   1
   0  -6   2 -4.2696 4.29602   2
   0  -6   2 4.52066 2.13141   1
   0   6   2 3.61869 1.55373   1
   0   6  -2 2.53066 1.69478   1
   0   6   2 -2.1743 3.45125   2
   0   6  -2 -3.4904 3.39194   2
   1  -6   2 263.067 17.2085   1
  -1  -6  -2 234.063 20.7151   2
  -1  -6  -2 273.251 16.3972   1
   1  -6   2 262.278 21.5484   2
   1   6   2 241.155 20.1467   2
  -1   6  -2 279.701 16.9965   1
  -1   6  -2 267.983 20.5354   2
   1   6   2 256.760 16.4867   1
  -2  -6  -2 330.791 19.0075   1
   2  -6   2 270.023 19.8506   1
  -2  -6  -2 291.323 23.5490   2
  -2   6  -2 309.021 22.6858   2
  -2   6  -2 336.727 19.6664   1
   2   6   2 263.977 19.1957   1
   2   6   2 306.590 23.3535   2
  -3  -6  -2 183.515 11.8358   1
   3  -6   2 157.003 12.7269   1
  -3  -6  -2 140.274 16.2114   2
   3   6   2 159.675 12.3869   1
   3   6   2 152.029 15.0840   2
  -3   6  -2 149.922 14.4120   2
  -3   6  -2 165.253 15.3207   2
  -3   6  -2 192.331 12.6271   1
  -4  -6  -2 40.5860 5.51249   1
  -4  -6  -2 23.0257 8.08397   2
  -4   6  -2 45.0292 8.02876   1
   4   6   2 33.4568 5.79999   1
  -4   6  -2 31.1633 6.53065   2
   4   6   2 41.4421 8.14869   2
  -4   6  -2 29.5442 6.81272   2
  -5  -6  -2 7.80791 6.30071   2
  -5  -6  -2 9.36883 4.28055   1
  -5   6  -2 9.82997 4.82999   1
  -5   6  -2 11.4251 4.66070   2
  -5   6  -2 8.34243 4.56063   2
  -6  -6  -2 37.2617 9.05440   2
  -6  -6  -2 46.2860 7.52829   1
  -6   6  -2 34.8212 8.19127   1
  -6   6  -2 38.4924 6.64671   2
  -6   6  -2 42.9571 7.05815   2
  -7  -6  -2 705.252 46.2128   1
  -7  -6  -2 761.975 48.6687   2
  -7   6  -2 692.214 44.3797   2
  -7   6  -2 676.337 43.9473   2
  -7   6  -2 690.298 48.4429   1
  -8  -6  -2 3.29389 5.32808   1
  -8   6  -2 3.85892 2.94500   2
  -8   6  -2 4.66657 2.99005   2
   8   6   2 2.67998 5.45471   2
  -8   6  -2 -1.0059 3.94717   1
  -9  -6  -2 18.6042 7.09544   1
   9   6   2 4.57987 4.65747   2
  -9   6  -2 -0.4929 5.03342   1
 -10  -6  -2 4.10884 4.85313   1
  10   6   2 3.69744 5.64648   2
 -10   6  -2 2.13021 4.69272   1
 -11  -6  -2 74.8672 13.4154   1
  11   6   2 58.6751 10.2764   2
 -11   6  -2 41.2679 9.91593   1
 -12  -6  -2 6.17346 7.89484   1
  12   6   2 28.9074 11.2333   2
 -12   6  -2 20.7508 7.64109   1
 -13  -6  -2 -9.6893 6.91187   1
 -13   6  -2 4.54917 8.93489   1
 -14   6  -2 -0.3060 8.71270   1
 -14  -7   2 98.0391 16.5776   1
 -14   7   2 43.7121 13.7231   1
 -13  -7   2 49.2045 12.1599   1
 -13   7   2 40.3342 12.6393   1
 -12  -7   2 86.8727 15.6483   1
  12   7  -2 90.3329 13.0904   2
 -12   7   2 101.410 17.8174   1
 -11  -7   2 4.25047 6.12449   1
 -11   7   2 1.19978 7.41547   1
  11   7  -2 12.8969 7.06477   2
 -10  -7   2 46.7414 9.66565   1
 -10   7   2 56.6945 12.6643   1
  10   7  -2 46.5410 9.87360   2
  -9  -7   2 43.4687 9.08198   1
   9   7  -2 20.7273 7.23391   2
  -9   7   2 35.3362 9.63907   1
  -8  -7   2 2.20898 4.89163   1
  -8   7   2 -7.8191 3.04331   2
   8   7  -2 5.35873 6.44476   2
  -8   7   2 0.52462 4.41980   1
  -7  -7   2 3.67260 4.01011   1
   7   7  -2 5.35992 5.21536   2
  -7   7   2 0.09841 4.37186   1
  -7   7   2 -0.3204 3.40683   2
  -7   7   2 -6.9056 3.44356   2
  -6  -7   2 24.5654 5.88752   1
   6   7  -2 24.9766 8.15860   2
  -6   7   2 21.6254 5.77066   2
  -6   7   2 28.3986 6.86041   1
   5  -7  -2 9.74828 5.37723   2
  -5  -7   2 8.10270 3.79438   1
   5   7  -2 -0.9450 5.19258   2
  -5   7   2 10.5531 4.50575   1
  -5   7   2 15.5909 5.21925   2
   4  -7  -2 59.8571 11.1794   2
  -4  -7   2 86.2954 7.74654   1
  -4   7   2 83.6118 9.38856   1
  -4   7   2 84.8899 11.8241   2
   3  -7  -2 349.041 27.3403   2
  -3  -7   2 354.481 23.2590   1
  -3   7   2 359.738 26.5931   2
  -3   7   2 393.025 25.6366   1
   3   7  -2 325.002 23.6350   1
  -3   7   2 394.976 23.7862   1
   2  -7  -2 26.2960 7.69491   2
  -2  -7   2 22.5074 3.77764   1
  -2  -7   2 14.2842 6.45037   2
   2  -7  -2 19.4798 3.94632   1
  -2   7   2 24.3310 6.89232   2
   2   7  -2 26.9815 4.24568   1
   1  -7  -2 182.874 17.8903   2
  -1  -7   2 201.412 13.4428   1
   1  -7  -2 190.892 13.5408   1
  -1  -7   2 176.515 18.8719   2
  -1   7   2 228.074 13.1427   1
  -1   7   2 192.187 17.2368   2
   1   7  -2 189.165 13.2844   1
   0  -7  -2 134.604 14.6518   2
   0  -7   2 145.214 10.2671   1
   0  -7  -2 140.442 10.3164   1
   0  -7   2 133.606 14.7217   2
   0   7   2 149.424 9.60692   1
   0   7  -2 131.059 9.78254   1
   1  -7   2 229.957 20.6621   2
  -1  -7  -2 235.232 21.0292   2
  -1  -7  -2 235.898 15.1713   1
   1  -7   2 221.124 15.4658   1
   1   7   2 225.393 14.7153   1
  -1   7  -2 205.244 18.6701   2
  -1   7  -2 235.870 15.0593   1
  -2  -7  -2 45.3152 9.14685   2
   2  -7   2 53.7671 6.89177   1
  -2  -7  -2 56.4966 5.06307   1
  -2   7  -2 55.2110 9.64845   2
  -2   7  -2 50.8935 5.28956   1
   2   7   2 56.7258 5.51333   1
   3  -7   2 7.91817 3.44870   1
  -3  -7  -2 13.4821 2.95769   1
  -3  -7  -2 2.57965 6.08451   2
  -3   7  -2 9.95112 4.98966   2
   3   7   2 11.2635 4.09783   1
  -3   7  -2 14.6823 5.48263   2
  -4  -7  -2 234.785 21.6928   2
  -4  -7  -2 265.711 17.0731   1
   4   7   2 233.871 17.8308   1
  -4   7  -2 271.042 20.5671   2
  -4   7  -2 218.545 19.2617   2
  -5  -7  -2 -2.9257 3.56073   2
  -5  -7  -2 2.09231 2.80916   1
  -5   7  -2 -1.7976 3.73741   2
  -5   7  -2 6.39121 4.01246   2
  -5   7  -2 3.77232 3.94214   1
  -6  -7  -2 12.2805 4.48284   1
  -6  -7  -2 -0.8817 4.97308   2
  -6   7  -2 12.9404 5.73260   1
  -6   7  -2 7.25497 4.60715   2
  -6   7  -2 6.55379 5.10493   2
  -7  -7  -2 35.8548 8.68473   2
  -7  -7  -2 21.9067 6.27018   1
  -7   7  -2 17.6645 6.67965   1
  -7   7  -2 22.0157 5.86847   2
  -7   7  -2 20.2244 5.53041   2
  -8  -7  -2 63.9549 10.5153   1
  -8   7  -2 61.8208 8.12412   2
   8   7   2 79.1259 13.3871   2
  -8   7  -2 62.9215 12.5322   1
  -9  -7  -2 5.37983 4.74267   1
   9   7   2 1.13757 5.13129   2
  -9   7  -2 4.16495 5.54619   1
 -10  -7  -2 35.9558 8.29840   1
  10   7   2 39.6665 9.42483   2
 -10   7  -2 22.7382 11.3666   1
  11   7   2 5.05113 6.12872   2
 -11   7  -2 -11.671 5.77218   1
 -12  -7  -2 108.246 17.4532   1
  12   7   2 133.408 15.4276   2
 -12   7  -2 99.9311 18.6566   1
 -13  -7  -2 3.89068 6.92645   1
 -13   7  -2 5.67955 9.54067   1
 -14  -7  -2 133.019 19.5206   1
 -14   7  -2 135.996 22.9093   1
 -14  -8   2 47.2818 11.6407   1
 -14   8   2 65.4123 25.8157   1
 -13  -8   2 17.0574 8.99276   1
 -12  -8   2 76.9694 13.8662   1
 -12   8   2 119.199 20.0951   1
  12   8  -2 109.725 15.6886   2
 -11  -8   2 11.8422 6.73421   1
 -11   8   2 1.13371 6.16874   1
 -10  -8   2 11.1174 6.76724   1
  -9  -8   2 65.2862 11.0758   1
  -9   8   2 48.8018 11.7340   1
   9   8  -2 46.8136 12.5438   2
  -9   8   2 32.5565 6.45039   2
  -8  -8   2 36.6923 8.04234   1
  -8   8   2 32.6219 7.10912   2
  -8   8   2 31.8478 8.12486   1
  -8   8   2 39.4469 7.53138   2
   8   8  -2 40.8787 10.5357   2
  -7  -8   2 67.3934 10.1738   1
  -7   8   2 58.1665 9.74567   2
  -7   8   2 53.1398 9.71862   1
  -7   8   2 53.4501 9.37523   2
   7   8  -2 56.9967 12.0387   2
  -6  -8   2 15.0954 4.63255   1
  -6   8   2 15.4907 6.60313   1
  -6   8   2 25.0677 6.78279   2
   6   8  -2 32.7793 8.52087   2
  -5  -8   2 6.28297 3.73183   1
   5  -8  -2 5.30169 4.80204   2
  -5   8   2 4.20299 4.66918   1
   5   8  -2 -1.8285 4.90667   2
   4  -8  -2 239.913 21.6561   2
  -4  -8   2 247.050 17.3873   1
  -4   8   2 261.156 19.9695   1
   3  -8  -2 125.046 16.9033   2
  -3  -8   2 162.076 10.8373   1
  -3   8   2 117.454 10.9874   1
   2  -8  -2 122.233 10.6494   1
  -2  -8   2 134.644 10.0829   1
  -2  -8   2 139.307 15.3891   2
   2  -8  -2 147.599 15.9824   2
   2   8  -2 127.170 10.3774   1
  -2   8   2 148.441 10.0626   1
  -1  -8   2 -1.8301 6.02481   2
   1  -8  -2 4.35932 2.14699   1
   1  -8  -2 -1.2639 5.23488   2
   0  -8  -2 14.0089 8.14879   2
   0  -8  -2 31.0873 4.13349   1
   0  -8   2 8.28030 8.23916   2
   0  -8   2 43.3125 4.71046   1
   0   8   2 31.1145 4.07690   1
   0   8  -2 40.5337 4.73323   1
  -1  -8  -2 155.318 17.5171   2
  -1  -8  -2 167.560 11.2413   1
   1  -8   2 171.765 12.2306   1
   1   8   2 165.114 11.3206   1
  -1   8  -2 156.717 11.4163   1
  -2  -8  -2 13.8097 2.90009   1
  -2  -8  -2 16.7569 7.48449   2
  -3  -8  -2 86.6937 15.0231   2
  -3  -8  -2 105.120 7.56337   1
   3  -8   2 87.8272 8.80798   1
  -3   8  -2 88.0182 12.8193   2
   3   8   2 77.3442 7.75982   1
  -4  -8  -2 -9.8762 3.63204   2
  -4  -8  -2 -0.7895 2.31543   1
   4   8   2 8.41894 3.70837   1
  -4   8  -2 4.16995 4.49847   2
  -5  -8  -2 36.3657 9.61691   2
  -5  -8  -2 46.0712 6.53441   1
  -5   8  -2 36.8195 8.56341   2
  -5   8  -2 32.5159 8.44257   1
  -6  -8  -2 141.763 11.2269   1
  -6  -8  -2 116.037 17.1506   2
  -6   8  -2 93.2539 11.8456   2
  -6   8  -2 109.432 12.3408   2
  -6   8  -2 104.887 15.0759   1
  -7  -8  -2 31.4539 8.25264   1
  -7  -8  -2 25.0856 8.54663   2
  -7   8  -2 28.1575 8.55532   1
  -7   8  -2 27.9385 7.48095   2
  -7   8  -2 32.4462 7.72850   2
  -8  -8  -2 300.213 22.7373   1
  -8   8  -2 281.964 21.7153   2
   8   8   2 327.108 26.9305   2
  -8   8  -2 275.440 21.8425   2
  -8   8  -2 295.060 26.0672   1
  -9  -8  -2 -4.2923 4.08152   1
  -9   8  -2 -1.7631 6.33625   1
  -9   8  -2 -10.461 3.30525   2
   9   8   2 -2.5184 7.02059   2
 -10  -8  -2 92.7000 13.3283   1
 -10   8  -2 79.0770 14.7988   1
 -11  -8  -2 14.0002 8.01544   1
 -11   8  -2 8.86449 6.78871   1
 -12  -8  -2 212.104 21.7671   1
 -12   8  -2 201.613 27.8592   1
  12   8   2 203.295 21.1642   2
 -13  -8  -2 7.01409 7.81281   1
 -13   8  -2 -5.7586 9.17593   1
 -14  -8  -2 12.2385 9.38476   1
 -14  -9   2 6.90575 8.10950   1
 -13  -9   2 72.5535 14.2239   1
 -13   9   2 42.8357 12.3162   1
 -12  -9   2 -4.1348 6.22332   1
 -12   9   2 -9.7386 5.44031   1
  12   9  -2 7.86944 9.87928   2
 -11  -9   2 167.168 17.4081   1
  11   9  -2 158.934 18.9222   2
 -11   9   2 144.097 21.5062   1
 -10  -9   2 44.9390 10.5377   1
 -10   9   2 54.8582 7.49398   2
  10   9  -2 37.3980 10.1852   2
 -10   9   2 57.7545 12.2079   1
  -9  -9   2 44.5965 9.08600   1
  -9   9   2 19.2658 7.86396   2
   9   9  -2 24.7445 9.65763   2
  -9   9   2 36.3994 7.12094   2
  -9   9   2 16.1902 8.02368   1
  -8  -9   2 79.5760 11.2334   1
  -8   9   2 85.6258 14.3513   1
  -8   9   2 72.4241 11.0959   2
   8   9  -2 72.7087 14.1151   2
  -7  -9   2 107.534 11.5047   1
  -7   9   2 120.135 13.2764   2
  -7   9   2 93.2912 14.6408   1
   7   9  -2 116.533 18.1285   2
  -6  -9   2 84.0369 9.09785   1
  -6   9   2 74.6003 12.2827   1
   6   9  -2 106.114 16.4928   2
  -5  -9   2 78.2532 8.08797   1
   5  -9  -2 65.1331 12.4514   2
  -5   9   2 72.2597 11.0359   1
  -4  -9   2 5.42837 3.22398   1
   4  -9  -2 7.32100 5.41550   2
  -4   9   2 6.32844 4.56294   1
   4   9  -2 13.0459 6.94045   2
  -3  -9   2 219.031 15.2781   1
   3  -9  -2 216.507 21.1158   2
   2  -9  -2 13.3602 7.09608   2
   2  -9  -2 21.4204 4.75292   1
  -2  -9   2 29.4555 4.43437   1
  -2   9   2 20.0068 3.57910   1
  -1  -9   2 401.170 26.0651   1
   1  -9  -2 378.404 26.1990   1
   1  -9  -2 449.587 33.0615   2
  -1  -9   2 445.867 33.7171   2
  -1   9   2 409.571 25.5215   1
   0  -9  -2 294.112 25.2576   2
   0  -9  -2 294.648 18.9486   1
   0  -9   2 286.479 19.2806   1
   0   9   2 281.190 18.4750   1
  -1  -9  -2 125.385 8.98127   1
  -1  -9  -2 105.750 15.8638   2
   1  -9   2 121.913 9.83490   1
   1   9   2 113.563 8.95391   1
  -2  -9  -2 2.66859 2.12345   1
  -2  -9  -2 -5.8074 3.46306   2
   2  -9   2 3.65323 2.84903   1
   2   9   2 -1.5321 1.81140   1
   3  -9   2 387.662 27.1256   1
  -3  -9  -2 427.417 32.9769   2
  -3  -9  -2 423.150 25.5217   1
   3   9   2 368.778 26.2560   1
  -3   9  -2 413.125 31.3828   2
  -4  -9  -2 -1.8732 5.92431   2
  -4  -9  -2 7.50370 2.55945   1
   4  -9   2 1.83871 3.67079   1
  -4   9  -2 -0.2666 4.33321   2
  -5  -9  -2 88.7185 9.01761   1
  -5  -9  -2 111.104 26.3405   2
  -5   9  -2 106.086 14.4091   1
  -5   9  -2 111.134 14.9653   2
  -6  -9  -2 451.214 28.4170   1
  -6  -9  -2 412.253 34.2319   2
  -6   9  -2 377.562 30.9038   2
  -6   9  -2 426.469 32.2762   1
  -7  -9  -2 6.32176 4.34895   1
  -7  -9  -2 1.76498 6.55438   2
  -7   9  -2 12.1046 5.93312   1
  -7   9  -2 7.61759 5.41708   2
  -8  -9  -2 2.22919 4.79997   1
   8   9   2 10.4939 7.01821   2
  -8   9  -2 7.85549 5.47331   2
  -8   9  -2 9.76888 6.17815   1
  -9  -9  -2 13.2290 6.58080   1
   9   9   2 16.8186 8.14274   2
  -9   9  -2 30.7267 10.0231   1
  -9   9  -2 23.9964 10.7411   2
  -9   9  -2 25.5702 6.64187   2
 -10  -9  -2 8.80916 6.17087   1
  10   9   2 16.5165 7.57034   2
 -10   9  -2 -4.3411 4.80277   1
 -11  -9  -2 115.609 16.9702   1
 -11   9  -2 109.875 17.8635   1
  11   9   2 115.339 17.1673   2
 -12  -9  -2 -2.2300 6.60768   1
  12   9   2 23.8334 10.6960   2
 -12   9  -2 0.26273 8.64067   1
 -13  -9  -2 50.9118 11.4771   1
 -13   9  -2 23.2411 12.1521   1
 -14  -9  -2 11.1394 9.19025   1
 -13 -10   2 1.72564 11.0263   1
 -13  10   2 14.2465 11.2619   1
 -12 -10   2 3.95339 7.69503   1
 -12  10   2 9.51932 7.95648   1
  12  10  -2 11.2825 11.2449   2
 -11 -10   2 12.8079 6.96225   1
  11  10  -2 16.0743 9.45020   2
 -11  10   2 15.9432 8.32406   1
 -10 -10   2 59.4060 11.3245   1
 -10  10   2 67.6835 13.9528   1
  10  10  -2 50.7777 12.6539   2
 -10  10   2 73.4385 9.72234   2
  -9 -10   2 15.7061 6.55267   1
   9  10  -2 27.4723 9.43278   2
  -9  10   2 31.2126 9.79417   1
  -9  10   2 30.3389 6.88375   2
  -8 -10   2 2.71097 4.53730   1
  -8  10   2 4.33346 6.23455   1
   8  10  -2 -2.0235 6.47020   2
  -8  10   2 4.23527 5.69047   2
  -7 -10   2 13.4611 5.00507   1
  -7  10   2 9.75634 6.22719   2
  -7  10   2 11.6517 5.78974   1
   7  10  -2 9.28572 7.12395   2
  -6 -10   2 8.33344 3.40699   1
  -6  10   2 14.2572 7.08148   2
   6  10  -2 3.50196 7.46731   2
  -6  10   2 7.06069 5.58337   1
   5 -10  -2 75.1362 14.1110   2
   5  10  -2 90.1478 15.6388   2
  -4 -10   2 20.2599 4.55093   1
   4 -10  -2 11.3181 6.90472   2
   4  10  -2 13.1390 8.23370   2
  -4  10   2 21.0053 6.51295   1
  -3 -10   2 223.204 15.5285   1
   3 -10  -2 202.314 21.4417   2
  -2 -10   2 12.5430 3.44814   1
   2 -10  -2 4.24197 2.82786   1
   2 -10  -2 12.0208 7.42815   2
   1 -10  -2 87.6485 15.8556   2
   1 -10  -2 123.220 9.57837   1
  -1 -10   2 87.8308 8.41925   1
  -1  10   2 105.803 8.19677   1
   0 -10  -2 32.3658 11.0657   2
   0 -10  -2 30.3077 4.76443   1
   0 -10   2 19.5337 4.40938   1
   0  10   2 44.9631 4.51805   1
  -2 -10  -2 55.5207 5.58836   1
   2 -10   2 52.0361 7.63114   1
  -2 -10  -2 75.3710 14.0398   2
  -2  10  -2 64.7142 12.4468   2
   2  10   2 44.8758 6.18643   1
  -3 -10  -2 3.59113 2.53218   1
   3 -10   2 0.24563 3.12369   1
  -3 -10  -2 -1.7435 3.93625   2
  -3  10  -2 -4.0764 4.53667   2
  -4 -10  -2 24.0641 9.74841   2
   4 -10   2 33.4897 6.97098   1
  -4 -10  -2 27.9752 4.78133   1
  -4  10  -2 40.2471 10.4195   2
  -5 -10  -2 19.3422 5.02893   1
  -5 -10  -2 14.1523 7.87540   2
  -5  10  -2 21.2913 7.62582   1
  -5  10  -2 12.9078 6.26713   2
  -6 -10  -2 209.054 15.0363   1
  -6 -10  -2 154.061 23.2024   2
  -6  10  -2 166.851 18.0595   1
  -6  10  -2 168.431 18.0161   2
  -7 -10  -2 200.329 16.5762   1
  -7  10  -2 197.765 20.0145   1
  -7  10  -2 223.645 19.7986   2
  -8 -10  -2 -0.1617 4.31295   1
  -8  10  -2 4.99452 5.84753   2
   8  10   2 -6.2932 5.64564   2
  -8  10  -2 3.15855 5.45828   1
  -9 -10  -2 41.5495 8.73344   1
   9  10   2 34.3008 10.9229   2
  -9  10  -2 45.9518 8.61849   2
 -10 -10  -2 -1.1831 5.62031   1
 -10  10  -2 -2.3498 6.65820   1
  10  10   2 19.1366 8.96002   2
 -10  10  -2 12.3122 5.75865   2
 -11 -10  -2 23.2827 8.13541   1
  11  10   2 11.2849 9.21742   2
 -11  10  -2 12.2086 9.02741   1
 -12 -10  -2 3.42830 6.59957   1
 -12  10  -2 -1.8048 8.23784   1
  12  10   2 -1.1582 10.9048   2
 -13 -10  -2 9.99165 8.35506   1
 -13  10  -2 17.1317 11.0317   1
 -14 -10  -2 1.96229 10.1807   1
 -13 -11   2 8.71206 8.87279   1
 -13  11   2 -9.8703 11.0843   1
 -12 -11   2 20.9784 8.85582   1
  12  11  -2 41.6143 13.4291   2
 -12  11   2 -12.414 13.0641   1
 -11 -11   2 24.4503 8.08159   1
  11  11  -2 31.9286 12.1239   2
 -11  11   2 18.9800 8.77646   1
 -10 -11   2 18.3661 7.48052   1
 -10  11   2 19.3943 9.33186   1
  10  11  -2 29.7486 11.9201   2
  -9 -11   2 35.0822 8.27193   1
  -9  11   2 14.2809 8.37969   1
  -9  11   2 48.6833 8.80459   2
   9  11  -2 33.7333 11.6487   2
  -8 -11   2 -1.3415 4.19506   1
  -8  11   2 15.3322 8.43178   1
  -8  11   2 14.5860 6.74670   2
   8  11  -2 2.24195 7.67752   2
  -7 -11   2 9.59723 5.09183   1
  -7  11   2 0.63652 6.18289   1
  -7  11   2 17.5919 7.35572   2
   7  11  -2 13.3712 6.75710   2
  -6 -11   2 77.2354 8.98172   1
  -6  11   2 70.6935 12.8300   1
  -6  11   2 77.6633 15.2904   2
   6  11  -2 79.7620 16.3627   2
  -5 -11   2 7.29306 3.59693   1
  -5  11   2 11.9193 6.08263   1
   5  11  -2 6.53833 5.84546   2
  -4 -11   2 64.6692 7.30740   1
   4 -11  -2 71.3283 13.4973   2
   4  11  -2 81.0672 15.8674   2
  -4  11   2 89.4926 12.8148   1
   3 -11  -2 22.8091 8.85784   2
  -3 -11   2 26.8785 5.38853   1
   3  11  -2 43.9739 11.8752   2
   2 -11  -2 -0.9545 3.04176   1
   2 -11  -2 1.92798 6.66588   2
  -2 -11   2 13.0784 3.19246   1
   1 -11  -2 352.187 29.3910   2
  -1 -11   2 289.313 20.6119   1
   1 -11  -2 304.466 21.1512   1
   0 -11  -2 48.5378 12.1554   2
  -1 -11  -2 146.947 11.3612   1
   1 -11   2 141.843 12.1286   1
  -1 -11  -2 147.895 18.6031   2
  -1  11  -2 155.052 18.1097   2
  -2 -11  -2 52.4303 6.35660   1
  -2 -11  -2 66.8683 14.6692   2
   2 -11   2 70.1988 7.58591   1
  -2  11  -2 74.8899 13.7884   2
  -3 -11  -2 80.0452 7.23595   1
  -3 -11  -2 80.0914 15.4156   2
   3 -11   2 54.5437 8.94952   1
  -3  11  -2 74.1086 13.9741   2
  -4 -11  -2 126.664 19.6507   2
   4 -11   2 116.945 11.6439   1
  -4 -11  -2 105.442 9.40863   1
  -4  11  -2 130.409 15.7041   2
  -5 -11  -2 68.2234 7.78858   1
  -5 -11  -2 72.9173 14.5972   2
  -5  11  -2 72.9782 13.6720   2
  -5  11  -2 90.1448 13.5533   1
  -6 -11  -2 261.885 26.9098   2
  -6 -11  -2 252.953 19.2536   1
  -6  11  -2 276.359 27.1588   2
  -6  11  -2 279.007 23.9488   1
  -7 -11  -2 11.6944 4.38874   1
  -7  11  -2 7.28770 6.91764   2
  -7  11  -2 10.9906 5.67621   1
  -8 -11  -2 13.1181 6.16007   1
  -8  11  -2 24.2884 7.59748   2
  -8  11  -2 6.00191 7.01678   1
   8  11   2 22.7289 9.73029   2
  -9 -11  -2 7.50346 5.20594   1
   9  11   2 10.1471 8.19495   2
  -9  11  -2 8.05567 6.77190   1
  -9  11  -2 18.0537 6.33614   2
 -10  11  -2 17.7229 9.42986   1
  10  11   2 57.8644 14.7432   2
 -11 -11  -2 33.5200 8.31363   1
  11  11   2 47.0089 12.4106   2
 -11  11  -2 20.3166 10.3863   1
 -12 -11  -2 51.9166 10.1487   1
  12  11   2 44.0391 14.1824   2
 -12  11  -2 43.7159 13.2742   1
 -13 -12   2 21.3308 9.39204   1
 -12 -12   2 -0.4189 7.17300   1
 -12  12   2 3.01242 9.65397   1
  12  12  -2 7.08227 13.5592   2
 -11 -12   2 1.56474 6.95315   1
 -11  12   2 -0.0498 8.86689   1
 -10 -12   2 33.6829 9.04138   1
 -10  12   2 33.1181 11.6430   1
  10  12  -2 42.8029 13.4601   2
  -9 -12   2 3.12387 8.99889   1
   9  12  -2 0.48364 9.54653   2
  -9  12   2 31.4647 14.1609   2
  -9  12   2 3.72500 7.42975   1
  -8 -12   2 13.5196 5.62960   1
   8  12  -2 9.07346 10.2963   2
  -8  12   2 10.3327 7.65258   1
  -8  12   2 37.4615 9.42588   2
  -7 -12   2 6.02751 4.51144   1
   7  12  -2 6.36070 6.52672   2
  -7  12   2 15.5325 7.83049   1
  -7  12   2 17.8379 7.33131   2
  -6 -12   2 131.539 11.8459   1
   6  12  -2 164.026 23.2974   2
  -6  12   2 112.990 17.8952   2
  -6  12   2 105.100 16.7722   1
  -5 -12   2 30.6755 6.17690   1
  -5  12   2 43.6929 9.61564   1
   5  12  -2 36.5589 11.5047   2
   4 -12  -2 74.5126 14.8876   2
  -4 -12   2 102.326 9.09009   1
   4  12  -2 81.5915 16.2894   2
  -4  12   2 56.0964 10.6925   1
   3 -12  -2 24.1747 9.27566   2
  -3 -12   2 24.5253 4.70758   1
   3  12  -2 12.3012 8.99948   2
   2 -12  -2 186.969 21.7712   2
  -2 -12   2 202.114 13.8617   1
   2 -12  -2 137.646 13.7170   1
   2  12  -2 186.493 21.1316   2
   1 -12  -2 119.837 10.5430   1
  -1 -12   2 92.1957 9.63556   1
   1 -12  -2 170.853 19.1946   2
   1  12  -2 129.046 20.6918   2
   0 -12  -2 16.3416 8.78731   2
   0 -12   2 33.9525 5.63839   1
   0 -12  -2 24.9819 4.84570   1
   0  12  -2 16.5466 7.41508   2
  -1 -12  -2 11.6028 6.74318   2
  -1 -12  -2 29.8944 5.21214   1
  -1  12  -2 44.3781 12.0181   2
  -2 -12  -2 81.5700 16.7459   2
  -2 -12  -2 63.4691 6.96444   1
  -2  12  -2 58.5715 13.0522   2
   3 -12   2 78.5363 11.0966   1
  -3 -12  -2 110.332 8.81061   1
  -3 -12  -2 84.0409 17.0604   2
  -3  12  -2 66.7447 14.7382   2
   4 -12   2 5.41265 3.68950   1
  -4 -12  -2 9.55018 3.08034   1
  -4 -12  -2 0.91544 6.78701   2
  -4  12  -2 6.56053 6.81253   2
  -5 -12  -2 8.02117 6.82035   2
  -5  12  -2 39.3077 9.52697   2
  -5  12  -2 27.6003 8.50709   1
  -6 -12  -2 147.984 12.9150   1
  -6  12  -2 170.578 19.0015   2
  -6  12  -2 169.112 18.2832   1
  -7 -12  -2 15.6751 5.30461   1
   7  12   2 20.2186 8.91521   2
  -7  12  -2 16.8300 8.42342   1
  -7  12  -2 15.1874 7.61432   2
  -8 -12  -2 31.0585 7.62253   1
  -8  12  -2 43.5766 10.3737   2
   8  12   2 30.2556 11.9882   2
  -8  12  -2 41.0352 18.2790   1
  -9 -12  -2 42.4703 7.88317   1
  -9  12  -2 20.5772 9.82553   1
   9  12   2 54.2472 14.9338   2
  -9  12  -2 56.0983 16.5807   2
 -10 -12  -2 122.837 14.2781   1
 -10  12  -2 90.2652 17.6301   1
  10  12   2 152.591 23.1146   2
 -11 -12  -2 21.3334 8.57615   1
 -11  12  -2 25.6035 8.96207   1
 -12 -12  -2 10.9132 8.75620   1
 -12  12  -2 23.6449 10.9187   1
  12  12   2 23.2848 14.5292   2
 -13 -12  -2 11.7827 9.74816   1
 -12 -13   2 17.0557 9.76576   1
 -12  13   2 18.7927 9.93559   1
  12  13  -2 35.2719 16.6966   2
 -11 -13   2 7.35379 6.92361   1
  11  13  -2 26.1476 13.6081   2
 -11  13   2 4.88878 10.2330   1
 -10 -13   2 40.1594 8.70471   1
  10  13  -2 35.3342 13.2954   2
 -10  13   2 28.4258 10.6843   1
  -9 -13   2 22.4781 7.61710   1
  -9  13   2 60.2793 10.6645   2
  -9  13   2 41.3814 11.8635   1
   9  13  -2 28.2254 11.5249   2
  -8 -13   2 34.4122 6.85627   1
  -8  13   2 8.02292 6.89763   2
  -8  13   2 -0.1574 11.2918   1
  -7 -13   2 29.9886 7.03073   1
  -7  13   2 42.7867 11.4205   1
  -7  13   2 35.2484 8.81535   2
   7  13  -2 43.6412 12.9606   2
  -6 -13   2 34.1266 6.65879   1
  -6  13   2 18.6833 9.59347   2
   6  13  -2 56.8705 13.7611   2
  -6  13   2 14.3874 7.98513   1
  -5 -13   2 112.212 11.2595   1
  -5  13   2 139.218 15.6699   1
  -5  13   2 132.829 20.3804   2
   5  13  -2 127.674 21.0137   2
  -4 -13   2 9.69645 4.51653   1
   4  13  -2 13.2199 9.05238   2
  -4  13   2 26.6886 7.77604   1
  -3 -13   2 11.4859 4.23761   1
   3 -13  -2 23.2098 10.1891   2
   3  13  -2 12.3433 7.12420   2
  -2 -13   2 48.5548 7.26009   1
   2 -13  -2 46.5475 7.84286   1
   2 -13  -2 52.3284 13.9308   2
   2  13  -2 38.6925 12.5018   2
   1 -13  -2 -2.0315 2.99259   1
   1 -13  -2 7.99280 6.94725   2
   1  13  -2 45.5207 12.4700   2
   0 -13   2 92.5355 12.7037   1
   0 -13  -2 99.8791 18.8118   2
   0 -13  -2 87.8782 9.09768   1
   0  13  -2 86.7038 16.3407   2
  -1 -13  -2 68.4814 14.7073   2
  -1  13  -2 11.2778 7.46299   2
   2 -13   2 151.206 14.1206   1
  -2 -13  -2 147.475 12.2543   1
  -2 -13  -2 203.586 23.0812   2
  -2  13  -2 175.855 20.5370   2
   3 -13   2 8.75972 5.17892   1
  -3 -13  -2 25.0932 4.85686   1
  -3 -13  -2 23.7513 10.0083   2
  -3  13  -2 19.8473 9.93843   2
  -4 -13  -2 26.0948 5.32440   1
  -4 -13  -2 13.7835 9.29145   2
   4 -13   2 31.5536 7.10230   1
  -4  13  -2 52.2055 12.2048   2
  -5 -13  -2 -0.1115 3.22943   1
  -5 -13  -2 1.62156 6.47193   2
  -5  13  -2 12.6166 7.62285   2
  -5  13  -2 15.8993 7.39929   1
  -6 -13  -2 15.8814 4.84267   1
  -6  13  -2 23.0995 7.85277   1
  -6  13  -2 12.9102 8.20967   2
  -7 -13  -2 9.71195 4.05227   1
  -7  13  -2 10.0388 7.17405   2
   7  13   2 6.26243 7.89391   2
  -7  13  -2 9.31768 6.79636   1
  -8 -13  -2 50.1721 8.12762   1
  -8  13  -2 36.0048 9.75406   2
  -8  13  -2 32.2887 10.2967   1
  -9 -13  -2 2.77254 5.35252   1
   9  13   2 23.6021 9.46299   2
  -9  13  -2 5.43159 6.67229   2
  -9  13  -2 6.47757 8.65694   1
 -10 -13  -2 31.8084 8.12721   1
  10  13   2 28.0332 11.8108   2
 -10  13  -2 11.7108 9.96470   1
 -11 -13  -2 6.52027 7.10726   1
 -11  13  -2 -9.3935 14.6396   1
  11  13   2 26.5633 13.9444   2
 -12 -13  -2 9.05134 8.03076   1
 -12  13  -2 -3.7945 16.1770   1
  12  13   2 33.5667 18.7435   2
 -12 -14   2 3.09194 7.91838   1
 -11 -14   2 35.1418 9.94148   1
 -11  14   2 28.5584 12.1904   1
  11  14  -2 49.7439 16.7074   2
 -10 -14   2 8.90569 7.27200   1
 -10  14   2 60.9949 15.6996   1
  10  14  -2 16.7751 11.8799   2
  -9 -14   2 101.813 13.8255   1
  -9  14   2 110.174 16.4756   2
  -9  14   2 98.8067 18.2051   1
   9  14  -2 129.869 23.0158   2
  -8  14   2 43.4368 9.59982   2
  -8  14   2 11.7040 8.90487   1
   8  14  -2 1.14553 9.37379   2
  -7 -14   2 1.58680 4.55330   1
  -7  14   2 12.0940 8.21456   2
  -7  14   2 1.94701 5.55781   1
   7  14  -2 6.08556 8.67570   2
  -6 -14   2 5.03325 5.03660   1
   6  14  -2 1.09335 8.34321   2
  -6  14   2 9.46531 7.59102   1
  -6  14   2 24.3809 9.65634   2
  -5 -14   2 2.38008 3.81944   1
  -5  14   2 4.24745 5.88021   1
  -5  14   2 11.9437 6.83019   2
  -4 -14   2 67.7615 8.87429   1
  -4  14   2 43.8487 9.90941   1
   4  14  -2 50.2888 13.8894   2
  -3 -14   2 57.6825 7.94484   1
   3  14  -2 46.3776 13.4777   2
   2 -14  -2 22.5560 5.63733   1
   2 -14  -2 5.65334 9.19143   2
  -2 -14   2 12.7848 4.82818   1
   2  14  -2 19.7806 10.7068   2
   1 -14  -2 25.3536 5.80244   1
   1 -14  -2 13.6110 8.63670   2
  -1 -14   2 32.0265 6.08507   1
   1  14  -2 32.5808 12.5290   2
   0 -14   2 8.34853 4.16128   1
   0 -14  -2 4.52128 3.89351   1
   0 -14  -2 4.87832 8.89475   2
   0  14  -2 5.28060 8.04424   2
   1 -14   2 9.37895 4.27755   1
  -1 -14  -2 10.6511 4.01744   1
  -1 -14  -2 8.60293 8.78669   2
  -1  14  -2 7.70345 7.32635   2
  -2 -14  -2 238.470 26.0028   2
  -2 -14  -2 172.927 13.6645   1
   2 -14   2 148.536 14.8686   1
  -2  14  -2 182.658 22.4870   2
   3 -14   2 11.3713 5.02494   1
  -3 -14  -2 6.40791 3.25172   1
  -3 -14  -2 4.05488 7.93178   2
  -3  14  -2 -0.2484 5.67942   2
  -4 -14  -2 26.5399 5.34346   1
  -4 -14  -2 67.9156 15.9238   2
  -4  14  -2 17.3594 9.40257   2
  -5 -14  -2 35.8590 6.55255   1
  -5  14  -2 47.5649 11.7930   1
  -5  14  -2 24.0831 9.21484   2
  -6 -14  -2 40.3223 6.96936   1
  -6  14  -2 28.5283 10.0556   1
  -6  14  -2 38.4475 11.6925   2
   6  14   2 36.6876 12.9281   2
  -7 -14  -2 21.2921 5.98996   1
   7  14   2 19.4163 9.55627   2
  -7  14  -2 13.1353 8.38237   2
  -7  14  -2 1.23298 7.87825   1
  -8 -14  -2 17.8955 5.88158   1
  -8  14  -2 11.5952 8.89983   1
   8  14   2 27.9667 11.8060   2
  -8  14  -2 29.3931 8.57123   2
  -9  14  -2 74.6952 16.5270   1
   9  14   2 70.6883 16.8661   2
  -9  14  -2 85.3486 13.7710   2
 -10 -14  -2 5.05166 6.93742   1
 -10  14  -2 35.5624 12.4342   1
  10  14   2 12.0100 11.1572   2
 -11 -14  -2 26.6406 9.24082   1
 -11  14  -2 31.3363 14.3586   1
  11  14   2 39.1386 16.0669   2
 -11  15   2 19.1855 12.7026   1
  11  15  -2 37.9953 15.9305   2
 -10 -15   2 24.3944 8.90063   1
 -10  15   2 53.2465 15.5350   1
  10  15  -2 26.8432 14.1520   2
  -9 -15   2 28.3628 8.34826   1
  -9  15   2 20.8667 10.4972   2
   9  15  -2 23.9285 12.2755   2
  -9  15   2 12.6690 9.46681   1
  -8 -15   2 10.0983 5.51283   1
  -8  15   2 4.36589 8.31934   1
  -8  15   2 23.2542 10.4990   2
   8  15  -2 15.5751 9.62408   2
  -7 -15   2 14.8448 6.44404   1
  -7  15   2 9.72724 8.38110   2
  -7  15   2 13.6936 9.04942   1
   7  15  -2 17.9623 9.77553   2
  -6 -15   2 10.5719 5.17161   1
  -6  15   2 -8.1246 7.35309   1
  -6  15   2 -1.0948 7.67697   2
   6  15  -2 12.6587 8.96417   2
  -5 -15   2 13.0867 5.35413   1
  -5  15   2 17.2250 7.04342   1
  -5  15   2 24.1764 10.7756   2
   5  15  -2 12.5237 10.2368   2
  -4 -15   2 16.5597 5.15908   1
  -4  15   2 15.4206 8.86606   2
   4  15  -2 32.5021 11.1398   2
  -4  15   2 9.07618 6.30536   1
  -3 -15   2 -2.4573 3.55026   1
  -3  15   2 10.0272 6.10982   1
   3  15  -2 2.45048 8.16798   2
   2 -15  -2 15.9769 5.68933   1
  -2 -15   2 40.6818 7.21691   1
   2  15  -2 59.9899 16.4916   2
   1 -15  -2 40.9771 7.14225   1
  -1 -15   2 26.9958 6.23360   1
   0 -15  -2 42.2843 7.06491   1
   0 -15   2 34.7510 7.37743   1
   0 -15  -2 53.3695 15.3268   2
   0  15  -2 43.5337 14.1422   2
   1 -15   2 9.44931 5.83526   1
  -1  15  -2 10.8107 10.0444   2
  -2 -15  -2 125.157 24.7287   2
  -2 -15  -2 100.555 10.1493   1
   2 -15   2 99.9718 11.8163   1
  -2  15  -2 107.608 20.2529   2
   3 -15   2 4.32128 5.14046   1
  -3 -15  -2 7.46325 4.09293   1
  -3  15  -2 5.92228 8.56058   2
  -4  15  -2 15.1464 8.86611   2
  -5 -15  -2 1.96797 3.78624   1
   5  15   2 20.4740 11.5327   2
  -5  15  -2 18.3700 8.39787   1
  -5  15  -2 14.7771 8.29546   2
  -6 -15  -2 7.38704 4.53217   1
   6  15   2 5.47171 8.50487   2
  -6  15  -2 3.96889 8.98663   1
  -6  15  -2 4.94349 7.91583   2
  -7 -15  -2 4.27233 5.19084   1
  -7  15  -2 27.4992 10.1084   1
   7  15   2 15.9642 9.83702   2
  -7  15  -2 12.4173 9.35987   2
  -8 -15  -2 29.3240 7.33774   1
   8  15   2 26.0646 11.2094   2
  -8  15  -2 23.6632 10.5322   1
  -8  15  -2 47.2606 11.9488   2
  -9 -15  -2 21.6508 7.26490   1
  -9  15  -2 8.21321 10.3313   1
  -9  15  -2 26.4689 10.7972   2
   9  15   2 41.2177 12.7377   2
 -10 -15  -2 5.40455 7.32819   1
  10  15   2 25.7159 14.0112   2
 -10  15  -2 22.4868 11.6647   1
 -11 -15  -2 0.53953 7.94087   1
  11  15   2 7.36962 14.8806   2
 -10 -16   2 -12.196 7.20715   1
  10  16  -2 22.3019 15.8457   2
 -10  16   2 9.52568 10.7775   1
  -9 -16   2 -2.3338 6.64200   1
  -9  16   2 9.14767 10.9015   1
   9  16  -2 26.8310 15.3964   2
  -8 -16   2 -1.3158 6.04654   1
  -8  16   2 33.1265 12.4135   2
  -8  16   2 6.90204 8.57316   1
   8  16  -2 32.9103 14.4995   2
  -7 -16   2 6.31786 6.36894   1
  -7  16   2 25.1756 9.46972   1
   7  16  -2 31.0434 14.1137   2
  -7  16   2 6.53166 9.03216   2
  -6 -16   2 11.9961 5.86358   1
  -6  16   2 8.68427 7.50505   2
   6  16  -2 22.6473 13.0866   2
  -5 -16   2 21.9848 6.52250   1
  -5  16   2 17.1284 7.88278   1
   5  16  -2 15.4771 9.19077   2
  -5  16   2 23.5092 10.9968   2
  -4 -16   2 33.4669 7.55192   1
  -4  16   2 56.6161 11.5651   1
  -4  16   2 57.2325 14.5062   2
   4  16  -2 67.2033 18.0510   2
  -3 -16   2 18.6113 5.95942   1
   3  16  -2 32.8914 13.4591   2
  -3  16   2 12.4017 10.2055   2
  -3  16   2 9.45090 6.56235   1
   2 -16  -2 61.6556 10.3552   1
  -2 -16   2 62.9337 9.69336   1
   2  16  -2 98.2553 20.4370   2
  -2  16   2 85.8694 18.1608   2
   1 -16  -2 2.49749 4.45983   1
  -1 -16   2 10.2651 5.11220   1
   1  16  -2 8.29745 9.43609   2
   0 -16  -2 0.58341 4.02117   1
   0 -16   2 12.0059 4.71976   1
   0  16  -2 22.2606 11.0795   2
   1 -16   2 46.2600 7.94931   1
  -1 -16  -2 18.5912 5.60061   1
  -1  16  -2 23.3186 10.2451   2
   2 -16   2 -3.8153 3.78577   1
  -2 -16  -2 -0.3394 4.14182   1
  -2  16  -2 7.52372 8.36221   2
   3 -16   2 12.8321 6.63942   1
  -3 -16  -2 31.5598 6.09123   1
  -3  16  -2 9.91175 10.4171   2
  -4 -16  -2 4.11571 4.19854   1
   4  16   2 29.0525 13.8865   2
  -4  16  -2 14.9317 8.32973   2
  -5 -16  -2 15.2442 5.36612   1
  -5  16  -2 25.6503 11.3306   1
  -5  16  -2 18.2469 11.2445   2
   5  16   2 29.4945 10.7435   2
  -6 -16  -2 55.7822 9.07319   1
  -6  16  -2 56.9769 13.6383   2
   6  16   2 42.1011 13.8902   2
  -6  16  -2 57.5225 13.7827   1
  -7 -16  -2 102.037 12.0752   1
  -7  16  -2 102.517 18.7548   2
   7  16   2 148.174 26.2736   2
  -7  16  -2 97.1305 17.5328   1
  -8 -16  -2 96.2926 14.9556   1
  -8  16  -2 104.882 19.4643   2
   8  16   2 92.5855 19.6750   2
  -8  16  -2 68.7538 15.6965   1
  -9 -16  -2 45.4357 9.89360   1
   9  16   2 38.2605 15.2562   2
  -9  16  -2 64.1273 22.9489   1
 -10 -16  -2 22.9751 9.79485   1
  10  16   2 62.8728 22.0255   2
 -10  16  -2 25.6333 14.0449   1
  -9 -17   2 2.40805 7.70374   1
   9  17  -2 29.5764 15.8654   2
  -9  17   2 -1.6864 17.1815   1
  -8 -17   2 -8.4947 6.62899   1
  -8  17   2 16.2809 11.5403   2
  -8  17   2 -21.935 8.65831   1
   8  17  -2 1.45093 12.6544   2
  -7 -17   2 17.0046 6.70961   1
  -7  17   2 -9.0164 8.09105   1
  -7  17   2 6.86612 9.42479   2
   7  17  -2 11.4607 13.2731   2
  -6 -17   2 6.85866 6.35432   1
  -6  17   2 -4.6486 8.49786   2
   6  17  -2 40.3929 13.1183   2
  -6  17   2 5.55936 8.53522   1
  -5 -17   2 12.7298 6.20567   1
   5  17  -2 22.3057 12.4700   2
  -5  17   2 20.1425 14.8211   1
  -5  17   2 33.6346 12.7350   2
  -4  17   2 6.93953 8.89650   1
   4  17  -2 28.8699 13.9923   2
  -4  17   2 29.5061 12.1555   2
  -3 -17   2 6.34734 5.37675   1
  -3  17   2 0.90705 8.02115   2
   3  17  -2 11.6739 9.47128   2
  -3  17   2 -5.1534 6.49263   1
  -2 -17   2 68.7411 10.1472   1
  -2  17   2 47.0161 13.9827   2
   2  17  -2 60.9329 17.6004   2
   1 -17  -2 12.7079 5.55929   1
  -1 -17   2 -1.0239 4.81226   1
  -1  17   2 2.00251 9.09534   2
   1  17  -2 0.62209 8.45321   2
   0 -17  -2 11.5665 5.24558   1
   0 -17   2 -0.0339 5.48832   1
   0  17   2 15.2504 9.48978   2
   0  17  -2 17.1792 10.8312   2
   1 -17   2 64.9592 11.5302   1
  -1 -17  -2 73.9000 10.5116   1
   1  17   2 99.3852 20.2336   2
  -1  17  -2 72.0639 18.1781   2
   2 -17   2 8.51969 5.64475   1
  -2 -17  -2 -2.8490 4.72969   1
   2  17   2 14.2862 10.2470   2
  -2  17  -2 4.95144 8.06759   2
   3 -17   2 75.1420 11.7766   1
  -3 -17  -2 72.9897 9.97233   1
   3  17   2 107.589 21.6215   2
  -3  17  -2 116.866 20.4494   2
  -4 -17  -2 29.1429 6.67616   1
  -4  17  -2 12.6377 10.5838   2
  -4  17  -2 30.5100 10.3222   1
   4  17   2 22.5576 14.1819   2
  -5 -17  -2 70.7143 10.3699   1
   5  17   2 78.9301 20.5968   2
  -5  17  -2 102.435 20.2931   2
  -5  17  -2 67.2514 14.9353   1
  -6 -17  -2 -8.0049 5.48212   1
  -6  17  -2 2.74171 10.1874   2
  -6  17  -2 11.7784 8.05866   1
   6  17   2 26.9231 11.4099   2
  -7 -17  -2 15.3799 7.16607   1
   7  17   2 26.0731 14.2141   2
  -7  17  -2 13.0004 10.2754   1
  -7  17  -2 5.58137 9.91045   2
  -8 -17  -2 -16.668 6.41504   1
  -8  17  -2 10.3406 10.6703   2
  -8  17  -2 -12.111 8.44372   1
   8  17   2 14.5625 11.4479   2
   9  17   2 37.9718 16.1091   2
  -9  17  -2 1.18526 12.2203   1
  -8 -18   2 11.3667 9.43713   1
  -8  18   2 38.6579 15.4551   2
  -8  18   2 -8.3006 11.3006   1
   8  18  -2 19.3047 22.2233   2
  -7 -18   2 24.7395 8.97720   1
  -7  18   2 23.9138 12.3493   1
   7  18  -2 45.3809 17.1045   2
  -7  18   2 36.6565 14.9694   2
  -6 -18   2 -4.7424 6.71609   1
  -6  18   2 5.53479 9.51814   1
  -6  18   2 30.9714 12.2887   2
   6  18  -2 27.3298 14.4625   2
  -5 -18   2 43.9013 9.33789   1
  -5  18   2 15.8249 9.10304   1
  -5  18   2 28.2133 12.1443   2
  -4 -18   2 44.1119 9.64111   1
  -4  18   2 28.0600 11.9061   2
   4  18  -2 53.2017 15.2506   2
  -4  18   2 26.7730 15.2578   1
  -3 -18   2 121.173 15.1954   1
  -3  18   2 136.173 18.5972   1
  -3  18   2 116.179 22.9298   2
   3  18  -2 163.936 28.9598   2
  -2 -18   2 11.7773 7.23071   1
   2  18  -2 33.8379 11.4769   2
  -2  18   2 16.9563 10.1809   2
  -1 -18   2 36.6401 8.59673   1
   1 -18  -2 27.0471 8.03385   1
   1  18  -2 49.9004 14.8084   2
  -1  18   2 37.8674 13.7628   2
   0 -18   2 17.2025 7.17678   1
   0 -18  -2 4.79902 5.59455   1
   0  18  -2 42.1608 16.2233   2
   0  18   2 7.54892 12.0481   2
  -1 -18  -2 -7.6639 5.77154   1
   1 -18   2 -2.8180 5.43294   1
   1  18   2 2.45646 9.12036   2
  -1  18  -2 13.0181 11.0484   2
   2 -18   2 -2.6860 5.97113   1
  -2 -18  -2 -2.7366 5.59246   1
  -2  18  -2 34.6539 12.9710   2
   2  18   2 0.45619 9.04797   2
  -3 -18  -2 24.1567 7.74203   1
  -3  18  -2 41.0741 13.1107   2
   3  18   2 44.6501 15.2798   2
  -4 -18  -2 -6.7878 6.02067   1
  -4  18  -2 14.6611 12.0848   2
   4  18   2 13.5551 12.2767   2
  -4  18  -2 17.5808 9.18398   1
  -5 -18  -2 109.347 13.2041   1
   5  18   2 154.443 44.2933   2
  -5  18  -2 117.771 18.9027   1
  -5  18  -2 82.5349 19.5390   2
  -6 -18  -2 11.5084 7.87695   1
  -6  18  -2 -1.6234 10.0250   1
  -6  18  -2 33.2418 12.5893   2
   6  18   2 6.43706 11.3869   2
   7  18   2 92.4430 21.7726   2
  -7  18  -2 77.3498 17.4215   2
  -8  18  -2 59.9355 16.9762   2
  -8  18  -2 56.3245 15.6520   1
  -7  19   2 23.2554 15.2357   2
  -7  19   2 4.31816 12.0625   1
  -6 -19   2 47.2092 11.1461   1
  -6  19   2 26.4755 12.1261   1
  -5 -19   2 -6.1809 7.33902   1
   5  19  -2 19.5176 15.0696   2
  -5  19   2 -1.0028 9.55853   1
  -4 -19   2 -4.6113 7.49676   1
   4  19  -2 50.7841 18.6838   2
  -4  19   2 24.4325 10.2207   1
  -3 -19   2 -0.0358 7.72862   1
  -3  19   2 15.7989 17.6525   2
   3  19  -2 16.0424 12.7187   2
  -2 -19   2 29.2516 11.0503   1
  -2  19   2 35.5562 21.1967   2
  -2  19   2 59.0476 11.5448   1
   2  19  -2 38.6597 16.2849   2
   1 -19  -2 1.09082 6.80301   1
   1  19  -2 3.74919 14.3058   2
   0 -19   2 -6.1013 8.09717   1
   0 -19  -2 -4.9348 6.72956   1
   1 -19   2 -6.6474 6.23020   1
  -1 -19  -2 -10.858 6.73807   1
   1  19   2 -4.1036 14.2853   2
  -2 -19  -2 40.4383 10.0453   1
   2 -19   2 50.2805 11.1560   1
   2  19   2 70.2871 19.3578   2
  -2  19  -2 78.7244 22.8722   2
  -3 -19  -2 19.9071 11.5631   1
   3  19   2 20.7621 13.9498   2
  -3  19  -2 71.8652 24.4480   2
  -4  19  -2 46.2313 12.2532   1
   4  19   2 30.1087 16.9576   2
   5  19   2 3.37826 13.3221   2
  -5  19  -2 2.55728 10.2679   1
  -6  19  -2 22.7719 10.6085   1
  -6  19  -2 32.5322 20.7895   2
  -7  19  -2 5.20485 11.4735   1
  -7  19  -2 25.0769 12.5264   2
  -6  20   2 14.9234 25.4264   2
  -5  20   2 19.9770 12.9242   2
  -4  20   2 41.5047 15.4351   2
  -3 -20   2 -1.0987 7.95175   1
  -3  20   2 23.7023 12.9739   2
  -2 -20   2 6.36894 9.08016   1
  -2  20   2 36.3640 13.5499   2
  -1 -20   2 16.9908 9.20605   1
   1  20  -2 2.10897 13.2114   2
  -1  20   2 33.9645 14.3023   2
   0 -20   2 -10.612 7.02736   1
   0  20  -2 14.5979 12.8844   2
   0  20   2 27.5226 13.9812   2
   1 -20   2 -15.548 7.74322   1
  -1  20  -2 8.01271 11.1758   2
   1  20   2 6.43538 14.2810   2
  -2  20  -2 17.7830 12.4663   2
  -3  20  -2 -3.5108 13.1958   2
  -3  20  -2 2.58314 9.55281   1
  -4  20  -2 -6.4979 10.4465   1
  -4  20  -2 30.6061 14.8112   2
  -5  20  -2 28.1479 12.9925   1
  -5  20  -2 36.2424 15.8518   2
  -6  20  -2 59.1916 22.8411   2
  -6  20  -2 61.6178 15.3024   1
 -15   0   3 26.9004 10.0089   1
 -14   0   3 2.45716 7.25965   1
 -13   0   3 1.71521 6.93659   1
 -12   0   3 8.99064 6.99229   1
 -11   0   3 4.77204 6.14341   1
 -10   0   3 5.85833 5.33370   1
  -9   0   3 -7.1394 4.00110   1
  -8   0   3 0.60139 4.26869   1
  -7   0   3 1.65637 3.48294   1
  -6   0   3 0.54730 3.60040   1
   5   0  -3 4.17635 3.57812   1
  -5   0   3 -0.7085 3.58823   1
   5   0  -3 4.40530 2.04287   2
   5   0  -3 1.52429 1.44711   2
   4   0  -3 2.37845 2.00662   2
  -4   0   3 0.87582 2.88977   1
   4   0  -3 -0.0359 2.44870   1
  -4   0   3 0.51647 1.42850   2
   3   0  -3 1.99975 2.44107   1
  -3   0   3 1.53227 2.38248   1
  -3   0   3 0.94234 1.60148   2
   3   0  -3 2.68790 2.02129   2
   2   0  -3 -0.2772 1.60454   1
   2   0  -3 3.15975 2.37136   2
  -2   0   3 -1.6559 1.72204   2
  -2   0   3 1.42177 1.93085   1
  -1   0   3 0.68730 0.87024   1
   1   0  -3 -1.1913 0.88908   1
   1   0  -3 2.02501 1.67687   2
  -1   0   3 -0.4904 1.26014   2
   0   0   3 0.57953 1.14530   2
   0   0  -3 0.16211 1.06803   2
   1   0   3 1.97507 0.98322   1
  -1   0  -3 0.40607 0.87619   1
   1   0   3 1.38402 1.67201   2
  -1   0  -3 1.49351 1.43386   2
  -2   0  -3 0.17406 1.59783   2
  -2   0  -3 -2.0182 1.69672   1
   2   0   3 0.74471 2.02863   2
   2   0   3 -0.8780 1.77965   1
  -3   0  -3 2.47759 1.56084   2
   3   0   3 0.73366 1.86895   2
   3   0   3 1.84029 1.91030   1
  -3   0  -3 -1.9294 2.05087   1
  -4   0  -3 0.92727 2.72398   1
   4   0   3 6.94746 2.30653   2
  -4   0  -3 2.28871 1.68559   2
   4   0   3 -0.9845 2.57847   1
   5   0   3 -1.6197 2.22020   2
  -5   0  -3 -1.2102 1.41130   2
  -5   0  -3 0.37197 3.80758   1
   5   0   3 6.02530 3.88580   1
  -6   0  -3 -2.4545 3.01366   1
  -7   0  -3 0.70488 3.93521   1
  -8   0  -3 -0.1456 4.07746   1
  -9   0  -3 6.61765 5.48091   1
 -10   0  -3 2.06921 5.01667   1
 -11   0  -3 -1.9557 5.24164   1
 -12   0  -3 -1.6458 5.33172   1
 -13   0  -3 1.24833 7.52426   1
 -14   0  -3 5.02415 8.13058   1
 -15   0  -3 3.16136 9.15793   1
 -15  -1   3 4.82303 9.55305   1
 -15   1   3 0.55708 7.87809   1
 -14  -1   3 14.7666 9.44093   1
 -14   1   3 30.2646 12.4167   1
 -13  -1   3 63.6623 14.0384   1
 -13   1   3 119.952 17.8421   1
 -12  -1   3 19.1967 8.30724   1
 -12   1   3 5.20033 7.23143   1
 -11  -1   3 28.3522 9.48480   1
 -11   1   3 14.1740 7.35771   1
 -10  -1   3 25.3170 9.23558   1
 -10   1   3 20.0377 8.04017   1
  -9  -1   3 131.948 17.0579   1
  -9   1   3 96.4154 14.9311   1
  -8  -1   3 20.7142 6.54177   1
  -8   1   3 13.1358 5.55628   1
  -7  -1   3 236.671 18.9616   1
  -7   1   3 226.483 18.8898   1
   7   1  -3 202.368 13.8467   2
  -6  -1   3 531.609 35.2401   1
   6   1  -3 513.843 31.7024   2
  -6   1   3 500.363 35.3416   1
   6   1  -3 503.603 31.4873   2
   5  -1  -3 5.99051 4.00118   1
  -5  -1   3 -4.0656 3.75284   1
  -5   1   3 0.59987 3.68633   1
   5   1  -3 -4.2778 2.66182   2
   5   1  -3 4.06515 2.32526   2
   5   1  -3 0.51433 3.14781   1
   4  -1  -3 1290.98 75.9919   2
  -4  -1   3 1325.78 78.6990   1
   4  -1  -3 1296.84 80.1679   1
  -4   1   3 1172.95 78.5585   1
   4   1  -3 1323.61 77.0755   2
  -4   1   3 1347.64 76.2241   2
   4   1  -3 1269.41 78.7298   1
   4   1  -3 1311.71 77.1406   2
   3  -1  -3 149.504 12.8187   1
   3  -1  -3 184.248 11.6999   2
  -3  -1   3 177.376 12.3235   2
  -3   1   3 197.617 13.6131   1
  -3   1   3 180.094 11.7634   2
   3   1  -3 185.147 13.0987   1
   3   1  -3 169.953 12.4360   2
  -2  -1   3 127.419 9.35658   1
   2  -1  -3 135.162 9.21128   2
  -2  -1   3 129.987 9.67871   2
   2  -1  -3 123.130 9.70137   1
   2   1  -3 131.715 9.45833   1
   2   1  -3 126.900 9.69281   2
  -2   1   3 127.149 9.73117   1
  -2   1   3 137.033 9.26095   2
  -1  -1   3 230.906 15.2635   2
  -1  -1   3 255.218 14.3895   1
   1  -1  -3 235.604 15.0130   2
   1  -1  -3 212.704 14.4574   1
  -1   1   3 214.688 14.4415   1
  -1   1   3 233.399 14.9894   2
   1   1  -3 242.242 14.4193   1
   1   1  -3 227.385 15.3212   2
   0  -1  -3 191.142 13.2723   2
   0  -1   3 220.141 12.2844   1
   0   1  -3 188.130 13.4255   2
   0   1  -3 214.495 12.2602   1
   0   1   3 190.879 13.2773   2
  -1  -1  -3 2747.21 160.286   2
  -1  -1  -3 2539.93 159.418   1
   1  -1   3 2891.48 160.296   2
   1   1   3 2719.48 160.304   2
   1   1   3 2854.18 159.496   1
  -1   1  -3 2690.68 160.154   2
   2  -1   3 498.526 31.9006   2
  -2  -1  -3 487.272 32.1575   1
  -2  -1  -3 555.125 32.3146   2
  -2   1  -3 565.964 32.1388   1
  -2   1  -3 522.864 31.9191   2
   2   1   3 549.484 32.3437   2
   2   1   3 493.877 32.1499   1
   3  -1   3 67.3335 5.59085   2
  -3  -1  -3 57.7734 6.48629   1
  -3  -1  -3 64.4708 5.86682   2
   3   1   3 72.5750 6.84292   1
  -3   1  -3 68.9300 5.58373   2
   3   1   3 74.0528 6.20725   2
   4  -1   3 178.898 12.1418   2
   4  -1   3 214.869 15.2735   1
  -4  -1  -3 179.474 12.8610   2
  -4  -1  -3 176.395 14.4762   1
  -4   1  -3 191.207 12.0292   2
   4   1   3 187.434 14.5727   1
   4   1   3 188.723 13.0106   2
  -4   1  -3 181.398 14.6067   1
  -5  -1  -3 535.917 35.6898   1
   5  -1   3 555.524 35.9087   1
  -5  -1  -3 520.443 32.9470   2
  -5   1  -3 481.807 35.3770   1
   5   1   3 548.485 35.7952   1
   5   1   3 553.945 33.0943   2
  -6  -1  -3 11.2424 5.03410   1
  -6  -1  -3 8.44454 2.77617   2
  -6   1  -3 7.64159 4.51404   1
   6   1   3 13.2418 2.98699   2
  -7  -1  -3 164.236 15.1949   1
   7   1   3 161.678 11.1746   2
  -7   1  -3 147.434 14.9179   1
  -8  -1  -3 2.29494 3.56730   1
  -8   1  -3 -0.3846 4.35312   1
  -9  -1  -3 56.6888 11.3574   1
  -9   1  -3 55.1330 11.6573   1
 -10  -1  -3 5.00820 5.80112   1
 -10   1  -3 3.88596 6.19295   1
 -11  -1  -3 2.81303 5.99456   1
 -11   1  -3 0.01906 6.22178   1
 -12  -1  -3 16.9220 8.97013   1
 -12   1  -3 12.7737 7.37426   1
 -13  -1  -3 31.1078 11.2348   1
 -13   1  -3 45.6168 10.5746   1
 -14  -1  -3 1.42763 8.81003   1
 -14   1  -3 24.1082 9.71359   1
 -15  -1  -3 34.2213 12.4186   1
 -15   1  -3 21.7581 12.2070   1
 -15  -2   3 5.16774 8.45832   1
 -14  -2   3 6.18284 7.97997   1
 -13  -2   3 13.0992 9.81959   1
 -13   2   3 5.53426 9.15740   1
 -12  -2   3 50.2584 11.0710   1
 -12   2   3 65.3604 12.8161   1
 -11  -2   3 -0.0253 6.22417   1
 -11   2   3 -1.0771 4.46251   1
 -10  -2   3 21.3845 7.92664   1
 -10   2   3 10.8269 6.37341   1
  -9  -2   3 27.9751 7.37149   1
  -9   2   3 31.2729 8.06754   1
  -8  -2   3 -5.4730 3.82636   1
   8   2  -3 -0.0284 2.58412   2
   8   2  -3 2.10399 2.97626   2
  -8   2   3 6.20120 4.31540   1
  -7  -2   3 38.3793 7.85227   1
   7   2  -3 44.1395 6.06304   2
  -7   2   3 48.7264 9.25935   1
   7   2  -3 43.3857 5.39371   2
  -6  -2   3 42.7379 7.84049   1
   6   2  -3 54.0861 6.99585   2
   6   2  -3 47.8014 5.84180   2
  -6   2   3 64.8680 9.70337   1
   5  -2  -3 228.965 19.4674   1
   5  -2  -3 223.612 14.1840   2
  -5  -2   3 219.938 17.4324   1
  -5   2   3 245.972 15.1947   2
   5   2  -3 234.188 16.0640   2
   5   2  -3 208.983 16.1110   2
  -5   2   3 198.065 17.4766   1
   4  -2  -3 3.79850 3.34367   1
  -4  -2   3 -0.5608 3.29981   1
   4  -2  -3 4.43154 2.22824   2
   4   2  -3 6.59346 2.85744   2
   4   2  -3 1.93314 3.21603   1
  -4   2   3 9.94372 2.42096   2
  -4   2   3 6.23466 3.82232   1
   4   2  -3 2.51404 3.19066   2
   3  -2  -3 60.7497 5.40205   2
  -3  -2   3 73.6833 6.32359   1
   3  -2  -3 52.4102 6.26604   1
   3   2  -3 59.0179 6.32318   2
  -3   2   3 59.9105 7.84173   1
   3   2  -3 60.9227 6.51363   2
  -3   2   3 61.8417 5.45695   2
   3   2  -3 58.1314 6.04586   1
   2  -2  -3 5.31901 2.50552   1
  -2  -2   3 3.32394 2.74945   2
   2  -2  -3 4.82201 2.28287   2
  -2  -2   3 4.42714 2.31727   1
  -2   2   3 6.36437 2.38376   2
  -2   2   3 5.64879 2.60023   1
   2   2  -3 6.21557 2.18363   1
   2   2  -3 6.80596 3.27349   2
  -1  -2   3 662.131 36.2488   1
   1  -2  -3 585.260 36.3794   1
   1  -2  -3 577.953 37.2723   2
  -1   2   3 596.314 37.2477   2
   1   2  -3 599.018 37.8883   2
   1   2  -3 645.557 36.3008   1
  -1   2   3 590.036 36.4279   1
   0  -2   3 2260.72 120.938   1
   0  -2  -3 1803.99 120.362   1
   0  -2  -3 2056.57 122.390   2
   0  -2   3 2106.48 122.657   2
   0   2  -3 2148.28 120.866   1
   0   2   3 1997.71 122.281   2
   0   2   3 2201.42 120.314   1
   0   2  -3 2033.35 122.587   2
   1  -2   3 308.984 20.2998   2
  -1  -2  -3 290.876 20.2272   2
  -1  -2  -3 287.070 18.6054   1
   1  -2   3 331.782 19.0870   1
  -1   2  -3 340.393 19.0328   1
  -1   2  -3 310.980 20.2982   2
   1   2   3 292.044 18.7584   1
   1   2   3 319.608 20.4263   2
  -2  -2  -3 430.897 26.9913   2
  -2  -2  -3 399.128 25.9871   1
   2  -2   3 418.540 26.5212   2
   2  -2   3 410.627 26.0426   1
   2   2   3 398.385 26.0750   1
  -2   2  -3 431.684 26.5888   2
   2   2   3 413.192 26.8261   2
  -2   2  -3 461.779 26.1830   1
  -3  -2  -3 3.75077 2.73605   1
   3  -2   3 3.50365 1.98490   2
  -3  -2  -3 6.09090 2.73290   2
   3   2   3 6.54144 2.47808   1
   3   2   3 4.82211 2.57370   2
  -3   2  -3 5.38335 2.93693   1
  -3   2  -3 6.87781 2.43433   2
  -3   2  -3 3.33580 2.36164   1
  -4  -2  -3 1030.99 60.6356   2
  -4  -2  -3 1008.31 61.4111   1
   4   2   3 860.532 60.9489   1
   4   2   3 1041.86 60.6016   2
  -4   2  -3 1007.90 59.3561   2
  -4   2  -3 1045.10 62.0363   1
  -4   2  -3 977.754 60.8313   1
  -5  -2  -3 79.9464 10.1876   1
  -5  -2  -3 84.4111 7.87437   2
  -5   2  -3 87.0095 10.8141   1
   5   2   3 70.7906 7.46531   2
  -5   2  -3 70.1884 5.83417   2
  -5   2  -3 79.5348 6.10760   2
   5   2   3 86.1831 9.41600   1
  -6  -2  -3 52.6903 7.02507   2
  -6  -2  -3 51.2182 8.33040   1
  -6   2  -3 34.1195 7.61703   1
   6   2   3 45.6705 5.64044   2
  -7  -2  -3 4.68752 3.38385   2
  -7  -2  -3 8.53499 5.03453   1
   7   2   3 4.98935 3.07198   2
  -7   2  -3 9.84334 4.94332   1
  -8  -2  -3 23.8974 7.20432   1
   8   2   3 37.1955 5.44177   2
   8   2   3 40.8678 5.58342   2
  -8   2  -3 43.7609 9.29004   1
  -9  -2  -3 15.1177 6.26649   1
  -9   2  -3 1.43855 5.78428   1
 -10  -2  -3 19.7423 8.11398   1
 -10   2  -3 25.6278 8.54958   1
 -11  -2  -3 -2.8175 5.89831   1
 -11   2  -3 -7.4895 5.47096   1
 -12  -2  -3 -1.2399 6.07190   1
 -12   2  -3 4.18028 5.95001   1
 -13  -2  -3 53.2068 13.6675   1
 -13   2  -3 50.0057 12.5759   1
 -14  -2  -3 41.5041 11.5711   1
 -15  -2  -3 92.6532 17.5611   1
 -15  -3   3 123.802 23.1492   1
 -14  -3   3 78.3819 22.2262   1
 -13  -3   3 34.8973 9.65730   1
 -13   3   3 15.1214 6.94282   1
 -12  -3   3 5.97330 6.79902   1
 -12   3   3 9.26899 6.69841   1
 -11  -3   3 0.21417 5.27454   1
 -10  -3   3 56.3741 11.6039   1
 -10   3   3 31.6794 9.57697   1
  -9  -3   3 301.971 24.0343   1
   9   3  -3 263.715 19.7222   2
   9   3  -3 285.358 19.6525   2
  -9   3   3 293.507 24.7120   1
  -8  -3   3 143.254 15.4547   1
  -8   3   3 128.418 15.1408   1
   8   3  -3 170.103 12.9677   2
   8   3  -3 167.559 13.2421   2
  -7  -3   3 37.1805 7.50750   1
   7   3  -3 36.8366 6.44501   2
   7   3  -3 42.5076 7.72682   2
  -7   3   3 52.6490 10.3973   1
  -6  -3   3 11.9229 4.76790   1
   6   3  -3 22.0474 4.78670   2
   6   3  -3 27.2173 5.78115   2
  -6   3   3 25.5187 3.41208   2
  -6   3   3 29.7650 6.46417   1
  -5  -3   3 38.4973 6.86750   1
   5  -3  -3 35.5203 4.79022   2
   5   3  -3 28.6252 5.38883   2
  -5   3   3 25.6417 6.47695   1
   5   3  -3 32.2387 6.35913   2
  -5   3   3 37.3049 4.40648   2
   4  -3  -3 6.16003 2.58078   2
  -4  -3   3 3.22506 3.72184   1
   4  -3  -3 5.63577 3.47884   1
   4   3  -3 7.43826 3.50514   1
   4   3  -3 4.42146 3.34149   2
  -4   3   3 5.74096 2.70588   2
   4   3  -3 2.79215 3.65535   2
  -4   3   3 2.26824 3.06466   1
  -3  -3   3 49.4609 5.39763   1
   3  -3  -3 46.0089 5.47552   2
   3  -3  -3 34.8938 5.79934   1
  -3   3   3 51.3550 5.21017   2
   3   3  -3 38.1574 6.53523   2
  -3   3   3 48.4963 7.57166   1
   3   3  -3 47.5143 5.29397   1
   3   3  -3 60.1494 7.75541   2
   2  -3  -3 77.1257 7.54413   2
  -2  -3   3 97.3820 6.86158   1
   2  -3  -3 95.8196 7.51005   1
   2   3  -3 84.7066 6.90204   1
  -2   3   3 86.4611 7.60531   2
  -2   3   3 81.6152 7.35181   1
   2   3  -3 92.3284 8.84145   2
   2   3  -3 83.5616 8.42217   2
  -1  -3   3 5.34289 1.63020   1
   1  -3  -3 3.81564 2.75747   2
   1   3  -3 10.2864 3.69047   2
   1   3  -3 5.40048 1.63353   1
  -1   3   3 6.62781 1.59969   1
   1   3  -3 8.20348 3.64166   2
  -1   3   3 6.87884 2.09655   1
  -1   3   3 7.11361 2.95387   2
   0  -3  -3 393.954 26.8993   2
   0  -3  -3 378.475 24.2913   1
   0  -3   3 438.630 24.9090   1
   0   3   3 435.497 24.2657   1
   0   3   3 404.868 26.8484   2
   0   3  -3 420.558 24.7979   1
  -1  -3  -3 784.393 47.2721   1
  -1  -3  -3 798.844 49.9724   2
   1  -3   3 841.888 48.0537   1
   1   3   3 813.307 49.9035   2
   1   3   3 725.082 47.4669   1
  -1   3  -3 816.417 49.8912   2
  -1   3  -3 879.845 47.9471   1
  -2  -3  -3 26.2226 5.10508   2
  -2  -3  -3 29.6574 3.70666   1
   2  -3   3 29.9140 4.13085   1
  -2   3  -3 32.7341 4.13390   1
   2   3   3 30.5153 5.01379   2
   2   3   3 28.7172 3.92410   1
  -2   3  -3 27.6622 4.95659   2
  -3  -3  -3 15.6317 3.59731   1
  -3  -3  -3 7.64037 3.43563   2
  -3   3  -3 15.4892 3.51053   1
  -3   3  -3 8.50256 2.91538   2
  -3   3  -3 9.57691 3.37780   2
   3   3   3 15.9675 4.19272   2
   3   3   3 10.0154 2.97675   1
  -3   3  -3 13.0455 3.85461   1
  -4  -3  -3 661.677 38.9837   2
  -4  -3  -3 542.155 37.9963   1
  -4   3  -3 601.088 37.3484   2
   4   3   3 527.505 38.0759   1
  -4   3  -3 649.368 38.3881   1
   4   3   3 588.375 38.4131   2
  -4   3  -3 630.492 39.3384   1
  -4   3  -3 615.679 37.2431   2
  -5  -3  -3 5.90662 3.80959   2
  -5  -3  -3 5.47189 3.80837   1
   5   3   3 5.66115 2.95085   2
  -5   3  -3 3.61404 1.85392   2
  -5   3  -3 -1.7251 3.12790   1
  -5   3  -3 1.65516 2.81753   2
   5   3   3 4.71285 4.08567   1
  -6  -3  -3 94.2494 10.2821   1
   6   3   3 88.5944 8.91262   2
  -6   3  -3 80.9905 6.58712   2
  -6   3  -3 90.5154 10.1070   1
  -6   3  -3 84.4086 6.32921   2
  -7  -3  -3 35.0874 7.46036   1
  -7   3  -3 25.2179 8.19773   1
   7   3   3 28.4489 5.66479   2
  -8  -3  -3 20.1731 6.68485   1
   8   3   3 8.59383 3.85382   2
  -8   3  -3 2.02111 5.69036   1
   8   3   3 6.09793 3.80226   2
  -9  -3  -3 171.067 16.9213   1
   9   3   3 157.831 13.1384   2
   9   3   3 164.481 13.2452   2
  -9   3  -3 179.815 18.2004   1
 -10  -3  -3 3.97570 5.37193   1
 -10   3  -3 0.84542 5.44525   1
 -11  -3  -3 78.1910 13.8157   1
 -12  -3  -3 11.1846 6.54388   1
 -12   3  -3 0.37501 5.66424   1
 -13  -3  -3 29.5354 9.65678   1
 -13   3  -3 41.1832 12.0196   1
 -14  -3  -3 41.6251 11.7606   1
 -14   3  -3 7.58348 12.7913   1
 -15  -3  -3 14.1062 9.16610   1
 -14   4   3 163.310 23.6000   1
 -13  -4   3 -1.5933 8.56606   1
 -13   4   3 3.05330 6.57612   1
 -12  -4   3 34.2588 10.1892   1
 -12   4   3 34.9384 10.3652   1
 -11  -4   3 200.871 31.4568   1
 -11   4   3 124.323 26.6014   1
 -10  -4   3 11.7283 6.76082   1
  10   4  -3 -5.8557 4.17682   2
 -10   4   3 7.34129 6.93358   1
  -9  -4   3 143.742 15.5777   1
   9   4  -3 144.382 13.5789   2
   9   4  -3 130.795 12.8855   2
  -9   4   3 129.482 17.9559   1
  -8  -4   3 861.470 55.0216   1
  -8   4   3 829.225 55.9590   1
   8   4  -3 798.003 52.7206   2
  -7  -4   3 745.622 47.2607   1
   7   4  -3 685.349 45.8980   2
  -7   4   3 694.180 48.2008   1
   6  -4  -3 433.886 27.7876   2
  -6  -4   3 471.331 30.5116   1
   6   4  -3 428.257 30.4085   2
  -6   4   3 447.916 27.5589   2
  -6   4   3 396.515 30.8779   1
  -5  -4   3 78.5970 8.82731   1
   5  -4  -3 85.1202 8.00133   2
  -5   4   3 90.7555 10.0663   1
  -5   4   3 81.6740 7.51927   2
   5   4  -3 74.9499 9.56021   2
   5   4  -3 83.5284 9.11878   2
  -4  -4   3 76.5342 7.68506   1
   4  -4  -3 66.0549 7.64389   2
   4  -4  -3 82.5237 8.89749   1
  -4   4   3 77.3565 7.58605   2
   4   4  -3 77.7247 7.86579   1
   4   4  -3 81.3204 10.3402   2
  -4   4   3 63.8580 9.29909   1
   4   4  -3 68.0755 9.51575   2
  -3  -4   3 1397.63 75.7878   1
   3  -4  -3 1308.54 76.8851   2
  -3   4   3 1176.90 76.2442   2
  -3   4   3 1265.75 76.7339   1
   3   4  -3 1305.70 78.1234   2
  -3   4   3 1122.26 75.5701   1
   3   4  -3 1291.39 77.9219   2
   2  -4  -3 335.323 23.1772   2
  -2  -4   3 395.766 21.6175   1
   2   4  -3 349.676 24.1994   2
  -2   4   3 324.902 22.8752   2
  -2   4   3 325.672 21.3913   1
   2   4  -3 320.001 21.4579   1
  -2   4   3 328.376 22.1243   1
   2   4  -3 333.875 23.9313   2
   1  -4  -3 35.8040 4.00901   1
  -1  -4   3 57.0879 4.37898   1
   1  -4  -3 56.0942 7.54026   2
   1   4  -3 52.5995 7.72434   2
   1   4  -3 46.5313 4.21949   1
  -1   4   3 48.8844 3.86673   1
  -1   4   3 55.5578 7.26039   2
   0  -4   3 125.517 8.33144   1
   0  -4  -3 123.664 10.9419   2
   0  -4  -3 110.227 7.65695   1
   0   4  -3 114.335 10.6994   2
   0   4  -3 127.514 11.2879   2
   0   4   3 122.766 10.7895   2
   0   4  -3 126.977 8.21544   1
   0   4   3 123.097 7.60137   1
  -1  -4  -3 147.734 8.81120   1
   1  -4   3 144.636 9.69269   1
  -1   4  -3 127.954 11.6819   2
  -1   4  -3 145.066 12.0361   2
  -1   4  -3 155.742 9.56876   1
   1   4   3 135.764 11.8352   2
   1   4   3 123.181 8.94748   1
  -2  -4  -3 69.9285 8.43935   2
   2  -4   3 80.3130 6.55420   1
  -2  -4  -3 71.2992 5.66593   1
   2   4   3 70.7303 6.10420   1
  -2   4  -3 72.0458 7.84581   2
   2   4   3 65.0678 7.75608   2
  -2   4  -3 71.8332 8.05018   2
  -2   4  -3 87.1167 6.29666   1
  -3  -4  -3 229.084 17.4083   2
  -3  -4  -3 204.155 14.9300   1
   3  -4   3 218.333 15.5856   1
  -3   4  -3 219.712 16.4598   2
  -3   4  -3 243.361 15.5705   1
   3   4   3 231.940 17.3664   2
   3   4   3 216.113 15.4918   1
  -3   4  -3 208.008 16.0950   2
  -4  -4  -3 194.008 15.5111   2
  -4  -4  -3 183.375 13.8048   1
  -4   4  -3 165.181 13.7638   2
   4   4   3 164.929 14.5274   1
  -4   4  -3 158.627 13.3430   2
  -4   4  -3 215.993 15.7297   1
  -4   4  -3 200.317 14.0707   1
   4   4   3 175.104 14.8071   2
  -5  -4  -3 1.38508 2.86281   1
  -5  -4  -3 7.97174 4.02144   2
  -5   4  -3 1.52034 3.36544   1
  -5   4  -3 5.58175 2.71225   2
  -5   4  -3 6.58133 3.14983   2
   5   4   3 5.50727 3.42701   1
   5   4   3 5.57850 3.86424   2
  -6  -4  -3 49.2403 8.24625   1
  -6  -4  -3 55.1468 8.60335   2
  -6   4  -3 49.0231 5.23333   2
  -6   4  -3 44.8634 5.97268   2
  -6   4  -3 57.4883 9.71977   1
  -7  -4  -3 254.414 21.3065   1
  -7  -4  -3 291.530 21.3547   2
  -7   4  -3 262.922 22.3897   1
   7   4   3 275.336 23.8136   2
  -8  -4  -3 199.166 17.9934   1
  -8   4  -3 191.123 18.5551   1
  -9  -4  -3 177.848 17.8489   1
   9   4   3 211.753 16.0839   2
   9   4   3 176.734 19.9459   2
  -9   4  -3 151.385 18.1330   1
 -10  -4  -3 -0.8850 4.88217   1
  10   4   3 -2.3957 4.75043   2
 -10   4  -3 3.81079 6.37958   1
 -11  -4  -3 97.7531 14.5835   1
  11   4   3 47.7493 7.45141   2
 -11   4  -3 80.6854 14.9097   1
 -12  -4  -3 28.9975 9.23880   1
 -12   4  -3 12.3558 7.07133   1
 -13  -4  -3 8.83385 7.18553   1
 -13   4  -3 2.50506 8.26539   1
 -14  -4  -3 2.95406 9.13164   1
 -14   4  -3 -9.8693 6.64777   1
 -15  -4  -3 50.7312 12.9830   1
 -14  -5   3 -11.794 8.23721   1
 -14   5   3 15.1589 10.8489   1
 -13  -5   3 59.2315 13.7237   1
 -13   5   3 49.7555 13.6883   1
 -12  -5   3 40.5631 11.8388   1
 -12   5   3 54.3012 12.6997   1
 -11  -5   3 23.1827 15.0727   1
 -11   5   3 31.0358 10.2136   1
  11   5  -3 36.1159 7.53238   2
 -10  -5   3 18.3890 7.74553   1
  10   5  -3 25.8275 6.81920   2
 -10   5   3 23.8703 7.89114   1
  10   5  -3 9.06830 5.62702   2
  -9  -5   3 51.6951 10.3774   1
   9   5  -3 60.8084 9.85836   2
  -9   5   3 61.5589 11.7776   1
   9   5  -3 45.3125 8.51444   2
  -8  -5   3 202.385 17.0650   1
   8   5  -3 169.580 15.9918   2
   8   5  -3 175.906 16.7695   2
  -8   5   3 184.891 18.0238   1
  -7  -5   3 273.342 24.7967   1
   7   5  -3 186.979 17.6148   2
  -7   5   3 194.142 14.4283   2
  -7   5   3 160.031 18.9784   1
   7   5  -3 202.078 17.4467   2
  -7   5   3 215.072 14.3144   2
  -6  -5   3 5.57059 3.47641   1
   6  -5  -3 -4.6073 2.69044   2
   6   5  -3 -0.0484 3.27106   2
  -6   5   3 0.73930 3.72261   1
  -6   5   3 0.04287 2.38811   2
   6   5  -3 3.12892 4.41183   2
  -5  -5   3 9.30360 3.93298   1
   5  -5  -3 4.61501 3.54496   2
   5   5  -3 4.58516 4.52200   2
  -5   5   3 8.61120 4.30844   1
   5   5  -3 6.50821 4.13946   2
  -5   5   3 1.67595 3.09691   2
  -4  -5   3 957.084 54.7691   1
  -4   5   3 837.003 55.8912   1
  -4   5   3 870.135 54.9526   1
  -4   5   3 866.065 55.2448   2
   4   5  -3 811.149 54.9584   1
   4   5  -3 918.447 57.1469   2
   4   5  -3 983.521 58.1186   2
  -3  -5   3 1454.34 77.5403   1
   3  -5  -3 1290.84 79.4303   2
  -3   5   3 1366.19 79.2789   2
   3   5  -3 1294.70 80.4208   2
  -3   5   3 1179.08 78.3871   1
   3   5  -3 1335.48 80.8865   2
   3   5  -3 1193.88 77.5772   1
  -3   5   3 1251.35 77.5796   1
  -2  -5   3 4.42454 2.29908   1
   2  -5  -3 3.26455 3.20723   2
  -2   5   3 0.73184 2.56862   1
   2   5  -3 2.83994 4.18988   2
  -2   5   3 0.83563 2.79574   2
  -2   5   3 3.11331 1.88273   1
   2   5  -3 1.37675 1.99537   1
   2   5  -3 4.46555 3.58915   2
   1  -5  -3 651.880 40.8058   2
   1  -5  -3 547.954 37.1034   1
  -1  -5   3 662.223 37.3101   1
  -1   5   3 630.171 40.3037   2
   1   5  -3 593.006 37.1939   1
  -1   5   3 638.639 36.8840   1
   0  -5  -3 194.464 15.7166   2
   0  -5   3 209.485 12.6800   1
   0  -5  -3 178.998 11.9293   1
   0   5   3 186.177 15.4859   2
   0   5   3 195.347 11.8195   1
   0   5  -3 198.757 12.3840   1
   0   5  -3 177.756 15.5179   2
   0   5  -3 170.383 15.6633   2
  -1  -5  -3 37.8298 7.20383   2
  -1  -5  -3 57.7829 4.17100   1
   1  -5   3 49.8969 5.05717   1
  -1   5  -3 58.0708 4.86310   1
  -1   5  -3 62.3969 8.70267   2
   1   5   3 53.6432 4.25532   1
  -1   5  -3 59.2792 8.87058   2
  -2  -5  -3 126.427 8.01760   1
   2  -5   3 99.1553 8.67908   1
  -2  -5  -3 110.639 11.6114   2
  -2   5  -3 115.103 11.4702   2
  -2   5  -3 112.301 10.7801   2
   2   5   3 109.747 11.3305   2
   2   5   3 109.506 8.36571   1
  -3  -5  -3 779.467 51.1174   2
   3  -5   3 756.417 48.4474   1
  -3   5  -3 772.672 49.7701   2
   3   5   3 771.687 50.7025   2
  -3   5  -3 785.585 50.0837   2
  -3   5  -3 893.045 48.5264   1
   3   5   3 746.893 48.1151   1
  -4  -5  -3 -3.3423 2.46820   1
  -4  -5  -3 0.67427 3.89724   2
  -4   5  -3 2.92048 2.93801   1
   4   5   3 0.97931 3.48199   2
  -4   5  -3 1.97980 2.61516   2
  -4   5  -3 1.06159 3.36809   2
   4   5   3 3.40026 3.48917   1
  -5  -5  -3 9.45408 3.94680   1
  -5  -5  -3 1.32268 4.39003   2
  -5   5  -3 6.30515 3.59593   2
  -5   5  -3 4.31893 3.13047   2
   5   5   3 6.69698 4.26335   1
   5   5   3 10.8496 5.07659   2
  -5   5  -3 7.67751 3.82154   1
  -6  -5  -3 17.7439 6.03080   2
  -6  -5  -3 16.9511 5.41145   1
  -6   5  -3 21.7645 4.62888   2
   6   5   3 18.8188 5.57877   2
  -6   5  -3 28.6166 5.27658   2
  -6   5  -3 18.8577 5.95116   1
  -7  -5  -3 131.937 14.0768   1
  -7  -5  -3 152.829 15.2680   2
   7   5   3 164.974 14.9310   2
  -7   5  -3 172.472 11.7323   2
  -7   5  -3 136.384 14.9338   1
  -7   5  -3 151.390 12.1568   2
  -8  -5  -3 250.311 21.0929   1
  -8   5  -3 234.998 21.4408   1
   8   5   3 258.813 20.4554   2
  -9  -5  -3 12.0563 5.91619   1
   9   5   3 10.5476 5.69699   2
   9   5   3 5.29324 4.88443   2
  -9   5  -3 5.59110 6.32416   1
 -10  -5  -3 18.1776 7.33365   1
 -10   5  -3 25.8320 7.99864   1
  10   5   3 17.5147 6.26494   2
  10   5   3 36.5944 7.73275   2
 -11  -5  -3 9.59178 6.46968   1
 -11   5  -3 3.94328 7.67971   1
  11   5   3 10.7966 5.73910   2
 -12  -5  -3 3.91403 7.16222   1
 -12   5  -3 29.5166 9.34741   1
 -13  -5  -3 71.0593 13.7047   1
 -13   5  -3 46.6007 12.7485   1
 -14  -5  -3 2.86957 7.58298   1
 -14   5  -3 6.48985 8.12889   1
 -15  -5  -3 67.9066 21.9722   1
 -14  -6   3 28.7792 10.9284   1
 -14   6   3 18.7081 10.4202   1
 -13  -6   3 216.705 21.7700   1
 -13   6   3 204.440 23.5704   1
 -12  -6   3 74.5738 13.6802   1
 -12   6   3 75.1736 14.2600   1
  12   6  -3 101.223 14.4652   2
 -11  -6   3 31.9785 9.58687   1
  11   6  -3 33.3145 7.88765   2
 -11   6   3 29.8871 9.03654   1
 -10  -6   3 345.657 26.7761   1
 -10   6   3 283.429 27.2479   1
  10   6  -3 312.974 24.7789   2
  -9  -6   3 16.6042 7.10157   1
   9   6  -3 32.8932 6.72093   2
  -9   6   3 20.5266 9.24397   1
  -8  -6   3 67.2926 11.3316   1
  -8   6   3 62.2910 6.92035   2
  -8   6   3 63.8876 6.45049   2
  -8   6   3 72.2088 11.9563   1
   8   6  -3 73.1634 11.8795   2
  -7  -6   3 361.356 25.1357   1
  -7   6   3 349.570 25.3405   2
   7   6  -3 332.420 26.3954   2
  -7   6   3 321.549 22.5358   2
  -7   6   3 285.368 25.8415   1
   6  -6  -3 172.423 14.3370   2
  -6  -6   3 183.282 14.5714   1
  -6   6   3 163.202 13.4900   2
   6   6  -3 154.749 16.0099   2
  -6   6   3 156.867 15.5295   1
  -5  -6   3 197.752 15.0709   1
   5  -6  -3 195.183 16.2651   2
   5   6  -3 209.572 18.6556   2
  -5   6   3 192.392 15.5968   2
  -5   6   3 189.918 16.6473   1
   4  -6  -3 5.88346 3.74618   2
  -4  -6   3 6.44831 3.51998   1
  -4   6   3 9.98907 3.27102   1
   4   6  -3 13.7382 5.56615   2
   4   6  -3 13.9079 5.99278   2
  -4   6   3 8.45240 3.96926   1
  -3  -6   3 52.9658 5.51850   1
   3  -6  -3 52.4901 9.24484   2
   3   6  -3 54.9260 9.77088   2
  -3   6   3 50.0657 5.33156   1
  -3   6   3 51.9920 8.17956   2
   3   6  -3 43.2447 6.04126   1
   3   6  -3 45.7130 9.06550   2
  -3   6   3 43.9110 7.17988   1
   2  -6  -3 335.312 24.6048   2
  -2  -6   3 343.015 20.8943   1
  -2   6   3 305.097 23.6957   2
  -2   6   3 358.284 20.8528   1
   2   6  -3 299.777 20.9658   1
   2   6  -3 345.468 25.2311   2
   2   6  -3 284.746 24.5426   2
  -1  -6   3 14.8381 3.16008   1
   1  -6  -3 14.0340 3.07491   1
   1  -6  -3 8.07973 5.32392   2
   1   6  -3 2.76762 4.65926   2
  -1   6   3 17.4871 2.55795   1
   1   6  -3 9.43269 5.48575   2
  -1   6   3 18.9618 6.04825   2
   0  -6  -3 82.8308 11.4845   2
   0  -6   3 72.1444 6.38968   1
   0  -6  -3 80.2951 5.89060   1
   0   6   3 73.7182 5.57578   1
   0   6   3 78.6308 9.72578   2
   0   6  -3 78.8544 6.51765   1
   0   6  -3 80.7685 11.3706   2
   0   6  -3 73.4350 10.8184   2
  -1  -6  -3 74.7107 11.0744   2
   1  -6   3 68.3485 6.29738   1
  -1  -6  -3 81.6447 5.52005   1
   1   6   3 71.9328 10.9361   2
   1   6   3 68.3503 5.55176   1
  -1   6  -3 55.4377 9.94159   2
  -1   6  -3 72.1374 6.18493   1
  -1   6  -3 75.3063 10.9114   2
  -2  -6  -3 122.079 8.37066   1
   2  -6   3 106.074 9.46167   1
  -2  -6  -3 133.614 13.7816   2
  -2   6  -3 110.685 11.6779   2
  -2   6  -3 139.327 9.27994   1
   2   6   3 115.484 12.7534   2
  -2   6  -3 114.028 12.5227   2
   2   6   3 109.805 8.81799   1
  -3  -6  -3 275.409 16.8290   1
  -3  -6  -3 233.624 21.0531   2
   3  -6   3 211.861 17.5154   1
  -3   6  -3 293.317 17.8588   1
   3   6   3 253.614 20.7130   2
  -3   6  -3 257.302 20.1163   2
  -3   6  -3 252.182 19.5222   2
   3   6   3 252.890 17.5953   1
  -4  -6  -3 172.410 12.3813   1
  -4  -6  -3 183.212 16.7318   2
   4   6   3 142.924 12.7538   1
  -4   6  -3 167.738 14.7014   2
  -5  -6  -3 30.1961 7.94182   2
  -5  -6  -3 22.1610 5.21784   1
  -5   6  -3 40.7201 6.70569   2
  -5   6  -3 33.7610 6.90967   2
  -5   6  -3 31.1856 6.87530   1
  -6  -6  -3 195.665 15.1769   1
  -6  -6  -3 185.267 17.6876   2
  -6   6  -3 169.471 14.2913   2
  -6   6  -3 168.864 16.3918   1
  -6   6  -3 184.808 14.8191   2
  -7  -6  -3 56.4539 9.17826   1
  -7  -6  -3 61.3112 11.3681   2
  -7   6  -3 65.2098 7.43506   2
  -7   6  -3 63.5857 11.4360   1
  -8  -6  -3 882.344 52.5588   1
  -8   6  -3 739.488 54.0072   1
  -8   6  -3 778.601 48.2139   2
  -8   6  -3 757.948 48.0027   2
  -9  -6  -3 -2.1356 4.82277   1
   9   6   3 3.63628 4.34349   2
  -9   6  -3 -1.2344 4.66501   1
 -10  -6  -3 37.7394 9.11786   1
 -10   6  -3 22.9139 8.49358   1
  10   6   3 25.6512 7.24308   2
 -11  -6  -3 7.14195 7.01133   1
  11   6   3 10.7790 6.50287   2
 -11   6  -3 5.56570 7.36314   1
 -12  -6  -3 7.82275 7.92252   1
  12   6   3 30.9873 11.9656   2
 -12   6  -3 4.69292 7.43404   1
 -13  -6  -3 80.8803 14.2128   1
 -13   6  -3 39.7014 10.7018   1
 -14   6  -3 14.1076 8.50287   1
 -14  -7   3 19.3959 11.1960   1
 -14   7   3 40.3620 12.9108   1
 -13  -7   3 3.48379 9.00073   1
 -13   7   3 -6.1803 9.02051   1
 -12  -7   3 28.0920 10.2783   1
 -12   7   3 27.0099 10.0289   1
  12   7  -3 35.0701 9.61679   2
 -11  -7   3 29.3193 9.52803   1
  11   7  -3 30.6307 8.03662   2
 -11   7   3 15.9114 7.57963   1
 -10  -7   3 25.2565 9.47837   1
  10   7  -3 32.0870 8.88803   2
 -10   7   3 24.4015 9.05510   1
  -9  -7   3 -0.5306 4.67678   1
   9   7  -3 8.56864 5.52547   2
  -9   7   3 4.50125 5.99401   1
  -8  -7   3 8.74903 5.04157   1
  -8   7   3 2.35809 5.47589   1
  -8   7   3 0.22981 3.99034   2
  -8   7   3 -0.6561 3.63705   2
   8   7  -3 11.8291 6.71604   2
  -7  -7   3 2.81413 3.96254   1
  -7   7   3 2.04848 4.92511   1
  -7   7   3 4.68725 4.49299   2
   7   7  -3 4.01515 5.61362   2
  -6  -7   3 11.3446 4.53712   1
   6  -7  -3 3.26349 4.72908   2
  -6   7   3 8.77889 4.28953   2
  -6   7   3 13.4881 5.94021   1
   6   7  -3 10.4866 6.41291   2
   5  -7  -3 15.4580 6.09728   2
  -5  -7   3 18.5758 4.60715   1
  -5   7   3 20.7856 5.80380   2
   5   7  -3 14.2180 6.92431   2
  -5   7   3 28.6425 6.56584   1
  -4  -7   3 276.725 18.5950   1
   4  -7  -3 263.162 22.0323   2
  -4   7   3 268.358 21.0522   2
   4   7  -3 292.376 23.4832   2
  -4   7   3 243.416 20.2276   1
  -3  -7   3 145.001 10.9077   1
   3  -7  -3 129.728 14.3983   2
  -3   7   3 166.913 11.2055   1
  -3   7   3 122.312 13.2636   2
  -3   7   3 172.132 13.0718   1
   3   7  -3 108.933 14.2693   2
  -2  -7   3 835.325 48.3290   1
   2  -7  -3 830.587 52.9892   2
   2  -7  -3 693.134 48.4633   1
  -2   7   3 782.124 52.0321   2
   2   7  -3 727.602 48.3788   1
   2   7  -3 852.167 54.0628   2
  -2   7   3 885.172 48.2690   1
   1  -7  -3 334.795 26.2183   2
  -1  -7   3 339.481 21.3083   1
  -1   7   3 358.058 20.7810   1
  -1   7   3 331.628 26.6962   2
   1   7  -3 300.525 21.0674   1
   0  -7  -3 172.133 16.8350   2
   0  -7   3 184.481 12.6200   1
   0  -7  -3 170.611 11.9273   1
   0   7   3 181.343 11.7151   1
   0   7  -3 197.313 17.5507   2
   0   7  -3 181.700 12.2769   1
   1  -7   3 87.2331 7.94719   1
  -1  -7  -3 97.5473 7.05836   1
  -1  -7  -3 106.524 14.6219   2
  -1   7  -3 100.518 12.4497   2
  -1   7  -3 102.250 14.2509   2
   1   7   3 100.375 7.18077   1
  -1   7  -3 92.7455 7.54706   1
   2  -7   3 448.737 29.8989   1
  -2  -7  -3 499.529 34.5412   2
  -2   7  -3 474.014 33.7673   2
  -2   7  -3 494.722 33.2524   2
   2   7   3 423.424 29.0136   1
  -2   7  -3 494.243 29.4249   1
   3  -7   3 103.320 9.62182   1
  -3  -7  -3 112.704 13.3996   2
  -3  -7  -3 126.350 8.59990   1
  -3   7  -3 116.606 12.7797   2
  -3   7  -3 113.573 11.7129   2
   3   7   3 94.0092 8.87468   1
  -4  -7  -3 115.907 8.94403   1
  -4  -7  -3 110.891 13.6631   2
   4   7   3 89.5195 9.20506   1
  -4   7  -3 102.447 11.1276   2
  -4   7  -3 93.6270 11.5972   2
  -5  -7  -3 164.908 16.2872   2
  -5  -7  -3 152.190 12.1121   1
  -5   7  -3 142.522 14.1442   1
  -5   7  -3 152.349 14.5207   2
  -5   7  -3 131.414 13.3982   2
  -6  -7  -3 336.578 21.6317   1
  -6  -7  -3 296.509 25.1150   2
  -6   7  -3 267.553 21.9597   2
  -6   7  -3 285.190 21.7704   2
  -6   7  -3 264.799 23.4000   1
  -7  -7  -3 43.3451 7.73321   1
  -7  -7  -3 52.6347 10.6966   2
  -7   7  -3 34.0220 9.53495   1
  -7   7  -3 35.0995 7.39145   2
  -8  -7  -3 31.3698 7.52014   1
  -8   7  -3 28.8252 6.03256   2
  -8   7  -3 24.1598 9.08637   1
  -8   7  -3 21.3038 5.41963   2
  -9  -7  -3 16.3669 6.69987   1
  -9   7  -3 7.54740 6.80620   1
   9   7   3 21.3598 7.50402   2
  -9   7  -3 13.6229 3.47998   2
  -9   7  -3 16.9632 4.66450   2
 -10  -7  -3 139.926 15.6551   1
  10   7   3 156.026 16.2666   2
 -11  -7  -3 33.9643 14.3885   1
 -11   7  -3 48.0363 12.6505   1
  11   7   3 27.2237 8.05503   2
 -12  -7  -3 18.4002 8.12974   1
  12   7   3 34.3397 9.46400   2
 -12   7  -3 27.9833 10.5045   1
 -13  -7  -3 5.24582 7.77931   1
 -13   7  -3 10.5199 9.94683   1
 -14  -7  -3 2.07704 8.79038   1
 -14   7  -3 22.6852 10.6344   1
 -14  -8   3 20.0693 10.5294   1
 -14   8   3 11.6837 17.1033   1
 -13  -8   3 33.9912 9.97469   1
 -13   8   3 24.4243 18.3363   1
 -12  -8   3 279.688 23.9813   1
 -12   8   3 201.513 24.7442   1
  12   8  -3 253.681 23.6996   2
 -11  -8   3 4.65732 7.02201   1
 -11   8   3 14.1717 7.58037   1
 -10  -8   3 19.9055 7.33940   1
  -9  -8   3 26.5557 7.38966   1
  -9   8   3 8.74567 4.90518   2
  -9   8   3 22.1792 6.75648   2
  -9   8   3 13.5394 7.40017   1
  -8  -8   3 25.0716 7.60821   1
  -8   8   3 38.5929 9.82272   1
  -8   8   3 25.9880 6.41702   2
   8   8  -3 28.9310 9.75607   2
  -8   8   3 36.5497 7.19005   2
  -7  -8   3 104.913 11.1537   1
  -7   8   3 83.4390 11.7579   2
  -7   8   3 95.6709 11.4493   2
   7   8  -3 106.003 16.0768   2
  -7   8   3 91.8342 13.7828   1
   6  -8  -3 207.644 18.3875   2
  -6   8   3 198.053 17.8526   2
   6   8  -3 173.641 18.8741   2
  -5  -8   3 15.4459 4.39006   1
   5  -8  -3 25.1854 7.32861   2
   5   8  -3 12.2493 6.90170   2
  -5   8   3 15.6853 5.70309   1
   4  -8  -3 13.8622 6.78536   2
  -4   8   3 16.4951 4.98129   1
   4   8  -3 14.4347 6.70339   2
  -3  -8   3 57.4768 5.95478   1
   3  -8  -3 55.1336 10.6461   2
  -3   8   3 65.2835 8.82799   1
   3   8  -3 52.3679 10.7219   2
  -3   8   3 52.1165 5.81201   1
   2  -8  -3 172.406 17.6372   2
  -2  -8   3 179.917 12.3117   1
   2  -8  -3 149.939 12.5589   1
   2   8  -3 174.063 17.7613   2
  -2   8   3 176.037 11.8434   1
   1  -8  -3 18.7999 3.75950   1
  -1  -8   3 19.2987 3.74976   1
   1  -8  -3 20.3687 7.77440   2
   1   8  -3 12.9765 3.00119   1
  -1   8   3 23.0530 3.26386   1
   1   8  -3 14.8446 5.87998   2
   0  -8   3 12.9971 3.08621   1
   0  -8  -3 6.71492 5.80953   2
   0  -8  -3 5.05387 2.21010   1
   0   8   3 11.5114 2.25927   1
   0   8  -3 5.36553 2.33980   1
   0   8  -3 9.43733 5.56930   2
   1  -8   3 76.1483 6.72894   1
  -1  -8  -3 58.8432 11.5789   2
  -1  -8  -3 61.5687 5.36415   1
  -1   8  -3 52.7422 10.3981   2
   1   8   3 59.0143 5.37862   1
  -2  -8  -3 60.2154 5.27338   1
  -2  -8  -3 75.6139 13.3669   2
   2  -8   3 56.6685 6.32156   1
   2   8   3 57.3266 5.58870   1
  -2   8  -3 57.2022 10.7629   2
  -3  -8  -3 119.775 16.8231   2
   3  -8   3 110.916 10.1143   1
  -3  -8  -3 114.033 8.56360   1
   3   8   3 107.215 9.45132   1
  -3   8  -3 117.660 13.5579   2
   4  -8   3 -1.0323 2.56134   1
  -4  -8  -3 -4.1511 5.03388   2
  -4  -8  -3 8.89672 2.97037   1
  -4   8  -3 1.91182 3.78516   2
   4   8   3 3.71597 3.17847   1
  -5  -8  -3 81.0519 13.8300   2
  -5  -8  -3 88.5577 8.53528   1
  -5   8  -3 89.1915 12.6992   2
  -5   8  -3 102.799 14.2509   1
  -6  -8  -3 96.1782 9.72253   1
  -6  -8  -3 123.080 16.9526   2
  -6   8  -3 95.1356 14.4816   1
  -6   8  -3 82.1546 13.3788   2
  -6   8  -3 96.0786 11.4415   2
  -7  -8  -3 20.7710 8.45680   2
  -7   8  -3 24.8659 7.46914   1
  -7   8  -3 19.2576 6.97069   2
  -7   8  -3 34.0801 7.60338   2
  -8  -8  -3 83.2448 11.3480   1
  -8   8  -3 86.6230 13.8197   1
  -8   8  -3 81.9062 10.0624   2
  -8   8  -3 73.4711 10.2292   2
  -9  -8  -3 13.6002 5.97413   1
  -9   8  -3 6.14162 4.53774   2
  -9   8  -3 19.8662 6.13205   2
  -9   8  -3 9.70786 6.85356   1
 -10  -8  -3 4.68258 5.95594   1
 -10   8  -3 4.18132 5.23784   1
  10   8   3 -1.8088 8.02146   2
 -11  -8  -3 -5.3277 6.45516   1
 -11   8  -3 11.9307 7.47022   1
 -12  -8  -3 65.2893 12.7241   1
  12   8   3 87.1115 14.7401   2
 -12   8  -3 38.8572 12.2044   1
 -13  -8  -3 19.1100 9.70699   1
 -13   8  -3 27.1128 11.9820   1
 -14  -8  -3 21.3919 10.3581   1
 -14  -9   3 27.8577 10.3649   1
 -13  -9   3 104.458 22.0078   1
 -13   9   3 50.5653 13.2981   1
 -12  -9   3 1.64223 6.63917   1
  12   9  -3 3.44149 9.78946   2
 -12   9   3 0.74046 8.75148   1
 -11  -9   3 67.9530 12.4186   1
 -11   9   3 27.6542 8.76488   1
  11   9  -3 53.7733 11.7397   2
 -10   9   3 32.5882 8.82159   2
 -10   9   3 17.3843 7.76692   1
  10   9  -3 19.4606 7.97399   2
  -9  -9   3 43.0988 9.03222   1
  -9   9   3 23.5634 10.6213   2
  -9   9   3 37.4220 7.20464   2
   9   9  -3 30.7098 9.96315   2
  -9   9   3 29.8248 8.54787   1
  -8  -9   3 40.5906 7.92555   1
   8   9  -3 24.8283 9.34935   2
  -8   9   3 25.5580 6.18078   2
  -8   9   3 22.7683 7.06552   1
  -7  -9   3 173.522 14.7366   1
  -7   9   3 155.106 15.6915   2
   7   9  -3 162.111 18.7554   2
  -7   9   3 132.927 16.0622   1
  -6  -9   3 54.7791 8.32674   1
   6  -9  -3 59.2745 11.2810   2
   6   9  -3 73.5202 13.5190   2
  -6   9   3 60.0346 10.4622   1
  -5  -9   3 43.9895 6.92808   1
   5  -9  -3 36.5814 9.29282   2
  -5   9   3 40.5977 8.41883   1
  -4  -9   3 6.60872 3.14644   1
   4  -9  -3 6.77922 5.74145   2
  -4   9   3 5.55561 4.91730   1
   4   9  -3 10.5755 6.51943   2
  -3  -9   3 91.3472 8.21545   1
   3  -9  -3 86.4446 14.4640   2
   3   9  -3 103.410 16.2811   2
  -3   9   3 90.4123 11.4295   1
   2  -9  -3 20.3252 4.38542   1
  -2  -9   3 19.3397 3.93535   1
   2  -9  -3 9.08889 7.05935   2
  -2   9   3 19.8439 3.49981   1
   2   9  -3 7.71975 6.16650   2
   1  -9  -3 3.28069 2.07106   1
   1  -9  -3 2.93785 5.03791   2
  -1   9   3 1.52273 1.73513   1
   1   9  -3 13.2154 6.61331   2
   0  -9  -3 5.21245 5.74476   2
   0  -9  -3 16.0242 3.34952   1
   0   9  -3 25.4649 7.61507   2
  -1  -9  -3 -0.9496 5.11896   2
   1  -9   3 7.01061 2.90879   1
  -1   9  -3 5.59259 5.01035   2
  -2  -9  -3 12.1940 7.65401   2
  -2  -9  -3 27.5846 3.90799   1
   2  -9   3 23.6571 4.87419   1
   2   9   3 30.1136 4.56869   1
  -2   9  -3 17.8751 6.86362   2
  -3  -9  -3 141.461 19.4102   2
   3  -9   3 143.352 11.4631   1
  -3  -9  -3 122.306 9.42100   1
   3   9   3 102.646 9.99172   1
  -3   9  -3 149.653 15.3719   2
  -4  -9  -3 43.5219 5.70450   1
   4  -9   3 19.2794 5.17230   1
  -4  -9  -3 32.4921 10.5551   2
  -4   9  -3 27.8481 8.00808   2
  -5  -9  -3 -2.6756 5.56329   2
  -5  -9  -3 10.1547 3.68246   1
  -5   9  -3 9.32208 6.09632   2
  -5   9  -3 19.9442 6.63003   1
  -6  -9  -3 202.589 21.8998   2
  -6  -9  -3 202.905 16.3837   1
  -6   9  -3 230.333 20.1978   2
  -6   9  -3 252.148 21.5193   1
  -7  -9  -3 89.8639 16.0024   2
  -7  -9  -3 92.1639 11.4708   1
  -7   9  -3 84.5917 12.5358   2
  -7   9  -3 85.0286 14.6122   1
  -8  -9  -3 55.6372 9.49261   1
  -8   9  -3 61.0165 9.57050   2
  -8   9  -3 39.7343 10.4535   1
  -9  -9  -3 35.6644 8.31030   1
   9   9   3 23.2095 8.33890   2
  -9   9  -3 28.4784 9.83441   1
  -9   9  -3 32.9672 7.11782   2
 -10  -9  -3 22.6357 7.52824   1
 -10   9  -3 33.4912 9.69043   1
  10   9   3 26.3782 8.60056   2
 -10   9  -3 23.0075 10.1254   2
 -11  -9  -3 -0.9713 6.08346   1
 -11   9  -3 22.8152 9.54788   1
  11   9   3 23.2779 8.34442   2
 -12  -9  -3 48.8877 11.0336   1
 -12   9  -3 34.1018 10.9188   1
  12   9   3 45.7177 12.6281   2
 -13  -9  -3 20.6536 9.38049   1
 -13   9  -3 21.3076 11.9404   1
 -14  -9  -3 18.4551 10.2364   1
 -13 -10   3 -3.1115 7.20002   1
 -13  10   3 9.19219 10.5851   1
 -12 -10   3 42.9106 10.8218   1
 -12  10   3 59.8612 16.5700   1
  12  10  -3 75.9079 16.8415   2
 -11 -10   3 99.1560 14.5359   1
  11  10  -3 86.2304 15.6346   2
 -11  10   3 88.4376 17.4483   1
 -10 -10   3 16.0778 7.59806   1
  10  10  -3 13.0976 8.72637   2
 -10  10   3 27.7864 6.63039   2
 -10  10   3 20.0444 8.09957   1
  -9 -10   3 57.0454 10.4808   1
  -9  10   3 61.3080 12.4463   1
  -9  10   3 61.5156 9.82033   2
   9  10  -3 68.1062 14.0038   2
  -8 -10   3 4.85109 5.03080   1
  -8  10   3 14.7300 6.53005   2
   8  10  -3 -3.2599 6.08407   2
  -8  10   3 2.01328 4.41743   1
  -7 -10   3 9.48003 4.68556   1
   7  10  -3 11.8012 7.65810   2
  -7  10   3 15.3013 6.65672   2
  -7  10   3 19.0526 7.76003   1
  -6 -10   3 -7.4628 2.80665   1
  -6  10   3 13.9108 5.89200   1
   6  10  -3 -2.7710 6.98011   2
   5 -10  -3 5.78213 6.30053   2
  -5 -10   3 12.8446 4.58772   1
   5  10  -3 0.07893 6.02402   2
  -5  10   3 7.81358 5.45120   1
   4 -10  -3 31.8140 9.81434   2
  -4 -10   3 40.6682 5.95933   1
   4  10  -3 44.8225 12.2492   2
  -4  10   3 58.7350 9.23849   1
   3 -10  -3 11.7365 6.98211   2
  -3  10   3 30.0561 6.54451   1
   3  10  -3 22.7094 8.48532   2
  -2 -10   3 23.8230 4.59383   1
   2 -10  -3 44.3931 11.2767   2
   2 -10  -3 27.7071 5.06546   1
   2  10  -3 17.3378 7.14619   2
   1 -10  -3 191.012 14.5456   1
   1 -10  -3 254.883 22.7190   2
  -1 -10   3 201.774 14.5448   1
  -1  10   3 190.678 13.6018   1
   1  10  -3 216.788 22.2663   2
   0 -10   3 167.880 12.2094   1
   0 -10  -3 151.180 11.5449   1
   0  10   3 149.404 10.9894   1
  -1 -10  -3 760.794 50.9148   2
   1 -10   3 596.283 39.5528   1
  -1 -10  -3 603.469 38.3780   1
   1  10   3 597.389 38.4464   1
  -1  10  -3 676.458 46.8748   2
   2 -10   3 17.8209 4.66188   1
  -2 -10  -3 14.9448 3.42997   1
  -2 -10  -3 15.3141 7.47056   2
   2  10   3 20.7678 3.87765   1
  -2  10  -3 12.2438 7.35740   2
   3 -10   3 0.04503 3.35703   1
  -3 -10  -3 13.8548 6.05974   2
  -3  10  -3 6.77644 6.25388   2
  -4 -10  -3 3.17618 2.74640   1
   4 -10   3 -1.2733 3.74479   1
  -4 -10  -3 -9.3212 4.57749   2
  -4  10  -3 -4.6404 4.04472   2
  -5 -10  -3 17.9397 8.86066   2
  -5  10  -3 -1.0191 4.51227   2
  -5  10  -3 -3.2379 4.85174   1
  -6 -10  -3 21.6814 9.18400   2
  -6 -10  -3 26.2539 5.44318   1
  -6  10  -3 36.4909 7.80620   1
  -6  10  -3 28.5151 8.47694   2
  -7 -10  -3 6.35131 4.28329   1
  -7 -10  -3 4.31537 6.61197   2
  -7  10  -3 20.3330 6.98331   1
  -7  10  -3 9.86697 5.94536   2
  -8 -10  -3 3.29248 4.17590   1
  -8  10  -3 6.64455 6.12888   2
  -8  10  -3 1.22553 4.56203   1
  -9 -10  -3 4.00306 5.70825   1
  -9  10  -3 5.88884 6.22438   1
   9  10   3 7.91363 7.15071   2
  -9  10  -3 20.2720 6.15296   2
 -10 -10  -3 0.37847 5.76772   1
 -10  10  -3 -1.8148 7.60732   1
 -10  10  -3 8.71420 5.89323   2
  10  10   3 -2.8020 7.63457   2
 -11 -10  -3 17.3074 7.79239   1
 -11  10  -3 23.3831 10.5851   1
  11  10   3 27.8854 10.7805   2
 -12 -10  -3 11.2200 7.35947   1
 -12  10  -3 24.7453 10.9055   1
  12  10   3 38.8643 13.3812   2
 -13 -10  -3 57.0460 11.6922   1
 -13  10  -3 24.4346 9.62646   1
 -14 -10  -3 21.9966 10.4463   1
 -13 -11   3 19.4907 9.32295   1
 -13  11   3 39.3402 13.7268   1
 -12 -11   3 26.7180 10.2952   1
  12  11  -3 43.0981 14.6002   2
 -12  11   3 14.4156 11.3734   1
 -11 -11   3 16.1028 6.76897   1
 -11  11   3 7.24680 9.58783   1
  11  11  -3 25.8579 11.0136   2
 -10 -11   3 163.106 15.9243   1
  10  11  -3 149.310 23.4747   2
 -10  11   3 153.011 22.0109   1
  -9 -11   3 12.1621 6.21181   1
  -9  11   3 9.11212 6.02654   2
   9  11  -3 9.18901 8.15317   2
  -8 -11   3 67.2084 10.4192   1
   8  11  -3 66.5742 15.5290   2
  -8  11   3 44.0172 11.7305   1
  -8  11   3 69.0222 12.5838   2
  -7 -11   3 3.01280 4.10529   1
   7  11  -3 14.8572 7.48053   2
  -7  11   3 2.26852 5.57700   2
  -7  11   3 9.37263 6.55576   1
  -6 -11   3 138.195 12.5524   1
  -6  11   3 136.159 15.7621   1
   6  11  -3 162.952 19.7385   2
  -5 -11   3 95.8015 9.66282   1
   5 -11  -3 116.788 17.3726   2
  -5  11   3 116.702 15.2648   1
   5  11  -3 90.7779 16.0012   2
   4 -11  -3 43.3468 11.6414   2
  -4  11   3 54.3844 9.73361   1
   4  11  -3 61.5101 13.9800   2
  -3 -11   3 131.122 11.7869   1
   3 -11  -3 167.335 19.5122   2
   3  11  -3 152.244 18.7646   2
  -3  11   3 172.830 14.6700   1
  -2 -11   3 7.05431 3.09607   1
   2 -11  -3 22.8386 8.77908   2
   2  11  -3 19.5390 9.11433   2
   1 -11  -3 315.267 28.2094   2
  -1 -11   3 315.766 20.4858   1
   1 -11  -3 270.717 20.2658   1
   1  11  -3 286.368 27.3297   2
   0 -11  -3 389.497 26.2825   1
   0 -11   3 383.831 26.7316   1
   0 -11  -3 432.470 34.9536   2
   0  11   3 416.333 26.3557   1
   0  11  -3 436.940 34.5688   2
  -1 -11  -3 128.800 10.0331   1
  -1 -11  -3 107.710 18.1646   2
   1 -11   3 136.557 11.2709   1
  -1  11  -3 144.631 20.1141   2
   1  11   3 121.055 10.1037   1
  -2 -11  -3 21.1709 8.58343   2
   2 -11   3 41.3522 6.68189   1
  -2 -11  -3 42.5342 5.23888   1
  -2  11  -3 19.0377 8.35202   2
  -3 -11  -3 97.1003 8.18849   1
  -3 -11  -3 77.7630 16.0683   2
   3 -11   3 79.0255 12.5754   1
  -3  11  -3 132.625 18.5840   2
  -4 -11  -3 4.82455 6.23875   2
   4 -11   3 13.5259 5.07392   1
  -4 -11  -3 9.59191 3.30822   1
  -4  11  -3 8.67292 6.35686   2
  -5 -11  -3 1.38266 3.00488   1
  -5 -11  -3 3.32045 5.88368   2
  -5  11  -3 12.4841 5.71754   1
  -5  11  -3 6.68843 5.63246   2
  -6 -11  -3 7.52035 7.61730   2
  -6  11  -3 38.4623 8.98469   1
  -6  11  -3 22.7530 8.26805   2
  -7 -11  -3 37.6417 13.2917   2
  -7 -11  -3 52.9638 8.02792   1
  -7  11  -3 44.2700 15.2011   2
  -7  11  -3 29.0040 8.56385   1
  -8 -11  -3 8.92683 4.81877   1
  -8  11  -3 2.75992 5.25424   2
  -8  11  -3 0.65532 5.49517   1
  -9 -11  -3 12.4402 5.91956   1
   9  11   3 14.3304 8.14045   2
  -9  11  -3 15.4755 9.30897   1
  -9  11  -3 28.4256 7.40570   2
 -10 -11  -3 -1.7458 5.37296   1
 -10  11  -3 3.31694 7.49887   1
  10  11   3 2.82152 8.43441   2
 -11 -11  -3 148.309 16.3526   1
  11  11   3 160.546 22.9274   2
 -11  11  -3 120.613 21.0557   1
 -12 -11  -3 88.0709 13.5404   1
  12  11   3 79.2977 17.0824   2
 -12  11  -3 45.2286 11.6866   1
 -13 -12   3 -2.2889 7.66168   1
 -12 -12   3 -2.8884 7.20675   1
 -12  12   3 3.79242 10.8603   1
  12  12  -3 12.5809 13.7851   2
 -11 -12   3 13.1675 7.13046   1
 -11  12   3 16.5755 11.6329   1
 -10 -12   3 16.2873 7.90806   1
 -10  12   3 11.8668 8.83420   1
  10  12  -3 8.57895 9.67040   2
  -9 -12   3 -5.3029 5.49226   1
   9  12  -3 -4.7951 8.46892   2
  -9  12   3 11.0899 7.97969   2
  -9  12   3 8.51605 8.21277   1
  -8 -12   3 52.9543 9.64094   1
  -8  12   3 71.8003 14.0500   1
  -8  12   3 80.4421 13.2500   2
   8  12  -3 49.7007 14.1880   2
  -7 -12   3 95.5185 11.7359   1
   7  12  -3 101.152 18.3028   2
  -7  12   3 85.9039 14.4274   2
  -7  12   3 94.8480 15.6841   1
  -6 -12   3 21.3879 5.73654   1
   6  12  -3 30.8262 9.84741   2
  -6  12   3 4.97653 6.86393   2
  -6  12   3 19.4944 8.15058   1
  -5 -12   3 18.6434 5.10477   1
   5 -12  -3 9.76269 9.39350   2
  -5  12   3 7.32095 5.13034   1
   5  12  -3 24.6170 9.65746   2
   4 -12  -3 5.74967 7.25092   2
  -4 -12   3 20.0723 4.85606   1
   4  12  -3 20.9917 10.5260   2
  -4  12   3 6.90990 6.00940   1
   3 -12  -3 40.8928 10.6524   2
  -3  12   3 57.8743 9.67733   1
  -2 -12   3 42.4276 6.18178   1
   2 -12  -3 44.2509 12.0962   2
   2  12  -3 39.6144 11.1687   2
   1 -12  -3 281.117 20.8620   1
  -1 -12   3 299.452 20.9086   1
   1 -12  -3 322.187 29.3501   2
   1  12  -3 322.354 29.6857   2
   0 -12  -3 74.1218 7.53506   1
   0 -12   3 65.3856 8.47904   1
   0 -12  -3 62.3545 14.8627   2
   0  12  -3 55.6662 13.7287   2
  -1 -12  -3 71.8788 7.52810   1
   1 -12   3 67.4854 9.49341   1
  -1 -12  -3 96.8976 17.5171   2
  -1  12  -3 93.1568 16.5048   2
  -2 -12  -3 3.68265 7.39416   2
   2 -12   3 4.73895 3.91166   1
  -2 -12  -3 2.65177 2.81136   1
  -2  12  -3 12.7179 7.63383   2
   3 -12   3 118.196 12.2957   1
  -3 -12  -3 131.812 10.7042   1
  -3 -12  -3 167.300 24.0310   2
  -3  12  -3 155.395 18.6334   2
   4 -12   3 4.93514 4.28764   1
  -4 -12  -3 13.0423 9.40214   2
  -4  12  -3 5.52696 6.47571   2
  -5 -12  -3 1.57518 2.71112   1
  -5 -12  -3 8.93965 7.72250   2
  -5  12  -3 4.19521 6.08698   2
  -5  12  -3 4.30515 6.44265   1
  -6 -12  -3 18.9044 5.17036   1
  -6 -12  -3 12.9186 7.59253   2
  -6  12  -3 32.5315 8.37903   1
  -6  12  -3 24.8059 8.88161   2
  -7 -12  -3 2.70615 3.28833   1
  -7  12  -3 3.33164 5.56396   2
  -7  12  -3 12.8457 6.91067   1
  -8 -12  -3 -0.6538 4.04488   1
  -8  12  -3 22.7379 7.51308   2
  -8  12  -3 -3.2876 6.32315   1
   8  12   3 6.73478 9.07188   2
  -9 -12  -3 34.0261 7.62625   1
   9  12   3 18.4213 11.1418   2
  -9  12  -3 48.8083 11.4882   2
  -9  12  -3 37.2467 10.6621   1
 -10 -12  -3 2.04921 5.76754   1
 -10  12  -3 13.2296 8.96366   1
  10  12   3 10.6215 8.76453   2
 -11 -12  -3 16.6490 7.83043   1
 -11  12  -3 1.92609 9.27883   1
 -12 -12  -3 12.3632 8.43785   1
 -12  12  -3 -1.0199 8.98577   1
  12  12   3 34.0613 15.1921   2
 -13 -12  -3 17.3477 11.2934   1
 -12 -13   3 29.0666 9.45952   1
  12  13  -3 45.8833 17.0568   2
 -12  13   3 8.84671 12.0503   1
 -11 -13   3 5.47754 7.16984   1
  11  13  -3 38.7743 14.5939   2
 -11  13   3 19.0147 11.6259   1
 -10 -13   3 3.58228 6.45411   1
 -10  13   3 19.2731 10.5036   1
  10  13  -3 0.21401 10.4008   2
  -9 -13   3 73.4823 11.6388   1
  -9  13   3 92.5521 14.8544   2
  -9  13   3 88.8543 16.7172   1
   9  13  -3 111.249 20.0636   2
  -8 -13   3 4.91517 4.85209   1
  -8  13   3 22.6375 8.36549   2
  -7 -13   3 99.5900 12.1374   1
   7  13  -3 101.266 19.9091   2
  -7  13   3 80.7452 14.1880   2
  -7  13   3 81.8792 14.6721   1
  -6 -13   3 38.8742 7.52903   1
   6  13  -3 31.2679 11.1731   2
  -6  13   3 16.3045 7.74991   1
  -6  13   3 35.0862 11.5857   2
  -5 -13   3 44.6768 7.43266   1
   5  13  -3 29.8703 10.4789   2
  -5  13   3 10.0790 6.63634   1
   4 -13  -3 91.8640 18.6084   2
  -4 -13   3 76.7218 9.01517   1
  -4  13   3 116.380 14.8401   1
   4  13  -3 106.932 18.9309   2
  -3 -13   3 117.010 10.5591   1
   3 -13  -3 102.275 19.4191   2
   3  13  -3 115.229 20.8814   2
   2 -13  -3 31.7316 6.62859   1
  -2 -13   3 35.5219 6.25282   1
   2 -13  -3 31.0029 11.3783   2
   2  13  -3 52.6862 13.5936   2
  -1 -13   3 3.10439 3.62531   1
   1 -13  -3 10.8182 3.78360   1
   1 -13  -3 5.02502 7.32669   2
   1  13  -3 4.51394 7.25519   2
   0 -13  -3 27.3159 5.35106   1
   0 -13   3 31.4359 6.15878   1
   0 -13  -3 15.5695 10.8518   2
   0  13  -3 53.7276 13.1989   2
  -1 -13  -3 455.520 30.4910   1
   1 -13   3 436.012 31.5869   1
  -1 -13  -3 545.652 42.5930   2
  -1  13  -3 504.404 40.4191   2
  -2 -13  -3 57.3947 14.6682   2
   2 -13   3 77.6976 10.3246   1
  -2 -13  -3 63.4937 7.76897   1
  -2  13  -3 93.3716 17.0279   2
   3 -13   3 29.8930 6.81492   1
  -3 -13  -3 29.5875 4.96807   1
  -3 -13  -3 28.9481 11.5365   2
  -3  13  -3 31.9985 10.5202   2
   4 -13   3 14.2756 5.29143   1
  -4 -13  -3 13.3930 9.74153   2
  -4 -13  -3 9.65946 3.56126   1
  -4  13  -3 14.6281 8.32895   2
  -5 -13  -3 9.81938 6.52749   2
  -5  13  -3 -1.4484 6.47967   1
  -5  13  -3 5.82662 7.21335   2
  -6 -13  -3 35.1094 6.21673   1
  -6 -13  -3 11.2813 8.82375   2
  -6  13  -3 26.8733 8.80857   1
  -6  13  -3 21.6625 9.71033   2
  -7 -13  -3 8.44823 4.29419   1
  -7  13  -3 12.2590 8.75512   1
  -7  13  -3 18.4759 7.00047   2
  -8 -13  -3 37.7826 8.04999   1
  -8  13  -3 55.5121 11.5472   2
  -8  13  -3 29.2928 11.7166   1
  -9 -13  -3 25.8208 6.50862   1
   9  13   3 47.3012 13.2937   2
  -9  13  -3 26.2217 8.71812   2
  -9  13  -3 17.4137 9.32635   1
 -10 -13  -3 89.8480 12.6992   1
 -10  13  -3 115.074 20.5521   1
  10  13   3 106.813 19.4144   2
 -11 -13  -3 19.5440 7.89377   1
  11  13   3 27.4597 13.4059   2
 -11  13  -3 27.1623 11.4591   1
 -12 -13  -3 49.2798 10.8821   1
  12  13   3 75.3843 24.8466   2
 -12 -14   3 2.42093 8.33735   1
 -11 -14   3 9.11276 8.52949   1
 -11  14   3 14.9923 10.0896   1
  11  14  -3 3.86700 13.2416   2
 -10 -14   3 141.742 15.4958   1
 -10  14   3 127.850 20.8151   1
  10  14  -3 144.417 24.8421   2
  -9 -14   3 28.8958 6.81646   1
  -9  14   3 20.8958 8.65228   2
   9  14  -3 9.45915 9.95598   2
  -9  14   3 12.5946 9.58735   1
  -8 -14   3 104.289 13.3432   1
  -8  14   3 105.078 17.3519   1
  -8  14   3 112.407 17.3047   2
   8  14  -3 114.057 21.4644   2
  -7 -14   3 17.7858 6.12447   1
   7  14  -3 25.7685 11.0583   2
  -7  14   3 34.3131 9.76049   2
  -7  14   3 25.5417 9.23348   1
  -6 -14   3 38.4603 7.32038   1
  -6  14   3 28.2552 9.90066   1
  -6  14   3 23.3347 9.56192   2
   6  14  -3 46.6554 14.6557   2
  -5 -14   3 64.9993 9.25185   1
  -5  14   3 66.5118 14.3193   2
  -5  14   3 58.8573 11.7219   1
  -4 -14   3 61.4865 9.13371   1
   4  14  -3 86.0868 17.7697   2
  -4  14   3 94.4998 14.1594   1
   3 -14  -3 31.8626 13.1844   2
  -3 -14   3 29.0867 6.23032   1
   3  14  -3 33.9017 11.8312   2
  -3  14   3 26.6154 8.03890   1
   2 -14  -3 20.0161 5.82989   1
   2 -14  -3 21.2237 11.4394   2
   2  14  -3 14.3716 10.0087   2
   1 -14  -3 5.10292 3.53973   1
  -1 -14   3 9.24574 4.28005   1
   1 -14  -3 10.8285 8.94999   2
   1  14  -3 8.49809 8.20344   2
   0 -14   3 16.6565 5.15416   1
   0 -14  -3 22.8019 5.39580   1
   0 -14  -3 15.4474 9.79822   2
   0  14  -3 23.5861 11.1093   2
  -1 -14  -3 66.6417 8.35068   1
  -1 -14  -3 50.1180 13.9616   2
   1 -14   3 67.9131 10.0684   1
  -1  14  -3 71.4312 16.5004   2
   2 -14   3 194.723 16.2567   1
  -2 -14  -3 153.669 13.6468   1
  -2 -14  -3 191.481 27.6444   2
  -2  14  -3 238.931 24.6679   2
  -3 -14  -3 44.7665 13.8158   2
  -3 -14  -3 30.2444 5.49835   1
   3 -14   3 19.4202 6.56393   1
  -3  14  -3 38.2164 10.3591   2
  -4 -14  -3 88.7848 12.3031   1
  -4 -14  -3 82.2506 18.0560   2
   4 -14   3 62.1503 11.3200   1
  -4  14  -3 82.4896 15.9829   2
  -5  14  -3 20.0520 9.25539   1
  -5  14  -3 25.5907 9.28053   2
  -6 -14  -3 70.0718 9.18298   1
  -6  14  -3 87.7996 16.3502   1
  -6  14  -3 68.8135 15.5712   2
  -7 -14  -3 33.7803 6.57292   1
  -7  14  -3 42.9285 11.8313   1
  -7  14  -3 36.6685 10.8073   2
   7  14   3 37.7355 12.0336   2
  -8 -14  -3 26.7382 6.74666   1
   8  14   3 53.0442 13.9696   2
  -8  14  -3 19.9167 10.6513   1
  -8  14  -3 43.1994 10.8779   2
  -9 -14  -3 11.4230 6.34862   1
   9  14   3 5.28372 8.99182   2
  -9  14  -3 16.0595 10.8756   1
  -9  14  -3 4.38435 7.53768   2
 -10 -14  -3 -1.3660 5.97139   1
 -10  14  -3 8.26176 10.3574   1
  10  14   3 4.74354 10.7658   2
 -11 -14  -3 20.5902 9.10879   1
 -11  14  -3 6.48183 11.7867   1
  11  14   3 24.2032 15.4327   2
 -11 -15   3 -10.061 7.43765   1
  11  15  -3 2.49114 14.1671   2
 -11  15   3 16.2009 11.2218   1
 -10 -15   3 5.39807 7.63665   1
 -10  15   3 2.27148 9.42540   1
  10  15  -3 27.9952 14.9630   2
  -9 -15   3 8.66544 6.24536   1
  -9  15   3 10.6741 9.02251   1
  -9  15   3 31.7033 11.0026   2
   9  15  -3 23.8024 12.0920   2
  -8 -15   3 15.8611 7.15435   1
  -8  15   3 62.2226 13.6900   2
  -8  15   3 25.2828 10.5837   1
   8  15  -3 39.9936 13.1786   2
  -7 -15   3 11.5142 9.90682   1
  -7  15   3 25.9193 10.4897   1
  -7  15   3 23.0831 9.37939   2
   7  15  -3 25.0074 10.5666   2
  -6 -15   3 5.73602 4.51920   1
  -6  15   3 11.2990 8.58597   2
   6  15  -3 8.00623 9.40650   2
  -6  15   3 -4.9331 5.94962   1
  -5 -15   3 8.35956 4.31806   1
   5  15  -3 16.1521 11.2236   2
  -5  15   3 -0.5278 7.03549   2
  -5  15   3 2.38045 6.93707   1
  -4 -15   3 20.1646 6.33727   1
   4  15  -3 54.6255 15.1039   2
  -4  15   3 47.3229 9.50912   1
  -3 -15   3 17.0058 5.35821   1
   3  15  -3 13.3645 10.1417   2
  -3  15   3 13.3124 6.04770   1
   2 -15  -3 0.89409 10.9059   2
  -2 -15   3 11.0666 4.57271   1
   2 -15  -3 2.06762 3.63846   1
   2  15  -3 3.83935 8.39346   2
   1 -15  -3 -3.8332 7.85902   2
  -1 -15   3 15.1239 5.54061   1
   1  15  -3 31.6826 15.4956   2
   0 -15  -3 14.7844 11.1153   2
   0 -15  -3 4.67789 4.33494   1
   0 -15   3 13.8052 5.22453   1
   0  15  -3 7.78285 14.0559   2
   1 -15   3 6.05672 4.71191   1
  -1 -15  -3 8.37889 18.8109   2
  -1 -15  -3 1.29358 3.81284   1
  -1  15  -3 -3.1909 7.69746   2
  -2 -15  -3 26.3011 14.0604   2
   2 -15   3 19.4023 6.03618   1
  -2 -15  -3 18.7654 4.89146   1
  -2  15  -3 20.4247 9.77181   2
  -3 -15  -3 37.5467 15.0091   2
   3 -15   3 41.2370 8.65508   1
  -3  15  -3 48.9575 14.5222   2
  -4 -15  -3 10.0323 9.78001   2
  -4 -15  -3 8.64513 3.76353   1
  -4  15  -3 7.65508 8.41241   2
  -5 -15  -3 0.60019 3.66606   1
  -5  15  -3 2.81032 7.92870   2
  -5  15  -3 4.06094 7.61702   1
  -6 -15  -3 53.0928 7.80377   1
   6  15   3 49.7849 15.3918   2
  -6  15  -3 42.0743 13.6753   2
  -6  15  -3 32.3068 11.4558   1
  -7 -15  -3 6.62397 5.12215   1
  -7  15  -3 15.8918 9.90764   2
  -7  15  -3 8.99427 8.86170   1
   7  15   3 4.63394 8.09439   2
  -8 -15  -3 72.6177 9.77235   1
  -8  15  -3 30.9901 13.1676   1
   8  15   3 59.9618 15.1496   2
  -8  15  -3 50.7074 12.7738   2
  -9 -15  -3 17.8872 7.31365   1
   9  15   3 43.3263 13.3220   2
  -9  15  -3 32.4628 12.2762   1
  -9  15  -3 23.9614 10.4812   2
 -10 -15  -3 22.1792 8.60720   1
  10  15   3 50.7273 15.7335   2
 -10  15  -3 30.7990 13.0316   1
 -11 -15  -3 -2.5733 7.97121   1
  11  15   3 41.2304 17.1744   2
 -10 -16   3 -4.0233 6.92701   1
 -10  16   3 5.96754 12.6774   1
  10  16  -3 20.1292 15.8994   2
  -9 -16   3 56.3265 10.9012   1
  -9  16   3 104.400 18.5050   1
   9  16  -3 52.5227 17.4706   2
  -8 -16   3 18.0650 7.64684   1
  -8  16   3 22.3120 11.2415   2
  -8  16   3 9.00065 10.2790   1
   8  16  -3 3.49837 11.2570   2
  -7 -16   3 8.12105 6.24472   1
  -7  16   3 21.7530 10.3560   1
  -7  16   3 9.74371 9.52879   2
   7  16  -3 16.1462 12.9900   2
  -6 -16   3 -8.4966 5.52112   1
  -6  16   3 15.8098 8.83575   1
  -6  16   3 13.5134 8.53373   2
   6  16  -3 1.85805 9.62537   2
  -5 -16   3 44.5411 8.27853   1
  -5  16   3 36.1594 12.8012   2
  -5  16   3 73.1729 13.4217   1
   5  16  -3 47.8576 14.8386   2
  -4 -16   3 31.7315 7.27569   1
   4  16  -3 33.2216 13.5598   2
  -4  16   3 22.5907 10.5211   2
  -4  16   3 30.0768 10.0529   1
  -3 -16   3 4.68903 4.87456   1
   3  16  -3 1.01627 8.72423   2
  -3  16   3 13.8035 7.36803   1
  -2 -16   3 65.2556 9.85001   1
   2  16  -3 73.8729 17.6796   2
  -1 -16   3 29.7141 6.92439   1
   1 -16  -3 17.7309 5.33863   1
   1  16  -3 20.9361 11.5134   2
   0 -16   3 12.1825 5.89425   1
   0 -16  -3 12.2073 5.24156   1
   0 -16  -3 28.5673 12.5761   2
   0  16  -3 19.3776 11.5997   2
  -1 -16  -3 17.6832 5.71556   1
   1 -16   3 36.6860 7.97090   1
  -1 -16  -3 20.1852 12.2396   2
  -1  16  -3 39.2327 11.8214   2
   2 -16   3 3.76949 4.70174   1
  -2 -16  -3 42.4022 15.4145   2
  -2 -16  -3 12.9045 4.86588   1
  -2  16  -3 21.3894 10.1936   2
   3 -16   3 16.6312 6.94057   1
  -3 -16  -3 44.0178 6.80735   1
  -3  16  -3 28.5380 12.9094   2
  -4 -16  -3 4.30807 4.39427   1
  -4  16  -3 21.0634 9.47206   2
  -5 -16  -3 53.2738 7.64221   1
   5  16   3 60.0670 15.4059   2
  -5  16  -3 56.5532 15.6689   2
  -5  16  -3 40.1183 11.6567   1
  -6 -16  -3 18.0982 5.77399   1
  -6  16  -3 2.92824 8.02053   1
  -6  16  -3 11.3189 9.16282   2
   6  16   3 13.0485 10.5916   2
  -7 -16  -3 116.550 13.7785   1
  -7  16  -3 84.9553 16.9450   1
   7  16   3 106.670 21.3323   2
  -7  16  -3 137.572 21.5871   2
  -8 -16  -3 36.4885 8.87483   1
  -8  16  -3 21.7276 11.1781   1
   8  16   3 35.7284 15.1298   2
  -8  16  -3 44.7961 13.4286   2
   9  16   3 65.7830 16.0332   2
 -10 -16  -3 -11.620 9.33859   1
 -10  16  -3 10.0349 10.7240   1
  10  16   3 21.7353 14.2772   2
  -9 -17   3 5.66984 8.30529   1
   9  17  -3 28.7872 14.7103   2
  -8 -17   3 7.93817 7.64097   1
   8  17  -3 22.4525 14.2015   2
  -8  17   3 18.9867 12.1423   1
  -8  17   3 52.7861 14.1395   2
  -7 -17   3 -5.3901 6.40480   1
   7  17  -3 22.4363 16.2703   2
  -7  17   3 5.29349 8.90545   1
  -7  17   3 19.3928 10.5757   2
  -6 -17   3 -3.9527 5.52322   1
  -6  17   3 1.80544 8.45178   2
  -6  17   3 13.7990 8.05938   1
   6  17  -3 -1.1368 10.3037   2
  -5 -17   3 47.2938 12.7347   1
  -5  17   3 87.2510 19.5940   2
   5  17  -3 43.0609 15.0270   2
  -5  17   3 75.6550 14.3733   1
  -4 -17   3 6.01399 5.23756   1
   4  17  -3 11.5844 12.8139   2
  -4  17   3 5.66664 7.52704   1
  -4  17   3 19.6859 10.1989   2
  -3 -17   3 16.8194 6.77027   1
  -3  17   3 19.3548 9.77733   2
   3  17  -3 21.7496 11.7276   2
  -3  17   3 24.4929 8.43624   1
  -2 -17   3 3.75236 4.97147   1
  -2  17   3 6.70126 8.57532   2
   2  17  -3 21.4865 11.3200   2
   1 -17  -3 0.16742 5.21356   1
  -1 -17   3 -0.6943 4.86501   1
   1  17  -3 6.28226 9.42561   2
   0 -17   3 10.9942 5.96198   1
   0 -17  -3 16.2562 5.55965   1
   0  17  -3 14.7906 9.84235   2
  -1 -17  -3 2.69767 4.86962   1
   1 -17   3 20.8277 6.72626   1
  -1  17  -3 26.0695 12.5437   2
   2 -17   3 14.7172 6.73112   1
  -2 -17  -3 18.9068 5.86901   1
  -2  17  -3 14.0772 8.93130   2
   3 -17   3 34.5201 8.19896   1
  -3 -17  -3 40.8412 7.39147   1
  -3  17  -3 85.1414 18.3258   2
  -4 -17  -3 8.30390 5.23876   1
   4  17   3 22.3713 14.1799   2
  -4  17  -3 21.7876 11.3565   2
  -5 -17  -3 -3.7055 5.13621   1
  -5  17  -3 31.9497 13.9090   2
  -5  17  -3 13.9762 9.19980   1
   5  17   3 13.8235 11.6461   2
  -6 -17  -3 0.84552 5.88180   1
  -6  17  -3 -5.1890 7.67305   1
   6  17   3 8.14020 9.88336   2
  -6  17  -3 2.02573 9.33720   2
  -7 -17  -3 76.4831 10.9064   1
   7  17   3 81.2633 21.1083   2
  -7  17  -3 80.8875 16.9082   2
  -8 -17  -3 6.65185 8.68561   1
  -8  17  -3 14.8181 11.4092   1
  -8  17  -3 30.5369 12.6534   2
   8  17   3 26.8539 13.4032   2
  -9  17  -3 10.1470 12.1810   1
   9  17   3 56.0021 15.4603   2
  -8 -18   3 12.5588 8.99560   1
  -8  18   3 51.0779 16.4924   2
  -8  18   3 36.1718 11.2758   1
  -7 -18   3 1.02352 6.49265   1
  -7  18   3 35.3243 14.3227   2
  -7  18   3 -16.245 8.02744   1
   7  18  -3 -2.4169 12.4350   2
  -6 -18   3 10.4143 6.74471   1
   6  18  -3 5.43979 13.3649   2
  -6  18   3 16.4107 11.8029   2
  -6  18   3 19.6015 9.73472   1
  -5 -18   3 8.07765 7.49467   1
  -5  18   3 26.7149 12.8424   2
   5  18  -3 28.0270 22.0017   2
  -5  18   3 0.05279 8.63908   1
  -4 -18   3 -6.1721 6.32206   1
   4  18  -3 29.9702 12.8478   2
  -4  18   3 8.90494 10.2939   2
  -4  18   3 -1.9044 7.26279   1
  -3 -18   3 14.5684 7.20184   1
  -3  18   3 -6.1361 8.45099   1
   3  18  -3 34.1079 14.2368   2
  -3  18   3 14.2655 10.6753   2
  -2 -18   3 12.2346 6.92186   1
  -2  18   3 8.19046 7.34169   1
  -2  18   3 6.76293 8.91738   2
   2  18  -3 0.56999 9.35728   2
  -1 -18   3 9.16758 6.65406   1
   1 -18  -3 -3.6747 6.01490   1
  -1  18   3 9.79949 10.7244   2
   1  18  -3 29.8601 12.4075   2
   0 -18  -3 15.8869 7.25774   1
   0 -18   3 28.4405 8.45976   1
   0  18  -3 15.1678 12.8626   2
   0  18   3 16.4252 13.5135   2
   1 -18   3 3.27461 6.69672   1
  -1 -18  -3 -0.0595 5.47265   1
  -1  18  -3 29.1876 13.0106   2
   1  18   3 7.19062 10.8392   2
   2 -18   3 16.6400 9.28538   1
  -2 -18  -3 28.1577 7.44660   1
   2  18   3 18.5556 12.4874   2
  -2  18  -3 21.2583 11.1891   2
  -3 -18  -3 37.4811 8.34963   1
   3 -18   3 47.4337 9.94175   1
  -3  18  -3 55.4102 16.0779   2
   3  18   3 75.3358 21.5114   2
  -4 -18  -3 2.94006 5.86244   1
   4  18   3 24.4648 12.2334   2
  -4  18  -3 9.35570 8.30486   1
  -4  18  -3 -4.4478 9.63005   2
  -5 -18  -3 15.8264 7.08317   1
  -5  18  -3 15.3835 10.2124   1
  -5  18  -3 35.0697 13.3994   2
   5  18   3 37.5179 19.3611   2
  -6  18  -3 19.2298 11.5069   2
  -6  18  -3 -1.4462 10.6618   1
   6  18   3 61.8409 19.2270   2
  -7  18  -3 65.1488 16.4939   2
   7  18   3 48.8166 17.8425   2
  -7  18  -3 49.1728 15.1192   1
  -8  18  -3 29.9016 14.5287   1
  -8  18  -3 17.8822 13.0809   2
  -7 -19   3 -7.3572 8.87806   1
  -7  19   3 -14.322 12.3605   1
  -6 -19   3 -0.8331 8.01765   1
  -6  19   3 1.55506 10.9088   1
  -6  19   3 42.7906 21.2483   2
  -5 -19   3 6.44254 8.99101   1
  -5  19   3 14.5509 9.98817   1
   5  19  -3 21.1621 15.1739   2
  -4 -19   3 8.06930 8.25333   1
   4  19  -3 36.0611 17.5011   2
  -4  19   3 15.4304 8.92412   1
  -3 -19   3 27.7371 8.37594   1
  -3  19   3 29.1577 9.86189   1
   3  19  -3 44.6311 16.0180   2
  -2 -19   3 43.1611 9.67606   1
   2  19  -3 63.4057 19.4925   2
  -2  19   3 20.3926 9.78293   1
  -1 -19   3 -9.9576 6.35632   1
   1  19  -3 4.08786 12.6430   2
   0 -19   3 14.3611 7.29295   1
   0 -19  -3 -2.5749 7.37606   1
   1 -19   3 1.37946 6.65565   1
  -1 -19  -3 -4.3540 7.79319   1
   1  19   3 -0.3315 12.8120   2
   2 -19   3 6.10754 7.32031   1
   2  19   3 19.4540 13.7503   2
  -2  19  -3 31.8510 21.4933   2
  -3  19  -3 36.1427 25.9293   2
   3  19   3 10.9108 12.6182   2
   4  19   3 13.3067 13.5706   2
  -4  19  -3 16.6021 10.8016   1
   5  19   3 3.38896 13.1252   2
  -5  19  -3 13.8174 10.3365   1
  -6  19  -3 81.9424 25.7119   2
  -6  19  -3 89.0097 18.5464   1
  -7  19  -3 14.4728 12.8183   1
  -7  19  -3 6.14168 12.1123   2
  -5  20   3 35.9592 15.1750   2
  -4 -20   3 -1.3462 9.27869   1
  -4  20   3 26.0228 14.4800   2
  -3 -20   3 -1.7921 8.35432   1
  -3  20   3 36.1747 14.2984   2
  -2 -20   3 6.67933 7.89294   1
  -2  20   3 13.5763 12.3395   2
  -1 -20   3 0.46729 8.08094   1
   1  20  -3 -3.3723 14.0487   2
  -1  20   3 9.72153 13.3386   2
   0 -20   3 11.3129 8.75548   1
   0  20  -3 31.7217 15.6186   2
   0  20   3 46.7556 16.2192   2
   1 -20   3 -9.1927 7.97209   1
  -1  20  -3 25.7596 13.7100   2
   1  20   3 -5.6015 13.2450   2
   2 -20   3 5.94842 8.20474   1
  -2  20  -3 6.82872 11.8544   2
  -3  20  -3 14.5520 15.0955   2
  -3  20  -3 7.57881 11.0221   1
  -4  20  -3 -18.304 9.71984   1
  -4  20  -3 19.5803 14.6376   2
  -5  20  -3 19.7415 12.7886   2
  -6  20  -3 42.8994 20.6167   2
  -6  20  -3 20.2614 11.7729   1
   1 -21   3 11.7126 13.3326   1
 -15   0   4 25.1921 10.2698   1
 -14   0   4 502.886 44.4039   1
 -13   0   4 22.1386 9.89515   1
 -12   0   4 0.16441 4.85517   1
 -11   0   4 2.86411 5.92392   1
 -10   0   4 51.9543 11.7095   1
  -9   0   4 22.8779 7.92326   1
  -8   0   4 8.02560 5.32495   1
  -7   0   4 21.6913 6.75144   1
   6   0  -4 24.5282 3.10729   2
  -6   0   4 28.1825 7.00238   1
   6   0  -4 27.3946 3.37861   2
   5   0  -4 471.221 32.4068   1
  -5   0   4 460.425 29.2289   2
  -5   0   4 473.337 32.3586   1
   5   0  -4 496.888 29.4206   2
  -4   0   4 3318.57 190.821   2
   4   0  -4 3237.79 192.896   1
   4   0  -4 3314.56 190.836   2
  -4   0   4 3182.55 192.756   1
   3   0  -4 709.072 42.0935   2
  -3   0   4 655.908 43.6683   1
   3   0  -4 709.313 43.0916   1
  -3   0   4 693.063 41.9742   2
  -2   0   4 347.206 21.8123   1
   2   0  -4 353.000 21.9632   1
   2   0  -4 350.826 22.0206   2
  -2   0   4 325.985 21.8114   2
  -1   0   4 62.0956 5.85645   2
   1   0  -4 55.0331 4.60314   1
   1   0  -4 67.2622 6.01612   2
  -1   0   4 67.6347 4.76522   1
   0   0  -4 573.740 32.1715   1
   0   0  -4 502.876 33.4178   2
   0   0   4 532.446 33.5958   2
   0   0   4 577.220 32.1813   1
   1   0   4 9.71163 2.93124   2
  -1   0  -4 10.4856 1.73546   1
  -1   0  -4 11.9593 2.89732   2
   1   0   4 9.18219 1.69252   1
  -2   0  -4 2026.93 126.503   1
  -2   0  -4 2273.51 126.511   2
  -2   0  -4 2040.75 126.061   1
   2   0   4 2271.05 126.593   2
   3   0   4 7.00448 2.72216   2
  -3   0  -4 -0.1295 1.84234   1
  -3   0  -4 4.74858 2.09178   2
   3   0   4 1.19096 2.58372   1
  -4   0  -4 4024.22 238.386   2
  -4   0  -4 4030.73 240.583   1
   4   0   4 4210.20 238.716   2
  -5   0  -4 117.928 8.59736   2
  -5   0  -4 123.014 11.7674   1
   5   0   4 99.4125 10.8472   1
   5   0   4 119.542 9.22486   2
  -6   0  -4 26.5077 3.72800   2
  -6   0  -4 17.3405 5.64937   1
   6   0   4 28.4413 3.93466   2
  -7   0  -4 161.559 15.6888   1
  -8   0  -4 115.896 15.5678   1
  -9   0  -4 211.220 19.8914   1
 -10   0  -4 149.564 19.8666   1
 -11   0  -4 22.2161 9.33746   1
 -12   0  -4 46.0566 11.0336   1
 -13   0  -4 66.4671 14.2219   1
 -14   0  -4 163.823 24.1553   1
 -15   0  -4 47.4245 14.9461   1
 -15  -1   4 16.4772 10.3850   1
 -15   1   4 6.52298 8.69327   1
 -14  -1   4 72.5168 16.2016   1
 -14   1   4 74.4476 23.2475   1
 -13  -1   4 72.3081 14.4952   1
 -13   1   4 46.3437 13.2132   1
 -12  -1   4 16.7573 7.56076   1
 -12   1   4 7.12321 8.07758   1
 -11  -1   4 30.3832 9.66209   1
 -11   1   4 40.5157 10.7708   1
 -10  -1   4 13.8097 7.02631   1
 -10   1   4 10.2794 6.94034   1
  -9  -1   4 183.543 18.7642   1
  -9   1   4 209.116 19.2590   1
  -8  -1   4 27.4671 7.63703   1
  -8   1   4 3.29561 4.05684   1
  -7  -1   4 16.5345 5.73994   1
   7   1  -4 12.6722 3.07079   2
   7   1  -4 18.7279 3.91003   2
  -7   1   4 28.0196 7.21085   1
  -6  -1   4 5.31007 3.69080   1
  -6   1   4 8.89770 4.69117   1
   6   1  -4 7.10931 3.28574   2
   6   1  -4 12.0260 3.06259   2
   5  -1  -4 9.12560 2.31335   2
  -5  -1   4 17.3748 5.43304   1
   5  -1  -4 11.4676 4.89278   1
   5   1  -4 8.09151 3.76841   2
  -5   1   4 10.6382 4.54000   1
  -5   1   4 9.35960 2.33782   2
   5   1  -4 9.58832 2.96243   2
   4  -1  -4 469.520 31.4572   1
  -4  -1   4 468.239 29.7907   2
  -4  -1   4 491.955 31.2658   1
   4  -1  -4 489.539 29.1159   2
   4   1  -4 469.475 29.9692   2
  -4   1   4 477.989 29.1138   2
   4   1  -4 455.594 31.0559   1
  -4   1   4 457.399 31.2293   1
  -3  -1   4 161.840 11.7025   1
   3  -1  -4 155.329 11.8524   1
   3  -1  -4 160.456 10.7268   2
  -3  -1   4 146.133 11.2102   2
   3   1  -4 143.174 11.2746   2
   3   1  -4 147.220 11.4191   1
  -3   1   4 141.380 11.5523   1
  -3   1   4 155.783 10.8093   2
   2  -1  -4 354.476 24.7415   1
   2  -1  -4 401.001 24.7564   2
  -2  -1   4 447.016 24.8048   1
  -2  -1   4 391.895 25.1072   2
   2   1  -4 404.148 25.2942   2
  -2   1   4 381.418 24.8285   1
   2   1  -4 382.967 24.6366   1
  -2   1   4 390.334 24.7212   2
  -1  -1   4 14.0236 3.13373   2
  -1  -1   4 13.1799 2.11243   1
   1  -1  -4 13.2645 2.33121   1
   1  -1  -4 13.2600 3.01741   2
   1   1  -4 21.3362 2.47753   1
  -1   1   4 9.78587 2.85350   2
   1   1  -4 12.3939 3.48710   2
  -1   1   4 16.8796 2.36440   1
   0  -1  -4 402.447 26.5220   1
   0  -1   4 436.437 28.3784   2
   0  -1  -4 456.532 28.3914   2
   0  -1   4 494.789 26.9713   1
   0   1   4 474.603 26.5204   1
   0   1  -4 427.785 28.3714   2
   0   1  -4 486.175 26.9357   1
   1  -1   4 33.9809 2.92941   1
   1  -1   4 28.1966 4.17743   2
  -1  -1  -4 21.8963 2.35352   1
  -1  -1  -4 24.6924 2.65785   1
  -1  -1  -4 25.5103 3.95341   2
  -1   1  -4 30.1379 2.69424   1
  -1   1  -4 23.2284 4.16412   2
   1   1   4 30.1218 4.39983   2
   2  -1   4 49.8287 5.48786   2
   2  -1   4 63.7273 5.34031   1
  -2  -1  -4 55.6753 5.72531   2
  -2  -1  -4 53.0819 5.37332   1
   2   1   4 65.4846 5.56491   1
  -2   1  -4 52.1709 5.79460   2
   2   1   4 54.4981 5.70739   2
  -2   1  -4 63.4987 5.29307   1
  -3  -1  -4 1547.17 90.2125   2
  -3  -1  -4 1427.94 90.6460   1
   3  -1   4 1519.00 89.8692   2
  -3   1  -4 1462.10 90.2217   1
  -3   1  -4 1558.82 92.1496   1
   3   1   4 1596.51 90.9246   1
   3   1   4 1560.99 90.3457   2
  -3   1  -4 1490.94 89.6656   2
  -4  -1  -4 651.598 38.2890   2
   4  -1   4 625.451 37.7288   2
  -4  -1  -4 529.497 39.1519   1
   4   1   4 652.826 39.8404   1
  -4   1  -4 635.165 37.5668   2
   4   1   4 602.014 38.2567   2
  -4   1  -4 634.362 39.9268   1
   5  -1   4 1652.79 94.7022   2
  -5  -1  -4 1538.43 97.7490   1
  -5  -1  -4 1592.02 95.4745   2
   5  -1   4 1867.18 100.611   1
  -5   1  -4 1613.04 94.5124   2
   5   1   4 1422.46 97.4200   1
   5   1   4 1624.36 95.6068   2
  -5   1  -4 1591.05 98.1168   1
  -6  -1  -4 218.722 14.4829   2
  -6  -1  -4 184.572 16.8456   1
  -6   1  -4 203.942 17.5100   1
   6   1   4 206.483 14.5738   2
  -7  -1  -4 65.0438 6.15265   2
  -7  -1  -4 50.7429 9.49473   1
  -7   1  -4 59.2755 10.1887   1
   7   1   4 58.6495 6.38639   2
  -8  -1  -4 3.33477 4.48866   1
  -8   1  -4 2.25218 4.15676   1
  -9  -1  -4 52.5173 10.6110   1
  -9   1  -4 57.6758 10.8916   1
 -10  -1  -4 187.647 18.8595   1
 -10   1  -4 186.553 19.1691   1
 -11  -1  -4 88.3356 15.1947   1
 -11   1  -4 107.032 16.5732   1
 -12  -1  -4 47.9947 11.8942   1
 -12   1  -4 60.8754 12.9686   1
 -13  -1  -4 18.0532 9.21921   1
 -13   1  -4 -0.4266 5.59127   1
 -14  -1  -4 21.9424 12.3990   1
 -14   1  -4 44.4327 12.5872   1
 -15  -1  -4 24.1539 10.8712   1
 -15   1  -4 37.2536 13.2283   1
 -15  -2   4 202.756 29.4452   1
 -15   2   4 245.339 45.0895   1
 -14  -2   4 -13.738 8.27846   1
 -13  -2   4 181.067 20.6683   1
 -13   2   4 198.846 26.0697   1
 -12  -2   4 -0.1707 5.50443   1
 -12   2   4 6.24147 7.04387   1
 -11  -2   4 13.4363 6.48665   1
 -11   2   4 5.08368 6.67580   1
 -10  -2   4 12.5949 7.00078   1
 -10   2   4 11.3944 6.33265   1
  -9  -2   4 1.01642 4.56464   1
  -9   2   4 0.96779 4.78599   1
  -8  -2   4 30.4111 7.29577   1
   8   2  -4 25.5334 4.50989   2
   8   2  -4 23.4772 4.91029   2
  -8   2   4 30.0124 8.12696   1
  -7  -2   4 145.303 14.4711   1
   7   2  -4 159.988 12.4627   2
   7   2  -4 159.473 12.2079   2
  -7   2   4 152.984 14.9085   1
  -6  -2   4 53.2784 8.52495   1
   6   2  -4 46.0850 6.20795   2
   6   2  -4 35.9295 5.91230   2
  -6   2   4 32.4380 6.87773   1
   5  -2  -4 120.551 8.18026   2
  -5  -2   4 116.043 10.8627   1
   5  -2  -4 92.2002 11.3038   1
   5   2  -4 97.8995 9.99454   2
   5   2  -4 99.5369 9.25178   2
  -5   2   4 117.345 8.50815   2
  -5   2   4 96.5321 10.7084   1
  -4  -2   4 217.415 15.4827   1
   4  -2  -4 202.600 13.6463   2
   4  -2  -4 173.148 15.1439   1
   4   2  -4 205.370 15.1584   2
  -4   2   4 216.346 13.8452   2
  -4   2   4 178.892 15.3039   1
   4   2  -4 203.393 14.9358   2
   4   2  -4 194.984 15.1794   1
   3  -2  -4 328.539 23.6877   1
  -3  -2   4 332.360 23.6565   2
   3  -2  -4 390.731 23.1533   2
  -3  -2   4 398.939 23.6445   1
  -3   2   4 374.862 23.0606   2
   3   2  -4 362.476 23.6121   1
  -3   2   4 338.038 24.6893   1
   3   2  -4 345.885 23.9106   2
   2  -2  -4 66.6207 5.90775   1
  -2  -2   4 60.9983 6.60048   2
   2  -2  -4 57.1726 5.92810   2
  -2  -2   4 70.4139 5.64647   1
   2   2  -4 59.7412 6.70515   2
   2   2  -4 62.1770 5.43337   1
  -2   2   4 57.4736 5.81424   1
  -2   2   4 57.1333 5.92710   2
  -1  -2   4 102.218 9.25666   2
  -1  -2   4 124.342 7.57461   1
   1  -2  -4 111.797 8.88902   2
   1  -2  -4 106.597 7.63092   1
  -1   2   4 108.275 8.75749   2
   1   2  -4 109.348 7.44367   1
   1   2  -4 111.073 9.49439   2
  -1   2   4 94.5766 7.51920   1
   0  -2   4 510.174 33.4885   2
   0  -2   4 564.778 31.6460   1
   0   2  -4 536.201 31.5573   1
   0   2   4 525.981 33.3223   2
   0   2  -4 512.267 33.4727   2
  -1  -2  -4 396.861 25.4501   1
   1  -2   4 424.712 27.4116   2
   1  -2   4 437.123 25.9075   1
  -1  -2  -4 419.253 27.3815   2
  -1   2  -4 477.089 25.8867   1
  -1   2  -4 420.693 27.4235   2
   1   2   4 415.378 27.3597   2
   2  -2   4 29.7865 4.77804   2
   2  -2   4 40.9769 4.56774   1
  -2  -2  -4 24.9647 3.71619   1
  -2  -2  -4 27.0000 4.55690   2
  -2   2  -4 29.5468 4.75176   2
   2   2   4 22.6187 3.71127   1
   2   2   4 29.3300 4.93601   2
  -2   2  -4 27.9166 3.27180   1
  -3  -2  -4 1182.73 71.3519   2
   3  -2   4 1210.30 70.8029   2
  -3  -2  -4 1086.60 70.9013   1
   3   2   4 1133.45 71.2592   2
   3   2   4 1132.92 71.0623   1
  -3   2  -4 1158.70 70.6539   2
  -3   2  -4 1310.84 72.0265   1
  -3   2  -4 1250.76 70.9983   1
  -4  -2  -4 9.35531 3.87544   1
   4  -2   4 14.2377 3.18346   2
  -4  -2  -4 12.4052 3.65708   2
   4   2   4 10.1169 3.85927   1
  -4   2  -4 11.5835 3.59482   2
   4   2   4 12.0046 3.63763   2
  -4   2  -4 9.32504 4.55737   1
  -4   2  -4 12.1435 3.34945   1
  -5  -2  -4 360.822 25.0017   1
   5  -2   4 359.318 22.0249   2
  -5  -2  -4 348.190 23.3578   2
  -5   2  -4 353.508 22.0093   2
  -5   2  -4 360.536 25.4214   1
   5   2   4 303.932 24.2417   1
   5   2   4 345.677 23.3377   2
  -6  -2  -4 86.2692 9.72190   1
  -6  -2  -4 71.0194 7.64186   2
   6   2   4 85.2912 8.12316   2
  -6   2  -4 78.4561 11.1069   1
  -7  -2  -4 -0.8360 3.64853   1
  -7  -2  -4 1.45621 2.58531   2
  -7   2  -4 5.17148 4.60604   1
   7   2   4 3.52769 3.21061   2
  -8  -2  -4 54.1610 10.1342   1
   8   2   4 53.2033 6.92708   2
  -8   2  -4 52.0993 9.99155   1
  -9  -2  -4 14.3037 7.12678   1
  -9   2  -4 4.35673 5.08330   1
 -10  -2  -4 155.989 17.1600   1
 -10   2  -4 153.235 17.5336   1
 -11  -2  -4 13.4834 6.81597   1
 -11   2  -4 17.6691 9.93891   1
 -12  -2  -4 -5.1599 5.20396   1
 -12   2  -4 2.22448 7.60883   1
 -13  -2  -4 97.1075 17.1474   1
 -13   2  -4 55.2835 13.8697   1
 -14  -2  -4 22.3844 10.6117   1
 -15  -2  -4 59.4266 13.1194   1
 -13  -3   4 25.5812 10.4254   1
 -13   3   4 29.1260 10.0898   1
 -12  -3   4 16.1142 7.40161   1
 -12   3   4 11.5383 6.51261   1
 -11  -3   4 18.1900 8.84632   1
 -10  -3   4 15.3800 6.50487   1
  10   3  -4 13.9748 4.43504   2
 -10   3   4 8.42733 5.77707   1
  10   3  -4 14.6134 3.76253   2
  -9  -3   4 7.35231 5.43337   1
   9   3  -4 4.09642 3.63365   2
   9   3  -4 10.8974 4.41879   2
  -9   3   4 3.89778 5.67819   1
  -8  -3   4 88.0072 12.8708   1
  -8   3   4 97.8712 13.6971   1
   8   3  -4 77.2553 8.57985   2
  -7  -3   4 349.442 24.9350   1
   7   3  -4 310.078 22.4814   2
  -7   3   4 315.795 25.1903   1
  -6  -3   4 107.611 11.0720   1
   6  -3  -4 115.706 8.56848   2
  -6   3   4 114.176 8.72676   2
   6   3  -4 111.736 10.4216   2
  -6   3   4 111.165 11.7968   1
  -5  -3   4 -3.3199 2.66214   1
   5  -3  -4 4.72151 2.78346   2
   5   3  -4 6.48808 3.10965   2
  -5   3   4 -0.6511 3.53615   1
  -5   3   4 9.77058 2.64374   2
   4  -3  -4 21.4899 5.51362   1
   4  -3  -4 23.1475 4.29779   2
  -4  -3   4 13.8653 4.23336   1
   4   3  -4 18.2794 4.54665   1
   4   3  -4 20.7553 5.32707   2
  -4   3   4 21.1273 3.92890   2
  -4   3   4 22.0989 5.17596   1
   4   3  -4 15.4466 4.05990   2
   3  -3  -4 908.079 56.1418   2
   3  -3  -4 940.237 56.6222   1
  -3  -3   4 994.391 55.9583   1
   3   3  -4 941.562 57.3644   2
   3   3  -4 898.382 57.3025   2
  -3   3   4 864.763 55.8480   2
   3   3  -4 908.532 56.0423   1
   2  -3  -4 1113.16 69.6214   1
   2  -3  -4 1154.26 70.4832   2
  -2  -3   4 1288.85 69.9434   1
  -2   3   4 1123.39 69.7203   1
   2   3  -4 1205.18 71.4879   2
   2   3  -4 1190.68 69.3963   1
  -2   3   4 1093.62 70.1460   2
  -1  -3   4 102.883 6.45850   1
  -1  -3   4 98.6230 9.03437   2
   1  -3  -4 80.6388 8.12703   2
  -1   3   4 79.5082 7.68311   2
  -1   3   4 89.6046 6.56485   1
   1   3  -4 83.4589 6.31932   1
   1   3  -4 81.9737 8.47364   2
  -1   3   4 76.5963 5.98262   1
   0  -3  -4 40.3115 6.20393   2
   0  -3   4 35.2170 5.90414   2
   0  -3  -4 37.3505 2.83157   1
   0  -3   4 46.5124 3.83692   1
   0   3  -4 28.1938 5.28288   2
   0   3  -4 46.9965 3.58209   1
   0   3   4 40.0561 6.19118   2
   0   3   4 42.0868 2.67941   1
  -1  -3  -4 233.016 16.9846   2
  -1  -3  -4 223.850 13.9459   1
   1  -3   4 230.672 16.7736   2
   1  -3   4 250.112 14.9229   1
   1   3   4 213.455 14.2038   1
  -1   3  -4 257.753 14.7548   1
  -1   3  -4 230.618 16.8523   2
   1   3   4 222.179 16.6103   2
   2  -3   4 51.9640 6.62102   2
  -2  -3  -4 45.4062 6.51238   2
  -2  -3  -4 39.9743 4.13950   1
   2   3   4 43.1419 5.01205   1
   2   3   4 44.2482 6.40398   2
  -2   3  -4 48.3342 4.42297   1
  -2   3  -4 41.5980 6.15104   2
   3  -3   4 15.6371 3.64503   2
  -3  -3  -4 4.26198 2.70254   1
  -3  -3  -4 6.91625 3.73917   2
   3  -3   4 5.54413 2.70070   1
   3   3   4 9.89890 3.11978   1
   3   3   4 8.70257 3.46465   2
  -3   3  -4 7.65214 3.34328   2
  -4  -3  -4 14.1149 4.45993   1
  -4  -3  -4 14.5227 4.83637   2
   4   3   4 13.1215 4.03129   1
  -4   3  -4 25.4714 5.31264   1
  -4   3  -4 27.3330 6.03730   1
   4   3   4 22.6290 4.57190   2
  -4   3  -4 9.51000 4.02110   2
  -5  -3  -4 37.3496 10.1127   2
  -5  -3  -4 34.9004 6.62940   1
   5   3   4 37.7688 6.28495   2
  -5   3  -4 48.7082 5.03952   2
  -5   3  -4 54.0801 8.94747   1
   5   3   4 42.2519 7.22644   1
  -5   3  -4 45.6527 5.77730   2
  -6  -3  -4 61.8705 8.43399   2
  -6  -3  -4 60.8627 9.16070   1
   6   3   4 54.4326 8.12557   2
  -6   3  -4 53.6722 5.50714   2
  -6   3  -4 51.8987 5.12327   2
  -6   3  -4 51.9240 8.76298   1
  -7  -3  -4 169.274 15.4124   1
  -7  -3  -4 155.825 13.3994   2
   7   3   4 159.109 13.4643   2
  -8  -3  -4 49.4039 9.83006   1
  -8  -3  -4 46.6190 11.6413   2
  -8   3  -4 39.3775 8.93163   1
   8   3   4 35.6950 6.47929   2
   9   3   4 76.4993 8.40822   2
  -9   3  -4 68.5570 12.9359   1
   9   3   4 72.7369 8.88344   2
 -10  -3  -4 -6.8282 4.67489   1
  10   3   4 6.60185 3.46244   2
  10   3   4 -4.2813 3.91827   2
 -10   3  -4 4.23924 5.19597   1
 -11  -3  -4 40.9864 9.85193   1
 -12  -3  -4 5.77465 6.24618   1
 -12   3  -4 3.53634 6.56152   1
 -13  -3  -4 5.86542 8.65109   1
 -13   3  -4 11.2287 8.46631   1
 -14  -3  -4 17.3412 9.61491   1
 -14   3  -4 14.6246 9.93643   1
 -15  -3  -4 83.1782 15.8498   1
 -14  -4   4 52.1111 20.2627   1
 -14   4   4 41.0725 12.5145   1
 -13  -4   4 1.55047 7.92014   1
 -13   4   4 12.3862 8.61186   1
 -12  -4   4 4.53119 6.98820   1
 -12   4   4 -1.1232 6.44360   1
 -11   4   4 13.7589 7.95338   1
  11   4  -4 13.1836 4.66935   2
 -10  -4   4 5.79968 5.56708   1
 -10   4   4 2.11390 5.30277   1
  10   4  -4 -3.5972 4.33534   2
  10   4  -4 7.75313 4.70668   2
  -9  -4   4 200.273 18.7532   1
   9   4  -4 181.634 16.2984   2
  -9   4   4 223.880 20.5374   1
  -8  -4   4 593.943 39.0266   1
  -8   4   4 499.288 39.3035   1
   8   4  -4 542.201 36.9951   2
   8   4  -4 560.015 37.2051   2
  -7   4   4 41.3950 8.82533   1
   7   4  -4 47.5471 8.13452   2
   7   4  -4 45.9134 7.58491   2
  -7   4   4 38.7897 4.90335   2
   6  -4  -4 292.680 19.8096   2
  -6  -4   4 308.356 22.0139   1
  -6   4   4 271.542 22.6164   1
  -6   4   4 300.246 19.5460   2
   6   4  -4 283.076 22.0567   2
   6   4  -4 296.457 23.1495   2
   5  -4  -4 7.61291 3.44034   2
  -5  -4   4 3.20418 3.00559   1
   5   4  -4 9.96891 4.73941   2
  -5   4   4 9.32299 4.41203   1
  -5   4   4 9.48556 3.34689   2
   5   4  -4 7.99170 4.62604   2
  -4  -4   4 89.5158 8.13216   1
   4  -4  -4 76.3442 9.93305   1
   4  -4  -4 64.1077 7.68783   2
   4   4  -4 70.9777 8.24401   1
   4   4  -4 86.0720 9.84001   2
  -4   4   4 76.7988 9.77889   1
  -4   4   4 76.6394 7.91929   2
   4   4  -4 73.9419 8.89704   2
  -3  -4   4 45.5478 5.87409   1
   3  -4  -4 39.4545 6.29273   2
  -3   4   4 37.8360 6.25371   1
   3   4  -4 45.4409 7.77346   2
   3   4  -4 36.2276 7.22848   2
   3   4  -4 29.2312 5.26494   1
  -3   4   4 54.7200 6.99789   2
  -2  -4   4 650.236 35.5483   1
   2  -4  -4 585.062 37.5066   2
  -2   4   4 590.265 37.2965   2
  -2   4   4 571.744 36.1071   1
   2   4  -4 568.347 38.2355   2
   2   4  -4 557.204 35.5053   1
   2   4  -4 592.295 38.3424   2
  -2   4   4 538.576 35.3565   1
  -1  -4   4 207.013 13.2589   1
   1   4  -4 189.961 12.6949   1
   1   4  -4 193.846 15.6667   2
  -1   4   4 195.628 12.3659   1
  -1   4   4 195.374 13.0369   1
   1   4  -4 200.990 15.9032   2
  -1   4   4 195.520 15.1011   2
   0  -4   4 6.35949 1.78882   1
   0  -4  -4 6.38112 1.24961   1
   0   4   4 6.48947 1.09739   1
   0   4  -4 6.53456 1.80213   1
   0   4  -4 8.87378 3.29406   2
   0   4   4 4.67525 3.27460   2
  -1  -4  -4 314.951 17.7179   1
  -1  -4  -4 299.220 21.3550   2
  -1   4  -4 330.892 18.6281   1
   1   4   4 261.086 17.9256   1
   1   4   4 294.858 21.1421   2
  -1   4  -4 282.055 21.2074   2
  -1   4  -4 285.973 21.1070   2
  -2  -4  -4 149.527 10.4148   1
   2  -4   4 161.689 11.3794   1
  -2  -4  -4 150.447 13.1169   2
   2   4   4 168.266 13.4555   2
  -2   4  -4 152.943 12.7539   2
  -2   4  -4 174.642 11.1728   1
   2   4   4 150.605 10.8221   1
  -2   4  -4 157.527 13.1900   2
  -3  -4  -4 190.205 14.7003   2
   3  -4   4 177.523 12.6891   1
  -3  -4  -4 160.032 11.9489   1
  -3   4  -4 174.375 13.6082   2
  -3   4  -4 163.956 13.6179   2
   3   4   4 177.912 14.5908   2
   3   4   4 145.351 12.2685   1
  -4  -4  -4 12.7913 4.09631   1
  -4  -4  -4 14.2580 5.01034   2
  -4   4  -4 11.3330 3.99576   2
  -4   4  -4 12.2955 5.42001   1
  -4   4  -4 18.6816 4.60325   1
  -4   4  -4 17.8422 4.86031   2
   4   4   4 9.05724 3.38317   1
   4   4   4 14.8828 4.72881   2
  -5  -4  -4 59.1820 8.13268   1
  -5  -4  -4 62.6410 9.14124   2
   5   4   4 58.3679 8.66255   1
  -5   4  -4 61.8639 6.73974   2
  -5   4  -4 68.1833 10.1456   1
  -5   4  -4 60.6957 6.74127   2
  -6  -4  -4 257.114 19.4836   2
  -6  -4  -4 251.348 19.4354   1
  -6   4  -4 241.574 20.3422   1
  -6   4  -4 247.029 17.2772   2
   6   4   4 236.095 18.8403   2
  -6   4  -4 252.666 17.0149   2
  -7  -4  -4 -0.3637 4.20306   1
  -7  -4  -4 2.57133 4.44290   2
   7   4   4 -3.0977 3.38462   2
  -7   4  -4 4.96629 2.26353   2
  -7   4  -4 0.58493 2.63579   2
  -7   4  -4 -0.7738 3.62933   1
  -8  -4  -4 353.354 27.1864   1
  -8  -4  -4 378.569 26.2920   2
  -8   4  -4 321.219 28.1873   1
   8   4   4 357.322 25.5364   2
  -9  -4  -4 -8.9719 4.35652   1
  -9   4  -4 5.46393 5.20374   1
   9   4   4 5.26415 4.48475   2
 -10  -4  -4 4.41284 4.53313   1
  10   4   4 1.72350 5.06458   2
  10   4   4 12.7643 4.94240   2
 -10   4  -4 16.1803 6.13221   1
 -11  -4  -4 8.82977 7.11276   1
  11   4   4 -10.871 5.05082   2
 -11   4  -4 6.04004 6.31701   1
 -12  -4  -4 31.2355 10.2914   1
 -12   4  -4 44.3127 11.2994   1
 -13  -4  -4 26.0449 8.51437   1
 -13   4  -4 5.65575 9.38953   1
 -14  -4  -4 12.8415 9.25539   1
 -14   4  -4 -8.6207 7.77241   1
 -15  -4  -4 8.80926 9.38861   1
 -14  -5   4 19.7851 9.83520   1
 -14   5   4 11.6700 10.8357   1
 -13  -5   4 5.78980 7.97706   1
 -13   5   4 1.18569 7.69567   1
 -12  -5   4 32.6712 9.55044   1
 -12   5   4 17.7892 7.57742   1
 -11  -5   4 13.2929 7.74993   1
 -11   5   4 9.53369 7.51212   1
  11   5  -4 16.4216 6.44489   2
 -10  -5   4 21.1666 8.01609   1
  10   5  -4 25.1703 7.05636   2
  10   5  -4 33.0604 7.60351   2
 -10   5   4 33.6390 10.7452   1
  -9  -5   4 154.006 16.1368   1
   9   5  -4 176.988 15.8402   2
   9   5  -4 167.657 15.5290   2
  -9   5   4 152.655 17.2025   1
  -8  -5   4 111.017 12.3793   1
   8   5  -4 91.8530 11.4909   2
   8   5  -4 104.427 12.3916   2
  -8   5   4 88.1425 14.2194   1
  -7  -5   4 761.299 46.2693   1
  -7   5   4 702.323 42.7414   2
   7   5  -4 698.406 46.3549   2
   7   5  -4 630.087 45.3087   2
  -7   5   4 660.762 49.0581   1
   6  -5  -4 25.4732 5.47202   2
  -6  -5   4 31.5527 6.88742   1
   6   5  -4 23.6006 6.17287   2
  -6   5   4 30.3553 7.63283   1
  -6   5   4 32.8214 5.66833   2
   6   5  -4 29.3572 7.64654   2
  -5  -5   4 166.695 13.2695   1
   5  -5  -4 175.794 14.4528   2
  -5   5   4 145.072 13.9354   1
   5   5  -4 158.335 15.2007   2
   5   5  -4 145.583 14.3746   2
  -5   5   4 157.340 12.7017   2
   4  -5  -4 136.638 12.0395   2
  -4  -5   4 128.322 10.6671   1
  -4   5   4 138.659 12.2637   1
  -4   5   4 122.376 10.7205   1
   4   5  -4 132.798 13.2135   2
   4   5  -4 124.116 13.3376   2
  -4   5   4 127.868 11.4299   2
   3  -5  -4 31.1599 6.28635   2
  -3  -5   4 37.4339 5.39013   1
  -3   5   4 32.5233 4.67346   1
  -3   5   4 22.1195 5.40558   1
   3   5  -4 19.0864 6.57339   2
   3   5  -4 28.6883 6.79043   2
   3   5  -4 23.1681 4.61692   1
  -3   5   4 42.5499 7.09581   2
  -2  -5   4 303.675 17.9600   1
   2  -5  -4 246.482 20.0800   2
   2   5  -4 275.103 21.5103   2
   2   5  -4 295.857 21.6727   2
  -2   5   4 274.393 18.6308   1
  -2   5   4 260.515 17.6289   1
  -2   5   4 263.460 20.1295   2
   1  -5  -4 217.980 17.8927   2
  -1  -5   4 250.145 14.9673   1
   1  -5  -4 193.880 14.4999   1
   1   5  -4 214.598 14.6887   1
   1   5  -4 248.936 20.2747   2
   1   5  -4 215.868 18.2846   2
  -1   5   4 258.192 14.3610   1
  -1   5   4 230.340 17.6935   2
   0  -5  -4 0.76162 1.04741   1
   0  -5   4 1.29196 1.48833   1
   0  -5  -4 -0.0615 2.69182   2
   0   5   4 -0.8392 0.78857   1
   0   5  -4 -1.0827 3.40299   2
   0   5  -4 -3.2593 3.14212   2
   0   5   4 1.73798 3.11495   2
   0   5  -4 1.27469 1.66475   1
   1  -5   4 271.934 18.1004   1
  -1  -5  -4 295.083 17.0638   1
  -1  -5  -4 292.630 21.5505   2
   1   5   4 264.994 17.2737   1
  -1   5  -4 288.636 21.2316   2
  -1   5  -4 271.958 21.1647   2
  -1   5  -4 294.674 17.9249   1
   1   5   4 274.837 22.4414   2
   2  -5   4 240.245 17.3097   1
  -2  -5  -4 264.673 20.5645   2
  -2  -5  -4 266.384 16.2464   1
   2   5   4 255.798 20.0384   2
  -2   5  -4 242.172 19.4193   2
  -2   5  -4 284.049 17.2195   1
   2   5   4 244.143 16.7487   1
  -2   5  -4 280.797 20.3072   2
  -3  -5  -4 289.583 19.3930   1
  -3  -5  -4 287.431 22.8839   2
   3  -5   4 287.366 20.3633   1
   3   5   4 300.080 20.0700   1
   3   5   4 312.336 22.7914   2
  -3   5  -4 344.614 20.3119   1
  -3   5  -4 287.997 21.6529   2
  -3   5  -4 284.545 22.0733   2
  -4  -5  -4 3.21463 2.81212   1
  -4  -5  -4 1.61321 3.56487   2
   4   5   4 6.72334 3.80674   1
  -4   5  -4 3.18809 3.84482   2
  -4   5  -4 3.59733 3.29440   2
   4   5   4 3.90370 4.29649   2
  -5  -5  -4 18.5814 4.76430   1
  -5  -5  -4 19.8974 6.29580   2
   5   5   4 14.7471 4.75843   1
  -5   5  -4 22.8782 4.76941   2
   5   5   4 27.4220 6.85700   2
  -5   5  -4 9.92185 4.23000   1
  -6  -5  -4 98.3900 10.7475   1
  -6  -5  -4 107.453 12.2443   2
  -6   5  -4 115.452 11.8835   1
   6   5   4 114.364 11.9352   2
  -6   5  -4 112.802 10.1051   2
  -6   5  -4 112.873 10.2791   2
  -7  -5  -4 330.464 24.7713   2
  -7  -5  -4 268.772 23.0114   1
  -7   5  -4 318.863 21.2185   2
  -7   5  -4 298.515 24.5885   1
  -7   5  -4 329.913 20.9803   2
   7   5   4 300.512 23.5627   2
  -8  -5  -4 601.644 41.7438   1
  -8  -5  -4 651.327 42.2672   2
   8   5   4 600.154 41.0993   2
  -8   5  -4 563.668 43.0934   1
  -9  -5  -4 -2.8817 4.39523   1
  -9   5  -4 8.34951 5.86463   1
   9   5   4 2.37131 5.46109   2
 -10  -5  -4 -1.2225 4.52534   1
  10   5   4 1.89425 5.15241   2
  10   5   4 -10.286 5.83844   2
 -10   5  -4 4.69134 5.60671   1
 -11  -5  -4 84.3818 14.8313   1
 -11   5  -4 74.6573 14.8903   1
  11   5   4 70.0080 10.4705   2
 -12  -5  -4 6.52454 7.09429   1
 -12   5  -4 10.1596 8.39947   1
 -13  -5  -4 8.77715 6.49327   1
 -13   5  -4 15.6154 8.42179   1
 -14  -5  -4 2.66840 9.05951   1
 -14   5  -4 18.8201 9.58710   1
 -15  -5  -4 81.0557 22.9835   1
 -14  -6   4 -2.1222 8.08193   1
 -14   6   4 11.2347 10.4227   1
 -13  -6   4 37.1966 10.6176   1
 -13   6   4 18.6862 9.00453   1
 -12  -6   4 7.19883 6.81047   1
 -12   6   4 -3.6898 7.58812   1
  12   6  -4 16.0559 8.43706   2
 -11  -6   4 89.9165 14.9932   1
 -11   6   4 84.2964 15.8722   1
  11   6  -4 91.1700 12.8395   2
 -10  -6   4 9.08063 6.37698   1
 -10   6   4 -0.1215 6.11607   1
  10   6  -4 10.8489 5.61985   2
  -9  -6   4 15.5699 6.98935   1
  -9   6   4 33.3769 9.35809   1
   9   6  -4 32.1783 7.41095   2
  -8  -6   4 54.0594 10.2868   1
  -8   6   4 55.2086 6.12880   2
  -8   6   4 41.4194 6.25129   2
  -8   6   4 46.5140 10.3092   1
   8   6  -4 53.5755 10.3720   2
  -7  -6   4 35.4969 7.66300   1
  -7   6   4 34.6144 5.44621   2
   7   6  -4 33.4417 9.01242   2
  -7   6   4 37.0365 8.50070   1
  -6  -6   4 1.37929 3.25332   1
   6  -6  -4 -5.7833 2.90488   2
  -6   6   4 3.87991 3.16127   2
  -6   6   4 5.74511 4.45116   1
   6   6  -4 -4.4867 3.48695   2
   5  -6  -4 0.99585 3.65682   2
  -5  -6   4 -0.7554 3.12417   1
  -5   6   4 -1.5498 3.21230   1
   5   6  -4 0.48811 4.56063   2
  -5   6   4 -2.4652 3.19049   2
  -4  -6   4 112.045 9.14589   1
   4  -6  -4 97.6499 10.6305   2
   4   6  -4 95.6325 13.2808   2
  -4   6   4 98.9380 11.3293   2
  -4   6   4 111.316 10.7421   1
  -4   6   4 82.9184 8.67490   1
   3  -6  -4 25.2870 6.33252   2
  -3  -6   4 15.9998 3.36000   1
   3   6  -4 14.2790 3.91080   1
   3   6  -4 10.0911 5.16419   2
   3   6  -4 12.5689 4.96290   2
  -3   6   4 17.1969 4.82215   2
  -3   6   4 13.0105 3.96058   1
   2  -6  -4 5.74829 4.32368   2
  -2  -6   4 9.76037 3.09082   1
  -2   6   4 6.32357 2.19702   1
   2   6  -4 3.23249 5.04265   2
  -2   6   4 10.7100 4.36984   2
   2   6  -4 6.20968 2.58477   1
   2   6  -4 5.56458 4.98204   2
   1  -6  -4 34.7372 4.14045   1
   1  -6  -4 24.4684 6.70181   2
  -1  -6   4 38.2447 4.62401   1
  -1   6   4 25.9999 6.17548   2
   1   6  -4 23.4698 6.74198   2
  -1   6   4 36.6737 3.30784   1
   1   6  -4 22.6893 3.73817   1
   1   6  -4 28.2004 7.48164   2
   0  -6   4 42.8506 4.83737   1
   0  -6  -4 42.6279 8.55512   2
   0  -6  -4 39.3290 3.90821   1
   0   6   4 32.4831 7.40434   2
   0   6  -4 45.7625 4.41965   1
   0   6  -4 51.2424 8.93128   2
   0   6   4 46.9856 3.76000   1
   0   6  -4 45.3594 8.56362   2
  -1  -6  -4 533.076 37.1545   2
   1  -6   4 520.337 33.0865   1
  -1  -6  -4 571.901 31.9568   1
  -1   6  -4 552.835 32.7704   1
  -1   6  -4 531.593 36.6386   2
   1   6   4 557.433 37.0136   2
   1   6   4 495.483 32.0649   1
  -1   6  -4 518.171 36.8971   2
   2  -6   4 31.5398 5.13215   1
  -2  -6  -4 32.6306 3.47720   1
  -2  -6  -4 32.5705 7.38714   2
  -2   6  -4 28.7154 6.52773   2
   2   6   4 31.7711 4.36700   1
   2   6   4 33.1265 7.90778   2
  -2   6  -4 31.8989 7.70720   2
  -2   6  -4 35.3648 4.91060   1
   3  -6   4 6.45526 3.43509   1
  -3  -6  -4 12.9169 6.04133   2
  -3  -6  -4 19.8268 4.20126   1
  -3   6  -4 17.4839 5.28930   2
   3   6   4 10.6271 5.15825   2
  -3   6  -4 6.93576 4.83828   2
   3   6   4 19.3178 3.73519   1
   4  -6   4 257.015 19.9797   1
  -4  -6  -4 277.304 22.9360   2
  -4  -6  -4 336.925 19.7531   1
  -4   6  -4 298.471 21.9096   2
  -4   6  -4 272.081 21.1764   2
   4   6   4 273.286 20.1782   1
  -5  -6  -4 1.47866 2.92957   1
  -5  -6  -4 4.51385 4.18238   2
  -5   6  -4 -0.3708 3.32154   1
   5   6   4 3.57642 3.75073   1
  -5   6  -4 5.07041 3.96330   2
  -5   6  -4 -1.2678 3.23616   2
  -6  -6  -4 -2.0981 4.23525   2
  -6  -6  -4 2.95993 3.21440   1
  -6   6  -4 6.72175 3.98683   2
  -6   6  -4 5.35834 3.51068   2
  -7  -6  -4 186.244 19.2066   2
  -7  -6  -4 204.370 17.4719   1
  -7   6  -4 222.985 19.6164   1
  -7   6  -4 213.640 19.3728   2
  -7   6  -4 236.553 16.2670   2
  -8  -6  -4 33.1733 9.12934   2
  -8  -6  -4 59.6974 9.15759   1
  -8   6  -4 57.5146 7.07209   2
  -8   6  -4 33.0599 8.93112   1
  -8   6  -4 45.9552 6.16019   2
  -9  -6  -4 5.42447 4.85439   1
  -9   6  -4 9.02142 6.95985   1
 -10  -6  -4 17.4559 7.37542   1
  10   6   4 16.5093 6.57726   2
 -10   6  -4 8.97419 5.90959   1
 -11  -6  -4 8.27157 6.96766   1
 -11   6  -4 18.8487 7.96457   1
  11   6   4 10.8905 6.58289   2
 -12  -6  -4 1.55399 7.44875   1
 -12   6  -4 13.8969 8.39341   1
 -13  -6  -4 21.9808 9.63874   1
 -13   6  -4 0.19907 7.28173   1
 -14   6  -4 7.02791 8.60581   1
 -14  -7   4 7.91605 9.72088   1
 -14   7   4 20.5268 10.2376   1
 -13  -7   4 71.2766 14.1495   1
 -13   7   4 57.8764 15.3638   1
 -12  -7   4 90.5402 15.0069   1
  12   7  -4 86.3896 12.9448   2
 -12   7   4 64.0012 13.8509   1
 -11  -7   4 21.7700 7.86625   1
 -11   7   4 20.3274 8.30634   1
  11   7  -4 28.5019 7.77717   2
 -10  -7   4 3.76319 6.22886   1
  10   7  -4 27.4382 8.43759   2
 -10   7   4 16.2419 7.92758   1
  -9  -7   4 10.3729 6.55607   1
  -9   7   4 2.79908 4.18628   2
   9   7  -4 13.0959 6.86516   2
  -9   7   4 3.48187 5.02398   1
  -9   7   4 18.3598 3.83691   2
  -8  -7   4 119.666 12.4070   1
  -8   7   4 85.8803 14.1832   1
   8   7  -4 128.441 14.7181   2
  -8   7   4 109.094 10.6820   2
  -7  -7   4 18.8510 5.84977   1
   7   7  -4 8.30076 6.67934   2
  -7   7   4 2.26403 4.57111   1
   6  -7  -4 92.9976 11.4140   2
  -6  -7   4 89.5412 10.3143   1
   6   7  -4 144.433 14.9499   2
  -6   7   4 102.532 11.8304   1
  -6   7   4 92.7589 10.3771   2
  -5  -7   4 277.552 18.0750   1
   5  -7  -4 240.503 20.0864   2
   5   7  -4 241.832 21.6095   2
  -5   7   4 219.293 18.8258   2
  -5   7   4 221.259 19.2375   1
   4  -7  -4 14.5767 5.75979   2
  -4  -7   4 19.4581 4.43513   1
  -4   7   4 27.1475 6.26564   1
  -4   7   4 14.6963 5.36621   2
   4   7  -4 15.7671 6.61154   2
   3  -7  -4 2.81035 4.52732   2
  -3  -7   4 0.75391 1.98480   1
  -3   7   4 2.11483 1.90634   1
  -3   7   4 -4.0260 3.12855   2
  -3   7   4 0.87031 2.95472   1
   3   7  -4 2.68063 4.74343   2
  -2  -7   4 6.01353 2.61873   1
   2  -7  -4 -1.5310 4.02203   2
  -2   7   4 1.38787 3.90768   2
   2   7  -4 -3.3391 4.12009   2
  -2   7   4 4.39643 1.96828   1
   1  -7  -4 75.7148 6.90315   1
  -1  -7   4 92.7765 7.30255   1
   1  -7  -4 94.1195 13.3345   2
   1   7  -4 80.1289 6.92523   1
  -1   7   4 87.6623 6.34252   1
   1   7  -4 63.0268 11.1308   2
   0  -7  -4 -0.9797 4.46514   2
   0  -7  -4 -0.5934 1.47514   1
   0  -7   4 1.13616 2.04247   1
   0   7  -4 3.16871 2.09999   1
   0   7   4 2.53979 1.52202   1
   0   7  -4 -7.6085 3.72401   2
   1  -7   4 370.412 24.3896   1
  -1  -7  -4 389.585 23.1802   1
  -1  -7  -4 378.442 28.8761   2
  -1   7  -4 396.037 29.1887   2
  -1   7  -4 386.650 23.9689   1
   1   7   4 364.095 23.3223   1
   2  -7   4 51.1982 5.50800   1
  -2  -7  -4 32.3358 3.86731   1
  -2  -7  -4 36.6954 8.05431   2
  -2   7  -4 26.8187 6.67902   2
  -2   7  -4 28.5741 8.02323   2
   2   7   4 31.6098 4.57301   1
  -3  -7  -4 10.4258 2.58884   1
  -3  -7  -4 15.2476 6.44605   2
   3  -7   4 18.7606 4.38840   1
  -3   7  -4 8.96589 4.36626   2
   3   7   4 12.2711 3.49915   1
  -3   7  -4 15.2077 6.43721   2
  -4  -7  -4 174.094 12.0277   1
  -4  -7  -4 163.654 16.4718   2
   4  -7   4 135.349 12.6773   1
   4   7   4 141.254 12.3881   1
  -4   7  -4 182.557 15.8632   2
  -4   7  -4 162.381 14.2534   2
  -5  -7  -4 13.1954 6.28103   2
  -5  -7  -4 17.8457 4.26166   1
  -5   7  -4 9.28236 5.28031   2
  -5   7  -4 1.82446 4.40290   1
  -5   7  -4 12.7061 4.93835   2
  -6  -7  -4 31.9685 6.03367   1
  -6  -7  -4 49.9536 10.3843   2
  -6   7  -4 30.7333 6.38574   2
  -6   7  -4 24.7973 6.95252   2
  -6   7  -4 25.3959 7.57743   1
  -7  -7  -4 0.47371 3.86627   1
  -7  -7  -4 -2.6356 4.74596   2
  -7   7  -4 5.53215 5.47307   1
  -7   7  -4 -1.4643 4.63199   2
  -7   7  -4 -4.8712 3.98073   2
  -8  -7  -4 48.3627 9.45122   1
  -8  -7  -4 52.5200 11.2328   2
  -8   7  -4 35.6694 9.32889   1
  -8   7  -4 62.8172 8.41079   2
  -8   7  -4 33.2047 7.13380   2
  -9  -7  -4 15.5996 5.66039   1
  -9   7  -4 10.5583 3.47766   2
  -9   7  -4 17.8494 5.12252   2
  -9   7  -4 35.6523 8.64651   1
 -10  -7  -4 111.385 15.5531   1
 -10   7  -4 102.782 26.0371   1
  10   7   4 125.441 14.4434   2
 -11  -7  -4 109.189 17.5315   1
  11   7   4 98.4918 14.2289   2
 -11   7  -4 111.295 18.5354   1
 -12  -7  -4 91.8301 14.9174   1
  12   7   4 102.088 14.2096   2
 -12   7  -4 74.7180 16.9721   1
 -13  -7  -4 29.7026 10.3276   1
 -14  -7  -4 11.6782 10.5557   1
 -14   7  -4 -10.020 8.94351   1
 -14  -8   4 133.924 20.1065   1
 -14   8   4 98.2730 24.2669   1
 -13  -8   4 5.86098 7.10066   1
 -13   8   4 15.6820 14.1005   1
 -12  -8   4 39.0721 10.2967   1
 -12   8   4 15.2503 7.97506   1
  12   8  -4 12.2538 11.1192   2
 -11  -8   4 6.07915 6.89561   1
 -11   8   4 7.91434 6.09121   1
 -10  -8   4 73.7376 12.7935   1
  10   8  -4 109.483 16.3349   2
 -10   8   4 51.2323 17.2553   1
  -9  -8   4 129.117 15.8029   1
  -9   8   4 96.7601 10.8937   2
  -9   8   4 132.170 18.4989   1
  -9   8   4 117.566 11.2250   2
  -8  -8   4 6.04318 4.15967   1
  -8   8   4 6.44665 5.89133   1
   8   8  -4 4.23249 6.39790   2
  -8   8   4 -0.6819 4.06546   2
  -8   8   4 10.3051 5.41067   2
  -7  -8   4 249.502 18.5151   1
  -7   8   4 213.122 20.2158   1
  -7   8   4 213.904 18.7192   2
   7   8  -4 233.271 22.2868   2
  -6  -8   4 310.414 20.6329   1
   6  -8  -4 233.065 21.7439   2
  -6   8   4 259.526 24.0339   1
   6   8  -4 277.661 24.4742   2
   5  -8  -4 13.2929 6.10117   2
  -5  -8   4 6.63552 3.63382   1
  -5   8   4 18.6377 5.28797   1
   5   8  -4 5.96031 4.98507   2
   4  -8  -4 -7.9319 3.12858   2
  -4  -8   4 4.22098 2.58799   1
  -4   8   4 0.27612 2.80718   1
   4   8  -4 3.71032 4.68297   2
  -3  -8   4 186.613 13.6598   1
   3  -8  -4 186.228 17.7874   2
   3   8  -4 160.150 18.3267   2
  -3   8   4 222.108 15.9313   1
  -3   8   4 191.478 13.6344   1
  -2  -8   4 2.91955 2.56121   1
   2  -8  -4 2.82640 4.50544   2
   2   8  -4 -1.6990 4.15901   2
  -2   8   4 5.20439 2.48847   1
  -1  -8   4 58.9853 6.11232   1
   1  -8  -4 65.4317 6.15749   1
   1  -8  -4 62.0913 10.7707   2
   1   8  -4 72.2639 12.5600   2
  -1   8   4 64.1691 5.29993   1
   0  -8  -4 125.740 14.1914   2
   0  -8  -4 114.118 9.03476   1
   0  -8   4 106.914 9.08552   1
   0   8  -4 95.7873 12.6905   2
   0   8   4 123.279 8.11794   1
  -1  -8  -4 -2.9940 4.01202   2
  -1  -8  -4 4.47445 2.15170   1
   1  -8   4 0.04343 2.31233   1
  -1   8  -4 -1.6418 4.84046   2
   1   8   4 5.43462 1.96462   1
  -2  -8  -4 19.8262 2.92297   1
  -2  -8  -4 16.6581 7.32767   2
   2  -8   4 21.7498 4.69637   1
   2   8   4 21.6405 3.60583   1
  -2   8  -4 11.7566 6.18173   2
  -3  -8  -4 70.4519 6.13579   1
   3  -8   4 74.0867 7.88445   1
  -3  -8  -4 58.6110 10.9596   2
  -3   8  -4 78.3341 12.0440   2
  -4  -8  -4 243.745 16.3124   1
   4  -8   4 214.084 17.7947   1
  -4  -8  -4 251.448 22.3924   2
  -4   8  -4 259.376 20.9635   2
   4   8   4 238.407 17.7359   1
  -5  -8  -4 148.807 15.9593   2
  -5  -8  -4 134.525 10.8351   1
  -5   8  -4 115.407 13.4404   2
  -6  -8  -4 4.01307 5.70285   2
  -6  -8  -4 3.40688 2.98719   1
  -6   8  -4 11.0131 5.66876   1
  -6   8  -4 -2.2439 3.68860   2
  -7  -8  -4 21.6851 5.92491   1
  -7  -8  -4 16.5071 7.22269   2
  -7   8  -4 26.3810 6.67831   2
  -7   8  -4 9.74020 5.92363   1
  -7   8  -4 19.7726 6.46514   2
  -8  -8  -4 -1.5697 4.72914   1
  -8   8  -4 3.66664 4.57481   2
  -8   8  -4 1.78742 5.53226   1
  -8   8  -4 -5.5142 4.36108   2
  -9  -8  -4 21.1389 7.43495   1
  -9   8  -4 37.1282 6.89346   2
  -9   8  -4 29.0097 6.01481   2
  -9   8  -4 34.3556 10.7526   1
 -10  -8  -4 28.9110 7.79274   1
 -10   8  -4 21.0231 9.15461   1
  10   8   4 35.0204 9.33917   2
  11   8   4 10.5226 8.45325   2
 -11   8  -4 7.17108 7.34533   1
 -12  -8  -4 11.7482 7.69719   1
 -12   8  -4 14.2473 9.30896   1
  12   8   4 29.2711 12.4638   2
 -13  -8  -4 9.44690 8.64164   1
 -13   8  -4 12.9770 9.23751   1
 -14  -8  -4 36.4215 12.2973   1
 -13   9   4 0.36423 8.02156   1
 -12  -9   4 10.9614 8.73203   1
 -12   9   4 12.1636 9.21614   1
  12   9  -4 22.4300 11.2180   2
 -11  -9   4 -0.0769 5.66178   1
 -11   9   4 7.80157 6.97800   1
  11   9  -4 14.6734 8.52578   2
 -10  -9   4 56.6677 12.4570   1
  10   9  -4 47.4988 10.8132   2
 -10   9   4 33.2418 8.65142   1
  -9  -9   4 23.7418 7.65515   1
  -9   9   4 15.5536 5.71251   2
   9   9  -4 7.84219 6.46325   2
  -9   9   4 14.3474 6.32905   1
  -8  -9   4 12.6835 5.04374   1
  -8   9   4 5.54357 5.25268   2
  -8   9   4 9.58519 5.65396   1
   8   9  -4 5.87069 7.17403   2
  -7  -9   4 109.575 11.7475   1
   7   9  -4 121.390 17.8134   2
  -7   9   4 104.437 15.2204   1
  -6  -9   4 11.0961 4.02231   1
   6  -9  -4 25.3322 7.57810   2
  -6   9   4 12.0287 5.39675   1
   6   9  -4 16.5767 8.06911   2
  -5  -9   4 35.7075 6.72379   1
   5  -9  -4 26.9472 7.71841   2
   5   9  -4 31.2018 10.0166   2
  -5   9   4 35.3048 7.10971   1
   4  -9  -4 120.158 13.9181   2
  -4  -9   4 89.8138 8.78481   1
   4   9  -4 104.037 17.6283   2
  -4   9   4 90.4259 10.4009   1
   3  -9  -4 12.5845 6.71155   2
  -3  -9   4 13.0008 3.48518   1
   3   9  -4 12.6416 7.51141   2
  -3   9   4 16.7823 4.71908   1
   2  -9  -4 125.200 14.8487   2
  -2  -9   4 115.288 9.10114   1
   2  -9  -4 87.2453 8.98309   1
  -2   9   4 115.649 8.47485   1
   2   9  -4 116.095 14.3187   2
  -1  -9   4 49.8496 5.79473   1
   1  -9  -4 57.3738 5.86737   1
   1  -9  -4 47.4794 10.5721   2
   1   9  -4 58.0168 12.1985   2
   0  -9  -4 40.9875 10.1869   2
   0  -9   4 56.2978 6.71321   1
   0  -9  -4 40.9896 4.70026   1
   0   9  -4 36.2677 9.43259   2
   0   9   4 49.2852 4.48835   1
  -1  -9  -4 180.816 18.4803   2
   1  -9   4 154.477 12.7104   1
  -1  -9  -4 174.201 11.7711   1
   1   9   4 188.592 12.0662   1
  -1   9  -4 153.024 17.4421   2
  -2  -9  -4 6.93616 5.72435   2
   2  -9   4 7.44963 3.72688   1
  -2  -9  -4 13.2624 2.67562   1
   2   9   4 9.40420 2.81837   1
  -2   9  -4 3.34551 5.41033   2
  -3  -9  -4 9.77120 2.56804   1
  -3  -9  -4 6.15368 6.32913   2
   3  -9   4 4.75336 2.93100   1
   3   9   4 7.56754 2.72991   1
  -3   9  -4 7.63311 5.44813   2
   4  -9   4 0.29100 3.29634   1
   4   9   4 4.85636 3.16891   1
  -4   9  -4 1.94637 3.93652   2
  -5  -9  -4 7.11126 4.88100   2
  -5  -9  -4 16.0987 4.19776   1
  -5   9  -4 4.94942 6.07309   2
  -5   9  -4 22.9308 7.41633   1
  -6  -9  -4 139.607 11.7366   1
  -6  -9  -4 125.663 18.9969   2
  -6   9  -4 104.910 15.1979   2
  -6   9  -4 128.838 14.3842   1
  -7  -9  -4 6.03139 6.27269   2
  -7   9  -4 1.71684 4.18053   2
  -7   9  -4 3.68380 5.45158   1
  -8  -9  -4 8.83172 5.10462   1
  -8  -9  -4 10.8636 8.19751   2
  -8   9  -4 21.2242 8.17864   1
  -8   9  -4 32.7338 7.63731   2
  -9  -9  -4 32.1289 7.60773   1
  -9   9  -4 15.9009 7.90983   1
  -9   9  -4 25.1406 6.71110   2
 -10  -9  -4 46.9811 9.77237   1
  10   9   4 47.0178 11.0676   2
 -10   9  -4 35.4695 10.8951   1
 -11  -9  -4 2.85674 6.03074   1
  11   9   4 11.5117 8.32488   2
 -11   9  -4 7.13246 7.59456   1
 -12  -9  -4 143.040 18.4789   1
 -12   9  -4 127.447 21.8016   1
  12   9   4 133.823 19.6756   2
 -13  -9  -4 17.9188 7.91962   1
 -13   9  -4 11.3845 10.4660   1
 -14  -9  -4 15.2587 9.51128   1
 -13 -10   4 9.84879 7.26457   1
 -13  10   4 30.1605 12.5908   1
 -12 -10   4 35.3803 10.1299   1
  12  10  -4 14.3478 11.9549   2
 -12  10   4 31.7886 11.7441   1
 -11 -10   4 72.4830 12.1467   1
 -11  10   4 91.1687 16.6153   1
  11  10  -4 74.0755 14.4219   2
 -10 -10   4 122.768 15.6799   1
 -10  10   4 115.778 18.5468   1
  10  10  -4 87.4397 16.6599   2
 -10  10   4 103.259 11.7677   2
  -9 -10   4 10.6050 5.38514   1
  -9  10   4 1.75324 4.25279   1
  -9  10   4 4.48723 5.27800   2
   9  10  -4 0.39689 7.01628   2
  -8 -10   4 109.095 13.6634   1
  -8  10   4 85.8651 15.0022   1
  -8  10   4 115.232 15.2615   2
   8  10  -4 83.4823 16.4589   2
  -7 -10   4 13.4427 5.00031   1
   7  10  -4 29.5627 10.9290   2
  -7  10   4 14.6063 6.62900   1
  -6 -10   4 124.119 11.8652   1
   6 -10  -4 145.232 16.6351   2
  -6  10   4 123.270 14.0858   1
   6  10  -4 137.816 20.3626   2
  -5 -10   4 5.57249 4.00101   1
   5 -10  -4 16.4723 7.46401   2
  -5  10   4 8.82673 5.44732   1
   5  10  -4 4.94715 6.77138   2
  -4 -10   4 24.5772 4.97639   1
   4 -10  -4 9.27667 7.08613   2
   4  10  -4 8.47364 7.02186   2
  -4  10   4 17.6272 5.77647   1
   3 -10  -4 197.460 20.0403   2
  -3 -10   4 172.379 13.6355   1
   3  10  -4 191.257 20.6110   2
  -3  10   4 183.086 16.0032   1
   2 -10  -4 99.0006 9.61134   1
  -2 -10   4 107.252 9.50292   1
   2 -10  -4 136.184 19.0076   2
  -2  10   4 115.999 8.96237   1
   2  10  -4 142.497 19.4911   2
   1 -10  -4 134.619 16.3188   2
  -1 -10   4 96.0910 8.79476   1
   1  10  -4 86.9723 15.2362   2
   0 -10  -4 5.72178 2.50205   1
   0  10   4 5.85809 2.19348   1
   1 -10   4 193.959 12.9902   1
  -1 -10  -4 139.233 10.8596   1
  -1 -10  -4 129.138 16.8794   2
  -1  10  -4 177.376 19.9773   2
   1  10   4 143.267 10.9611   1
  -2 -10  -4 23.2824 3.99778   1
  -2 -10  -4 24.6906 8.36999   2
   2 -10   4 34.8316 6.10626   1
  -2  10  -4 30.4151 9.58757   2
   2  10   4 22.5859 3.93179   1
  -3 -10  -4 313.808 19.8790   1
   3 -10   4 287.099 22.0047   1
  -3 -10  -4 335.200 28.4045   2
  -3  10  -4 349.445 27.3344   2
   3  10   4 275.647 20.8584   1
  -4 -10  -4 13.6385 3.35420   1
   4 -10   4 12.8993 4.61878   1
  -4 -10  -4 8.23309 7.27279   2
  -4  10  -4 7.22684 6.25350   2
  -5 -10  -4 183.354 13.1361   1
  -5 -10  -4 139.399 18.3282   2
  -5  10  -4 143.500 16.6916   2
  -5  10  -4 196.851 17.8224   1
  -6 -10  -4 27.4335 10.2379   2
  -6 -10  -4 54.6987 7.53188   1
  -6  10  -4 57.2319 11.0784   1
  -6  10  -4 50.9053 10.6952   2
  -7 -10  -4 15.8976 9.33565   2
  -7 -10  -4 32.2921 6.58864   1
  -7  10  -4 21.7405 9.22093   1
  -7  10  -4 36.6976 8.73253   2
  -8 -10  -4 2.73665 7.01454   2
  -8 -10  -4 -0.1024 4.27200   1
  -8  10  -4 -0.1579 6.12050   1
  -8  10  -4 1.11752 5.33075   2
  -9 -10  -4 0.47956 5.28123   1
   9  10   4 11.5157 8.72220   2
  -9  10  -4 0.89255 6.38829   1
  -9  10  -4 4.37348 5.29249   2
 -10 -10  -4 1.13287 5.67530   1
 -10  10  -4 6.37036 6.33941   2
  10  10   4 2.26350 7.79705   2
 -10  10  -4 -2.6626 5.99903   1
 -11 -10  -4 28.5287 9.26679   1
  11  10   4 12.1266 9.06723   2
 -11  10  -4 32.9328 11.0508   1
 -12 -10  -4 -0.2078 6.18752   1
  12  10   4 12.8846 12.0866   2
 -12  10  -4 -5.9901 10.7022   1
 -13 -10  -4 119.819 16.8625   1
 -13  10  -4 107.286 19.5702   1
 -14 -10  -4 29.0986 11.6996   1
 -13 -11   4 5.73708 7.94024   1
 -13  11   4 34.6085 13.7260   1
 -12 -11   4 18.9237 8.54921   1
 -12  11   4 7.55133 10.4999   1
  12  11  -4 0.62073 11.9951   2
 -11 -11   4 14.8146 7.64092   1
 -11  11   4 14.6744 9.64397   1
  11  11  -4 35.9481 11.4328   2
 -10 -11   4 32.3900 7.90699   1
 -10  11   4 35.5825 10.1750   2
 -10  11   4 10.9585 8.99688   1
  10  11  -4 32.3135 11.0762   2
  -9 -11   4 -2.9515 5.68169   1
  -9  11   4 8.45088 6.03072   2
  -9  11   4 27.3018 12.3465   1
   9  11  -4 10.3730 8.58501   2
  -8 -11   4 21.9809 6.75597   1
  -8  11   4 26.3704 7.63856   2
  -8  11   4 7.03880 5.99391   1
   8  11  -4 36.6104 11.2135   2
  -7 -11   4 5.19592 4.34445   1
   7  11  -4 -2.0865 6.35658   2
  -7  11   4 -4.3902 5.34308   1
  -6 -11   4 114.235 10.6327   1
   6 -11  -4 69.8720 16.1856   2
   6  11  -4 89.3825 16.5235   2
  -6  11   4 106.453 15.3382   1
   5 -11  -4 -3.5058 6.12690   2
  -5 -11   4 16.4122 4.54916   1
   5  11  -4 21.8804 8.28218   2
  -5  11   4 9.00187 5.06882   1
   4 -11  -4 11.5734 8.17203   2
  -4 -11   4 19.2452 4.68985   1
  -4  11   4 4.86726 5.17399   1
   4  11  -4 9.93859 8.22571   2
   3 -11  -4 23.2167 9.69888   2
  -3 -11   4 44.3564 6.18037   1
   3  11  -4 50.3271 12.4081   2
  -3  11   4 19.6901 6.90312   1
   2 -11  -4 315.273 26.6813   2
  -2 -11   4 245.273 18.0095   1
   2 -11  -4 240.450 18.4500   1
   2  11  -4 269.623 26.0904   2
   1 -11  -4 118.458 18.6593   2
   1 -11  -4 108.189 10.1575   1
  -1 -11   4 150.752 10.9529   1
   1  11  -4 103.890 17.4406   2
  -1  11   4 119.013 9.75976   1
   0 -11  -4 189.558 20.6067   2
   0 -11   4 184.298 14.1134   1
   0  11   4 183.198 12.8132   1
   0  11  -4 163.951 19.6405   2
  -1 -11  -4 31.5350 4.90071   1
  -1 -11  -4 18.7613 8.63649   2
   1 -11   4 40.4801 6.16935   1
  -1  11  -4 48.5294 11.4523   2
   1  11   4 26.7520 4.22951   1
  -2 -11  -4 10.1539 7.37030   2
  -2 -11  -4 31.2640 4.37223   1
   2 -11   4 24.4484 5.46790   1
  -2  11  -4 16.1450 7.71921   2
   3 -11   4 23.4144 5.62677   1
  -3 -11  -4 36.4741 10.7414   2
  -3  11  -4 15.0696 7.65565   2
  -4 -11  -4 98.5819 8.32047   1
  -4 -11  -4 82.6132 16.4145   2
   4 -11   4 72.0488 10.7011   1
  -4  11  -4 90.8614 15.2695   2
  -5 -11  -4 11.2878 3.72304   1
  -5 -11  -4 2.79318 5.43393   2
  -5  11  -4 -1.5179 5.46465   2
  -5  11  -4 -1.5841 3.65864   1
  -6 -11  -4 86.5758 17.9310   2
  -6 -11  -4 97.7097 9.19294   1
  -6  11  -4 109.077 16.3088   1
  -6  11  -4 81.2113 14.4858   2
  -7 -11  -4 10.7638 8.72420   2
  -7 -11  -4 15.9593 4.61065   1
  -7  11  -4 3.98906 6.25532   1
  -8 -11  -4 38.3277 7.35581   1
  -8  11  -4 19.7347 8.54445   1
  -8  11  -4 26.4224 8.06705   2
  -9 -11  -4 3.16269 5.13779   1
  -9  11  -4 9.79208 7.72656   1
   9  11   4 16.8270 8.15222   2
  -9  11  -4 26.7703 7.63607   2
 -10 -11  -4 15.6168 6.42845   1
 -10  11  -4 1.92454 8.71243   1
  10  11   4 25.1665 11.0100   2
 -11 -11  -4 99.8830 14.1229   1
 -11  11  -4 68.6219 15.8045   1
  11  11   4 85.2560 16.3788   2
 -12 -11  -4 25.4647 9.65896   1
  12  11   4 19.5089 13.5847   2
 -12  11  -4 -8.0222 8.78493   1
 -13 -12   4 -4.5794 11.6214   1
  12  12  -4 24.7739 14.9455   2
 -12  12   4 -7.8852 9.19411   1
 -11 -12   4 6.85625 7.22390   1
  11  12  -4 -8.1804 11.5133   2
 -11  12   4 15.1865 10.2196   1
 -10 -12   4 24.2276 7.27180   1
 -10  12   4 6.58424 7.36716   1
  10  12  -4 10.8920 10.7684   2
  -9 -12   4 48.1361 9.67862   1
  -9  12   4 68.3201 13.8682   1
  -9  12   4 68.0556 12.5739   2
   9  12  -4 57.7952 15.5722   2
  -8 -12   4 68.2901 10.1556   1
   8  12  -4 36.1161 12.1189   2
  -8  12   4 42.7017 10.4651   2
  -8  12   4 23.8019 9.68947   1
  -7 -12   4 40.2041 7.23359   1
  -7  12   4 26.3656 8.61979   1
  -7  12   4 20.3265 8.12086   2
   7  12  -4 27.1586 10.7617   2
  -6 -12   4 26.1917 6.23184   1
   6  12  -4 29.7552 9.89619   2
  -6  12   4 29.6729 8.92936   1
   5 -12  -4 4.62630 7.73831   2
  -5 -12   4 5.11371 3.63974   1
  -5  12   4 2.86433 5.23731   1
   5  12  -4 11.7515 8.13134   2
   4 -12  -4 10.4963 7.49261   2
  -4 -12   4 1.08434 3.36709   1
   4  12  -4 1.45197 7.67524   2
  -4  12   4 -0.9377 4.78844   1
   3 -12  -4 236.293 23.9862   2
  -3 -12   4 198.228 15.9174   1
   3  12  -4 222.809 24.4914   2
  -3  12   4 226.977 19.0835   1
  -2 -12   4 206.182 17.2540   1
   2 -12  -4 183.455 15.9548   1
   2 -12  -4 248.011 24.4933   2
   2  12  -4 238.804 24.5152   2
   1 -12  -4 56.0090 7.88786   1
   1 -12  -4 72.6089 14.6608   2
   1  12  -4 93.3024 16.4811   2
   0 -12  -4 78.5848 15.7221   2
   0 -12  -4 78.1801 7.85666   1
   0  12  -4 56.9615 13.8519   2
   1 -12   4 6.67637 3.84502   1
  -1  12  -4 15.0960 8.23809   2
  -2 -12  -4 24.7760 4.50796   1
  -2 -12  -4 31.7654 11.5481   2
   2 -12   4 23.4374 5.62824   1
  -2  12  -4 24.5217 9.55314   2
  -3 -12  -4 4.38572 8.20472   2
   3 -12   4 22.2939 5.76236   1
  -3  12  -4 27.8616 8.47908   2
  -4 -12  -4 205.663 22.2032   2
   4 -12   4 117.234 12.9825   1
  -4 -12  -4 138.205 10.8390   1
  -4  12  -4 137.167 20.4431   2
  -5 -12  -4 9.95252 6.85096   2
  -5 -12  -4 8.85651 3.53285   1
  -5  12  -4 -4.7092 5.45002   2
  -5  12  -4 -5.1174 4.24273   1
  -6 -12  -4 104.186 19.1145   2
  -6 -12  -4 64.4769 9.83799   1
  -6  12  -4 77.1575 14.2219   2
  -6  12  -4 70.9147 13.2665   1
  -7 -12  -4 5.70300 8.10623   2
  -7 -12  -4 9.81332 4.35744   1
  -7  12  -4 13.9197 6.72990   1
  -7  12  -4 12.0365 6.71436   2
  -8 -12  -4 10.5575 5.21606   1
  -8  12  -4 13.6015 7.45978   2
  -8  12  -4 15.1425 6.97272   1
  -9 -12  -4 30.1674 7.59026   1
  -9  12  -4 21.3836 8.49514   1
   9  12   4 24.8211 11.3943   2
  -9  12  -4 45.3671 10.1407   2
 -10  12  -4 -7.2469 6.58726   1
  10  12   4 13.7740 9.96767   2
 -11 -12  -4 26.4755 7.77561   1
  11  12   4 19.8150 12.9385   2
 -11  12  -4 16.6659 10.1510   1
 -12 -12  -4 33.3706 10.0506   1
 -12  12  -4 42.1471 12.8502   1
  12  12   4 31.4561 16.1951   2
 -13 -12  -4 57.1307 11.9836   1
 -12 -13   4 13.7212 8.03483   1
 -12  13   4 -10.366 10.0386   1
  12  13  -4 17.5212 16.7254   2
 -11 -13   4 4.19963 7.25251   1
 -11  13   4 15.2192 10.3762   1
  11  13  -4 -1.5449 11.9333   2
 -10 -13   4 14.1133 7.49232   1
  10  13  -4 29.7640 12.7327   2
 -10  13   4 18.8093 10.5450   1
  -9 -13   4 38.4267 8.43270   1
  -9  13   4 36.3411 9.53401   2
   9  13  -4 15.8712 11.2393   2
  -9  13   4 41.3066 10.7800   1
  -8 -13   4 74.9782 11.9754   1
   8  13  -4 64.2555 22.9679   2
  -8  13   4 62.9942 15.4310   1
  -8  13   4 92.3276 13.8916   2
  -7 -13   4 35.5538 7.63755   1
  -7  13   4 22.5856 7.28939   2
   7  13  -4 38.4179 11.2237   2
  -7  13   4 27.2099 9.61121   1
  -6 -13   4 33.4928 7.02778   1
  -6  13   4 54.1342 11.3153   1
   6  13  -4 33.8351 12.9185   2
  -5 -13   4 12.7507 4.80289   1
   5 -13  -4 6.94687 7.59314   2
   5  13  -4 18.5692 9.50549   2
  -5  13   4 12.1986 6.89453   1
   4 -13  -4 -1.0875 7.33997   2
  -4 -13   4 10.8363 4.27300   1
   4  13  -4 28.0660 10.2853   2
  -4  13   4 5.82324 5.59537   1
  -3 -13   4 27.1661 5.72343   1
   3 -13  -4 12.0440 7.51632   2
   3  13  -4 18.7551 9.04376   2
  -3  13   4 17.6299 6.06433   1
  -2 -13   4 12.4957 3.93833   1
   2 -13  -4 10.4174 8.03663   2
   2 -13  -4 1.78121 3.20169   1
   2  13  -4 8.47737 6.65318   2
   1 -13  -4 12.6842 7.75586   2
  -1 -13   4 11.3215 3.88906   1
   1 -13  -4 11.8038 3.95493   1
   1  13  -4 15.4882 9.06787   2
   0 -13  -4 -3.4417 7.89380   2
   0 -13  -4 3.15202 3.14025   1
   0 -13   4 8.82649 3.81194   1
   0  13  -4 10.5330 8.43030   2
  -1 -13  -4 47.3903 12.9328   2
  -2 -13  -4 24.7704 10.6695   2
   2 -13   4 27.2345 6.59426   1
  -2 -13  -4 15.7130 3.99649   1
  -2  13  -4 18.5058 8.62277   2
   3 -13   4 13.2183 5.27174   1
  -3 -13  -4 40.7548 13.7954   2
  -3 -13  -4 27.2526 4.58985   1
  -3  13  -4 32.3904 10.4232   2
  -4 -13  -4 53.3338 13.9572   2
   4 -13   4 24.1127 6.36665   1
  -4  13  -4 25.5245 10.2399   2
  -5 -13  -4 43.9209 6.44498   1
  -5 -13  -4 32.2310 10.2694   2
  -5  13  -4 28.5013 10.5124   2
  -5  13  -4 58.2737 11.9269   1
  -6 -13  -4 18.7606 9.82105   2
  -6 -13  -4 25.7755 5.35151   1
  -6  13  -4 7.48999 8.13477   2
  -6  13  -4 6.93914 8.13046   1
  -7 -13  -4 10.3390 4.92078   1
  -7  13  -4 18.5086 6.47446   2
  -8 -13  -4 25.5226 6.20340   1
  -8  13  -4 51.5281 9.85748   2
  -8  13  -4 14.0487 8.15252   1
   8  13   4 33.8896 17.1361   2
  -9 -13  -4 35.5716 8.01786   1
  -9  13  -4 51.0713 12.1844   1
   9  13   4 64.6898 16.0036   2
  -9  13  -4 70.1971 12.8193   2
 -10 -13  -4 19.0159 7.34405   1
 -10  13  -4 10.7278 9.67736   1
  10  13   4 32.0291 12.0732   2
 -11 -13  -4 3.83256 6.96662   1
  11  13   4 8.77645 11.4478   2
 -11  13  -4 -11.839 7.33424   1
 -12 -13  -4 18.1497 9.18417   1
  12  13   4 22.7473 19.0823   2
 -12 -14   4 10.2866 9.66745   1
 -11 -14   4 2.71885 6.81620   1
 -11  14   4 12.0684 10.8483   1
  11  14  -4 9.08325 14.8101   2
 -10 -14   4 45.8794 9.61924   1
  10  14  -4 53.5676 15.4045   2
  -9 -14   4 -6.4485 4.98917   1
  -9  14   4 18.6322 9.45319   1
  -9  14   4 31.5067 9.35135   2
   9  14  -4 11.6294 10.3174   2
  -8 -14   4 37.8761 8.35170   1
  -8  14   4 17.9431 8.82711   2
  -8  14   4 35.3819 10.5596   1
   8  14  -4 78.8801 17.0387   2
  -7 -14   4 31.2891 6.99473   1
   7  14  -4 31.7487 11.1962   2
  -7  14   4 27.4030 8.97196   1
  -7  14   4 37.8042 10.2696   2
  -6 -14   4 18.7034 6.04443   1
   6  14  -4 8.48659 9.58338   2
  -6  14   4 6.30069 6.97214   2
  -6  14   4 12.3559 6.63698   1
  -5 -14   4 98.2333 12.1588   1
  -5  14   4 97.5642 15.6748   1
   4 -14  -4 -8.9896 6.19994   2
  -4 -14   4 30.5268 6.23667   1
  -4  14   4 15.5029 6.99387   1
   4  14  -4 19.8800 10.0146   2
  -3 -14   4 20.2980 5.15785   1
   3 -14  -4 -0.1003 9.82682   2
  -3  14   4 20.7402 7.11537   1
   3  14  -4 19.0419 10.9034   2
   2 -14  -4 140.292 22.7529   2
  -2 -14   4 116.001 11.5165   1
   2  14  -4 121.700 22.3136   2
   1 -14  -4 3.49834 7.48090   2
  -1 -14   4 4.19396 3.88046   1
   1 -14  -4 -1.8975 2.83174   1
   1  14  -4 16.1926 7.70876   2
   0 -14  -4 18.8915 9.50165   2
   0 -14  -4 21.7903 4.75625   1
   0  14  -4 -1.5097 7.49020   2
  -1 -14  -4 6.95875 3.74114   1
  -1 -14  -4 0.77388 5.62730   2
   1 -14   4 20.4672 5.59503   1
  -1  14  -4 13.0907 8.39652   2
  -2 -14  -4 -2.3060 7.21051   2
   2 -14   4 43.1497 7.52713   1
  -2  14  -4 57.9542 13.5808   2
  -3 -14  -4 18.4242 4.64647   1
  -3 -14  -4 29.0377 11.3325   2
   3 -14   4 25.6778 7.04328   1
  -3  14  -4 27.8502 9.68024   2
   4 -14   4 7.56811 5.57090   1
  -4 -14  -4 10.8129 8.83002   2
  -4 -14  -4 -0.9297 2.95147   1
  -4  14  -4 25.9441 8.80268   2
  -5 -14  -4 2.02835 10.5576   2
  -5 -14  -4 10.3526 4.17353   1
  -5  14  -4 6.96834 6.26813   1
  -5  14  -4 12.7025 8.94823   2
  -6 -14  -4 8.62962 8.99378   2
  -6 -14  -4 2.25700 3.66845   1
  -6  14  -4 20.0774 8.78845   2
  -6  14  -4 16.2394 10.1693   1
  -7  14  -4 18.6557 7.73989   2
  -7  14  -4 35.6044 10.9371   1
  -8 -14  -4 3.19067 4.77861   1
  -8  14  -4 3.10508 6.69928   2
  -8  14  -4 9.56452 8.35311   1
   8  14   4 9.43022 8.99310   2
  -9 -14  -4 18.2736 6.55519   1
  -9  14  -4 11.7606 8.28571   2
   9  14   4 22.1311 12.2152   2
  -9  14  -4 12.9119 9.22673   1
 -10 -14  -4 5.52816 6.52316   1
 -10  14  -4 -1.5586 11.3595   1
  10  14   4 37.9715 13.2089   2
 -11 -14  -4 -3.1445 6.96817   1
  11  14   4 16.3972 14.5064   2
 -11  14  -4 -2.7018 9.35849   1
 -12 -14  -4 -23.202 9.37362   1
 -11 -15   4 20.7836 9.47418   1
  11  15  -4 11.1932 15.4344   2
 -11  15   4 20.0153 10.6136   1
 -10 -15   4 31.0271 9.02196   1
 -10  15   4 30.2087 13.5869   1
  10  15  -4 77.9704 20.0543   2
  -9 -15   4 40.0282 8.70342   1
  -9  15   4 57.8560 14.1929   1
   9  15  -4 47.5223 15.1845   2
  -9  15   4 51.4668 13.0839   2
  -8 -15   4 56.3237 10.3227   1
  -8  15   4 60.3410 14.4803   2
   8  15  -4 67.2140 18.4816   2
  -8  15   4 54.2945 12.8493   1
  -7 -15   4 30.9236 7.39452   1
   7  15  -4 48.1224 15.0907   2
  -7  15   4 33.6517 10.5275   2
  -6 -15   4 38.3070 8.29581   1
  -6  15   4 62.4568 12.1023   1
   6  15  -4 57.7926 16.6732   2
  -6  15   4 53.1444 13.2058   2
  -5 -15   4 5.05262 4.89135   1
  -5  15   4 -1.5238 7.48108   2
  -5  15   4 17.8428 7.31749   1
   5  15  -4 -10.367 7.21443   2
  -4 -15   4 23.3553 5.87458   1
  -4  15   4 29.7981 8.40471   1
   4  15  -4 39.9978 13.5255   2
   3 -15  -4 19.6300 9.93768   2
  -3 -15   4 1.20275 4.11532   1
  -3  15   4 15.1333 6.36712   1
   3  15  -4 17.7300 9.98901   2
   2 -15  -4 4.95375 9.60114   2
  -2 -15   4 -6.6610 3.92883   1
   2  15  -4 3.46248 7.85244   2
  -1 -15   4 4.55059 4.36269   1
   1 -15  -4 1.42012 3.89809   1
   1 -15  -4 -9.2637 7.56672   2
   1  15  -4 5.04368 7.44885   2
   0 -15  -4 15.1823 15.0634   2
   0 -15   4 5.58188 4.51491   1
   0 -15  -4 16.5917 4.54315   1
  -1 -15  -4 27.5157 5.83825   1
   1 -15   4 24.7825 6.46539   1
  -1 -15  -4 -4.6726 14.0135   2
  -1  15  -4 39.4302 13.6743   2
  -2 -15  -4 65.2276 18.5848   2
   2 -15   4 70.1027 10.7117   1
  -2 -15  -4 58.9451 7.84755   1
  -2  15  -4 46.9181 14.7327   2
   3 -15   4 14.0087 5.27724   1
  -3 -15  -4 -1.0512 8.23345   2
  -3 -15  -4 15.2018 4.53026   1
  -3  15  -4 17.3943 10.4602   2
  -4 -15  -4 33.8596 12.7703   2
  -4 -15  -4 12.1831 5.99519   1
   4 -15   4 14.5760 6.05696   1
  -4  15  -4 20.5318 10.1103   2
  -5 -15  -4 17.7376 5.11580   1
  -5 -15  -4 40.5029 13.5530   2
  -5  15  -4 7.17538 9.72184   2
  -5  15  -4 6.39138 7.69193   1
  -6 -15  -4 27.6630 6.53439   1
  -6  15  -4 37.2392 12.2281   2
  -6  15  -4 46.9623 11.4550   1
  -7 -15  -4 9.95243 4.95434   1
  -7  15  -4 -0.0299 8.14531   2
   7  15   4 23.1704 11.5319   2
  -7  15  -4 7.87545 8.39828   1
  -8 -15  -4 48.0685 8.67473   1
  -8  15  -4 49.8930 12.6477   2
  -8  15  -4 43.4798 12.4155   1
   8  15   4 92.7514 18.4311   2
  -9 -15  -4 9.02151 7.83774   1
   9  15   4 17.8685 12.0201   2
  -9  15  -4 56.6863 13.3587   2
  -9  15  -4 25.7203 12.7288   1
 -10 -15  -4 54.1400 9.70706   1
  10  15   4 93.7576 20.7294   2
 -10  15  -4 62.9621 16.5473   1
 -11 -15  -4 -14.009 8.74327   1
  11  15   4 28.8178 16.4722   2
 -10  16   4 18.7315 12.8244   1
  10  16  -4 50.6330 18.5652   2
  -9 -16   4 2.13212 7.05670   1
  -9  16   4 24.3461 11.6443   1
   9  16  -4 63.4296 17.4065   2
  -8 -16   4 13.6324 7.71569   1
   8  16  -4 32.5471 14.8601   2
  -8  16   4 11.3472 9.87958   1
  -8  16   4 46.1370 13.3723   2
  -7 -16   4 2.12378 6.10113   1
   7  16  -4 19.3317 11.7235   2
  -7  16   4 2.60905 8.82589   1
  -7  16   4 14.7890 9.33079   2
  -6 -16   4 -7.1227 7.42197   1
  -6  16   4 9.41197 8.28622   1
   6  16  -4 4.99922 11.0734   2
  -6  16   4 25.3272 9.38192   2
  -5 -16   4 -1.2661 5.32030   1
   5  16  -4 20.2036 10.5682   2
  -5  16   4 2.11753 9.10619   2
  -5  16   4 -4.2935 6.63762   1
  -4 -16   4 33.2315 6.96358   1
  -4  16   4 41.4315 10.0275   1
   4  16  -4 22.9672 12.8164   2
  -3 -16   4 8.54771 5.05697   1
  -3  16   4 5.37094 7.32276   1
   3  16  -4 12.3322 10.8708   2
  -2 -16   4 94.2565 10.9021   1
   2 -16  -4 75.5134 19.1384   2
   2  16  -4 98.7150 20.1075   2
   1 -16  -4 8.62146 10.2107   2
  -1 -16   4 16.2429 6.03792   1
   1 -16  -4 16.8369 5.56044   1
   1  16  -4 17.4786 9.68901   2
   0 -16  -4 -10.826 7.46209   2
   0 -16   4 6.83579 4.49510   1
   0  16  -4 -3.4594 7.49351   2
   1 -16   4 9.62243 5.16433   1
  -1 -16  -4 0.33823 5.04835   1
  -1 -16  -4 -20.002 8.11342   2
  -1  16  -4 12.8080 8.83678   2
   2 -16   4 40.1890 8.30613   1
  -2 -16  -4 38.6655 14.7336   2
  -2  16  -4 33.3566 11.9314   2
   3 -16   4 67.4161 11.7015   1
  -3 -16  -4 83.0316 9.97338   1
  -3 -16  -4 73.3476 17.6929   2
  -3  16  -4 94.0478 19.3858   2
  -4 -16  -4 22.4372 11.9858   2
  -4 -16  -4 16.3383 5.11741   1
  -4  16  -4 23.7996 10.2930   2
  -5 -16  -4 39.6975 6.54450   1
  -5  16  -4 48.9132 15.0921   2
  -5  16  -4 47.1635 13.5013   1
  -6 -16  -4 48.7474 8.57444   1
  -6  16  -4 63.5764 14.1415   1
  -6  16  -4 63.4041 14.8292   2
   6  16   4 64.6328 17.6466   2
  -7 -16  -4 16.2706 6.42909   1
  -7  16  -4 19.7652 10.3504   1
  -7  16  -4 27.1484 11.8835   2
   7  16   4 19.2234 11.9958   2
  -8 -16  -4 118.101 13.5762   1
   8  16   4 139.211 25.7462   2
  -8  16  -4 124.017 20.4794   2
  -8  16  -4 88.8234 18.4176   1
  -9 -16  -4 7.95492 7.33929   1
   9  16   4 35.9662 12.2425   2
  -9  16  -4 1.05817 10.7846   1
 -10  16  -4 -26.434 15.8604   1
  10  16   4 27.8740 15.6748   2
  -9 -17   4 44.3266 11.5643   1
  -9  17   4 61.0250 16.3054   1
   9  17  -4 58.6708 16.0664   2
  -8 -17   4 -8.7182 7.07624   1
   8  17  -4 12.4337 12.9180   2
  -8  17   4 33.9737 11.4579   2
  -8  17   4 3.62331 10.2514   1
  -7 -17   4 127.731 16.2337   1
  -7  17   4 187.355 25.9475   2
  -7  17   4 135.325 19.8787   1
   7  17  -4 163.654 36.5799   2
  -6 -17   4 33.1126 9.00237   1
   6  17  -4 61.6533 17.6404   2
  -6  17   4 38.1808 10.8331   1
  -6  17   4 47.7574 14.7670   2
  -5 -17   4 43.0813 9.47452   1
  -5  17   4 65.3141 13.0372   1
  -5  17   4 95.7087 20.2742   2
   5  17  -4 80.1731 20.9699   2
  -4 -17   4 24.6327 7.39564   1
  -4  17   4 33.3346 9.18229   1
   4  17  -4 26.4023 14.8532   2
  -4  17   4 26.1934 11.7331   2
  -3 -17   4 1.41422 5.55563   1
  -3  17   4 15.4296 9.05359   2
  -3  17   4 -6.5555 6.07290   1
   3  17  -4 6.57229 10.0788   2
  -2 -17   4 20.4343 6.51275   1
   2  17  -4 24.4626 11.8639   2
  -2  17   4 13.6541 7.14426   1
   1 -17  -4 1.32682 5.08958   1
  -1 -17   4 -0.4577 4.52494   1
   1  17  -4 -0.4845 7.87743   2
   0 -17  -4 -2.9169 4.34658   1
   0 -17   4 7.18899 4.98532   1
   0  17  -4 15.4646 10.1852   2
  -1 -17  -4 -4.6812 4.50454   1
   1 -17   4 12.6575 6.10195   1
  -1  17  -4 0.22424 9.45607   2
   2 -17   4 0.75807 4.82918   1
  -2 -17  -4 1.68103 4.98093   1
  -2  17  -4 16.3274 9.61899   2
  -3 -17  -4 -1.9923 4.39285   1
  -3  17  -4 1.89756 7.93417   2
  -4 -17  -4 -9.5432 4.38317   1
  -4  17  -4 7.02186 10.1833   2
  -5 -17  -4 49.6392 8.72635   1
  -5  17  -4 53.4716 13.8354   1
   5  17   4 56.9664 18.2922   2
  -5  17  -4 65.4870 17.5129   2
  -6 -17  -4 2.22273 6.00439   1
   6  17   4 14.8819 11.2946   2
  -6  17  -4 1.12325 9.05788   2
  -6  17  -4 -10.815 7.82892   1
  -7 -17  -4 20.7302 7.84534   1
  -7  17  -4 36.6312 12.1026   1
   7  17   4 54.4964 23.7783   2
  -7  17  -4 47.4005 13.3576   2
  -8  17  -4 7.94717 10.3249   2
   8  17   4 13.3379 12.1318   2
  -9  17  -4 163.383 24.7479   1
   9  17   4 182.698 30.1425   2
  -8 -18   4 -8.8861 7.61316   1
  -8  18   4 12.4716 12.8294   2
  -8  18   4 -13.084 9.97705   1
  -7 -18   4 -10.021 7.23967   1
  -7  18   4 2.24694 9.69411   1
   7  18  -4 -7.8213 11.7393   2
  -7  18   4 21.0668 12.6413   2
  -6 -18   4 24.4902 8.75165   1
  -6  18   4 33.8191 10.5581   1
  -6  18   4 55.6047 15.2003   2
   6  18  -4 23.4047 16.7426   2
  -5  18   4 8.03363 9.53641   1
   5  18  -4 19.7326 13.7732   2
  -5  18   4 17.3242 11.1422   2
  -4 -18   4 3.30799 6.52609   1
   4  18  -4 6.73714 10.3935   2
  -4  18   4 6.36456 8.41079   1
  -4  18   4 10.3171 11.5484   2
  -3 -18   4 -0.8750 6.37617   1
  -3  18   4 26.2319 12.5631   2
  -3  18   4 9.01369 7.71621   1
   3  18  -4 25.9134 12.3806   2
  -2  18   4 8.49770 8.07714   1
  -2  18   4 5.83468 9.48373   2
   2  18  -4 15.1261 10.7257   2
  -1 -18   4 5.41952 6.47087   1
   1  18  -4 29.0776 13.9718   2
  -1  18   4 15.9220 11.0035   2
   0 -18  -4 13.7947 6.16537   1
   0  18  -4 27.9950 14.6202   2
   1 -18   4 31.0433 12.0500   1
  -1 -18  -4 22.5936 7.08356   1
  -1  18  -4 10.5568 11.2380   2
   2 -18   4 5.53566 6.18012   1
  -2 -18  -4 -5.4929 5.79437   1
  -2  18  -4 23.3275 11.7277   2
   3 -18   4 11.1412 7.57755   1
  -3 -18  -4 7.64801 6.55991   1
   3  18   4 35.8243 15.8201   2
  -3  18  -4 22.5159 11.9889   2
  -4 -18  -4 7.38484 6.67635   1
  -4  18  -4 21.5698 9.28193   1
  -4  18  -4 18.8359 13.1694   2
   4  18   4 6.12796 11.3768   2
   5  18   4 90.9381 24.1401   2
  -5  18  -4 98.4979 18.9520   1
  -5  18  -4 118.814 23.0290   2
  -6  18  -4 24.4248 12.3893   1
  -6  18  -4 33.4076 13.5970   2
   6  18   4 28.5612 13.8639   2
   7  18   4 49.8615 18.5391   2
  -7  18  -4 57.4705 16.3085   2
  -8  18  -4 33.0128 12.9524   1
  -8  18  -4 39.7555 13.4662   2
  -7 -19   4 -3.2977 8.60937   1
  -7  19   4 26.2966 14.5124   2
  -6 -19   4 18.9534 9.95916   1
  -6  19   4 63.4811 20.3498   2
  -5 -19   4 2.84549 7.44146   1
   5  19  -4 -14.490 12.0942   2
  -5  19   4 41.9642 25.1483   2
  -4 -19   4 8.03970 7.98740   1
   4  19  -4 15.3400 15.5607   2
  -3 -19   4 37.6883 9.19950   1
   3  19  -4 41.1886 15.2540   2
  -2 -19   4 -0.7156 6.28424   1
   2  19  -4 12.4189 13.2197   2
  -1 -19   4 16.4996 8.36773   1
   1  19  -4 21.5992 14.3449   2
   0 -19   4 23.1541 8.00858   1
   0  19  -4 11.6632 19.0811   2
   0  19   4 30.6740 18.3957   2
   1 -19   4 -2.4313 7.05913   1
   1  19   4 25.6393 15.9360   2
   2 -19   4 -2.7662 6.82679   1
   2  19   4 20.0706 13.1206   2
   3  19   4 19.9423 13.7945   2
  -4  19  -4 -0.1212 9.61410   1
   4  19   4 21.3649 16.4314   2
   5  19   4 2.71019 12.6254   2
  -5  19  -4 2.42502 17.5239   2
  -5  19  -4 -6.5272 9.81261   1
  -6  19  -4 73.6368 21.1225   2
  -7  19  -4 -5.0765 12.5648   1
  -7  19  -4 26.4376 14.0026   2
  -5 -20   4 21.3656 11.7366   1
  -5  20   4 63.9092 18.2646   2
  -4 -20   4 6.32225 8.67871   1
  -4  20   4 19.7493 12.9014   2
  -3 -20   4 7.30383 8.79970   1
  -3  20   4 4.57248 13.4756   2
  -2 -20   4 21.5312 9.75450   1
  -2  20   4 24.5295 12.8678   2
  -1 -20   4 -2.5335 8.71995   1
   1  20  -4 -17.301 12.8002   2
  -1  20   4 13.0743 12.6619   2
   0 -20   4 19.6734 9.41139   1
   0  20  -4 13.9740 12.6028   2
   0  20   4 46.0762 16.1229   2
   1 -20   4 9.88465 8.26769   1
  -1  20  -4 -7.9948 10.6814   2
   1  20   4 -5.5750 13.0817   2
   2 -20   4 79.6416 14.9482   1
  -2  20  -4 109.265 23.0957   2
  -3  20  -4 12.6802 14.6587   2
  -4  20  -4 61.8257 17.4266   1
  -4  20  -4 80.2498 20.5432   2
  -5  20  -4 -8.0409 10.9481   1
  -5  20  -4 -1.2846 11.9527   2
  -1 -21   4 -7.6649 12.9360   1
   0 -21   4 2.75583 10.8861   1
   1 -21   4 -21.031 9.90889   1
 -15   0   5 31.8248 12.7395   1
 -14   0   5 15.6909 10.6191   1
 -13   0   5 0.61013 7.01168   1
 -12   0   5 0.70410 5.70659   1
 -11   0   5 10.3455 7.27523   1
 -10   0   5 0.21372 4.83463   1
  -9   0   5 -1.1715 4.05524   1
  -8   0   5 6.41231 4.21419   1
  -7   0   5 5.54227 4.63932   1
  -6   0   5 2.87854 4.02796   1
   6   0  -5 0.71963 2.36155   2
   5   0  -5 4.26920 3.16126   2
  -5   0   5 5.18341 4.03022   1
  -5   0   5 -0.3360 2.12436   2
  -4   0   5 1.46513 1.98426   2
   4   0  -5 -2.1440 2.15345   1
  -4   0   5 1.57494 3.56979   1
   4   0  -5 5.41249 3.14190   2
  -3   0   5 -0.7049 1.90990   1
  -3   0   5 -2.4895 2.02763   2
   3   0  -5 0.30302 2.42207   2
   3   0  -5 5.74393 2.51054   1
  -2   0   5 -1.7539 2.43930   2
   2   0  -5 1.72283 1.85440   1
   2   0  -5 0.66940 2.80140   2
  -2   0   5 -0.1642 1.87659   1
  -1   0   5 -0.2325 1.21644   1
   1   0  -5 -1.3566 1.22579   1
  -1   0   5 0.11667 2.91268   2
   1   0  -5 2.10905 2.93597   2
   0   0  -5 1.25211 0.75724   1
   0   0   5 0.41665 0.76389   1
   0   0  -5 3.86358 2.84341   2
   0   0   5 1.05090 2.63823   2
   1   0   5 1.03951 2.96876   2
  -1   0  -5 3.65186 2.65543   2
   1   0   5 -0.4766 0.99562   1
  -1   0  -5 1.54366 1.13821   1
   2   0   5 4.86751 2.82277   2
  -2   0  -5 0.86273 2.51510   2
  -2   0  -5 1.49495 1.98552   1
  -2   0  -5 -1.4706 1.27765   1
  -3   0  -5 -0.7890 1.95437   2
  -3   0  -5 -2.1971 2.07385   1
   3   0   5 0.05309 2.26351   2
   4   0   5 4.15880 3.42098   2
  -4   0  -5 -0.2015 2.04845   2
  -4   0  -5 -0.8168 3.45149   1
   5   0   5 -3.4557 2.94784   2
  -5   0  -5 -2.5822 3.34445   1
   5   0   5 2.61658 4.02192   1
  -5   0  -5 1.57376 2.19231   2
   6   0   5 -0.7024 2.54617   2
  -6   0  -5 -1.1569 2.96775   1
  -6   0  -5 2.24045 2.04245   2
  -7   0  -5 -1.2049 1.77857   2
   7   0   5 4.63142 2.01042   2
  -7   0  -5 -1.6269 3.69840   1
  -8   0  -5 1.90335 4.67121   1
  -9   0  -5 5.45318 5.53807   1
 -10   0  -5 -1.7141 5.23331   1
 -11   0  -5 -4.0725 4.66988   1
 -12   0  -5 -4.9598 6.49577   1
 -13   0  -5 -14.238 5.87457   1
 -14   0  -5 19.0725 9.40033   1
 -15   0  -5 -5.2788 8.28540   1
 -15  -1   5 122.885 29.0263   1
 -15   1   5 122.689 30.3923   1
 -14  -1   5 34.4704 17.1328   1
 -13  -1   5 2.79215 8.32580   1
 -13   1   5 7.45916 8.14043   1
 -12  -1   5 33.3341 9.90483   1
 -12   1   5 36.6877 10.6829   1
 -11  -1   5 126.271 18.2784   1
 -11   1   5 117.709 17.5271   1
 -10  -1   5 19.6713 7.53531   1
 -10   1   5 21.8988 7.45625   1
  -9  -1   5 34.3634 9.62603   1
  -9   1   5 36.5692 9.46955   1
  -8  -1   5 361.663 27.8799   1
  -8   1   5 345.504 27.6400   1
   8   1  -5 356.127 22.3319   2
  -7  -1   5 15.5030 5.96873   1
  -7   1   5 13.7000 5.00098   1
   7   1  -5 21.1541 3.76518   2
   7   1  -5 28.6536 4.78086   2
  -6  -1   5 100.374 10.6770   1
   6  -1  -5 104.531 7.38879   2
   6   1  -5 100.387 8.52986   2
  -6   1   5 95.1903 7.32916   2
  -6   1   5 92.2356 10.3347   1
   6   1  -5 105.361 9.29364   2
  -5  -1   5 -2.9854 3.83399   1
  -5  -1   5 4.83094 2.65867   2
   5  -1  -5 8.16284 4.81875   1
   5  -1  -5 6.27136 2.61695   2
  -5   1   5 6.15003 2.62754   2
   5   1  -5 2.91647 3.51469   2
  -5   1   5 4.12081 3.82204   1
   4  -1  -5 2.68258 2.27391   2
   4  -1  -5 -2.0960 2.99696   1
  -4  -1   5 -2.0082 2.80286   1
  -4  -1   5 2.20771 2.47092   2
  -4   1   5 1.02013 3.67445   1
   4   1  -5 2.20905 3.53852   2
  -4   1   5 2.88517 2.66230   2
   4   1  -5 2.59695 3.57139   1
   3  -1  -5 57.9823 6.53617   1
  -3  -1   5 70.1151 6.91628   2
   3  -1  -5 71.2231 6.49505   2
  -3  -1   5 79.6641 6.85637   1
   3   1  -5 66.8497 6.57872   1
  -3   1   5 70.2704 6.71713   2
   3   1  -5 67.6199 6.96426   2
  -2  -1   5 69.5304 5.83833   1
   2  -1  -5 59.8202 6.17935   2
  -2  -1   5 57.3986 6.30661   2
   2  -1  -5 59.3361 5.79369   1
  -2   1   5 71.0044 6.54201   2
  -2   1   5 60.7619 5.81888   1
   2   1  -5 60.2245 6.65230   2
   2   1  -5 65.3317 5.79806   1
  -1  -1   5 10.5794 3.65947   2
   1  -1  -5 13.6639 3.26195   2
   1  -1  -5 11.8976 2.27119   1
  -1  -1   5 16.6877 2.44420   1
   1   1  -5 14.0212 2.21678   1
  -1   1   5 14.4222 3.36904   2
   1   1  -5 7.03075 3.67546   2
  -1   1   5 11.7549 2.14780   1
   0  -1   5 291.964 19.8193   2
   0  -1  -5 267.477 19.4317   2
   0  -1   5 319.497 17.9817   1
   0   1  -5 311.348 17.9163   1
   0   1   5 315.335 17.5134   1
   0   1  -5 259.923 19.6173   2
   0   1   5 291.581 19.6182   2
  -1  -1  -5 575.629 36.5017   1
   1  -1   5 625.790 38.4091   2
   1  -1   5 719.741 37.0765   1
  -1  -1  -5 627.541 38.4470   2
  -1   1  -5 614.313 38.3594   2
   1   1   5 661.255 38.5984   2
   1   1   5 534.551 36.5560   1
  -2  -1  -5 11.2193 2.77974   1
   2  -1   5 13.2512 2.58280   1
  -2  -1  -5 10.3686 3.12118   2
   2  -1   5 11.2810 3.29567   2
  -2   1  -5 10.3932 2.40826   1
   2   1   5 14.4136 3.57587   2
  -2   1  -5 13.5890 3.79296   2
   2   1   5 12.1567 2.81285   1
   3  -1   5 96.8120 8.34928   2
  -3  -1  -5 100.704 8.51453   2
  -3  -1  -5 87.6696 8.47262   1
  -3   1  -5 103.943 8.41360   2
  -3   1  -5 116.742 9.17372   1
   3   1   5 100.338 8.69012   2
   3   1   5 107.753 8.76130   1
  -3   1  -5 108.062 8.29859   1
  -4  -1  -5 259.159 19.5892   1
  -4  -1  -5 286.028 18.6971   2
   4  -1   5 274.909 18.3585   2
  -4   1  -5 267.198 18.8928   1
  -4   1  -5 278.946 20.0228   1
   4   1   5 270.282 18.7399   2
   4   1   5 276.943 19.6938   1
  -4   1  -5 275.510 18.1940   2
   5  -1   5 753.043 43.9698   2
  -5  -1  -5 726.397 44.4467   2
  -5  -1  -5 603.948 45.7735   1
   5   1   5 770.187 46.7799   1
   5   1   5 758.856 44.7623   2
  -5   1  -5 695.631 46.5369   1
  -5   1  -5 720.606 43.6438   2
   6  -1   5 33.8782 3.99789   2
  -6  -1  -5 34.0732 7.10452   1
  -6  -1  -5 39.8402 5.57987   2
   6   1   5 39.0328 5.56412   2
  -6   1  -5 29.2657 6.57453   1
  -6   1  -5 30.8505 3.81527   2
  -7  -1  -5 74.5887 11.2909   1
  -7  -1  -5 70.7579 6.96129   2
   7   1   5 73.9052 7.60462   2
  -7   1  -5 70.4948 10.9419   1
  -8  -1  -5 114.568 14.8422   1
   8   1   5 98.8008 7.95070   2
  -8   1  -5 74.7890 12.6190   1
  -9  -1  -5 20.9260 7.09163   1
  -9   1  -5 21.1547 6.86447   1
 -10  -1  -5 -4.6398 4.02763   1
 -10   1  -5 -1.7694 5.29987   1
 -11  -1  -5 5.90443 6.09358   1
 -11   1  -5 1.48514 5.70498   1
 -12  -1  -5 -0.4156 5.91539   1
 -12   1  -5 -10.004 4.16619   1
 -13  -1  -5 30.3992 11.0230   1
 -13   1  -5 29.2517 10.5031   1
 -14  -1  -5 74.3725 15.2390   1
 -14   1  -5 110.465 20.3075   1
 -15  -1  -5 -1.3530 8.34083   1
 -15   1  -5 8.76166 10.9394   1
 -13  -2   5 28.2381 10.2679   1
 -13   2   5 48.4681 12.1252   1
 -12  -2   5 14.2042 7.95510   1
 -12   2   5 2.23126 5.58591   1
 -11  -2   5 12.1495 7.05512   1
 -11   2   5 9.87304 7.67784   1
 -10  -2   5 57.8023 11.7040   1
 -10   2   5 37.8531 10.8798   1
  -9  -2   5 3.28997 5.49136   1
   9   2  -5 8.75044 2.91681   2
  -9   2   5 16.9729 7.40887   1
   9   2  -5 13.7605 4.06295   2
  -8  -2   5 -0.2398 3.93251   1
   8   2  -5 2.83780 3.14795   2
  -8   2   5 -0.2856 4.84049   1
   8   2  -5 1.84078 3.55900   2
  -7  -2   5 264.701 20.5138   1
  -7   2   5 234.935 20.4697   1
   7   2  -5 238.014 17.4361   2
   7   2  -5 248.659 17.9237   2
   6  -2  -5 4.85838 1.96607   2
  -6  -2   5 -1.6889 3.05575   1
  -6   2   5 1.88356 2.01772   2
  -6   2   5 -0.4182 3.02974   1
   6   2  -5 3.82296 2.95194   2
   6   2  -5 -3.3210 2.99316   2
  -5  -2   5 118.648 11.2095   1
   5  -2  -5 120.940 9.22686   2
   5   2  -5 114.516 10.3809   2
  -5   2   5 134.342 9.76909   2
   5   2  -5 120.097 11.0484   2
  -5   2   5 108.975 11.5437   1
  -4  -2   5 289.224 20.0986   2
   4  -2  -5 251.093 20.1818   1
   4  -2  -5 289.889 18.9852   2
  -4  -2   5 304.321 20.2696   1
  -4   2   5 281.265 20.6876   1
   4   2  -5 286.773 20.4523   2
  -4   2   5 301.584 19.1938   2
   4   2  -5 277.432 20.2481   1
   3  -2  -5 21.5712 4.58927   1
   3  -2  -5 29.7165 4.56947   2
  -3  -2   5 29.3366 4.49718   1
  -3  -2   5 33.1403 5.54167   2
   3   2  -5 27.5068 4.64029   1
   3   2  -5 30.0928 5.49451   2
  -3   2   5 23.2283 4.90712   1
  -3   2   5 24.9020 4.24585   2
  -2  -2   5 190.974 14.8148   2
   2  -2  -5 198.981 14.3242   2
   2  -2  -5 187.147 13.6752   1
  -2  -2   5 214.983 13.4446   1
  -2   2   5 206.942 14.3627   2
   2   2  -5 211.656 13.6660   1
  -2   2   5 197.145 13.8119   1
   2   2  -5 198.308 15.0330   2
   1  -2  -5 147.707 10.4343   1
   1  -2  -5 164.281 12.1579   2
  -1  -2   5 153.248 12.3384   2
  -1  -2   5 176.280 10.5030   1
  -1   2   5 151.241 10.3819   1
  -1   2   5 152.834 11.9419   2
   1   2  -5 164.477 12.8178   2
   1   2  -5 160.936 10.4304   1
   0  -2   5 3040.87 177.112   2
   0  -2   5 3156.13 174.974   1
   0  -2  -5 2714.45 176.601   2
   0   2   5 2995.44 176.859   2
   0   2  -5 3114.00 174.902   1
   0   2  -5 3008.87 177.177   2
   1  -2   5 319.858 22.2840   2
  -1  -2  -5 314.613 20.1394   1
   1  -2   5 354.100 20.6463   1
  -1  -2  -5 321.948 22.2925   2
   1   2   5 346.931 22.4737   2
  -1   2  -5 361.054 20.5383   1
  -1   2  -5 320.033 22.3936   2
  -2  -2  -5 324.976 21.8192   1
   2  -2   5 349.424 23.0198   2
  -2  -2  -5 346.331 23.1925   2
   2  -2   5 348.913 21.9893   1
   2   2   5 321.751 23.0313   2
  -2   2  -5 401.489 22.0662   1
  -2   2  -5 353.736 23.0810   2
   2   2   5 335.920 21.8630   1
  -3  -2  -5 91.1102 8.03340   1
   3  -2   5 92.6890 8.25304   2
  -3  -2  -5 88.7467 8.38377   2
   3   2   5 85.7838 7.85084   1
   3   2   5 92.6441 8.53342   2
  -3   2  -5 88.2888 8.26999   2
  -3   2  -5 97.7581 7.73350   1
  -4  -2  -5 63.6407 7.42421   2
   4  -2   5 67.4771 6.81525   2
  -4  -2  -5 71.6171 7.81795   1
  -4   2  -5 57.1354 7.43007   2
  -4   2  -5 68.5619 7.15620   1
   4   2   5 74.2039 7.78773   2
  -4   2  -5 73.1977 8.13630   1
   4   2   5 66.9645 7.61775   1
  -5  -2  -5 4.97733 2.75038   2
  -5  -2  -5 3.42384 3.39354   1
   5  -2   5 3.47996 2.51504   2
   5   2   5 5.26300 2.73689   2
  -5   2  -5 -2.4155 3.14225   1
   5   2   5 5.18552 3.64481   1
  -5   2  -5 2.30104 2.70582   2
  -6  -2  -5 3.09563 4.36536   1
  -6  -2  -5 7.70040 3.52396   2
   6   2   5 10.2067 3.75621   2
  -6   2  -5 -1.4093 2.98754   1
  -6   2  -5 3.41737 2.00157   2
  -7  -2  -5 20.2125 5.88581   1
  -7  -2  -5 25.8103 5.14756   2
   7   2   5 20.2239 4.96336   2
  -7   2  -5 13.7505 4.69612   1
  -8  -2  -5 4.60228 4.94951   1
  -8  -2  -5 8.16376 3.87561   2
   8   2   5 4.81609 3.82240   2
  -8   2  -5 3.93079 4.89682   1
  -9  -2  -5 2.40135 5.10898   1
   9   2   5 0.06324 3.62277   2
   9   2   5 -1.0915 2.65479   2
  -9   2  -5 3.51505 4.13505   1
 -10  -2  -5 51.8642 10.8453   1
 -10   2  -5 82.6102 14.1693   1
 -11  -2  -5 4.13155 6.46816   1
 -11   2  -5 3.16504 7.58553   1
 -12  -2  -5 29.9238 9.11698   1
 -12   2  -5 39.8101 10.9260   1
 -13  -2  -5 42.4113 11.0453   1
 -13   2  -5 14.3573 9.85698   1
 -14  -2  -5 13.4064 9.74015   1
 -15  -2  -5 7.95741 9.26625   1
 -14   3   5 69.0711 23.4239   1
 -13  -3   5 9.83812 8.98478   1
 -13   3   5 12.2441 8.25348   1
 -12  -3   5 102.936 17.7701   1
 -12   3   5 118.879 18.7398   1
 -10  -3   5 69.0942 12.8140   1
  10   3  -5 74.6890 8.74324   2
 -10   3   5 67.8938 14.0234   1
  -9  -3   5 30.9426 8.19704   1
  -9   3   5 21.1601 7.57641   1
   9   3  -5 31.5860 6.66916   2
   9   3  -5 28.2035 5.62360   2
  -8  -3   5 47.6313 9.89817   1
   8   3  -5 53.9961 9.91242   2
  -8   3   5 80.2461 12.6388   1
   8   3  -5 55.9885 7.88822   2
  -7  -3   5 652.997 42.8197   1
   7   3  -5 572.632 38.3165   2
  -7   3   5 563.522 40.8794   1
   7   3  -5 595.033 38.7289   2
   6  -3  -5 256.607 17.1542   2
  -6  -3   5 267.584 20.0463   1
  -6   3   5 246.288 20.5217   1
  -6   3   5 254.676 17.3483   2
   6   3  -5 253.134 19.3442   2
   6   3  -5 262.460 19.2337   2
  -5  -3   5 564.732 35.1957   1
   5  -3  -5 573.852 33.5428   2
  -5   3   5 539.546 33.4141   2
  -5   3   5 449.142 35.1656   1
   5   3  -5 522.416 35.1897   2
   5   3  -5 519.566 34.8984   2
   4  -3  -5 8.58617 3.63479   2
  -4  -3   5 9.24782 3.71956   1
   4  -3  -5 10.7208 4.26734   1
  -4   3   5 10.8291 3.65023   2
   4   3  -5 6.42689 3.40702   1
  -4   3   5 4.51110 4.18183   1
   4   3  -5 9.62999 4.20104   2
  -3  -3   5 1019.54 65.1210   2
  -3  -3   5 1170.44 63.7984   1
   3  -3  -5 1047.42 64.1731   2
   3  -3  -5 1018.61 64.2409   1
  -3   3   5 1016.75 64.0312   2
   3   3  -5 1060.33 65.5052   2
  -2  -3   5 236.929 18.3900   2
   2  -3  -5 255.184 16.8609   1
   2  -3  -5 241.351 17.7041   2
  -2  -3   5 284.100 16.5579   1
   2   3  -5 247.151 16.4922   1
   2   3  -5 233.557 18.5293   2
  -2   3   5 246.131 16.9278   1
  -2   3   5 271.050 17.9834   2
  -1  -3   5 120.192 10.8361   2
  -1  -3   5 122.264 8.26326   1
   1  -3  -5 116.130 10.2254   2
   1  -3  -5 117.596 8.22936   1
  -1   3   5 125.713 10.3216   2
  -1   3   5 120.502 8.35849   1
   1   3  -5 114.062 8.19967   1
   1   3  -5 129.395 11.2412   2
   0  -3   5 877.858 49.1430   1
   0  -3   5 843.031 51.8431   2
   0  -3  -5 784.825 51.2515   2
   0   3  -5 849.862 49.0163   1
   0   3   5 811.685 51.2785   2
   0   3   5 818.741 48.0715   1
   0   3  -5 801.766 51.6283   2
   1  -3   5 163.963 10.6019   1
   1  -3   5 148.001 12.4476   2
  -1  -3  -5 145.226 9.49836   1
  -1  -3  -5 159.052 12.6754   2
   1   3   5 158.037 12.5529   2
  -1   3  -5 173.038 10.4693   1
  -1   3  -5 147.821 12.5810   2
  -2  -3  -5 305.112 20.2983   1
  -2  -3  -5 317.224 22.5720   2
   2  -3   5 330.604 22.4141   2
   2  -3   5 324.790 20.8854   1
  -2   3  -5 328.204 22.4363   2
   2   3   5 340.242 22.6606   2
   2   3   5 300.445 20.4959   1
  -2   3  -5 369.006 20.8390   1
  -3  -3  -5 373.967 24.8176   1
   3  -3   5 366.654 24.9086   1
   3  -3   5 377.060 25.6355   2
   3   3   5 404.489 26.4460   2
  -3   3  -5 386.695 25.7750   2
  -3   3  -5 435.022 25.2193   1
   3   3   5 367.250 24.9318   1
  -4  -3  -5 2.40678 3.05020   1
   4  -3   5 3.02328 2.96590   2
  -4  -3  -5 -1.0877 3.26759   2
  -4   3  -5 1.04807 2.72369   1
   4   3   5 2.96219 3.75180   2
  -4   3  -5 2.01055 3.48534   1
  -4   3  -5 -0.5412 2.94187   2
   4   3   5 3.60138 2.70366   1
  -5  -3  -5 -1.7145 2.50550   2
  -5  -3  -5 -0.2982 2.84039   1
   5   3   5 2.11928 2.79290   1
  -5   3  -5 1.59700 3.18717   2
  -5   3  -5 -2.6314 2.72936   1
   5   3   5 4.96296 3.63211   2
  -6  -3  -5 199.138 16.8082   1
  -6  -3  -5 200.199 15.9694   2
  -6   3  -5 209.848 17.5414   1
  -6   3  -5 203.661 14.2505   2
  -6   3  -5 201.861 14.1162   2
   6   3   5 206.718 16.1195   2
  -7  -3  -5 12.7174 4.97815   1
  -7  -3  -5 31.2026 6.16414   2
   7   3   5 19.1957 5.36172   2
  -7   3  -5 25.5108 10.6468   1
  -8  -3  -5 174.453 13.9687   2
  -8  -3  -5 158.270 15.6526   1
   8   3   5 140.559 12.9014   2
  -8   3  -5 141.216 15.7473   1
  -9  -3  -5 32.0981 8.30459   1
  -9   3  -5 28.1378 7.86891   1
   9   3   5 26.6569 6.21585   2
 -10  -3  -5 52.6275 11.7605   1
  10   3   5 50.1265 6.94546   2
 -10   3  -5 38.7823 10.2761   1
  10   3   5 49.6475 7.43710   2
 -11  -3  -5 44.8236 11.7934   1
 -11   3  -5 76.4584 16.2122   1
 -12  -3  -5 10.6517 7.24624   1
 -12   3  -5 -1.3914 6.16125   1
 -13  -3  -5 1.50891 7.23751   1
 -13   3  -5 7.23786 8.69508   1
 -14  -3  -5 39.1840 11.5171   1
 -14   3  -5 39.7299 12.5602   1
 -15  -3  -5 53.1201 13.0942   1
 -14  -4   5 18.0306 10.5685   1
 -14   4   5 21.6664 10.3547   1
 -13  -4   5 34.2665 11.0097   1
 -13   4   5 38.6300 12.3099   1
 -12  -4   5 41.2999 11.4946   1
 -12   4   5 12.8105 8.24458   1
 -11  -4   5 82.0660 16.3069   1
 -11   4   5 68.1338 15.8081   1
  11   4  -5 79.8211 9.39794   2
  11   4  -5 69.2618 8.77381   2
 -10  -4   5 159.385 16.4029   1
  10   4  -5 124.356 13.3463   2
  10   4  -5 170.031 14.1451   2
 -10   4   5 144.072 19.8703   1
  -9  -4   5 16.8317 6.74904   1
   9   4  -5 23.6951 6.07022   2
   9   4  -5 19.3181 6.13167   2
  -9   4   5 20.1279 8.17857   1
  -8  -4   5 361.352 27.3171   1
  -8   4   5 376.561 28.8483   1
   8   4  -5 344.373 25.5241   2
   8   4  -5 349.501 26.1095   2
   7  -4  -5 3.53768 2.84677   2
  -7  -4   5 13.1743 6.99177   1
  -7   4   5 3.77604 4.52621   1
  -7   4   5 7.65237 3.28216   2
   7   4  -5 3.88028 4.02540   2
   7   4  -5 5.41368 4.54740   2
   6  -4  -5 345.218 23.0779   2
  -6  -4   5 392.359 25.3653   1
  -6   4   5 344.179 22.8979   2
   6   4  -5 353.607 25.4304   2
  -6   4   5 310.158 25.5754   1
   6   4  -5 327.566 24.5784   2
  -5  -4   5 13.2262 4.29699   1
   5  -4  -5 3.40952 2.80004   2
  -5   4   5 2.24680 3.80591   1
  -5   4   5 3.92568 2.71964   2
   5   4  -5 3.74286 4.05652   2
   5   4  -5 7.13078 4.49960   2
   4  -4  -5 17.0505 5.08965   1
   4  -4  -5 12.9073 4.13633   2
  -4  -4   5 13.2773 4.12989   1
  -4   4   5 12.9598 4.42019   2
   4   4  -5 8.11997 5.54583   2
   4   4  -5 17.1850 6.16719   2
  -4   4   5 7.35096 4.63030   1
   4   4  -5 10.3438 3.76155   1
   3  -4  -5 329.359 23.4968   2
   3  -4  -5 351.098 23.1296   1
  -3  -4   5 383.222 22.3663   1
  -3   4   5 348.910 23.1905   1
   3   4  -5 330.172 24.4963   2
   3   4  -5 314.464 24.5941   2
   3   4  -5 333.297 22.4601   1
  -3   4   5 320.933 23.1327   2
  -2  -4   5 297.262 17.0079   1
   2  -4  -5 260.125 19.1191   2
   2   4  -5 262.450 17.0510   1
  -2   4   5 252.892 16.8224   1
   2   4  -5 243.542 19.7722   2
  -2   4   5 245.962 18.5957   2
  -2   4   5 243.199 17.5400   1
  -1  -4   5 964.677 58.9122   2
  -1  -4   5 967.669 55.5645   1
  -1   4   5 970.392 58.1767   2
   1   4  -5 898.630 55.4845   1
   1   4  -5 966.179 59.0335   2
  -1   4   5 945.908 55.6388   1
  -1   4   5 854.370 54.9731   1
   0  -4  -5 4.39353 2.88633   2
   0  -4   5 3.19422 3.58122   2
   0  -4   5 5.12359 2.06692   1
   0  -4  -5 3.72740 1.02575   1
   0   4   5 9.40464 3.70618   2
   0   4  -5 4.20360 1.54546   1
   0   4   5 6.52132 0.94420   1
   0   4  -5 0.65644 2.72475   2
  -1  -4  -5 3.24538 0.86845   1
  -1  -4  -5 2.03935 3.34852   2
   1  -4   5 4.38325 3.31447   2
   1  -4   5 2.47590 1.66434   1
   1   4   5 3.35241 3.28280   2
   1   4   5 2.85364 1.06915   1
  -1   4  -5 2.43487 1.45428   1
  -1   4  -5 1.32171 3.83988   2
  -2  -4  -5 483.846 32.0969   2
   2  -4   5 476.283 29.6397   1
   2  -4   5 494.598 31.9064   2
  -2  -4  -5 442.422 28.6122   1
  -2   4  -5 542.460 30.2669   1
   2   4   5 460.546 29.1225   1
   2   4   5 433.058 31.4868   2
   3  -4   5 422.938 28.5494   1
  -3  -4  -5 450.839 30.5932   2
  -3  -4  -5 413.272 27.9249   1
  -3   4  -5 507.207 28.7069   1
   3   4   5 442.156 30.3951   2
   3   4   5 413.909 28.3025   1
  -3   4  -5 477.532 30.1644   2
  -4  -4  -5 126.273 12.0150   2
  -4  -4  -5 109.531 10.1425   1
  -4   4  -5 109.513 10.8925   2
  -4   4  -5 143.291 12.0078   1
   4   4   5 113.158 10.1553   1
  -4   4  -5 113.657 10.4039   2
  -5  -4  -5 49.2143 8.10428   2
  -5  -4  -5 61.8991 8.73976   1
   5   4   5 51.8974 7.92728   1
  -5   4  -5 43.9147 8.46234   1
   5   4   5 57.4773 8.51386   2
  -5   4  -5 39.7290 6.14800   2
  -5   4  -5 54.5731 7.63483   2
  -6  -4  -5 -2.5959 2.84907   1
  -6  -4  -5 -4.2305 3.02511   2
  -6   4  -5 0.05725 3.55642   1
   6   4   5 0.41405 3.36305   2
  -6   4  -5 -2.1014 2.14997   2
  -6   4  -5 3.26102 3.42188   2
  -7  -4  -5 4.29764 4.55218   1
  -7  -4  -5 3.32918 4.31595   2
   7   4   5 14.6576 5.27635   2
  -7   4  -5 1.88099 3.20197   2
  -7   4  -5 1.80919 5.09892   1
  -7   4  -5 3.85797 2.43413   2
  -8  -4  -5 3.19971 4.72679   1
  -8  -4  -5 2.09466 4.46039   2
  -8   4  -5 5.22105 5.57757   1
   8   4   5 -1.8237 4.15350   2
  -9  -4  -5 1.37354 5.36649   1
  -9   4  -5 2.01266 4.56686   1
   9   4   5 -2.3314 4.28262   2
 -10  -4  -5 20.8451 8.26084   1
  10   4   5 21.0521 6.46120   2
 -10   4  -5 30.6002 9.00445   1
  10   4   5 27.0188 8.21917   2
 -11  -4  -5 211.609 20.2755   1
  11   4   5 179.024 15.8180   2
 -11   4  -5 189.832 20.3757   1
  11   4   5 192.207 14.8530   2
 -12  -4  -5 11.5347 7.22633   1
 -12   4  -5 5.08946 7.29742   1
 -13  -4  -5 105.211 16.1347   1
 -13   4  -5 43.7843 12.7259   1
 -14  -4  -5 31.9414 10.7463   1
 -14   4  -5 34.2443 12.2212   1
 -15  -4  -5 70.5662 15.9708   1
 -14  -5   5 69.4092 14.5591   1
 -14   5   5 34.2873 12.4400   1
 -13  -5   5 53.2878 12.1780   1
 -13   5   5 40.5381 12.1936   1
 -12  -5   5 6.78632 7.96961   1
 -12   5   5 -1.2805 6.60310   1
 -11  -5   5 -2.6090 5.93961   1
 -11   5   5 -1.5137 5.75701   1
  11   5  -5 0.89792 5.78713   2
 -10  -5   5 53.4978 11.2004   1
  10   5  -5 61.7175 10.1658   2
 -10   5   5 31.6536 10.2878   1
  10   5  -5 45.5003 9.21575   2
  -9  -5   5 57.4348 10.7555   1
   9   5  -5 62.5513 10.6113   2
  -9   5   5 48.4810 11.4917   1
   9   5  -5 47.2956 9.62539   2
  -8  -5   5 153.592 15.6504   1
  -8   5   5 174.960 17.2104   1
  -8   5   5 161.151 11.4844   2
  -8   5   5 166.986 11.9709   2
   8   5  -5 165.018 15.7764   2
   8   5  -5 155.181 16.0843   2
  -7  -5   5 93.2462 10.0325   1
   7  -5  -5 64.3104 8.04129   2
   7   5  -5 83.9727 11.8620   2
  -7   5   5 70.3839 8.08362   2
   7   5  -5 86.3566 10.5053   2
   6  -5  -5 400.942 26.2035   2
  -6  -5   5 414.739 27.1123   1
   6   5  -5 366.635 27.7082   2
  -6   5   5 388.706 28.3020   1
  -6   5   5 360.775 25.4352   2
   6   5  -5 359.732 28.1431   2
  -5  -5   5 137.652 11.2787   1
   5  -5  -5 132.404 12.3713   2
  -5   5   5 112.350 10.8696   2
   5   5  -5 127.115 13.3891   2
  -5   5   5 124.353 12.1793   1
   5   5  -5 127.374 13.0120   2
  -4  -5   5 9.86347 3.36091   1
   4  -5  -5 14.8338 4.66347   2
   4   5  -5 3.50355 4.97646   2
   4   5  -5 9.37059 4.74187   2
  -4   5   5 9.17402 3.68921   2
  -4   5   5 5.32785 3.76016   1
  -3  -5   5 862.777 48.4444   1
   3  -5  -5 818.594 50.7404   2
   3   5  -5 709.908 48.4827   1
   3   5  -5 840.581 52.0215   2
  -3   5   5 750.752 48.4038   1
  -3   5   5 780.661 50.1413   2
   3   5  -5 817.312 52.0556   2
  -3   5   5 772.390 49.3979   1
  -2  -5   5 596.042 34.1834   1
   2  -5  -5 549.995 36.9563   2
   2   5  -5 591.389 38.3545   2
  -2   5   5 525.665 33.8560   1
   2   5  -5 505.387 34.0742   1
  -2   5   5 551.321 36.7360   2
   2   5  -5 599.899 38.2394   2
  -2   5   5 542.634 34.7734   1
   1  -5  -5 256.730 20.2482   2
  -1  -5   5 277.477 17.1585   1
   1   5  -5 245.250 20.5023   2
   1   5  -5 232.099 17.2964   1
  -1   5   5 284.590 16.4055   1
   1   5  -5 273.482 20.9478   2
  -1   5   5 269.538 17.3198   1
  -1   5   5 275.272 21.3109   2
   0  -5   5 28.9642 3.87380   1
   0  -5  -5 25.5108 2.74515   1
   0  -5  -5 32.0309 6.54926   2
   0   5   5 30.0425 6.86618   2
   0   5   5 31.8155 2.49373   1
   0   5  -5 28.1408 6.75061   2
   0   5  -5 36.8454 4.13937   1
   0   5  -5 29.4199 7.50466   2
  -1  -5  -5 364.610 20.1819   1
  -1  -5  -5 346.218 24.9985   2
   1  -5   5 336.035 21.4623   1
  -1   5  -5 356.604 25.1498   2
   1   5   5 321.890 24.3828   2
   1   5   5 301.756 20.3972   1
  -1   5  -5 346.845 25.9344   2
   2  -5   5 247.381 16.0786   1
  -2  -5  -5 240.753 19.0951   2
  -2  -5  -5 222.522 14.5019   1
   2   5   5 240.727 18.7263   2
   2   5   5 207.298 15.0775   1
  -2   5  -5 251.592 18.6137   2
  -2   5  -5 205.313 18.1529   2
  -2   5  -5 252.546 15.6550   1
  -3  -5  -5 36.4964 4.78109   1
   3  -5   5 32.2214 5.57384   1
  -3  -5  -5 38.1107 8.12442   2
  -3   5  -5 19.3166 5.75480   2
  -3   5  -5 29.8527 6.74260   2
  -3   5  -5 45.7706 5.92931   1
   3   5   5 33.4184 5.21999   1
   3   5   5 34.7830 7.30117   2
  -4  -5  -5 33.3285 7.64965   2
  -4  -5  -5 38.4786 5.83381   1
   4   5   5 50.4278 8.49970   2
  -4   5  -5 33.8911 6.98391   2
   4   5   5 32.4841 5.95620   1
  -4   5  -5 31.9922 6.34300   2
  -5  -5  -5 91.8602 12.0176   2
  -5  -5  -5 72.8824 8.23973   1
   5   5   5 74.4558 8.66387   1
  -5   5  -5 86.6538 9.67153   1
  -5   5  -5 76.3113 8.46348   2
   5   5   5 81.1761 10.1057   2
  -5   5  -5 81.2600 9.01299   2
  -6  -5  -5 155.477 13.5982   1
  -6  -5  -5 166.479 15.3713   2
   6   5   5 145.866 14.5069   2
  -6   5  -5 164.204 15.8727   2
  -6   5  -5 150.144 12.4805   2
  -6   5  -5 160.613 14.9863   1
  -7  -5  -5 526.542 36.4023   2
  -7  -5  -5 505.385 35.2036   1
  -7   5  -5 509.736 32.8178   2
   7   5   5 472.375 35.3119   2
  -7   5  -5 537.580 32.8533   2
  -7   5  -5 489.835 36.6408   1
  -8  -5  -5 5.92495 5.45831   2
  -8  -5  -5 3.17068 4.68631   1
  -8   5  -5 6.27283 2.41698   2
  -8   5  -5 6.58235 3.07320   2
  -8   5  -5 7.67249 5.12816   1
  -9  -5  -5 147.219 15.1233   2
  -9  -5  -5 159.868 15.9247   1
   9   5   5 144.265 21.3775   2
  -9   5  -5 125.378 17.9553   1
 -10  -5  -5 23.6014 7.67810   1
 -10   5  -5 14.3465 6.75123   1
  10   5   5 3.34909 5.55225   2
  10   5   5 -7.9931 5.45704   2
 -11  -5  -5 8.42691 5.99644   1
  11   5   5 8.64837 6.02223   2
 -11   5  -5 -8.0786 4.19611   1
 -12  -5  -5 -4.6752 7.01912   1
 -12   5  -5 -10.786 5.29549   1
 -13  -5  -5 0.16319 6.90364   1
 -13   5  -5 2.05532 7.86417   1
 -14  -5  -5 37.5525 11.9149   1
 -14   5  -5 33.1007 12.4408   1
 -15  -5  -5 38.1929 17.7762   1
 -14  -6   5 14.7838 9.75179   1
 -14   6   5 -4.6049 8.54576   1
 -13  -6   5 2.97940 7.21802   1
 -13   6   5 -4.9781 6.79582   1
 -12  -6   5 35.3814 11.1520   1
  12   6  -5 34.2769 9.88551   2
 -12   6   5 32.0210 10.7853   1
 -11  -6   5 14.9379 8.09940   1
 -11   6   5 4.02434 6.87486   1
  11   6  -5 9.79018 5.95369   2
 -10  -6   5 -1.9911 5.22800   1
  10   6  -5 16.3758 5.94807   2
 -10   6   5 3.76822 5.98964   1
  -9  -6   5 114.461 15.8733   1
   9   6  -5 124.057 13.4277   2
  -9   6   5 123.758 18.0865   1
  -8  -6   5 9.02983 5.93366   1
  -8   6   5 19.7884 7.84539   1
   8   6  -5 17.5216 7.14866   2
  -8   6   5 16.6483 4.34227   2
  -8   6   5 19.4453 4.74578   2
  -7  -6   5 1126.25 69.6399   1
   7  -6  -5 1146.23 69.4441   2
  -7   6   5 1092.20 71.6548   1
  -7   6   5 1079.75 67.6971   2
   7   6  -5 1083.88 71.4427   2
   6  -6  -5 6.98348 4.18231   2
  -6  -6   5 5.91169 3.87804   1
   6   6  -5 1.12982 3.96212   2
  -6   6   5 2.85325 3.34485   2
  -6   6   5 7.92051 4.31230   1
  -5  -6   5 331.996 21.4889   1
   5  -6  -5 288.756 22.4083   2
   5   6  -5 302.120 24.4129   2
  -5   6   5 280.181 22.5844   1
   4  -6  -5 70.8770 10.4221   2
  -4  -6   5 81.6772 7.48053   1
  -4   6   5 80.9039 10.3364   1
  -4   6   5 79.6256 9.25901   2
  -4   6   5 68.7171 7.55086   1
   4   6  -5 74.5631 11.8245   2
  -3  -6   5 30.7166 4.72237   1
   3  -6  -5 29.7588 7.34019   2
  -3   6   5 33.8278 6.38275   2
   3   6  -5 38.3582 8.50985   2
  -3   6   5 35.3957 5.62546   1
  -3   6   5 32.5675 5.86732   1
   2  -6  -5 77.9283 11.1929   2
  -2  -6   5 65.4207 6.30925   1
  -2   6   5 63.8110 9.82256   2
   2   6  -5 53.7601 6.36010   1
   2   6  -5 87.8071 12.2801   2
   2   6  -5 70.4153 11.3663   2
  -2   6   5 64.2290 5.77250   1
  -2   6   5 80.3149 7.40255   1
   1  -6  -5 5.70842 2.47537   1
  -1  -6   5 7.14314 2.93752   1
   1  -6  -5 15.4075 5.72846   2
  -1   6   5 9.04450 4.44023   2
  -1   6   5 7.74740 1.83624   1
   1   6  -5 10.5734 5.23640   2
   1   6  -5 1.11227 5.08755   2
   1   6  -5 7.86177 2.70952   1
   0  -6  -5 473.002 30.9257   1
   0  -6  -5 557.400 36.4501   2
   0  -6   5 500.240 31.8489   1
   0   6  -5 538.586 36.2773   2
   0   6  -5 535.344 36.5083   2
   0   6  -5 518.710 31.6741   1
   0   6   5 529.965 30.7348   1
  -1  -6  -5 588.007 33.5178   1
  -1  -6  -5 582.091 39.0766   2
   1  -6   5 552.499 34.8646   1
   1   6   5 519.407 33.6950   1
  -1   6  -5 574.823 38.6688   2
  -1   6  -5 560.234 38.9442   2
  -1   6  -5 576.729 34.5470   1
   1   6   5 575.514 38.6332   2
   2  -6   5 523.059 35.1506   1
  -2  -6  -5 605.087 33.7743   1
   2   6   5 593.236 38.8529   2
  -2   6  -5 537.836 38.3760   2
  -2   6  -5 575.111 38.4100   2
  -2   6  -5 595.569 34.9004   1
   2   6   5 515.985 34.3301   1
  -3  -6  -5 470.497 33.0866   2
  -3  -6  -5 478.169 28.1557   1
   3  -6   5 449.692 29.5776   1
   3   6   5 441.043 28.9735   1
  -3   6  -5 430.694 31.2482   2
  -3   6  -5 447.460 31.9169   2
  -4  -6  -5 5.04917 5.14478   2
  -4  -6  -5 12.9010 3.59972   1
   4  -6   5 9.08109 3.52914   1
  -4   6  -5 6.34019 3.81108   2
  -4   6  -5 16.4313 5.34694   2
  -5  -6  -5 51.3161 7.36777   1
  -5  -6  -5 58.0296 10.2918   2
  -5   6  -5 62.1056 9.19239   2
  -5   6  -5 47.5023 8.43732   1
  -5   6  -5 49.1512 9.04211   2
   5   6   5 63.0568 8.58345   1
  -6  -6  -5 83.3077 12.5231   2
  -6  -6  -5 80.5479 10.1070   1
  -6   6  -5 61.0295 9.64262   2
  -6   6  -5 81.4559 9.00409   2
  -6   6  -5 83.9571 12.4613   1
  -7  -6  -5 0.00222 4.87131   2
  -7  -6  -5 5.05820 3.99609   1
  -7   6  -5 2.71293 3.17624   2
  -7   6  -5 1.60377 4.19438   2
  -7   6  -5 3.04127 4.39818   1
  -8  -6  -5 43.4621 9.20660   1
  -8  -6  -5 34.6127 9.13620   2
  -8   6  -5 29.4640 5.58058   2
  -8   6  -5 31.0954 6.22489   2
  -8   6  -5 37.2373 8.57831   1
  -9  -6  -5 25.5856 7.90146   1
  -9  -6  -5 11.9651 6.46506   2
  -9   6  -5 29.3384 8.08275   1
 -10  -6  -5 122.200 16.0973   1
 -10   6  -5 74.5785 14.5297   1
  10   6   5 102.926 12.7161   2
 -11  -6  -5 24.7361 8.70306   1
  11   6   5 20.6407 7.88508   2
 -11   6  -5 17.9503 7.76372   1
 -12  -6  -5 20.9948 9.61089   1
 -12   6  -5 20.5383 9.44531   1
 -13  -6  -5 32.9054 9.80495   1
 -13   6  -5 23.0730 9.57117   1
 -14   6  -5 120.113 19.5858   1
 -14  -7   5 4.62539 9.06735   1
 -14   7   5 4.73622 9.73794   1
 -13  -7   5 11.7003 8.58380   1
 -13   7   5 32.1624 11.5736   1
 -12  -7   5 19.2441 8.50929   1
  12   7  -5 26.8789 8.70314   2
 -12   7   5 6.11328 8.05813   1
 -11  -7   5 58.5797 12.2403   1
  11   7  -5 63.0778 10.8702   2
 -11   7   5 66.4976 12.0648   1
 -10  -7   5 24.1727 7.96680   1
 -10   7   5 36.4389 9.91276   1
  10   7  -5 34.1221 8.61776   2
  -9  -7   5 11.1692 6.11772   1
  -9   7   5 7.87812 3.61145   2
  -9   7   5 5.22184 4.83842   1
   9   7  -5 4.78899 6.42971   2
  -9   7   5 -3.1102 3.90752   2
  -8  -7   5 50.0994 9.39871   1
  -8   7   5 47.3023 7.45101   2
   8   7  -5 33.3031 8.22961   2
  -8   7   5 49.6260 10.4283   1
  -8   7   5 35.4858 6.91707   2
  -7  -7   5 34.2115 7.72358   1
   7  -7  -5 33.1202 7.43074   2
   7   7  -5 26.0540 8.63887   2
  -7   7   5 29.2101 6.08984   2
  -7   7   5 31.2190 8.50056   1
   6  -7  -5 -0.3182 4.49559   2
   6   7  -5 3.13090 5.35633   2
  -6   7   5 2.57989 3.68427   2
  -6   7   5 7.47226 4.50491   1
  -5  -7   5 1.44400 3.12778   1
   5  -7  -5 10.0445 5.08120   2
   5   7  -5 5.29237 5.46772   2
  -5   7   5 1.63801 3.91767   2
  -5   7   5 -0.8455 2.86423   1
  -4  -7   5 181.440 13.8154   1
   4  -7  -5 204.452 17.0699   2
   4   7  -5 176.505 17.7221   2
  -4   7   5 194.184 16.1285   2
  -4   7   5 169.339 14.6013   1
  -4   7   5 180.050 15.5481   1
  -3  -7   5 82.0048 7.75322   1
   3  -7  -5 92.5089 13.1268   2
   3   7  -5 79.4780 12.7532   2
  -3   7   5 77.1994 8.92017   1
  -3   7   5 84.1139 12.0118   2
  -3   7   5 99.9378 7.82942   1
  -2  -7   5 551.883 36.5376   1
   2  -7  -5 577.887 40.9908   2
  -2   7   5 648.125 38.0286   1
  -2   7   5 607.642 36.2243   1
   2   7  -5 585.816 41.8919   2
   1  -7  -5 221.924 16.4464   1
  -1  -7   5 285.053 17.1939   1
   1   7  -5 226.131 16.6733   1
   1   7  -5 270.827 21.9462   2
  -1   7   5 278.151 16.0741   1
   0  -7  -5 34.4230 8.36589   2
   0  -7   5 24.4069 4.19930   1
   0  -7  -5 38.3817 3.78988   1
   0   7   5 39.0612 3.43796   1
   0   7  -5 38.9690 4.76453   1
   0   7  -5 20.7930 6.97244   2
  -1  -7  -5 99.8673 6.96677   1
  -1  -7  -5 110.978 12.9720   2
   1  -7   5 102.261 8.33617   1
  -1   7  -5 81.8575 12.5513   2
   1   7   5 96.1181 7.13329   1
  -1   7  -5 102.963 8.07844   1
  -2  -7  -5 9.69826 2.19089   1
   2  -7   5 11.3947 3.79505   1
  -2  -7  -5 8.59149 4.95107   2
  -2   7  -5 1.99996 4.92724   2
   2   7   5 12.2049 2.61291   1
   3  -7   5 29.5749 5.66383   1
  -3  -7  -5 42.8113 4.35572   1
  -3  -7  -5 44.3345 8.85393   2
   3   7   5 36.6215 5.48779   1
  -3   7  -5 51.9398 9.32060   2
  -3   7  -5 36.7941 8.17280   2
   4  -7   5 259.655 20.3225   1
  -4  -7  -5 287.816 23.8797   2
  -4  -7  -5 309.861 19.1327   1
  -4   7  -5 281.093 22.6980   2
   4   7   5 285.570 20.3097   1
  -4   7  -5 281.186 21.9877   2
  -5  -7  -5 2.29662 4.13418   2
  -5  -7  -5 1.85875 2.71428   1
  -5   7  -5 0.29763 4.09732   2
  -5   7  -5 -2.6229 3.34015   2
  -5   7  -5 -4.2086 3.76364   1
   5   7   5 1.15210 3.42900   1
  -6  -7  -5 414.659 27.9984   1
  -6  -7  -5 442.172 32.5965   2
  -6   7  -5 386.737 29.1744   2
  -6   7  -5 378.754 28.6808   2
  -6   7  -5 461.088 31.8991   1
  -7  -7  -5 11.3876 6.25387   2
  -7  -7  -5 18.3804 5.43643   1
  -7   7  -5 3.78044 5.17439   1
  -7   7  -5 21.6750 6.13166   2
  -7   7  -5 7.04949 4.14112   2
  -8  -7  -5 250.898 22.4192   2
  -8  -7  -5 217.155 19.0620   1
  -8   7  -5 240.397 18.3983   2
  -8   7  -5 232.950 21.8013   1
  -8   7  -5 235.395 18.1960   2
  -9  -7  -5 -2.6833 4.62685   1
  -9  -7  -5 -4.6817 5.13193   2
  -9   7  -5 1.90405 5.57066   1
  -9   7  -5 1.96288 4.27611   2
  -9   7  -5 3.09699 3.54323   2
 -10  -7  -5 21.2259 7.71011   1
  10   7   5 17.1450 7.15389   2
 -10   7  -5 0.38844 7.29746   1
 -11  -7  -5 4.94074 6.42365   1
  11   7   5 3.94446 6.50772   2
 -11   7  -5 9.60592 7.27501   1
 -12  -7  -5 3.35287 6.36059   1
  12   7   5 1.80159 8.32521   2
 -12   7  -5 -2.2658 7.23311   1
 -13  -7  -5 20.0356 8.93079   1
 -14  -7  -5 27.6278 10.9859   1
 -14   7  -5 27.4100 14.1207   1
 -14  -8   5 41.2908 11.6642   1
 -14   8   5 47.9152 17.5342   1
 -13  -8   5 38.8116 11.6548   1
 -12  -8   5 13.5045 6.95206   1
 -12   8   5 1.59798 6.30214   1
 -11  -8   5 20.1612 7.35690   1
  11   8  -5 39.5799 9.60875   2
 -11   8   5 14.6646 7.29604   1
 -10  -8   5 21.1482 11.0936   1
 -10   8   5 -0.3570 4.95143   1
  10   8  -5 10.0688 6.99051   2
  -9  -8   5 26.0184 7.29328   1
  -9   8   5 19.4143 8.34245   1
   9   8  -5 28.0706 8.42196   2
  -9   8   5 6.89040 5.72238   2
  -9   8   5 17.8061 5.40395   2
  -8  -8   5 61.5498 10.1286   1
  -8   8   5 57.6853 11.4072   1
  -8   8   5 66.8790 10.1163   2
  -8   8   5 51.5197 9.07705   2
   7  -8  -5 114.841 12.8443   2
  -7  -8   5 142.599 12.7935   1
  -7   8   5 105.282 11.9924   2
   7   8  -5 92.6551 16.0260   2
  -7   8   5 125.472 16.2769   1
   6  -8  -5 57.9273 11.3294   2
  -6  -8   5 85.3311 8.79000   1
  -6   8   5 78.0089 12.1879   1
   6   8  -5 100.175 15.1882   2
  -5  -8   5 30.9240 6.06934   1
   5  -8  -5 29.2621 7.90978   2
  -5   8   5 21.5894 6.22407   1
   4  -8  -5 47.2955 9.81953   2
  -4  -8   5 68.1414 8.20127   1
  -4   8   5 69.5700 9.63018   1
   4   8  -5 59.3251 11.2301   2
   3  -8  -5 170.815 16.9565   2
  -3  -8   5 172.864 12.9687   1
   3   8  -5 153.921 17.6221   2
  -3   8   5 185.139 14.7382   1
  -3   8   5 184.758 12.7368   1
  -2  -8   5 19.1532 3.82831   1
   2  -8  -5 14.1148 5.93745   2
  -2   8   5 24.4000 3.55581   1
  -2   8   5 25.1783 5.31331   1
   2   8  -5 22.9793 7.22364   2
  -1  -8   5 295.101 19.4919   1
   1  -8  -5 322.632 25.0697   2
   1   8  -5 270.047 24.3207   2
  -1   8   5 292.629 18.4444   1
   0  -8   5 280.356 19.0847   1
   0  -8  -5 318.909 24.9800   2
   0  -8  -5 282.361 18.2250   1
   0   8   5 277.756 17.8031   1
   0   8  -5 296.600 24.4549   2
   1  -8   5 28.1779 5.28190   1
  -1  -8  -5 38.2470 3.68327   1
  -1  -8  -5 30.4318 8.32845   2
   1   8   5 34.6572 3.68610   1
  -1   8  -5 22.7177 7.70503   2
  -2  -8  -5 60.6185 11.1380   2
  -2  -8  -5 42.4535 4.49589   1
   2  -8   5 50.8934 6.58739   1
   2   8   5 42.4334 4.90184   1
  -2   8  -5 54.0626 10.2732   2
   3  -8   5 9.13952 3.42200   1
  -3  -8  -5 20.7298 6.86135   2
  -3   8  -5 16.0371 6.26324   2
   3   8   5 15.1781 3.57682   1
  -4  -8  -5 131.019 9.52567   1
   4  -8   5 105.761 10.6717   1
  -4  -8  -5 122.190 14.4978   2
   4   8   5 114.121 10.5578   1
  -4   8  -5 117.721 13.4108   2
  -5  -8  -5 4.51197 4.90537   2
  -5  -8  -5 -0.7584 2.55354   1
  -5   8  -5 18.5526 6.74312   1
  -5   8  -5 20.1096 6.65345   2
  -6  -8  -5 63.8287 12.8724   2
  -6  -8  -5 78.6228 8.72483   1
  -6   8  -5 82.4552 13.3157   1
  -6   8  -5 72.6670 11.3878   2
  -7  -8  -5 161.358 14.2867   1
  -7  -8  -5 189.733 20.9923   2
  -7   8  -5 158.740 15.5007   2
  -7   8  -5 152.990 17.5501   1
  -7   8  -5 161.776 14.9785   2
  -8  -8  -5 8.32490 6.89571   2
  -8  -8  -5 -6.7781 4.53331   1
  -8   8  -5 2.36741 4.85962   2
  -8   8  -5 5.75418 6.72797   1
  -9  -8  -5 4.74538 5.62134   1
  -9  -8  -5 10.0297 6.93084   2
  -9   8  -5 5.43291 4.60802   2
  -9   8  -5 -3.2533 4.62153   2
  -9   8  -5 -0.4255 4.82107   1
 -10  -8  -5 32.4947 8.38309   1
  10   8   5 20.4054 9.05955   2
 -10   8  -5 18.8096 9.07025   1
  11   8   5 12.3543 7.70643   2
 -11   8  -5 5.73460 7.53529   1
 -12  -8  -5 2.14345 7.08705   1
 -12   8  -5 0.71869 7.74993   1
 -13  -8  -5 9.68670 8.03504   1
 -13   8  -5 31.5325 10.9056   1
 -14  -8  -5 17.2159 10.5104   1
 -13  -9   5 5.81542 13.1701   1
 -13   9   5 7.07176 9.92221   1
 -12  -9   5 -13.499 5.68802   1
 -12   9   5 8.92197 8.40203   1
  12   9  -5 9.80378 9.73673   2
 -11  -9   5 17.2295 7.80564   1
 -11   9   5 24.5903 8.90390   1
  11   9  -5 11.1419 8.65761   2
 -10  -9   5 60.5693 11.6436   1
 -10   9   5 83.5679 14.7220   1
  10   9  -5 76.9769 13.8926   2
  -9  -9   5 13.9556 6.91939   1
  -9   9   5 22.9003 6.70653   2
  -9   9   5 30.8107 9.89112   1
   9   9  -5 18.1021 8.57888   2
  -8  -9   5 15.6217 6.38198   1
  -8   9   5 12.3579 6.08154   2
   8   9  -5 15.3840 8.47384   2
  -8   9   5 13.3656 6.70915   1
   7  -9  -5 -0.4919 4.84903   2
  -7  -9   5 6.65804 4.27484   1
   7   9  -5 1.34776 5.78697   2
  -7   9   5 9.40516 5.44532   1
  -6  -9   5 33.1631 6.88456   1
   6  -9  -5 29.3828 8.14054   2
  -6   9   5 35.8367 8.72078   1
   6   9  -5 46.7314 12.0723   2
  -5  -9   5 35.3294 7.07579   1
   5  -9  -5 26.3921 8.34633   2
   5   9  -5 38.7499 10.0383   2
  -5   9   5 28.1227 7.56730   1
   4  -9  -5 5.29181 5.36649   2
  -4  -9   5 5.20296 3.25485   1
  -4   9   5 1.66783 3.50875   1
  -3  -9   5 2.31705 2.75593   1
   3  -9  -5 2.03741 4.77352   2
  -3   9   5 -0.3850 2.07926   1
  -3   9   5 9.90546 4.24446   1
   3   9  -5 -4.9875 4.29551   2
   2  -9  -5 164.178 17.2420   2
  -2  -9   5 166.369 12.2466   1
   2   9  -5 142.456 17.1161   2
  -2   9   5 162.090 11.4222   1
   1  -9  -5 72.8613 13.1374   2
  -1  -9   5 47.7395 5.81930   1
   1  -9  -5 58.0803 6.60598   1
  -1   9   5 56.5241 5.00438   1
   1   9  -5 75.4468 13.9816   2
   0  -9  -5 132.795 15.0282   2
   0  -9   5 122.019 9.93330   1
   0  -9  -5 127.011 9.08293   1
   0   9   5 121.810 8.60857   1
   0   9  -5 87.1278 14.5818   2
   1  -9   5 74.9889 7.60401   1
  -1  -9  -5 77.9476 6.58633   1
  -1  -9  -5 77.6616 13.4506   2
  -1   9  -5 88.0674 14.4322   2
   1   9   5 71.2100 6.19481   1
   2  -9   5 36.5029 6.26969   1
  -2  -9  -5 36.0588 8.93766   2
  -2  -9  -5 39.3572 4.20013   1
  -2   9  -5 41.2309 9.85042   2
   2   9   5 39.2630 5.15851   1
  -3  -9  -5 120.787 17.6061   2
   3  -9   5 76.9827 9.27685   1
  -3  -9  -5 110.066 7.90755   1
  -3   9  -5 82.4415 14.1005   2
   3   9   5 104.407 8.88611   1
  -4  -9  -5 264.013 16.6410   1
  -4   9  -5 237.945 21.5315   2
   4   9   5 221.434 17.8026   1
  -5  -9  -5 46.2515 6.37831   1
  -5  -9  -5 53.8132 12.2941   2
  -5   9  -5 33.7990 8.81462   2
  -6  -9  -5 196.919 20.1741   2
  -6  -9  -5 187.922 14.4053   1
  -6   9  -5 176.899 17.6977   1
  -6   9  -5 160.196 17.3447   2
  -7  -9  -5 4.37849 6.44804   2
  -7  -9  -5 20.5147 6.27596   1
  -7   9  -5 29.6033 8.35153   1
  -7   9  -5 34.1056 8.49578   2
  -8  -9  -5 -2.6889 6.22900   2
  -8  -9  -5 12.4549 5.79708   1
  -8   9  -5 6.85051 5.63363   2
  -8   9  -5 3.94791 6.58798   1
  -9  -9  -5 12.3504 5.96703   1
  -9   9  -5 19.3052 5.86951   2
 -10  -9  -5 -4.1110 5.88854   1
 -10   9  -5 5.26798 7.65698   1
  10   9   5 -5.0850 6.22322   2
 -11  -9  -5 22.8457 7.88591   1
  11   9   5 -3.0194 7.35886   2
 -11   9  -5 -5.6329 5.65545   1
 -12  -9  -5 3.95799 7.40350   1
 -12   9  -5 18.5097 9.75344   1
  12   9   5 12.0160 10.1407   2
 -13  -9  -5 -0.1279 8.04487   1
 -13   9  -5 5.01734 9.36200   1
 -14  -9  -5 26.1236 10.9610   1
 -13 -10   5 29.8667 9.75616   1
 -13  10   5 25.8249 11.0350   1
 -12 -10   5 7.45362 7.43742   1
  12  10  -5 12.2659 12.2000   2
 -12  10   5 18.3274 10.1086   1
 -11 -10   5 32.4746 8.94601   1
  11  10  -5 29.8012 11.0717   2
 -11  10   5 31.6712 10.4985   1
 -10 -10   5 20.1618 6.93240   1
 -10  10   5 33.9371 7.98896   2
 -10  10   5 58.4338 12.0268   1
  10  10  -5 56.2716 13.1398   2
  -9 -10   5 17.9066 6.62969   1
   9  10  -5 16.6776 9.52445   2
  -9  10   5 20.4106 7.94989   1
  -9  10   5 13.2288 6.63399   2
  -8 -10   5 16.6916 5.71815   1
  -8  10   5 5.97292 5.41514   2
   8  10  -5 18.4155 8.36741   2
  -8  10   5 2.04544 5.61107   1
  -7 -10   5 33.8880 6.92952   1
   7 -10  -5 22.5407 8.31545   2
  -7  10   5 43.2285 10.0533   1
   7  10  -5 28.7914 10.4722   2
   6 -10  -5 16.4575 7.28615   2
  -6 -10   5 12.6782 4.74800   1
  -6  10   5 6.42753 5.56553   1
   6  10  -5 7.20106 8.08329   2
  -5 -10   5 51.2916 7.77370   1
   5 -10  -5 52.7687 11.2564   2
  -5  10   5 64.7512 10.7458   1
   5  10  -5 54.3098 13.5722   2
   4 -10  -5 24.3501 8.41730   2
  -4  10   5 26.3394 6.68076   1
   4  10  -5 24.8435 8.92153   2
   3 -10  -5 29.7275 9.18675   2
  -3 -10   5 28.0148 4.92243   1
  -3  10   5 22.9845 5.60516   1
   3  10  -5 13.7201 7.32924   2
  -2 -10   5 40.7587 6.06398   1
   2 -10  -5 24.5971 9.45001   2
   2  10  -5 26.5138 8.99930   2
  -2  10   5 47.3673 4.82374   1
   1 -10  -5 969.888 63.6852   1
  -1 -10   5 1053.08 64.1307   1
  -1  10   5 1088.55 62.9925   1
   1  10  -5 1136.90 72.4677   2
   0 -10   5 11.5535 3.65226   1
   0 -10  -5 20.4902 8.44999   2
   0  10  -5 19.6050 7.17451   2
   1 -10   5 6.09848 2.74772   1
  -1 -10  -5 6.05863 5.30969   2
  -1 -10  -5 4.32321 2.26345   1
   1  10   5 1.12493 2.13607   1
   2 -10   5 7.41577 3.80230   1
  -2 -10  -5 16.8739 6.52553   2
  -2  10  -5 12.3256 7.00520   2
  -3 -10  -5 24.4120 8.56039   2
  -3 -10  -5 28.6583 4.25264   1
  -3  10  -5 43.1344 8.80735   2
   3  10   5 26.7049 4.83227   1
  -4 -10  -5 88.2058 7.85213   1
  -4 -10  -5 102.781 17.6554   2
   4 -10   5 80.9147 9.63103   1
  -4  10  -5 93.2309 15.3629   2
  -5 -10  -5 18.7292 8.03170   2
  -5 -10  -5 12.8907 3.96829   1
  -5  10  -5 8.22314 5.60262   2
  -6 -10  -5 -0.2558 3.57447   1
  -6 -10  -5 -4.3195 5.69961   2
  -6  10  -5 10.8586 6.22994   2
  -6  10  -5 7.41488 5.53146   1
  -7 -10  -5 13.9535 9.30190   2
  -7 -10  -5 50.2845 8.23200   1
  -7  10  -5 35.0734 10.0705   1
  -7  10  -5 25.2301 8.08618   2
  -8 -10  -5 14.4720 5.43704   1
  -8 -10  -5 14.4455 8.44250   2
  -8  10  -5 11.7836 8.36069   1
  -8  10  -5 17.1662 6.96226   2
  -9 -10  -5 9.75527 5.33893   1
  -9  10  -5 8.25016 7.93637   1
 -10 -10  -5 3.95175 5.31102   1
 -10  10  -5 4.61008 7.85898   1
  10  10   5 -3.4900 7.45085   2
 -10  10  -5 2.33822 5.83870   2
 -11 -10  -5 15.6389 7.57526   1
 -11  10  -5 3.02398 8.22958   1
  11  10   5 -0.8407 7.30585   2
 -12 -10  -5 2.23060 7.13988   1
  12  10   5 11.9766 11.4435   2
 -13 -10  -5 7.28987 8.41363   1
 -13  10  -5 15.9617 12.9039   1
 -14 -10  -5 31.0092 11.9799   1
 -13 -11   5 14.3873 9.03406   1
 -13  11   5 10.0466 10.1058   1
 -12 -11   5 38.9048 10.4248   1
  12  11  -5 24.7937 14.2244   2
 -12  11   5 47.4785 15.2187   1
 -11 -11   5 -1.6201 5.57964   1
  11  11  -5 13.6500 11.2007   2
 -11  11   5 -3.6566 7.08907   1
 -10 -11   5 87.1168 12.4594   1
 -10  11   5 89.3470 16.5707   1
  10  11  -5 77.5247 16.0422   2
   9  11  -5 1.03435 7.51009   2
  -9  11   5 10.4418 6.55397   2
  -9  11   5 12.4147 8.69439   1
  -8 -11   5 72.2337 10.5839   1
  -8  11   5 62.8891 12.5540   1
   8  11  -5 70.0404 15.2304   2
  -8  11   5 59.6760 11.4641   2
  -7 -11   5 2.93510 4.26413   1
   7  11  -5 4.13892 8.32434   2
  -7  11   5 4.41907 6.12334   1
   6 -11  -5 21.2438 8.99624   2
  -6 -11   5 26.4149 5.20096   1
   6  11  -5 13.8030 7.72006   2
  -6  11   5 3.15377 5.40627   1
  -5 -11   5 25.0041 5.78015   1
   5 -11  -5 1.60845 7.61050   2
   5  11  -5 18.9289 8.61558   2
  -5  11   5 19.4632 8.62489   1
   4 -11  -5 24.2531 8.53306   2
  -4 -11   5 25.4228 5.03237   1
   4  11  -5 15.7350 9.88090   2
  -4  11   5 22.8676 7.12194   1
  -3 -11   5 19.5414 5.70500   1
   3 -11  -5 26.9211 9.05733   2
   3  11  -5 10.0423 8.08854   2
  -3  11   5 27.9930 6.72473   1
   2 -11  -5 148.808 19.4754   2
  -2 -11   5 210.617 14.4838   1
   2  11  -5 167.871 20.9207   2
   1 -11  -5 82.2962 8.41611   1
  -1 -11   5 99.6262 8.81668   1
   1 -11  -5 89.0460 16.2259   2
   1  11  -5 78.5440 14.7180   2
  -1  11   5 87.3969 7.41066   1
   0 -11  -5 481.005 31.9526   1
   0 -11   5 502.413 32.9327   1
   0 -11  -5 585.343 42.1009   2
   0  11   5 492.898 31.4200   1
   0  11  -5 529.156 40.4590   2
   1 -11   5 64.2732 8.45250   1
  -1 -11  -5 52.0206 13.0680   2
  -1 -11  -5 56.0259 5.94691   1
   1  11   5 52.0515 6.29555   1
  -1  11  -5 44.2402 11.5726   2
   2 -11   5 130.507 12.6349   1
  -2 -11  -5 126.764 19.5271   2
  -2 -11  -5 123.542 9.30383   1
   2  11   5 102.526 9.29755   1
  -2  11  -5 126.104 19.0785   2
  -3 -11  -5 219.451 14.2761   1
  -3 -11  -5 230.712 23.0906   2
   3 -11   5 160.322 15.9046   1
  -3  11  -5 233.937 22.3730   2
   3  11   5 194.509 15.1213   1
  -4 -11  -5 48.3999 12.5541   2
   4 -11   5 40.2243 7.95158   1
  -4 -11  -5 47.3131 6.07612   1
  -4  11  -5 48.9770 11.5276   2
  -5 -11  -5 123.832 9.88373   1
  -5 -11  -5 110.318 18.7368   2
  -5  11  -5 96.3287 16.4370   2
  -6 -11  -5 75.1920 7.97312   1
  -6 -11  -5 74.7831 16.1898   2
  -6  11  -5 76.8140 13.4174   2
  -6  11  -5 74.8616 13.9650   1
  -7 -11  -5 122.288 11.4184   1
  -7 -11  -5 106.217 18.8302   2
  -7  11  -5 128.383 18.3245   2
  -7  11  -5 113.738 18.3993   1
  -8 -11  -5 3.78075 8.21352   2
  -8 -11  -5 15.1418 5.32654   1
  -8  11  -5 16.2098 7.14101   2
  -9 -11  -5 36.1485 7.43634   1
  -9  11  -5 19.6745 7.23232   2
  -9  11  -5 29.1245 9.34705   1
 -10 -11  -5 12.1135 5.80905   1
 -10  11  -5 6.00729 8.01258   1
  10  11   5 6.43415 8.83263   2
 -11 -11  -5 14.3512 7.64120   1
  11  11   5 12.2732 9.55264   2
 -11  11  -5 15.3642 7.86672   1
 -12 -11  -5 29.1686 9.36222   1
 -12  11  -5 13.6569 10.7323   1
  12  11   5 44.1320 15.3675   2
 -13 -11  -5 -5.0367 9.97011   1
 -12 -12   5 17.2852 8.67295   1
 -12  12   5 22.9066 10.0173   1
  12  12  -5 0.11118 13.9893   2
 -11 -12   5 10.3452 7.07214   1
 -11  12   5 21.0781 10.9218   1
  11  12  -5 -0.6166 11.5109   2
 -10 -12   5 19.5156 7.72281   1
  10  12  -5 41.2974 15.1590   2
 -10  12   5 20.4258 10.2225   1
  -9 -12   5 26.2614 7.02420   1
   9  12  -5 16.6452 10.1947   2
  -9  12   5 14.2733 6.94633   2
  -9  12   5 7.09801 8.50214   1
  -8 -12   5 21.2238 6.91150   1
  -8  12   5 18.6233 8.28654   2
   8  12  -5 20.3027 10.2860   2
  -8  12   5 22.6889 9.25515   1
  -7 -12   5 2.19744 4.32413   1
   7  12  -5 3.10465 8.16388   2
  -7  12   5 25.7402 8.43850   1
  -6 -12   5 11.9592 4.79876   1
   6 -12  -5 14.6803 8.60335   2
   6  12  -5 17.6026 8.26261   2
  -6  12   5 29.4525 8.00506   1
   5 -12  -5 10.7306 7.12774   2
  -5 -12   5 2.75675 3.21027   1
   5  12  -5 -2.9282 5.54714   2
  -5  12   5 20.2969 6.23193   1
   4 -12  -5 16.9963 8.02279   2
  -4 -12   5 10.3295 3.79327   1
   4  12  -5 10.6557 8.17896   2
  -4  12   5 14.6483 5.21634   1
   3 -12  -5 13.3819 8.26468   2
  -3  12   5 22.3518 6.52936   1
   3  12  -5 36.0629 9.68917   2
   2 -12  -5 50.7091 13.3302   2
   2  12  -5 67.5869 14.2742   2
   1 -12  -5 25.1035 5.17742   1
   1 -12  -5 42.3857 11.1858   2
  -1 -12   5 36.3588 5.81191   1
   1  12  -5 25.0440 9.88848   2
   0 -12  -5 210.066 15.9551   1
   0 -12   5 221.350 16.8392   1
   0 -12  -5 226.751 24.0054   2
   0  12   5 229.282 15.5292   1
   0  12  -5 231.144 24.0304   2
   1 -12   5 304.766 22.2290   1
  -1 -12  -5 368.195 31.2862   2
  -1 -12  -5 295.247 20.6626   1
   1  12   5 309.469 20.7933   1
  -1  12  -5 319.490 29.6043   2
  -2 -12  -5 57.2690 13.3762   2
   2 -12   5 39.0686 7.44303   1
  -2 -12  -5 55.7259 6.14831   1
   2  12   5 68.2282 7.06127   1
  -2  12  -5 68.5806 14.1913   2
  -3 -12  -5 39.7868 5.26982   1
  -3 -12  -5 35.1421 12.2569   2
   3 -12   5 32.5035 6.98481   1
  -3  12  -5 37.2248 11.5842   2
  -4 -12  -5 4.23548 7.60091   2
  -4 -12  -5 20.7012 4.03082   1
   4 -12   5 33.7908 7.27594   1
  -4  12  -5 31.7484 9.62402   2
  -5 -12  -5 79.5547 16.6481   2
  -5 -12  -5 87.6457 8.16872   1
  -5  12  -5 95.5262 16.5250   2
  -6 -12  -5 6.14441 6.77747   2
  -6 -12  -5 15.9216 4.26010   1
  -6  12  -5 22.4814 8.45686   2
  -6  12  -5 6.98431 5.77057   1
  -7 -12  -5 26.5087 5.33172   1
  -7 -12  -5 25.9449 11.2750   2
  -7  12  -5 32.4301 8.59361   2
  -7  12  -5 14.5368 7.72836   1
  -8 -12  -5 12.4870 9.77409   2
  -8 -12  -5 21.2595 5.96777   1
  -8  12  -5 6.27304 6.53073   2
  -8  12  -5 13.6709 7.72991   1
  -9 -12  -5 6.56624 5.46542   1
   9  12   5 13.2167 9.99959   2
  -9  12  -5 23.3737 10.7656   1
 -10 -12  -5 25.7852 7.81064   1
 -10  12  -5 28.1509 11.3149   1
  10  12   5 32.4374 15.1153   2
 -11 -12  -5 25.1917 8.14790   1
  11  12   5 37.4614 12.8736   2
 -11  12  -5 55.1392 20.7875   1
 -12 -12  -5 27.0381 9.25280   1
  12  12   5 15.3730 15.3212   2
 -12  12  -5 18.8666 7.74601   1
 -13 -12  -5 11.2490 10.0398   1
  12  13  -5 18.3457 18.7258   2
 -12  13   5 14.1533 10.7507   1
 -11 -13   5 29.0911 9.05053   1
  11  13  -5 16.6885 12.2001   2
 -11  13   5 16.1202 10.2322   1
 -10 -13   5 3.73172 5.92684   1
 -10  13   5 5.10267 9.07110   1
  10  13  -5 6.46740 10.0484   2
  -9 -13   5 123.652 15.2433   1
  -9  13   5 123.464 18.4722   1
  -9  13   5 96.4659 15.6555   2
   9  13  -5 92.8917 19.7584   2
   8  13  -5 108.847 21.4489   2
  -8  13   5 128.089 15.5046   2
  -8  13   5 84.6191 14.9789   1
  -7 -13   5 79.0043 10.9730   1
   7  13  -5 79.1118 15.9470   2
  -7  13   5 76.5520 13.8820   2
  -7  13   5 74.3840 13.8392   1
  -6 -13   5 165.810 14.3388   1
   6  13  -5 182.877 27.0487   2
  -6  13   5 132.492 19.0225   1
   5 -13  -5 -1.8365 7.74282   2
  -5 -13   5 3.05687 4.17431   1
  -5  13   5 5.38901 5.03268   1
   5  13  -5 3.24751 7.87343   2
   4 -13  -5 21.4752 9.82782   2
  -4 -13   5 21.4685 5.81988   1
  -4  13   5 32.9351 7.82099   1
   4  13  -5 46.9752 13.3945   2
   3 -13  -5 72.4154 16.0017   2
  -3 -13   5 100.807 10.1067   1
  -3  13   5 138.747 15.9141   1
   3  13  -5 77.2610 17.2379   2
  -2 -13   5 20.9224 5.02880   1
   2 -13  -5 23.6321 10.3324   2
   2  13  -5 8.14917 8.09411   2
  -1 -13   5 78.9675 9.98509   1
   1 -13  -5 86.8175 17.3345   2
   1 -13  -5 75.8500 8.18387   1
   1  13  -5 67.2060 14.3224   2
   0 -13  -5 11.8816 3.46502   1
   0 -13  -5 3.60862 8.18952   2
   0 -13   5 11.0488 4.44184   1
   0  13  -5 12.9087 8.97481   2
  -1 -13  -5 165.448 24.3131   2
  -1 -13  -5 140.942 12.1260   1
   1 -13   5 167.488 13.9158   1
  -1  13  -5 196.112 20.7832   2
   2 -13   5 2.67530 3.65514   1
  -2 -13  -5 14.7117 3.79902   1
  -2 -13  -5 7.82012 7.35488   2
  -2  13  -5 25.3691 9.23070   2
  -3 -13  -5 6.39211 8.74485   2
  -3 -13  -5 22.2856 3.94854   1
   3 -13   5 14.5567 5.25690   1
  -3  13  -5 11.3538 6.52373   2
  -4 -13  -5 249.129 27.7054   2
   4 -13   5 233.149 19.8119   1
  -4 -13  -5 237.000 16.7155   1
  -4  13  -5 233.029 24.6846   2
  -5 -13  -5 6.21954 3.22115   1
  -5 -13  -5 14.3758 8.28203   2
  -5  13  -5 9.35656 7.78417   2
  -6 -13  -5 94.8773 8.93562   1
  -6 -13  -5 72.1414 17.0319   2
  -6  13  -5 101.155 16.5213   1
  -6  13  -5 73.3754 15.5980   2
  -7 -13  -5 2.10813 3.53778   1
  -7 -13  -5 2.27608 9.60962   2
  -7  13  -5 -3.5805 6.08622   1
  -7  13  -5 14.3879 7.38466   2
  -8 -13  -5 28.7626 6.66947   1
  -8  13  -5 10.8845 8.76137   1
  -8  13  -5 34.1049 8.75016   2
  -9 -13  -5 -1.1014 4.72440   1
   9  13   5 -5.1642 8.47396   2
  -9  13  -5 15.0358 7.72750   2
  -9  13  -5 14.6649 8.50262   1
 -10 -13  -5 8.94381 7.43078   1
  10  13   5 22.4304 11.6563   2
 -10  13  -5 28.7700 10.9803   1
 -11 -13  -5 54.5334 10.1052   1
  11  13   5 42.0336 13.8442   2
 -11  13  -5 52.5246 15.0427   1
 -12 -13  -5 -0.3022 8.93673   1
 -12 -14   5 -3.5555 9.34135   1
 -11  14   5 59.5149 21.8649   1
  11  14  -5 84.4580 23.2538   2
 -10 -14   5 -4.5531 6.55892   1
 -10  14   5 11.0179 10.1630   1
  10  14  -5 20.8165 12.1343   2
  -9 -14   5 35.7805 9.39488   1
  -9  14   5 43.5055 12.0954   1
  -9  14   5 60.3397 12.3340   2
   9  14  -5 73.8094 19.3115   2
  -8 -14   5 4.64863 5.06182   1
   8  14  -5 19.4118 10.9265   2
  -8  14   5 18.0044 8.34888   1
  -8  14   5 7.63597 7.55814   2
  -7 -14   5 41.2808 8.20041   1
  -7  14   5 24.3072 9.25199   1
   7  14  -5 54.0034 13.1992   2
  -7  14   5 34.0817 9.05484   2
  -6 -14   5 4.11741 4.56125   1
  -6  14   5 26.4260 8.19275   1
   6  14  -5 6.96461 7.97091   2
   5 -14  -5 18.8159 11.7203   2
  -5 -14   5 29.4756 6.40315   1
  -5  14   5 9.53127 6.45848   1
   5  14  -5 14.3287 11.7632   2
  -4 -14   5 30.6085 7.14468   1
   4 -14  -5 64.6464 14.4508   2
   4  14  -5 45.0226 14.1338   2
  -4  14   5 58.0506 10.7046   1
   3 -14  -5 -8.7041 7.71399   2
  -3 -14   5 8.79099 4.59762   1
   3  14  -5 2.65192 10.4923   2
   2 -14  -5 4.41075 9.32584   2
  -2 -14   5 31.6356 6.10580   1
   2  14  -5 31.2565 12.5343   2
   1 -14  -5 9.16288 4.21217   1
   1 -14  -5 1.59369 7.91524   2
  -1 -14   5 6.19431 4.47317   1
   1  14  -5 15.2397 8.43729   2
   0 -14   5 151.641 13.7953   1
   0 -14  -5 137.344 12.1406   1
   0 -14  -5 192.467 23.2559   2
   0  14  -5 156.388 23.0951   2
  -1 -14  -5 34.0100 10.2047   2
   1 -14   5 16.1488 5.64479   1
  -1 -14  -5 28.4881 5.24211   1
  -1  14  -5 28.6464 11.3703   2
  -2 -14  -5 12.4404 9.50681   2
   2 -14   5 1.05856 4.10889   1
  -2  14  -5 0.06287 6.76294   2
  -3 -14  -5 36.4878 11.1227   2
  -3 -14  -5 36.7170 5.82813   1
   3 -14   5 35.1856 7.92195   1
  -3  14  -5 45.8002 11.3205   2
  -4 -14  -5 6.19638 10.7933   2
   4 -14   5 6.91576 4.12456   1
  -4 -14  -5 -2.6339 2.62198   1
  -4  14  -5 0.02907 5.52670   2
  -5 -14  -5 43.7942 15.3931   2
  -5 -14  -5 41.8256 6.81742   1
  -5  14  -5 45.0224 13.7362   2
  -6 -14  -5 26.0527 4.95211   1
  -6 -14  -5 5.73226 8.42547   2
  -6  14  -5 21.5153 9.12083   2
  -7 -14  -5 18.7564 5.19589   1
  -7 -14  -5 10.9279 8.73424   2
  -7  14  -5 7.18823 8.11626   2
  -7  14  -5 10.8037 7.63789   1
  -8 -14  -5 14.5508 5.83480   1
  -8  14  -5 42.0836 11.8966   1
  -8  14  -5 31.7407 9.78889   2
  -9 -14  -5 50.4799 8.56116   1
  -9  14  -5 20.9904 8.64619   2
   9  14   5 37.1815 13.9272   2
  -9  14  -5 15.3172 9.63440   1
 -10 -14  -5 3.25113 6.87057   1
  10  14   5 17.8955 11.7051   2
 -11 -14  -5 4.52285 7.84867   1
  11  14   5 36.5543 16.1024   2
 -11  14  -5 10.6405 9.91829   1
 -12 -14  -5 28.8033 11.4729   1
 -11 -15   5 17.3802 9.51403   1
 -11  15   5 6.05844 11.2170   1
  11  15  -5 14.9663 16.2923   2
 -10 -15   5 -4.8936 6.83954   1
 -10  15   5 9.61879 9.42413   1
  10  15  -5 30.0879 15.1680   2
  -9 -15   5 57.4416 10.1986   1
  -9  15   5 84.2167 15.5468   2
   9  15  -5 62.6043 17.4027   2
  -9  15   5 42.1488 13.5791   1
  -8 -15   5 44.0760 8.18048   1
  -8  15   5 14.3665 9.86879   1
   8  15  -5 36.1555 15.1611   2
  -8  15   5 43.5322 12.2291   2
  -7 -15   5 29.5627 7.40767   1
  -7  15   5 0.08576 7.62134   1
   7  15  -5 30.3314 13.7931   2
  -7  15   5 34.8343 12.2046   2
  -6 -15   5 115.262 12.2335   1
  -6  15   5 91.9633 15.4362   1
  -6  15   5 106.435 19.3613   2
   6  15  -5 72.8987 19.3307   2
  -5 -15   5 94.7197 12.3888   1
  -5  15   5 105.660 15.3287   1
   5  15  -5 110.651 21.3553   2
  -4 -15   5 17.5720 5.55677   1
   4 -15  -5 -12.636 7.81369   2
   4  15  -5 7.35470 9.13978   2
  -4  15   5 6.78754 6.19546   1
  -3 -15   5 66.3750 10.1371   1
   3 -15  -5 82.6649 17.7304   2
  -3  15   5 97.0895 13.2989   1
   3  15  -5 41.7799 14.2313   2
   2 -15  -5 89.0631 19.7324   2
  -2 -15   5 70.9649 10.2214   1
   2  15  -5 49.8699 14.3586   2
  -1 -15   5 -2.1183 3.91602   1
   1 -15  -5 -2.7424 3.68351   1
   1 -15  -5 -9.0123 8.01711   2
   1  15  -5 1.23682 8.76797   2
   0 -15  -5 100.867 9.75430   1
   0 -15   5 89.6974 12.0749   1
  -1 -15  -5 32.0224 13.1970   2
  -1 -15  -5 16.5713 4.95701   1
   1 -15   5 19.2416 5.78933   1
  -1  15  -5 37.4902 19.0954   2
  -2 -15  -5 59.7960 16.9423   2
  -2 -15  -5 55.5077 7.89564   1
   2 -15   5 71.6830 10.7597   1
  -2  15  -5 67.9523 17.5099   2
  -3 -15  -5 70.6850 8.38567   1
  -3 -15  -5 62.6748 17.0604   2
   3 -15   5 51.8623 9.87596   1
  -3  15  -5 72.8623 15.5638   2
   4 -15   5 10.5220 5.76401   1
  -4 -15  -5 18.6380 9.72273   2
  -4 -15  -5 14.9938 4.74898   1
  -4  15  -5 36.0149 11.5115   2
  -5 -15  -5 79.2826 9.48702   1
  -5 -15  -5 98.0414 19.5178   2
  -5  15  -5 76.5827 16.8218   2
  -6 -15  -5 5.54262 4.42358   1
  -6 -15  -5 13.3674 9.42347   2
  -6  15  -5 12.9706 7.40929   1
  -6  15  -5 2.47137 7.09029   2
  -7 -15  -5 79.5457 9.17411   1
  -7  15  -5 83.3497 17.3790   1
  -7  15  -5 61.4439 14.8770   2
  -8 -15  -5 23.3850 6.52225   1
  -8  15  -5 50.0814 12.1487   2
  -8  15  -5 32.3879 12.3714   1
   8  15   5 12.1177 11.3091   2
  -9 -15  -5 -8.1223 6.37435   1
  -9  15  -5 7.71324 11.5387   1
  -9  15  -5 14.9566 10.3498   2
   9  15   5 7.46664 11.1754   2
 -10 -15  -5 -15.843 6.43918   1
  10  15   5 17.8058 14.0533   2
 -10  15  -5 13.2841 11.5636   1
  11  15   5 31.6246 19.3345   2
 -10 -16   5 -6.2080 8.47639   1
  10  16  -5 13.2640 15.8673   2
 -10  16   5 25.8634 14.0076   1
  -9 -16   5 -9.5374 6.23759   1
   9  16  -5 11.4553 10.4405   2
  -9  16   5 -2.2959 9.34036   1
  -8 -16   5 60.9009 11.3737   1
  -8  16   5 91.6528 15.3332   1
  -8  16   5 105.021 17.4634   2
   8  16  -5 72.3454 19.1903   2
  -7 -16   5 21.9930 7.31278   1
  -7  16   5 -9.5112 7.45712   1
   7  16  -5 8.20471 12.2867   2
  -7  16   5 33.0468 13.6311   2
  -6 -16   5 42.4249 8.79945   1
  -6  16   5 48.4735 12.4920   2
  -6  16   5 19.0109 9.17299   1
   6  16  -5 44.1538 16.0255   2
  -5 -16   5 38.0045 8.55557   1
   5  16  -5 59.9151 17.4668   2
  -5  16   5 56.3583 14.4661   2
  -5  16   5 35.5432 9.66642   1
  -4 -16   5 31.5714 6.97468   1
   4  16  -5 24.4570 13.0318   2
  -4  16   5 30.5289 8.73549   1
  -3 -16   5 6.67130 5.05466   1
   3 -16  -5 1.10301 9.99390   2
   3  16  -5 -13.048 8.08066   2
  -3  16   5 0.59463 5.78750   1
   2 -16  -5 -4.6041 9.31966   2
  -2 -16   5 22.8183 5.85575   1
  -2  16   5 5.54682 5.36747   1
   2  16  -5 24.2458 11.4645   2
   1 -16  -5 28.5175 12.7948   2
  -1 -16   5 21.2248 5.81155   1
   1  16  -5 36.1897 13.1842   2
   0 -16  -5 -3.9265 7.94335   2
   0 -16   5 0.68647 4.55846   1
   0 -16  -5 5.29732 4.42827   1
   0  16  -5 -4.8317 7.80582   2
   1 -16   5 14.9256 6.67605   1
  -1 -16  -5 4.33932 10.9952   2
  -1 -16  -5 0.11229 4.13070   1
  -1  16  -5 21.2209 12.4114   2
  -2 -16  -5 29.6896 14.0915   2
  -2 -16  -5 16.6730 5.54454   1
   2 -16   5 29.4092 7.71729   1
[truncated: 1,439,260 more chars]
