# Supplementary material for: Unsymmetrical sulfoxides with sterically hindered catechol fragment: synthesis, structure, electrochemical properties, and antiradical activity
Source: Beilstein J Org Chem. 2026 Jun 1;22:828–37. doi: 10.3762/bjoc.22.65 (PMC13245472; doi:10.3762/bjoc.22.65)
Supplement: File 2 — Crystallographic information files. [file Beilstein_J_Org_Chem-22-828-s002.zip › 6a.cif]

data_1_a
_audit_creation_date               2023-12-12
_audit_creation_method
;
Olex2 1.5
(compiled 2023.08.24 svn.re1ec1418 for OlexSys, GUI svn.r6817)
;
_shelx_SHELXL_version_number       '2018/3'
_audit_contact_author_address      ?
_audit_contact_author_email        ?
_audit_contact_author_name         ''
_audit_contact_author_phone        ?
_publ_contact_author_id_orcid      ?
_publ_section_references
;
Dolomanov, O.V., Bourhis, L.J., Gildea, R.J, Howard, J.A.K. & Puschmann, H.
 (2009), J. Appl. Cryst. 42, 339-341.

Sheldrick, G.M. (2015). Acta Cryst. C71, 3-8.
;
_chemical_name_common              ?
_chemical_name_systematic          ?
_chemical_formula_moiety           'C21 H28 O3 S'
_chemical_formula_sum              'C21 H28 O3 S'
_chemical_formula_weight           360.49
_chemical_absolute_configuration   ?
_chemical_melting_point            ?
loop_
  _atom_type_symbol
  _atom_type_description
  _atom_type_scat_dispersion_real
  _atom_type_scat_dispersion_imag
  _atom_type_scat_source
 'C' 'C' 0.0033 0.0016 'International Tables Vol C Tables 4.2.6.8 and 6.1.1.4'
 'H' 'H' 0.0000 0.0000 'International Tables Vol C Tables 4.2.6.8 and 6.1.1.4'
 'O' 'O' 0.0106 0.0060 'International Tables Vol C Tables 4.2.6.8 and 6.1.1.4'
 'S' 'S' 0.1246 0.1234 'International Tables Vol C Tables 4.2.6.8 and 6.1.1.4'

_shelx_space_group_comment
;
The symmetry employed for this shelxl refinement is uniquely defined
by the following loop, which should always be used as a source of
symmetry information in preference to the above space-group names.
They are only intended as comments.
;
_space_group_crystal_system        'orthorhombic'
_space_group_IT_number             19
_space_group_name_H-M_alt          'P 21 21 21'
_space_group_name_Hall             'P 2ac 2ab'
loop_
  _space_group_symop_operation_xyz
 'x, y, z'
 '-x+1/2, -y, z+1/2'
 '-x, y+1/2, -z+1/2'
 'x+1/2, -y+1/2, -z'

_cell_length_a                     10.1078(9)
_cell_length_b                     12.8261(12)
_cell_length_c                     15.2212(15)
_cell_angle_alpha                  90
_cell_angle_beta                   90
_cell_angle_gamma                  90
_cell_volume                       1973.3(3)
_cell_formula_units_Z              4
_cell_measurement_reflns_used      9917
_cell_measurement_temperature      100.0
_cell_measurement_theta_max        33.07
_cell_measurement_theta_min        2.42
_shelx_estimated_absorpt_T_max     0.958
_shelx_estimated_absorpt_T_min     0.948
_exptl_absorpt_coefficient_mu      0.180
_exptl_absorpt_correction_T_max    0.7465
_exptl_absorpt_correction_T_min    0.6758
_exptl_absorpt_correction_type     'multi scan'
_exptl_absorpt_process_details
;
SADABS-2016/2 (Bruker,2016/2) was used for absorption correction.
wR2(int) was 0.1159 before and 0.0510 after correction.
The Ratio of minimum to maximum transmission is 0.9053.
The \l/2 correction factor is Not present.
;
_exptl_absorpt_special_details     ?
_exptl_crystal_colour              colourless
_exptl_crystal_colour_primary      colourless
_exptl_crystal_density_diffrn      1.213
_exptl_crystal_density_meas        ?
_exptl_crystal_density_method      ?
_exptl_crystal_description         prismatic
_exptl_crystal_F_000               776
_exptl_crystal_size_max            0.3
_exptl_crystal_size_mid            0.27
_exptl_crystal_size_min            0.24
_exptl_transmission_factor_max     ?
_exptl_transmission_factor_min     ?
_diffrn_reflns_av_R_equivalents    0.0325
_diffrn_reflns_av_unetI/netI       0.0435
_diffrn_reflns_Laue_measured_fraction_full  0.990
_diffrn_reflns_Laue_measured_fraction_max  0.928
_diffrn_reflns_limit_h_max         15
_diffrn_reflns_limit_h_min         -15
_diffrn_reflns_limit_k_max         19
_diffrn_reflns_limit_k_min         -19
_diffrn_reflns_limit_l_max         17
_diffrn_reflns_limit_l_min         -21
_diffrn_reflns_number              15579
_diffrn_reflns_point_group_measured_fraction_full  0.992
_diffrn_reflns_point_group_measured_fraction_max  0.890
_diffrn_reflns_theta_full          25.242
_diffrn_reflns_theta_max           33.181
_diffrn_reflns_theta_min           2.419
_diffrn_ambient_temperature        100.00
_diffrn_detector_area_resol_mean   ?
_diffrn_measured_fraction_theta_full  0.990
_diffrn_measured_fraction_theta_max  0.928
_diffrn_measurement_device_type    'Bruker APEX-II CCD'
_diffrn_measurement_method         '\f and \w scans'
_diffrn_radiation_type             MoK\a
_diffrn_radiation_wavelength       0.71073
_diffrn_source                     ?
_diffrn_standards_number           0
_reflns_Friedel_coverage           0.723
_reflns_Friedel_fraction_full      0.995
_reflns_Friedel_fraction_max       0.843
_reflns_number_gt                  6394
_reflns_number_total               6725
_reflns_special_details
;
 Reflections were merged by SHELXL according to the crystal
 class for the calculation of statistics and refinement.
 
 _reflns_Friedel_fraction is defined as the number of unique
 Friedel pairs measured divided by the number that would be
 possible theoretically, ignoring centric projections and
 systematic absences. Completness statistics refer to single and
 composite reflections containing twin component 1 only.
;
_reflns_threshold_expression       'I > 2\s(I)'
_computing_cell_refinement         'SAINT V8.40A (Bruker, 2019)'
_computing_data_collection         ?
_computing_data_reduction          'SAINT V8.40A (Bruker, 2019)'
_computing_molecular_graphics      'Olex2 1.5 (Dolomanov et al., 2009)'
_computing_publication_material    'Olex2 1.5 (Dolomanov et al., 2009)'
_computing_structure_refinement    'SHELXL 2018/3 (Sheldrick, 2015)'
_computing_structure_solution      ?
_refine_diff_density_max           0.503
_refine_diff_density_min           -0.239
_refine_diff_density_rms           0.048
_refine_ls_abs_structure_details
;
 Refined as an inversion twin.
;
_refine_ls_abs_structure_Flack     0.50(6)
_refine_ls_extinction_coef         .
_refine_ls_extinction_method       none
_refine_ls_goodness_of_fit_ref     1.046
_refine_ls_hydrogen_treatment      constr
_refine_ls_matrix_type             full
_refine_ls_number_parameters       235
_refine_ls_number_reflns           6725
_refine_ls_number_restraints       0
_refine_ls_R_factor_all            0.0368
_refine_ls_R_factor_gt             0.0344
_refine_ls_restrained_S_all        1.046
_refine_ls_shift/su_max            0.001
_refine_ls_shift/su_mean           0.000
_refine_ls_structure_factor_coef   Fsqd
_refine_ls_weighting_details      
 'w=1/[\s^2^(Fo^2^)+(0.0449P)^2^+0.2247P] where P=(Fo^2^+2Fc^2^)/3'
_refine_ls_weighting_scheme        calc
_refine_ls_wR_factor_gt            0.0859
_refine_ls_wR_factor_ref           0.0871
_refine_special_details
;
 Refined as a 2-component inversion twin.
;
_olex2_refinement_description
;
1. Twinned data refinement
 Scales: 0.50(6)
 0.50(6)
2. Fixed Uiso
 At 1.2 times of:
  All C(H) groups, All C(H,H) groups
 At 1.5 times of:
  All C(H,H,H) groups, All O(H) groups
3.a Secondary CH2 refined with riding coordinates:
 C15(H15A,H15B)
3.b Aromatic/amide H refined with riding coordinates:
 C4(H4), C17(H17), C18(H18), C19(H19), C20(H20), C21(H21)
3.c Idealised Me refined as rotating group:
 C8(H8A,H8B,H8C), C9(H9A,H9B,H9C), C10(H10A,H10B,H10C), C12(H12A,H12B,H12C),
 C13(H13A,H13B,H13C), C14(H14A,H14B,H14C)
3.d Idealised tetrahedral OH refined as rotating group:
 O1(H1), O2(H2)
;
_atom_sites_solution_hydrogens     geom
_atom_sites_solution_primary       ?
_atom_sites_solution_secondary     ?
loop_
  _atom_site_label
  _atom_site_type_symbol
  _atom_site_fract_x
  _atom_site_fract_y
  _atom_site_fract_z
  _atom_site_U_iso_or_equiv
  _atom_site_adp_type
  _atom_site_occupancy
  _atom_site_site_symmetry_order
  _atom_site_calc_flag
  _atom_site_refinement_flags_posn
  _atom_site_refinement_flags_adp
  _atom_site_refinement_flags_occupancy
  _atom_site_disorder_assembly
  _atom_site_disorder_group
 S1 S 0.60471(3) 0.29988(3) 0.54263(2) 0.01367(8) Uani 1 1 d . . . . .
 O1 O 0.89546(11) 0.28929(8) 0.56642(7) 0.0182(2) Uani 1 1 d . . . . .
 H1 H 0.845839 0.257138 0.531404 0.027 Uiso 1 1 calc R U . . .
 O2 O 1.06247(11) 0.43664(9) 0.61818(8) 0.0188(2) Uani 1 1 d . . . . .
 H2 H 1.077111 0.381931 0.589440 0.028 Uiso 1 1 calc R U . . .
 O3 O 0.68694(11) 0.23394(9) 0.47968(7) 0.0175(2) Uani 1 1 d . . . . .
 C1 C 0.84228(14) 0.38464(11) 0.58456(9) 0.0146(3) Uani 1 1 d . . . . .
 C2 C 0.93129(14) 0.46082(12) 0.61337(9) 0.0152(3) Uani 1 1 d . . . . .
 C3 C 0.88392(14) 0.55892(12) 0.63790(9) 0.0151(2) Uani 1 1 d . . . . .
 C4 C 0.74821(14) 0.57812(12) 0.62698(9) 0.0152(3) Uani 1 1 d . . . . .
 H4 H 0.716270 0.645350 0.642350 0.018 Uiso 1 1 calc R U . . .
 C5 C 0.65673(14) 0.50599(11) 0.59528(9) 0.0137(2) Uani 1 1 d . . . . .
 C6 C 0.70700(14) 0.40586(11) 0.57646(9) 0.0133(2) Uani 1 1 d . . . . .
 C7 C 0.97611(16) 0.64196(13) 0.67731(10) 0.0183(3) Uani 1 1 d . . . . .
 C8 C 0.90284(19) 0.74252(14) 0.70233(13) 0.0285(4) Uani 1 1 d . . . . .
 H8A H 0.861446 0.772485 0.649868 0.043 Uiso 1 1 calc R U . . .
 H8B H 0.965796 0.792643 0.727094 0.043 Uiso 1 1 calc R U . . .
 H8C H 0.834506 0.726613 0.745992 0.043 Uiso 1 1 calc R U . . .
 C9 C 1.08432(16) 0.67191(14) 0.61092(12) 0.0241(3) Uani 1 1 d . . . . .
 H9A H 1.133388 0.609348 0.593475 0.036 Uiso 1 1 calc R U . . .
 H9B H 1.145133 0.721994 0.638009 0.036 Uiso 1 1 calc R U . . .
 H9C H 1.043411 0.703490 0.558964 0.036 Uiso 1 1 calc R U . . .
 C10 C 1.0396(2) 0.59770(17) 0.76146(12) 0.0306(4) Uani 1 1 d . . . . .
 H10A H 0.969891 0.576411 0.802491 0.046 Uiso 1 1 calc R U . . .
 H10B H 1.094830 0.651342 0.788934 0.046 Uiso 1 1 calc R U . . .
 H10C H 1.094299 0.537193 0.746484 0.046 Uiso 1 1 calc R U . . .
 C11 C 0.50983(14) 0.53631(12) 0.58297(10) 0.0153(3) Uani 1 1 d . . . . .
 C12 C 0.47257(17) 0.52867(13) 0.48481(11) 0.0210(3) Uani 1 1 d . . . . .
 H12A H 0.533648 0.571316 0.450050 0.031 Uiso 1 1 calc R U . . .
 H12B H 0.381964 0.553975 0.476405 0.031 Uiso 1 1 calc R U . . .
 H12C H 0.478431 0.455859 0.465681 0.031 Uiso 1 1 calc R U . . .
 C13 C 0.41768(15) 0.46818(13) 0.63889(11) 0.0204(3) Uani 1 1 d . . . . .
 H13A H 0.416054 0.397233 0.615021 0.031 Uiso 1 1 calc R U . . .
 H13B H 0.328115 0.497411 0.637781 0.031 Uiso 1 1 calc R U . . .
 H13C H 0.450035 0.466409 0.699561 0.031 Uiso 1 1 calc R U . . .
 C14 C 0.48545(16) 0.64999(12) 0.61039(11) 0.0201(3) Uani 1 1 d . . . . .
 H14A H 0.509070 0.658917 0.672382 0.030 Uiso 1 1 calc R U . . .
 H14B H 0.391819 0.667187 0.602075 0.030 Uiso 1 1 calc R U . . .
 H14C H 0.539922 0.696380 0.574210 0.030 Uiso 1 1 calc R U . . .
 C15 C 0.60706(16) 0.22851(11) 0.64730(10) 0.0172(3) Uani 1 1 d . . . . .
 H15A H 0.699681 0.218398 0.666653 0.021 Uiso 1 1 calc R U . . .
 H15B H 0.560498 0.269645 0.692836 0.021 Uiso 1 1 calc R U . . .
 C16 C 0.54126(15) 0.12490(12) 0.63707(10) 0.0165(3) Uani 1 1 d . . . . .
 C17 C 0.61613(17) 0.03642(13) 0.61932(11) 0.0221(3) Uani 1 1 d . . . . .
 H17 H 0.709465 0.042175 0.613794 0.027 Uiso 1 1 calc R U . . .
 C18 C 0.5560(2) -0.06036(14) 0.60958(13) 0.0273(4) Uani 1 1 d . . . . .
 H18 H 0.608141 -0.120381 0.597797 0.033 Uiso 1 1 calc R U . . .
 C19 C 0.4198(2) -0.06908(14) 0.61708(12) 0.0283(4) Uani 1 1 d . . . . .
 H19 H 0.378406 -0.135092 0.610390 0.034 Uiso 1 1 calc R U . . .
 C20 C 0.34412(18) 0.01873(15) 0.63439(13) 0.0278(4) Uani 1 1 d . . . . .
 H20 H 0.250783 0.012649 0.639615 0.033 Uiso 1 1 calc R U . . .
 C21 C 0.40405(17) 0.11557(13) 0.64414(11) 0.0219(3) Uani 1 1 d . . . . .
 H21 H 0.351585 0.175489 0.655620 0.026 Uiso 1 1 calc R U . . .

loop_
  _atom_site_aniso_label
  _atom_site_aniso_U_11
  _atom_site_aniso_U_22
  _atom_site_aniso_U_33
  _atom_site_aniso_U_23
  _atom_site_aniso_U_13
  _atom_site_aniso_U_12
 S1 0.01261(13) 0.01278(14) 0.01562(14) -0.00182(11) -0.00003(12) -0.00092(13)
 O1 0.0147(4) 0.0145(5) 0.0253(5) -0.0029(4) -0.0019(4) 0.0011(4)
 O2 0.0128(4) 0.0197(5) 0.0238(5) -0.0029(4) -0.0030(4) -0.0002(4)
 O3 0.0166(5) 0.0167(5) 0.0192(5) -0.0063(4) 0.0025(4) -0.0003(4)
 C1 0.0143(6) 0.0144(6) 0.0149(6) -0.0004(5) 0.0002(5) 0.0000(5)
 C2 0.0131(6) 0.0185(6) 0.0140(6) 0.0000(5) -0.0011(5) -0.0012(5)
 C3 0.0154(6) 0.0166(6) 0.0132(6) -0.0013(5) -0.0011(5) -0.0035(5)
 C4 0.0167(6) 0.0147(6) 0.0142(6) -0.0024(5) 0.0002(5) -0.0006(5)
 C5 0.0144(6) 0.0147(6) 0.0119(6) -0.0007(5) 0.0000(5) 0.0004(5)
 C6 0.0130(6) 0.0124(6) 0.0145(6) -0.0016(5) -0.0005(5) -0.0018(5)
 C7 0.0178(6) 0.0187(7) 0.0185(7) -0.0033(5) -0.0015(5) -0.0043(6)
 C8 0.0243(8) 0.0246(8) 0.0365(9) -0.0147(7) 0.0035(7) -0.0062(7)
 C9 0.0213(7) 0.0214(7) 0.0297(8) 0.0003(6) 0.0049(6) -0.0058(6)
 C10 0.0353(10) 0.0349(10) 0.0217(8) -0.0008(7) -0.0109(7) -0.0120(8)
 C11 0.0144(6) 0.0146(6) 0.0169(6) -0.0020(5) -0.0011(5) 0.0003(5)
 C12 0.0230(7) 0.0212(7) 0.0188(7) -0.0017(5) -0.0056(6) 0.0024(6)
 C13 0.0159(7) 0.0202(7) 0.0252(7) -0.0013(6) 0.0037(5) 0.0007(6)
 C14 0.0193(7) 0.0158(7) 0.0254(7) -0.0049(6) -0.0012(6) 0.0025(6)
 C15 0.0189(6) 0.0152(6) 0.0174(6) 0.0006(5) 0.0003(5) -0.0011(6)
 C16 0.0196(7) 0.0154(6) 0.0144(6) 0.0015(5) 0.0012(5) -0.0009(5)
 C17 0.0231(7) 0.0189(7) 0.0242(7) -0.0004(5) 0.0025(6) 0.0002(6)
 C18 0.0368(9) 0.0166(7) 0.0283(8) -0.0024(6) 0.0028(7) -0.0001(7)
 C19 0.0375(10) 0.0199(8) 0.0275(8) -0.0002(6) -0.0010(7) -0.0108(7)
 C20 0.0222(7) 0.0298(9) 0.0314(9) 0.0018(7) -0.0002(7) -0.0091(7)
 C21 0.0204(7) 0.0214(7) 0.0240(7) 0.0017(6) 0.0022(6) -0.0006(6)

_geom_special_details
;
 All esds (except the esd in the dihedral angle between two l.s. planes)
 are estimated using the full covariance matrix.  The cell esds are taken
 into account individually in the estimation of esds in distances, angles
 and torsion angles; correlations between esds in cell parameters are only
 used when they are defined by crystal symmetry.  An approximate (isotropic)
 treatment of cell esds is used for estimating esds involving l.s. planes.
;
loop_
  _geom_bond_atom_site_label_1
  _geom_bond_atom_site_label_2
  _geom_bond_distance
  _geom_bond_site_symmetry_2
  _geom_bond_publ_flag
 S1 O3 1.5245(11) . ?
 S1 C6 1.7838(15) . ?
 S1 C15 1.8377(15) . ?
 O1 H1 0.8400 . ?
 O1 C1 1.3642(18) . ?
 O2 H2 0.8400 . ?
 O2 C2 1.3637(18) . ?
 C1 C2 1.399(2) . ?
 C1 C6 1.400(2) . ?
 C2 C3 1.397(2) . ?
 C3 C4 1.404(2) . ?
 C3 C7 1.537(2) . ?
 C4 H4 0.9500 . ?
 C4 C5 1.394(2) . ?
 C5 C6 1.411(2) . ?
 C5 C11 1.546(2) . ?
 C7 C8 1.535(2) . ?
 C7 C9 1.538(2) . ?
 C7 C10 1.541(2) . ?
 C8 H8A 0.9800 . ?
 C8 H8B 0.9800 . ?
 C8 H8C 0.9800 . ?
 C9 H9A 0.9800 . ?
 C9 H9B 0.9800 . ?
 C9 H9C 0.9800 . ?
 C10 H10A 0.9800 . ?
 C10 H10B 0.9800 . ?
 C10 H10C 0.9800 . ?
 C11 C12 1.544(2) . ?
 C11 C13 1.535(2) . ?
 C11 C14 1.537(2) . ?
 C12 H12A 0.9800 . ?
 C12 H12B 0.9800 . ?
 C12 H12C 0.9800 . ?
 C13 H13A 0.9800 . ?
 C13 H13B 0.9800 . ?
 C13 H13C 0.9800 . ?
 C14 H14A 0.9800 . ?
 C14 H14B 0.9800 . ?
 C14 H14C 0.9800 . ?
 C15 H15A 0.9900 . ?
 C15 H15B 0.9900 . ?
 C15 C16 1.494(2) . ?
 C16 C17 1.391(2) . ?
 C16 C21 1.396(2) . ?
 C17 H17 0.9500 . ?
 C17 C18 1.390(2) . ?
 C18 H18 0.9500 . ?
 C18 C19 1.386(3) . ?
 C19 H19 0.9500 . ?
 C19 C20 1.387(3) . ?
 C20 H20 0.9500 . ?
 C20 C21 1.390(2) . ?
 C21 H21 0.9500 . ?

loop_
  _geom_angle_atom_site_label_1
  _geom_angle_atom_site_label_2
  _geom_angle_atom_site_label_3
  _geom_angle
  _geom_angle_site_symmetry_1
  _geom_angle_site_symmetry_3
  _geom_angle_publ_flag
 O3 S1 C6 106.75(7) . . ?
 O3 S1 C15 105.16(7) . . ?
 C6 S1 C15 97.00(7) . . ?
 C1 O1 H1 109.5 . . ?
 C2 O2 H2 109.5 . . ?
 O1 C1 C2 115.87(13) . . ?
 O1 C1 C6 122.78(13) . . ?
 C2 C1 C6 121.35(13) . . ?
 O2 C2 C1 118.90(14) . . ?
 O2 C2 C3 121.58(13) . . ?
 C3 C2 C1 119.50(13) . . ?
 C2 C3 C4 117.47(13) . . ?
 C2 C3 C7 121.37(13) . . ?
 C4 C3 C7 121.14(13) . . ?
 C3 C4 H4 117.5 . . ?
 C5 C4 C3 124.94(14) . . ?
 C5 C4 H4 117.5 . . ?
 C4 C5 C6 115.82(13) . . ?
 C4 C5 C11 120.79(13) . . ?
 C6 C5 C11 123.39(13) . . ?
 C1 C6 S1 116.33(11) . . ?
 C1 C6 C5 120.74(13) . . ?
 C5 C6 S1 122.93(11) . . ?
 C3 C7 C9 110.36(13) . . ?
 C3 C7 C10 108.75(13) . . ?
 C8 C7 C3 112.74(13) . . ?
 C8 C7 C9 107.23(14) . . ?
 C8 C7 C10 107.70(15) . . ?
 C9 C7 C10 110.01(14) . . ?
 C7 C8 H8A 109.5 . . ?
 C7 C8 H8B 109.5 . . ?
 C7 C8 H8C 109.5 . . ?
 H8A C8 H8B 109.5 . . ?
 H8A C8 H8C 109.5 . . ?
 H8B C8 H8C 109.5 . . ?
 C7 C9 H9A 109.5 . . ?
 C7 C9 H9B 109.5 . . ?
 C7 C9 H9C 109.5 . . ?
 H9A C9 H9B 109.5 . . ?
 H9A C9 H9C 109.5 . . ?
 H9B C9 H9C 109.5 . . ?
 C7 C10 H10A 109.5 . . ?
 C7 C10 H10B 109.5 . . ?
 C7 C10 H10C 109.5 . . ?
 H10A C10 H10B 109.5 . . ?
 H10A C10 H10C 109.5 . . ?
 H10B C10 H10C 109.5 . . ?
 C12 C11 C5 109.61(12) . . ?
 C13 C11 C5 111.86(12) . . ?
 C13 C11 C12 110.63(13) . . ?
 C13 C11 C14 107.00(13) . . ?
 C14 C11 C5 111.09(12) . . ?
 C14 C11 C12 106.50(13) . . ?
 C11 C12 H12A 109.5 . . ?
 C11 C12 H12B 109.5 . . ?
 C11 C12 H12C 109.5 . . ?
 H12A C12 H12B 109.5 . . ?
 H12A C12 H12C 109.5 . . ?
 H12B C12 H12C 109.5 . . ?
 C11 C13 H13A 109.5 . . ?
 C11 C13 H13B 109.5 . . ?
 C11 C13 H13C 109.5 . . ?
 H13A C13 H13B 109.5 . . ?
 H13A C13 H13C 109.5 . . ?
 H13B C13 H13C 109.5 . . ?
 C11 C14 H14A 109.5 . . ?
 C11 C14 H14B 109.5 . . ?
 C11 C14 H14C 109.5 . . ?
 H14A C14 H14B 109.5 . . ?
 H14A C14 H14C 109.5 . . ?
 H14B C14 H14C 109.5 . . ?
 S1 C15 H15A 109.6 . . ?
 S1 C15 H15B 109.6 . . ?
 H15A C15 H15B 108.1 . . ?
 C16 C15 S1 110.30(10) . . ?
 C16 C15 H15A 109.6 . . ?
 C16 C15 H15B 109.6 . . ?
 C17 C16 C15 120.26(14) . . ?
 C17 C16 C21 119.05(15) . . ?
 C21 C16 C15 120.69(14) . . ?
 C16 C17 H17 119.6 . . ?
 C18 C17 C16 120.77(16) . . ?
 C18 C17 H17 119.6 . . ?
 C17 C18 H18 120.1 . . ?
 C19 C18 C17 119.84(17) . . ?
 C19 C18 H18 120.1 . . ?
 C18 C19 H19 120.1 . . ?
 C18 C19 C20 119.88(16) . . ?
 C20 C19 H19 120.1 . . ?
 C19 C20 H20 119.8 . . ?
 C19 C20 C21 120.37(17) . . ?
 C21 C20 H20 119.8 . . ?
 C16 C21 H21 120.0 . . ?
 C20 C21 C16 120.09(16) . . ?
 C20 C21 H21 120.0 . . ?

loop_
  _geom_torsion_atom_site_label_1
  _geom_torsion_atom_site_label_2
  _geom_torsion_atom_site_label_3
  _geom_torsion_atom_site_label_4
  _geom_torsion
  _geom_torsion_site_symmetry_1
  _geom_torsion_site_symmetry_2
  _geom_torsion_site_symmetry_3
  _geom_torsion_site_symmetry_4
  _geom_torsion_publ_flag
 S1 C15 C16 C17 94.98(16) . . . . ?
 S1 C15 C16 C21 -84.29(16) . . . . ?
 O1 C1 C2 O2 2.4(2) . . . . ?
 O1 C1 C2 C3 -176.56(13) . . . . ?
 O1 C1 C6 S1 1.15(19) . . . . ?
 O1 C1 C6 C5 -179.47(13) . . . . ?
 O2 C2 C3 C4 177.22(13) . . . . ?
 O2 C2 C3 C7 -4.1(2) . . . . ?
 O3 S1 C6 C1 -33.83(13) . . . . ?
 O3 S1 C6 C5 146.80(12) . . . . ?
 O3 S1 C15 C16 -63.28(12) . . . . ?
 C1 C2 C3 C4 -3.9(2) . . . . ?
 C1 C2 C3 C7 174.75(13) . . . . ?
 C2 C1 C6 S1 -177.90(11) . . . . ?
 C2 C1 C6 C5 1.5(2) . . . . ?
 C2 C3 C4 C5 1.4(2) . . . . ?
 C2 C3 C7 C8 -178.10(14) . . . . ?
 C2 C3 C7 C9 62.03(19) . . . . ?
 C2 C3 C7 C10 -58.73(19) . . . . ?
 C3 C4 C5 C6 2.4(2) . . . . ?
 C3 C4 C5 C11 -178.03(13) . . . . ?
 C4 C3 C7 C8 0.5(2) . . . . ?
 C4 C3 C7 C9 -119.37(15) . . . . ?
 C4 C3 C7 C10 119.87(16) . . . . ?
 C4 C5 C6 S1 175.53(11) . . . . ?
 C4 C5 C6 C1 -3.8(2) . . . . ?
 C4 C5 C11 C12 116.98(15) . . . . ?
 C4 C5 C11 C13 -119.93(15) . . . . ?
 C4 C5 C11 C14 -0.44(19) . . . . ?
 C6 S1 C15 C16 -172.80(11) . . . . ?
 C6 C1 C2 O2 -178.54(13) . . . . ?
 C6 C1 C2 C3 2.5(2) . . . . ?
 C6 C5 C11 C12 -63.48(18) . . . . ?
 C6 C5 C11 C13 59.61(18) . . . . ?
 C6 C5 C11 C14 179.10(14) . . . . ?
 C7 C3 C4 C5 -177.22(14) . . . . ?
 C11 C5 C6 S1 -4.0(2) . . . . ?
 C11 C5 C6 C1 176.63(13) . . . . ?
 C15 S1 C6 C1 74.35(12) . . . . ?
 C15 S1 C6 C5 -105.02(13) . . . . ?
 C15 C16 C17 C18 -179.93(15) . . . . ?
 C15 C16 C21 C20 179.94(15) . . . . ?
 C16 C17 C18 C19 0.4(3) . . . . ?
 C17 C16 C21 C20 0.7(2) . . . . ?
 C17 C18 C19 C20 -0.1(3) . . . . ?
 C18 C19 C20 C21 0.1(3) . . . . ?
 C19 C20 C21 C16 -0.4(3) . . . . ?
 C21 C16 C17 C18 -0.7(2) . . . . ?

_shelx_res_file
;
TITL 1_a.res in P2(1)2(1)2(1)
    1_a.res
    created by SHELXL-2018/3 at 15:49:58 on 12-Dec-2023
REM Old TITL 1 in P2(1)2(1)2(1)
REM SHELXT solution in P2(1)2(1)2(1)
REM R1 0.097, Rweak 0.029, Alpha 0.011, Orientation as input
REM Flack x = 0.489 ( 0.089 ) from Parsons' quotients
REM Formula found by SHELXT: C21 O3 S
CELL 0.71073 10.1078 12.8261 15.2212 90 90 90
ZERR 4 0.0009 0.0012 0.0015 0 0 0
LATT -1
SYMM 0.5-X,-Y,0.5+Z
SYMM -X,0.5+Y,0.5-Z
SYMM 0.5+X,0.5-Y,-Z
SFAC C H O S
UNIT 84 112 12 4

L.S. 10
PLAN  6
SIZE 0.24 0.27 0.3
TEMP -173.15
CONF
BOND $H
LIST 4
MORE -1
fmap 2
acta
TWIN -1 0 0 0 -1 0 0 0 -1 2
OMIT 1 5 0
REM <olex2.extras>
REM <HklSrc "%.\\mo_2023_12_12_si_m6_l_0m.hkl">
REM </olex2.extras>

WGHT    0.044900    0.224700
BASF   0.49832
FVAR       1.10192
S1    4    0.604713    0.299881    0.542628    11.00000    0.01261    0.01278 =
         0.01562   -0.00182   -0.00003   -0.00092
O1    3    0.895455    0.289288    0.566419    11.00000    0.01474    0.01446 =
         0.02530   -0.00295   -0.00193    0.00106
AFIX 147
H1    2    0.845839    0.257138    0.531404    11.00000   -1.50000
AFIX   0
O2    3    1.062474    0.436641    0.618177    11.00000    0.01285    0.01970 =
         0.02376   -0.00287   -0.00301   -0.00023
AFIX 147
H2    2    1.077111    0.381931    0.589440    11.00000   -1.50000
AFIX   0
O3    3    0.686938    0.233939    0.479681    11.00000    0.01660    0.01668 =
         0.01916   -0.00626    0.00251   -0.00034
C1    1    0.842282    0.384643    0.584562    11.00000    0.01434    0.01444 =
         0.01491   -0.00043    0.00015    0.00001
C2    1    0.931293    0.460823    0.613371    11.00000    0.01305    0.01850 =
         0.01405    0.00005   -0.00108   -0.00125
C3    1    0.883924    0.558918    0.637901    11.00000    0.01537    0.01664 =
         0.01325   -0.00127   -0.00107   -0.00349
C4    1    0.748206    0.578121    0.626979    11.00000    0.01670    0.01467 =
         0.01422   -0.00242    0.00016   -0.00064
AFIX  43
H4    2    0.716270    0.645350    0.642350    11.00000   -1.20000
AFIX   0
C5    1    0.656725    0.505991    0.595277    11.00000    0.01438    0.01467 =
         0.01194   -0.00068    0.00004    0.00036
C6    1    0.707002    0.405861    0.576456    11.00000    0.01297    0.01244 =
         0.01452   -0.00156   -0.00048   -0.00183
C7    1    0.976108    0.641957    0.677308    11.00000    0.01776    0.01875 =
         0.01854   -0.00335   -0.00146   -0.00433
C8    1    0.902839    0.742517    0.702328    11.00000    0.02430    0.02459 =
         0.03653   -0.01465    0.00349   -0.00616
AFIX 137
H8A   2    0.861446    0.772485    0.649868    11.00000   -1.50000
H8B   2    0.965796    0.792643    0.727094    11.00000   -1.50000
H8C   2    0.834506    0.726613    0.745992    11.00000   -1.50000
AFIX   0
C9    1    1.084325    0.671914    0.610917    11.00000    0.02126    0.02140 =
         0.02973    0.00027    0.00489   -0.00580
AFIX 137
H9A   2    1.133388    0.609348    0.593475    11.00000   -1.50000
H9B   2    1.145133    0.721994    0.638009    11.00000   -1.50000
H9C   2    1.043411    0.703490    0.558964    11.00000   -1.50000
AFIX   0
C10   1    1.039556    0.597698    0.761462    11.00000    0.03532    0.03488 =
         0.02168   -0.00078   -0.01089   -0.01201
AFIX 137
H10A  2    0.969891    0.576411    0.802491    11.00000   -1.50000
H10B  2    1.094830    0.651342    0.788934    11.00000   -1.50000
H10C  2    1.094299    0.537193    0.746484    11.00000   -1.50000
AFIX   0
C11   1    0.509832    0.536315    0.582969    11.00000    0.01438    0.01456 =
         0.01694   -0.00196   -0.00106    0.00030
C12   1    0.472566    0.528668    0.484813    11.00000    0.02301    0.02115 =
         0.01878   -0.00167   -0.00560    0.00243
AFIX 137
H12A  2    0.533648    0.571316    0.450050    11.00000   -1.50000
H12B  2    0.381964    0.553975    0.476405    11.00000   -1.50000
H12C  2    0.478431    0.455859    0.465681    11.00000   -1.50000
AFIX   0
C13   1    0.417681    0.468185    0.638886    11.00000    0.01593    0.02018 =
         0.02521   -0.00132    0.00373    0.00068
AFIX 137
H13A  2    0.416054    0.397233    0.615021    11.00000   -1.50000
H13B  2    0.328115    0.497411    0.637781    11.00000   -1.50000
H13C  2    0.450035    0.466409    0.699561    11.00000   -1.50000
AFIX   0
C14   1    0.485453    0.649993    0.610392    11.00000    0.01931    0.01575 =
         0.02535   -0.00488   -0.00124    0.00254
AFIX 137
H14A  2    0.509070    0.658917    0.672382    11.00000   -1.50000
H14B  2    0.391819    0.667187    0.602075    11.00000   -1.50000
H14C  2    0.539922    0.696380    0.574210    11.00000   -1.50000
AFIX   0
C15   1    0.607056    0.228513    0.647304    11.00000    0.01890    0.01521 =
         0.01742    0.00060    0.00030   -0.00112
AFIX  23
H15A  2    0.699681    0.218398    0.666653    11.00000   -1.20000
H15B  2    0.560498    0.269645    0.692836    11.00000   -1.20000
AFIX   0
C16   1    0.541259    0.124898    0.637067    11.00000    0.01959    0.01535 =
         0.01444    0.00151    0.00115   -0.00087
C17   1    0.616133    0.036416    0.619321    11.00000    0.02311    0.01893 =
         0.02425   -0.00044    0.00246    0.00020
AFIX  43
H17   2    0.709465    0.042175    0.613794    11.00000   -1.20000
AFIX   0
C18   1    0.556002   -0.060361    0.609576    11.00000    0.03681    0.01663 =
         0.02835   -0.00242    0.00284   -0.00012
AFIX  43
H18   2    0.608141   -0.120381    0.597797    11.00000   -1.20000
AFIX   0
C19   1    0.419831   -0.069083    0.617085    11.00000    0.03754    0.01985 =
         0.02751   -0.00018   -0.00102   -0.01076
AFIX  43
H19   2    0.378406   -0.135092    0.610390    11.00000   -1.20000
AFIX   0
C20   1    0.344122    0.018727    0.634391    11.00000    0.02217    0.02982 =
         0.03141    0.00183   -0.00019   -0.00911
AFIX  43
H20   2    0.250783    0.012649    0.639615    11.00000   -1.20000
AFIX   0
C21   1    0.404052    0.115567    0.644135    11.00000    0.02039    0.02144 =
         0.02402    0.00165    0.00221   -0.00059
AFIX  43
H21   2    0.351585    0.175489    0.655620    11.00000   -1.20000
AFIX   0
HKLF 4


REM  1_a.res in P2(1)2(1)2(1)
REM wR2 = 0.0871, GooF = S = 1.046, Restrained GooF = 1.046 for all data
REM R1 = 0.0344 for 6394 Fo > 4sig(Fo) and 0.0368 for all 6725 data
REM 235 parameters refined using 0 restraints

END

WGHT      0.0440      0.2032

REM Highest difference peak  0.503,  deepest hole -0.239,  1-sigma level  0.048
Q1    1   0.8935  0.2061  0.4511  11.00000  0.05    0.50
Q2    1   0.8948  0.4277  0.5956  11.00000  0.05    0.30
Q3    1   0.9019  0.5071  0.6220  11.00000  0.05    0.29
Q4    1   0.4739  0.1095  0.6467  11.00000  0.05    0.29
Q5    1   0.7710  0.3993  0.5797  11.00000  0.05    0.27
Q6    1   0.3860  0.0588  0.6405  11.00000  0.05    0.27
;
_shelx_res_checksum                97167
_shelx_hkl_file
;
  -1   0   0 2.60465 0.38465   1
  -1   0   0 4.68563 0.95637   2
   3   0   0 1.92375 0.62482   1
  -3   0   0 0.84023 0.59947   1
   3   0   0 1.03451 1.53105   2
  -3   0   0 0.66577 1.09478   2
   4   0   0 8030.25 355.404   2
  -4   0   0 9999.99 356.708   2
  -5   0   0 11.8245 3.69643   2
  -5   0   0 5.63724 1.50560   1
   5   0   0 10.5343 1.81845   1
  -6   0   0 3786.04 147.426   2
   6   0   0 3483.23 140.536   1
  -6   0   0 3423.02 140.664   1
  -7   0   0 12.4450 4.66701   2
  -8   0   0 78.3497 9.34573   2
  -8   0   0 63.0881 5.23985   1
  -9   0   0 -1.8955 1.76560   1
 -10   0   0 1383.14 58.0674   1
 -11   0   0 -3.4966 2.70306   1
 -12   0   0 170.775 11.4874   1
 -13   0   0 7.16754 3.92828   1
 -14   0   0 535.839 27.3216   1
   0  -1   0 -0.0841 0.09296   1
   3  -1   0 2552.97 106.199   2
   3  -1   0 2683.49 103.457   1
   3   1   0 2713.19 106.141   2
  -3   1   0 2758.06 103.568   1
   3   1   0 2641.26 102.906   1
  -3  -1   0 2764.78 102.997   1
  -3  -1   0 2244.29 107.078   2
   4  -1   0 18.8790 4.32536   2
  -4   1   0 17.3090 2.32309   1
  -4  -1   0 20.6642 1.83071   1
  -4  -1   0 15.0756 3.60275   2
   4   1   0 14.4384 3.68655   2
   4   1   0 26.6039 1.91844   1
   4  -1   0 22.8855 2.14218   1
   5  -1   0 3166.12 127.092   1
   5   1   0 3270.22 126.601   1
  -5  -1   0 3140.64 127.303   1
  -5  -1   0 3150.53 132.143   2
  -5   1   0 3346.59 127.360   1
  -6  -1   0 22.3001 2.48942   1
  -6   1   0 25.5048 2.88941   1
  -6  -1   0 29.6143 6.01422   2
   6   1   0 24.7392 2.82963   1
  -7  -1   0 815.110 41.0790   2
   7   1   0 753.843 33.8337   1
  -7   1   0 834.189 34.8367   1
  -7  -1   0 859.497 34.2594   1
  -8  -1   0 368.488 22.9571   2
  -8  -1   0 339.754 15.6750   1
  -8   1   0 296.790 15.8958   1
  -9   1   0 6.78533 3.07634   1
  -9  -1   0 1.77500 4.17113   2
  -9  -1   0 2.93331 1.97365   1
 -10  -1   0 265.349 14.0782   1
 -10   1   0 254.440 14.5862   1
 -10  -1   0 296.282 22.4789   2
 -11  -1   0 8.06688 3.22362   1
 -11   1   0 1.50425 3.03743   1
 -12   1   0 999.399 44.1687   1
 -12  -1   0 974.903 43.1820   1
 -13   1   0 169.506 13.9016   1
 -13  -1   0 190.375 12.1920   1
 -14  -1   0 31.6769 7.44702   1
 -14   1   0 25.5566 6.82259   1
 -15   1   0 42.0989 9.39379   1
   1   2   0 39.4343 1.78983   1
   1  -2   0 41.7127 2.40187   1
  -1   2   0 41.1770 2.40369   1
  -1  -2   0 42.0871 1.77612   1
  -2  -2   0 1665.62 62.9481   1
   2  -2   0 1488.52 63.9177   1
  -2  -2   0 1646.91 65.7792   2
  -2   2   0 1731.40 64.1640   1
   2   2   0 1541.50 62.9545   1
   3   2   0 40.8038 4.14808   2
   3  -2   0 42.0790 2.97889   1
  -3   2   0 46.1070 3.13463   1
   3   2   0 45.1938 2.21186   1
  -3  -2   0 42.5134 2.20683   1
  -3  -2   0 36.5625 4.17082   2
   4  -2   0 3139.37 125.672   2
   4   2   0 3333.92 125.318   2
   4  -2   0 3141.08 121.807   1
  -4   2   0 2935.59 121.850   1
   4   2   0 3054.04 120.692   1
  -4  -2   0 2910.06 120.691   1
  -4  -2   0 3067.51 125.750   2
  -5   2   0 810.359 31.9649   1
   5  -2   0 700.069 31.4697   1
   5   2   0 790.722 30.6291   1
  -5  -2   0 771.227 30.6693   1
  -5  -2   0 684.120 35.6626   2
  -6   2   0 257.786 12.7747   1
  -6  -2   0 278.522 17.6168   2
  -6  -2   0 249.007 12.1162   1
   6   2   0 251.956 11.5034   1
  -7   2   0 358.596 18.2543   1
  -7  -2   0 378.882 17.2218   1
  -7  -2   0 464.775 28.1420   2
   7   2   0 397.101 17.1746   1
  -8  -2   0 289.781 21.2687   2
  -8  -2   0 315.700 14.6318   1
   8   2   0 323.836 14.5618   1
  -8   2   0 306.152 15.7161   1
  -9  -2   0 336.291 15.7854   1
  -9   2   0 324.880 16.9331   1
  -9  -2   0 317.742 23.1727   2
 -10   2   0 2249.46 94.1366   1
 -10  -2   0 2309.52 104.381   2
 -10  -2   0 2314.87 92.6727   1
 -11  -2   0 28.1413 4.78464   1
 -11  -2   0 19.6097 7.86538   2
 -11   2   0 32.8117 5.76364   1
 -12   2   0 58.1316 7.44058   1
 -12  -2   0 54.1655 6.58704   1
 -13   2   0 128.191 11.0017   1
 -13  -2   0 131.704 10.2953   1
 -14   2   0 931.018 43.4250   1
 -15   2   0 4.85012 7.37121   1
   0  -3   0 17.0216 1.29548   1
   0   3   0 11.2975 1.16524   1
   1  -3   0 241.365 10.6316   1
   1   3   0 244.629 9.99382   1
  -1   3   0 249.084 10.6948   1
  -1  -3   0 244.751 9.95120   1
   2  -3   0 2373.81 93.8315   1
  -3   3   0 2296.83 88.6899   1
  -3  -3   0 2156.61 91.0981   2
   4  -3   0 74.4691 4.88158   1
   4   3   0 75.3600 6.48097   2
  -4   3   0 70.7946 4.96845   1
  -4  -3   0 91.9614 7.66449   2
  -4  -3   0 83.6816 3.72901   1
   4   3   0 78.4003 3.67234   1
  -5  -3   0 76.0338 3.87811   1
  -5   3   0 67.9191 5.03425   1
   5   3   0 74.6993 3.82697   1
  -6  -3   0 287.172 18.5764   2
  -6  -3   0 281.087 12.3064   1
  -6   3   0 292.593 14.0997   1
   6   3   0 270.626 12.2203   1
  -7   3   0 1391.84 61.4211   1
   7   3   0 1412.11 59.5469   1
  -7  -3   0 1625.88 69.2639   2
  -7  -3   0 1549.62 60.2207   1
  -8   3   0 104.216 7.72421   1
   8   3   0 93.2830 5.82442   1
  -8  -3   0 112.747 12.1063   2
  -8  -3   0 93.2646 5.95339   1
  -9   3   0 136.362 9.47529   1
  -9  -3   0 163.849 15.7252   2
  -9  -3   0 134.545 7.76476   1
   9   3   0 130.236 7.70127   1
 -10  -3   0 221.773 11.3485   1
 -10   3   0 202.809 13.1224   1
 -10  -3   0 213.724 19.6081   2
 -11  -3   0 576.103 26.0712   1
 -11  -3   0 603.639 37.7464   2
 -11   3   0 578.165 28.4411   1
 -12  -3   0 147.813 9.74683   1
 -12  -3   0 158.439 18.0742   2
 -13   3   0 121.667 11.3813   1
 -13  -3   0 108.265 11.0033   1
 -14   3   0 190.432 14.6859   1
 -15   3   0 53.8964 16.1334   1
   0  -4   0 4850.41 189.661   1
   1   4   0 943.733 35.5661   1
  -1  -4   0 931.307 35.4764   1
  -1   4   0 870.501 36.2375   1
   1  -4   0 826.750 36.0605   1
   2  -4   0 565.326 23.9845   1
  -2  -4   0 603.088 22.5687   1
  -2   4   0 563.738 24.1258   1
  -2  -4   0 556.714 22.5896   1
  -3  -4   0 122.537 8.63288   2
  -3   4   0 115.844 6.73671   1
   3  -4   0 112.048 6.47419   1
  -4  -4   0 5201.17 202.057   2
  -4   4   0 4853.07 198.036   1
  -5   4   0 735.377 31.5565   1
  -5  -4   0 725.742 29.0083   1
   5   4   0 718.740 29.0626   1
  -5  -4   0 753.233 35.9235   2
  -6  -4   0 61.8419 7.98158   2
  -6  -4   0 53.6195 3.04871   1
  -6   4   0 42.0148 4.52492   1
   6   4   0 55.3288 3.09453   1
  -7  -4   0 14.2101 2.12198   1
  -7   4   0 21.1753 3.90616   1
   7   4   0 18.8102 2.32208   1
  -7  -4   0 22.4747 6.49347   2
  -8  -4   0 18.8318 6.71704   2
  -8   4   0 22.7973 4.46222   1
  -9   4   0 49.2346 6.45368   1
  -9  -4   0 37.6087 3.46903   1
  -9  -4   0 35.1060 9.12002   2
 -10   4   0 346.767 19.0030   1
 -10  -4   0 353.803 16.3318   1
 -10  -4   0 369.823 26.7505   2
  10   4   0 355.186 16.4472   1
 -11  -4   0 51.0969 5.07079   1
 -11  -4   0 51.0892 11.4962   2
 -11   4   0 48.6019 7.28211   1
 -12   4   0 78.6874 8.48172   1
 -12  -4   0 65.2080 13.9082   2
 -13   4   0 15.4299 5.82223   1
 -13  -4   0 26.9438 11.1423   2
 -14   4   0 35.4903 7.83023   1
 -15   4   0 62.1886 10.1017   1
   0  -5   0 19.7409 1.80685   1
   1   5   0 35.6134 2.42810   1
  -1   5   0 44.2459 3.17358   1
  -2  -5   0 3095.54 125.337   1
   2  -5   0 3126.93 126.802   1
  -2   5   0 3326.60 127.078   1
   2   5   0 3290.52 125.481   1
   3  -5   0 4019.07 162.227   1
  -3   5   0 4172.17 161.935   1
  -4  -5   0 327.816 18.1887   2
  -4   5   0 298.709 14.8573   1
  -5   5   0 43.9237 4.26754   1
  -5  -5   0 61.9052 9.34304   2
  -6   5   0 600.642 27.3260   1
   7   5   0 224.182 9.72188   1
  -7  -5   0 219.502 17.3011   2
   7   5   0 237.347 9.71186   1
  -7   5   0 235.272 13.0441   1
   8   5   0 869.646 36.0878   1
  -8   5   0 908.496 39.8329   1
  -8  -5   0 929.476 47.4903   2
  -9   5   0 23.4914 4.78971   1
   9   5   0 23.8114 2.72206   1
  -9  -5   0 19.0124 7.07131   2
 -10  -5   0 33.4196 15.0421   2
  10   5   0 25.6397 3.24254   1
 -10   5   0 30.7543 5.68346   1
 -11  -5   0 57.1166 13.3269   2
  11   5   0 62.1440 4.65863   1
 -11   5   0 64.0965 8.41586   1
 -12  -5   0 75.1116 14.5857   2
 -12   5   0 87.1589 9.12296   1
 -13   5   0 35.6279 7.04525   1
 -14   5   0 70.2801 16.8546   1
   0  -6   0 2114.07 81.8820   1
   0   6   0 2014.40 82.0152   1
  -1  -6   0 19.9224 1.88623   1
   1   6   0 21.5771 1.90784   1
   1  -6   0 20.1345 2.55560   1
  -1   6   0 21.9861 2.48903   1
   2   6   0 593.033 23.6507   1
   2  -6   0 584.508 24.9658   1
  -2   6   0 546.163 25.0117   1
  -2  -6   0 604.265 23.5190   1
  -3   6   0 57.4509 4.56123   1
  -4   6   0 3.25237 1.75597   1
  -4  -6   0 4.25108 2.98188   2
  -5  -6   0 1899.99 89.4872   2
  -5   6   0 2284.07 85.6993   1
  -6  -6   0 723.481 38.4790   2
  -6   6   0 779.865 33.7043   1
  -7  -6   0 120.881 12.6380   2
  -7   6   0 113.604 8.43216   1
  -8  -6   0 319.544 23.0479   2
  -8   6   0 307.587 17.0042   1
  -9  -6   0 156.889 16.5032   2
  -9   6   0 140.013 10.4245   1
 -10  -6   0 14.5481 7.92830   2
 -10   6   0 -1.2110 3.63490   1
 -11   6   0 91.1511 9.27882   1
 -11  -6   0 96.2899 16.0854   2
 -12  -6   0 86.6672 17.5239   2
 -12   6   0 80.6122 9.29400   1
 -13   6   0 7.47874 5.60831   1
 -13  -6   0 4.15014 10.3081   2
 -14   6   0 16.3342 6.47138   1
   0   7   0 2.32069 1.30185   1
  -1   7   0 262.395 12.5742   1
  -1  -7   0 265.160 11.7187   1
   1  -7   0 266.647 12.4207   1
   1   7   0 262.878 11.9345   1
  -2   7   0 29.4203 3.03876   1
   2   7   0 28.8262 2.22797   1
  -2  -7   0 28.2881 2.06105   1
  -3   7   0 778.461 33.6621   1
  -3  -7   0 787.512 30.9974   1
  -4   7   0 34.4606 3.96113   1
  -4  -7   0 44.9224 6.94259   2
  -5   7   0 150.031 10.8377   1
  -5  -7   0 146.009 12.3962   2
  -6   7   0 895.969 39.7500   1
  -6  -7   0 913.830 45.4997   2
  -7   7   0 2649.72 104.046   1
  -7  -7   0 2411.87 110.660   2
  -8   7   0 9.87862 3.25323   1
  -8  -7   0 10.2556 6.20976   2
  -9  -7   0 47.5370 10.9816   2
  -9   7   0 52.1647 7.09498   1
 -10  -7   0 465.162 32.0528   2
 -10   7   0 450.724 24.3136   1
 -11   7   0 754.498 37.1510   1
 -11  -7   0 781.835 47.2502   2
 -12  -7   0 87.8417 17.5937   2
 -12   7   0 100.621 10.3699   1
 -13  -7   0 298.503 28.9682   2
   0   8   0 430.630 19.3933   1
   0  -8   0 450.613 19.2504   1
  -1   8   0 732.868 31.4283   1
  -1  -8   0 741.820 30.4818   1
   1   8   0 742.803 30.7376   1
  -2  -8   0 796.197 31.9238   1
  -2   8   0 783.496 33.7278   1
   2   8   0 780.892 32.1626   1
  -3  -8   0 303.180 12.9608   1
  -3  -8   0 319.054 12.9083   1
  -3   8   0 308.393 15.3849   1
  -4   8   0 214.072 13.4391   1
  -4  -8   0 236.906 15.7406   2
  -5   8   0 254.622 14.0151   1
  -5  -8   0 259.806 18.0201   2
  -6  -8   0 3182.63 137.681   2
  -6   8   0 3294.91 131.206   1
  -7   8   0 128.782 9.45499   1
  -7  -8   0 120.515 13.1681   2
  -8   8   0 37.8932 6.42896   1
  -8  -8   0 33.4132 9.38919   2
  -9   8   0 97.3576 9.21560   1
  -9  -8   0 92.1249 15.7582   2
 -10  -8   0 226.856 21.9529   2
 -10   8   0 236.157 15.6858   1
 -11  -8   0 40.0925 11.0963   2
 -11   8   0 27.1299 6.26331   1
 -12   8   0 4.90146 4.34818   1
 -13   8   0 -0.5095 4.90495   1
 -13  -8   0 -5.1175 15.0202   2
   0   9   0 1.99398 1.39177   1
   1   9   0 454.713 20.4208   1
  -1   9   0 492.865 21.3687   1
  -1  -9   0 460.138 20.1444   1
  -2  -9   0 462.837 19.1771   1
  -2   9   0 432.312 20.8329   1
   2   9   0 457.699 20.1340   1
  -3  -9   0 913.312 36.9759   1
  -3  -9   0 877.534 37.0555   1
  -3   9   0 995.618 41.4429   1
  -4   9   0 4.60400 2.28033   1
  -5  -9   0 41.4469 8.30926   2
  -5   9   0 33.9664 5.01921   1
  -6  -9   0 390.950 25.9019   2
  -6   9   0 412.803 20.7998   1
  -7  -9   0 149.618 16.0726   2
  -7   9   0 158.427 11.0839   1
  -8  -9   0 760.462 46.6104   2
  -8   9   0 695.119 36.3220   1
  -9  -9   0 29.8898 9.08222   2
 -10   9   0 243.487 16.5542   1
 -10  -9   0 291.892 24.8310   2
 -11  -9   0 74.1355 16.3180   2
 -11   9   0 107.398 11.2360   1
 -12   9   0 28.9257 7.30334   1
 -12  -9   0 30.6443 13.2619   2
   0  10   0 4.05954 1.82201   1
  -1  10   0 2522.40 100.043   1
  -1 -10   0 2394.40 98.6392   1
   1  10   0 2520.31 99.1250   1
  -2  10   0 786.621 33.9870   1
  -2 -10   0 776.787 32.3649   1
   2  10   0 757.634 32.2367   1
  -3 -10   0 379.536 16.6622   1
  -3  10   0 384.052 19.3174   1
  -3 -10   0 407.308 16.5834   1
  -4  10   0 967.938 42.4686   1
  -5  10   0 12.5807 3.62254   1
  -5 -10   0 18.0106 5.74060   2
  -6 -10   0 98.3246 12.0549   2
  -6  10   0 96.4863 8.19827   1
  -7  10   0 3.55776 3.32828   1
  -7 -10   0 5.75047 5.90115   2
  -8 -10   0 97.6519 17.0126   2
  -8  10   0 97.0433 9.36046   1
  -9 -10   0 -0.8332 6.28502   2
  -9  10   0 0.76890 3.31020   1
 -10 -10   0 40.2331 12.9702   2
 -10  10   0 43.6722 7.47345   1
 -12  10   0 3.35043 5.95978   1
 -12 -10   0 8.75799 10.7369   2
   0  11   0 32.7207 4.52380   1
   1  11   0 795.850 33.9511   1
  -1  11   0 796.215 34.8145   1
  -2  11   0 389.256 19.8076   1
  -2 -11   0 409.174 17.8818   1
   2  11   0 410.838 18.2613   1
  -3 -11   0 15.0104 2.24671   1
  -3  11   0 28.7797 4.76664   1
  -3 -11   0 19.4604 2.62007   1
  -4  11   0 9.58539 3.28156   1
  -5  11   0 51.1335 5.78103   1
  -5 -11   0 36.7214 8.89747   2
  -6 -11   0 39.1398 9.33335   2
  -6  11   0 33.7677 5.89417   1
  -7 -11   0 9.65122 7.14966   2
  -7  11   0 -6.0323 2.27886   1
  -8  11   0 120.296 10.3932   1
  -8 -11   0 137.892 16.7229   2
  -9  11   0 -3.8179 3.45271   1
  -9 -11   0 0.43103 6.87622   2
 -10  11   0 227.180 16.1309   1
 -10 -11   0 193.100 22.6024   2
 -11 -11   0 24.9993 11.2407   2
 -11  11   0 5.58622 5.52235   1
   0  12   0 1533.15 63.4977   1
  -1  12   0 23.8144 4.28855   1
   1  12   0 31.2307 4.34249   1
  -2 -12   0 1056.81 45.3638   1
  -2  12   0 1127.85 47.8368   1
   2  12   0 1138.69 45.9682   1
  -3 -12   0 27.2268 3.13624   1
  -3  12   0 29.5501 5.24549   1
  -4  12   0 618.785 29.6493   1
  -5  12   0 22.3256 4.72248   1
  -5 -12   0 25.4442 9.08870   2
  -6 -12   0 150.800 16.2311   2
  -6  12   0 154.128 11.7094   1
  -7  12   0 320.478 19.0570   1
  -7 -12   0 326.434 25.8419   2
  -8  12   0 197.622 14.6087   1
  -8 -12   0 197.655 21.2749   2
  -9  12   0 136.608 12.0173   1
  -9 -12   0 130.953 20.5559   2
 -10  12   0 345.449 21.1335   1
 -10 -12   0 299.446 29.3508   2
   0  13   0 7.20252 2.61198   1
   1  13   0 129.121 7.87840   1
  -1  13   0 84.5256 7.44343   1
   2  13   0 572.838 25.5112   1
  -2  13   0 578.557 27.4512   1
  -3  13   0 360.753 19.5965   1
  -3 -13   0 401.469 18.5119   1
  -3 -13   0 362.716 16.7389   1
  -4  13   0 310.751 17.7448   1
  -5  13   0 80.4455 9.75096   1
  -5 -13   0 79.5282 12.9716   2
  -6  13   0 78.0979 8.71202   1
  -6 -13   0 88.1699 15.5352   2
  -7  13   0 58.0669 8.78195   1
  -7 -13   0 50.2131 11.9467   2
  -8  13   0 14.9676 5.22380   1
  -8 -13   0 6.02808 7.56684   2
  -9 -13   0 234.960 27.3506   2
  -9  13   0 263.492 19.8746   1
 -10  13   0 4.33782 5.75866   1
 -10 -13   0 -6.9666 10.0010   2
   0  14   0 21.7772 3.90957   1
  -1  14   0 209.341 13.1000   1
   1  14   0 224.705 12.4050   1
  -2  14   0 3.05990 2.93584   1
  -3 -14   0 246.172 12.0953   1
  -3  14   0 242.375 14.8392   1
  -4  14   0 10.3553 5.05369   1
  -5 -14   0 129.491 15.6631   2
  -5  14   0 146.064 11.3412   1
  -6  14   0 33.5192 6.21968   1
  -6 -14   0 10.5586 8.53984   2
  -7  14   0 229.225 16.0564   1
  -7 -14   0 216.311 23.2413   2
  -8 -14   0 78.1621 18.9329   2
  -9  14   0 216.094 16.6104   1
   0  15   0 -2.9025 2.97512   1
   1  15   0 734.851 32.8502   1
  -1  15   0 728.411 33.8601   1
  -2  15   0 0.70297 3.38365   1
  -2 -15   0 5.46104 3.15215   1
  -3 -15   0 758.671 33.5718   1
  -4  15   0 9.49962 4.70347   1
  -5  15   0 132.569 11.4571   1
  -6  15   0 108.018 10.7432   1
  -7 -15   0 857.222 51.9349   2
  -8 -15   0 10.2492 11.9212   2
  -8  15   0 12.5051 5.87704   1
   0  16   0 4.17045 3.54013   1
  -1  16   0 299.507 17.3480   1
   1  16   0 303.702 16.6078   1
  -2 -16   0 2.53425 3.79353   1
  -3  16   0 57.3727 7.76365   1
  -4  16   0 226.016 15.5060   1
  -5  16   0 114.045 11.2736   1
  -6 -16   0 59.7223 14.9231   2
  -7 -16   0 21.6189 14.2905   2
  -7  16   0 9.72558 6.39592   1
   0  17   0 -1.6820 3.83757   1
  -2  17   0 219.338 15.1171   1
  -3  17   0 69.6104 9.12630   1
  -4  17   0 555.688 29.1933   1
  -5 -17   0 181.219 20.6172   2
  -6  17   0 10.7498 5.86095   1
  -1  18   0 5.40044 4.91410   1
  -2  18   0 27.4102 6.48246   1
  -3  18   0 253.267 17.3140   1
  -5  18   0 9.23222 6.13089   1
  -2  19   0 241.781 17.0159   1
  -3  19   0 158.431 14.6019   1
  -4  19   0 23.9269 7.82615   1
  -1   0   1 378.536 15.2007   2
   1   0   1 363.986 15.3977   2
  -1   0  -1 349.665 14.4384   1
  -1   0   1 346.504 14.4619   1
  -1   0  -1 367.375 15.4158   2
   1   0   1 342.410 14.4956   1
  -2   0  -1 1509.66 62.5860   2
  -2   0   1 1592.88 62.4763   2
   2   0   1 1490.54 62.5468   2
   2   0   1 1509.48 60.5698   1
  -2   0   1 1503.88 60.6235   1
  -2   0  -1 1402.26 60.4972   1
   2   0  -1 1760.35 62.7036   2
   2   0  -1 1535.84 60.5855   1
   3   0  -1 765.237 33.4514   1
   3   0  -1 925.227 36.6293   2
  -3   0  -1 866.965 36.8103   2
   3   0   1 834.667 33.5576   1
  -3   0  -1 810.561 33.5132   1
  -3   0   1 812.784 36.2327   2
   3   0   1 884.101 36.7628   2
  -3   0   1 790.177 33.6010   1
   4   0  -1 288.726 12.2161   1
   4   0  -1 252.657 16.2695   2
  -4   0   1 289.700 15.6217   2
  -4   0   1 276.589 12.3063   1
  -4   0  -1 250.439 12.1021   1
   4   0   1 285.424 12.2625   1
   4   0   1 278.934 15.6131   2
  -4   0  -1 289.636 15.8614   2
   5   0  -1 20.3579 5.04005   2
  -5   0   1 20.0940 2.64004   1
   5   0   1 21.7316 2.46892   1
  -5   0   1 19.6345 4.44390   2
  -5   0  -1 15.9077 4.55640   2
   5   0  -1 21.2828 2.26995   1
  -6   0   1 355.678 15.7751   1
  -6   0  -1 339.170 20.4181   2
   6   0   1 351.494 15.5214   1
  -6   0   1 338.772 20.2115   2
  -6   0  -1 341.799 15.5411   1
   6   0  -1 325.130 15.3095   1
  -7   0  -1 66.3333 10.1116   2
  -7   0   1 60.8987 9.59824   2
  -7   0  -1 52.0286 4.32185   1
  -7   0   1 51.4859 4.40785   1
  -8   0  -1 532.000 24.2350   1
  -8   0   1 559.011 31.2795   2
  -8   0   1 546.525 24.4430   1
  -9   0   1 224.112 12.3897   1
  -9   0  -1 235.500 12.3892   1
 -10   0   1 3.97053 2.79723   1
 -10   0  -1 -0.1457 2.42728   1
 -11   0  -1 53.5670 6.63343   1
 -11   0   1 49.4737 6.55535   1
 -12   0  -1 161.273 11.1373   1
 -12   0   1 165.180 11.3232   1
 -13   0   1 -1.1207 3.84199   1
 -13   0  -1 2.93114 4.18402   1
 -14   0   1 159.149 13.0167   1
 -14   0  -1 181.660 13.0222   1
   1   1  -1 1883.07 74.2305   1
  -1  -1  -1 1863.99 75.3222   2
   1  -1   1 1843.63 74.5002   1
   1   1   1 2051.48 74.5366   1
   1  -1  -1 1884.00 74.5687   1
   1   1   1 1858.50 75.2224   2
   2   1  -1 1217.70 49.4858   1
   2   1  -1 1187.00 51.2402   2
  -2  -1  -1 1249.75 51.8690   2
   2  -1   1 1325.69 50.0264   1
  -2   1   1 1279.90 50.0783   1
  -2  -1  -1 1242.53 49.5102   1
  -2  -1   1 1393.86 51.8793   2
   2  -1  -1 1270.03 49.9982   1
   2   1   1 1229.15 51.5786   2
   2  -1  -1 1191.89 51.4599   2
   2   1   1 1217.58 49.5609   1
  -2   1  -1 1295.05 49.9855   1
  -2  -1   1 1254.70 49.5539   1
   3  -1   1 1833.08 71.0752   1
   3  -1   1 1847.27 74.1033   2
   3   1  -1 1852.57 70.5445   1
   3   1  -1 1834.00 73.4806   2
  -3  -1  -1 1830.04 70.5571   1
  -3   1   1 1784.01 71.1450   1
  -3   1  -1 1694.34 70.9707   1
   3  -1  -1 1783.00 71.0456   1
   3   1   1 1764.43 70.5838   1
   3  -1  -1 1803.57 73.7293   2
   3   1   1 1704.89 73.5187   2
  -3  -1   1 1759.43 73.7247   2
   4  -1   1 6288.11 252.056   2
   4   1  -1 6264.97 251.318   2
   4  -1   1 6453.47 248.059   1
  -4  -1  -1 6055.86 251.949   2
   4  -1  -1 6218.75 251.837   2
  -4  -1   1 6697.06 252.328   2
   4   1   1 5965.26 251.450   2
   4  -1  -1 6708.71 248.098   1
  -5   1   1 2967.01 129.862   1
   5   1  -1 3250.24 129.267   1
  -5  -1  -1 3145.82 134.811   2
  -5  -1  -1 3351.39 129.996   1
   5  -1   1 3366.72 129.951   1
   5  -1  -1 3433.59 129.939   1
  -5   1  -1 3408.15 130.068   1
   5   1   1 3156.47 129.322   1
  -5  -1   1 3493.02 135.313   2
  -6  -1  -1 627.702 24.5591   1
  -6   1   1 574.499 25.0815   1
   6   1  -1 543.280 24.7984   1
  -6  -1  -1 555.926 30.0547   2
  -6  -1   1 581.502 24.5363   1
  -6  -1   1 510.038 29.3586   2
   6   1   1 576.731 24.3726   1
  -6   1  -1 617.570 25.1202   1
  -7  -1  -1 515.213 22.6791   1
  -7  -1  -1 534.688 29.6941   2
  -7   1   1 516.045 23.4437   1
   7   1  -1 513.278 22.4875   1
  -7  -1   1 505.336 22.7462   1
  -7   1  -1 576.485 23.5907   1
  -7  -1   1 529.901 29.2544   2
   7   1   1 498.665 22.5772   1
  -8  -1  -1 21.0982 3.23677   1
  -8   1   1 14.2419 3.22492   1
  -8  -1  -1 12.9629 5.81930   2
  -8  -1   1 8.61833 5.02834   2
  -8  -1   1 22.8819 3.36492   1
  -8   1  -1 17.8922 3.43880   1
  -9   1   1 459.263 23.8553   1
  -9  -1  -1 459.950 29.4213   2
  -9  -1  -1 500.937 21.9191   1
  -9  -1   1 495.173 30.0044   2
  -9  -1   1 506.433 22.1203   1
  -9   1  -1 434.523 22.2195   1
 -10   1   1 995.749 41.3368   1
 -10  -1  -1 908.902 49.8573   2
 -10  -1  -1 886.177 40.0762   1
 -10  -1   1 945.713 50.1725   2
 -10   1  -1 913.040 40.8825   1
 -10  -1   1 967.845 40.4876   1
 -11   1   1 121.616 9.69460   1
 -11  -1  -1 141.911 9.37730   1
 -11   1  -1 132.219 9.86856   1
 -11  -1   1 140.633 9.49174   1
 -12   1   1 77.1624 7.78221   1
 -12  -1  -1 59.5898 7.00372   1
 -12   1  -1 73.3707 7.89017   1
 -12  -1   1 72.2105 7.51531   1
 -13   1   1 1.49984 4.88753   1
 -13  -1  -1 -0.8088 4.02836   1
 -13  -1   1 4.12347 4.02142   1
 -14  -1  -1 448.944 24.1432   1
 -14   1   1 455.348 24.7834   1
 -14   1  -1 482.836 24.9081   1
 -14  -1   1 450.755 24.3737   1
 -15   1   1 2.11473 7.61117   1
 -15   1  -1 2.90596 7.56981   1
  -1  -2  -1 2767.63 103.749   1
   1  -2   1 2556.51 104.094   1
   1   2   1 2659.94 103.663   1
   1  -2  -1 2627.00 104.168   1
  -2  -2  -1 5664.90 215.356   2
   2   2   1 5245.76 214.697   2
  -3  -2  -1 1927.79 75.5910   1
   3   2  -1 1813.06 78.4048   2
   3  -2   1 1950.50 76.6155   1
  -3  -2  -1 1871.09 79.3546   2
  -3   2   1 1809.99 76.6111   1
   3   2  -1 2052.05 75.5675   1
  -3  -2   1 2039.66 79.4344   2
   3  -2  -1 1761.79 76.4791   1
   3   2   1 1950.20 78.9390   2
   3   2   1 1946.63 75.7435   1
  -3   2  -1 1974.37 76.6496   1
  -3  -2   1 2020.34 75.6852   1
   4   2  -1 1073.92 49.5652   2
  -4  -2  -1 1258.75 46.1253   1
  -4   2   1 1180.10 47.2900   1
   4  -2   1 1210.53 47.1669   1
   4  -2   1 1127.87 50.6693   2
   4   2  -1 1160.45 45.9743   1
  -4  -2  -1 1185.94 51.0532   2
   4  -2  -1 1173.69 47.0791   1
  -4  -2   1 1081.46 50.4797   2
   4   2   1 1159.92 46.1554   1
  -4   2  -1 1188.70 47.1592   1
  -4  -2   1 1100.52 46.0751   1
   4  -2  -1 1221.19 50.7965   2
   4   2   1 1089.25 49.8748   2
   5  -2   1 726.219 30.6649   1
  -5  -2  -1 671.468 34.8890   2
  -5   2   1 825.840 31.1663   1
  -5  -2  -1 726.764 29.6524   1
   5   2  -1 710.926 29.4950   1
  -5   2  -1 744.806 30.8370   1
  -5  -2   1 726.392 29.7439   1
  -5  -2   1 766.932 35.5451   2
   5  -2  -1 683.708 30.5070   1
   5   2   1 700.658 29.6816   1
  -6  -2  -1 216.016 10.4290   1
   6   2  -1 228.469 10.3444   1
  -6  -2  -1 246.707 16.1618   2
  -6   2   1 231.682 11.7210   1
   6   2   1 213.508 10.4707   1
  -6  -2   1 202.650 15.1731   2
  -6  -2   1 246.001 11.2694   1
  -6   2  -1 232.727 11.5290   1
  -7   2   1 362.141 16.8674   1
  -7  -2  -1 346.561 15.4394   1
   7   2  -1 329.946 15.2210   1
   7   2   1 327.862 15.3986   1
  -7  -2   1 319.173 21.6413   2
  -7   2  -1 367.877 16.8335   1
  -7  -2   1 351.386 15.6103   1
   8   2  -1 853.692 36.6722   1
  -8  -2  -1 836.791 36.7745   1
  -8   2   1 824.291 38.1878   1
  -8  -2  -1 919.455 45.9141   2
  -8  -2   1 950.128 46.0848   2
  -8   2  -1 961.055 38.6822   1
   8   2   1 840.062 36.9108   1
  -8  -2   1 925.223 37.1655   1
  -9  -2  -1 185.930 9.78844   1
  -9  -2  -1 194.435 17.3613   2
  -9   2   1 167.443 10.8070   1
  -9   2  -1 159.292 10.5392   1
  -9  -2   1 179.239 9.76357   1
  -9  -2   1 172.569 16.5320   2
 -10  -2  -1 38.7526 4.96745   1
 -10  -2  -1 32.3342 8.60646   2
 -10   2   1 41.8250 5.88188   1
 -10   2  -1 48.5607 6.24199   1
 -10  -2   1 36.7250 9.47737   2
 -10  -2   1 48.3485 4.97134   1
 -11  -2  -1 200.959 11.9615   1
 -11  -2  -1 221.992 20.0481   2
 -11   2   1 170.163 12.2894   1
 -11  -2   1 193.133 11.4760   1
 -11   2  -1 181.652 12.3058   1
 -11  -2   1 222.817 19.8033   2
 -12   2   1 339.440 19.8815   1
 -12  -2  -1 374.347 18.7070   1
 -12  -2   1 362.984 18.8338   1
 -12   2  -1 404.448 20.5753   1
 -13  -2  -1 168.707 11.8025   1
 -13   2   1 220.085 13.9229   1
 -13   2  -1 165.406 12.7171   1
 -13  -2   1 162.152 11.8958   1
 -14   2   1 175.322 13.3896   1
 -14   2  -1 155.253 12.7409   1
 -15   2   1 49.1258 9.88892   1
 -15   2  -1 64.2022 10.4778   1
  -1   3   1 818.096 33.3524   1
   1  -3   1 829.504 33.2220   1
  -1  -3  -1 819.266 32.7207   1
   1   3  -1 794.520 32.5056   1
  -1  -3   1 807.118 32.5907   1
   1  -3  -1 850.759 33.2978   1
  -1   3  -1 846.227 33.2224   1
  -2  -3  -1 290.728 14.0195   2
   2   3  -1 288.271 11.0451   1
   2  -3   1 261.463 12.2173   1
  -2  -3  -1 274.511 11.3217   1
  -2  -3   1 274.784 11.0836   1
   2  -3  -1 278.396 12.3207   1
   3   3  -1 457.250 18.3703   1
  -3   3   1 438.958 19.8895   1
  -3  -3  -1 449.881 18.3885   1
  -3  -3  -1 506.761 22.6973   2
   3  -3   1 477.576 20.6555   1
   3   3  -1 453.666 18.2402   1
  -3  -3   1 474.602 22.2527   2
  -3   3  -1 453.883 19.8298   1
   3  -3  -1 471.916 20.7348   1
   3   3   1 452.300 18.5783   1
  -4  -3  -1 620.797 28.7130   2
  -4   3   1 550.522 24.9053   1
   4   3  -1 573.829 23.1642   1
  -4  -3  -1 592.903 23.3074   1
   4  -3   1 588.727 24.8533   1
   4   3   1 587.972 23.5461   1
   4   3   1 611.065 27.5876   2
  -4   3  -1 545.217 24.7776   1
  -4  -3   1 572.478 28.0699   2
   4  -3  -1 573.586 24.8023   1
  -5  -3  -1 1007.88 42.6259   1
   5   3  -1 1064.23 42.5762   1
  -5  -3  -1 1087.93 49.2279   2
  -5   3   1 1167.45 44.7766   1
  -5   3  -1 1071.31 44.4439   1
   5   3   1 1041.24 42.8455   1
  -5  -3   1 1072.34 42.7891   1
  -6  -3  -1 125.212 6.21799   1
  -6  -3  -1 118.095 10.9336   2
  -6   3   1 144.048 8.12836   1
   6   3  -1 126.369 6.10623   1
  -6  -3   1 125.741 11.3424   2
   6   3   1 123.387 6.34478   1
  -6  -3   1 117.866 6.23320   1
  -6   3  -1 127.279 7.64003   1
  -7  -3  -1 675.430 27.8498   1
  -7  -3  -1 717.520 36.4370   2
   7   3  -1 674.002 27.7096   1
  -7   3   1 671.468 29.8440   1
  -7  -3   1 669.439 28.4491   1
   7   3   1 659.379 27.9924   1
  -7   3  -1 673.061 29.7085   1
  -7  -3   1 626.995 35.6174   2
  -8  -3  -1 1820.90 72.3585   1
  -8   3   1 1684.39 74.3479   1
  -8  -3  -1 1761.62 82.0999   2
   8   3  -1 1811.13 72.1901   1
   8   3   1 1752.82 72.4376   1
  -8  -3   1 1999.30 83.4125   2
  -8   3  -1 1900.24 74.6029   1
  -8  -3   1 1731.29 72.3936   1
  -9   3   1 335.007 17.0979   1
   9   3  -1 303.167 14.5725   1
  -9  -3  -1 317.200 14.8181   1
  -9  -3  -1 301.955 22.5056   2
   9   3   1 324.046 16.9342   1
  -9   3  -1 337.521 16.9458   1
  -9  -3   1 285.613 22.5581   2
  -9  -3   1 308.167 14.8762   1
 -10   3   1 758.905 34.1250   1
 -10  -3  -1 782.771 31.7275   1
 -10  -3  -1 742.389 42.8121   2
 -10  -3   1 732.707 31.6977   1
 -10   3  -1 646.510 33.1789   1
 -10  -3   1 747.916 42.7453   2
 -11  -3  -1 4.04442 2.54007   1
 -11   3   1 2.20045 3.46931   1
 -11  -3  -1 -10.380 4.70251   2
 -11   3  -1 -1.4836 3.20886   1
 -11  -3   1 4.85111 2.77432   1
 -11  -3   1 -3.5776 5.26395   2
 -12   3   1 10.8594 8.18413   1
 -12  -3  -1 13.4425 4.04331   1
 -12  -3  -1 11.0483 6.74671   2
 -12  -3   1 15.4835 7.65918   2
 -12   3  -1 8.41528 4.86620   1
 -13   3   1 169.953 13.4272   1
 -13  -3  -1 146.565 12.2453   1
 -13   3  -1 193.058 13.4710   1
 -14   3   1 591.910 31.1608   1
 -14   3  -1 604.035 31.0541   1
 -15   3   1 34.4545 13.8735   1
 -15   3  -1 30.4985 10.3361   1
   0   4   1 565.344 23.0743   1
   0  -4   1 569.999 22.9106   1
   0  -4  -1 546.927 22.9007   1
   0   4  -1 558.344 22.8696   1
   1  -4   1 2660.74 107.727   1
  -1  -4  -1 2699.08 107.119   1
  -1   4   1 2761.12 107.955   1
   1   4  -1 2665.09 107.016   1
  -1  -4   1 2746.61 107.094   1
  -1   4  -1 2593.63 107.717   1
   1  -4  -1 2910.76 107.888   1
   1   4   1 2832.02 107.309   1
   2   4  -1 2364.55 88.7310   1
   2  -4   1 2094.96 90.0384   1
  -2   4   1 1918.88 90.0486   1
  -2  -4  -1 2400.85 88.9117   1
  -2  -4  -1 2382.45 89.0791   1
  -2   4  -1 2331.63 90.2587   1
   2  -4  -1 2404.03 90.3633   1
  -3  -4  -1 7265.02 288.523   1
   3  -4   1 7741.10 290.527   1
  -3  -4  -1 7047.89 293.115   2
   3  -4  -1 7366.85 290.414   1
  -3  -4   1 7640.92 293.279   2
  -4   4   1 809.444 35.6305   1
  -4  -4  -1 818.187 38.9662   2
  -4  -4  -1 841.017 33.3615   1
  -4   4  -1 868.473 35.7334   1
  -4  -4   1 910.659 39.4244   2
   5   4  -1 117.220 5.25239   1
   5   4  -1 120.782 5.10235   1
  -5  -4  -1 114.290 5.20851   1
  -5   4   1 130.803 7.57682   1
  -5  -4  -1 107.817 9.87342   2
  -5   4  -1 119.359 7.26823   1
  -5  -4   1 118.404 9.93429   2
   5   4   1 109.817 5.42864   1
  -6   4   1 381.902 16.7060   1
   6   4  -1 319.182 13.8589   1
  -6  -4  -1 329.110 13.7983   1
  -6  -4  -1 344.235 21.0226   2
   6   4  -1 317.552 13.6618   1
  -6  -4   1 332.431 20.8961   2
   6   4   1 311.220 13.9871   1
  -6   4  -1 321.008 16.0589   1
  -7  -4  -1 3649.28 144.337   1
  -7  -4  -1 3933.94 155.111   2
   7   4  -1 3632.57 144.203   1
  -7   4   1 3548.98 147.244   1
  -7   4  -1 3779.67 147.228   1
  -7  -4   1 3635.73 154.062   2
   7   4   1 3571.09 144.543   1
  -8  -4  -1 1163.71 57.4488   2
   8   4  -1 1116.98 46.7785   1
  -8   4   1 1216.77 50.1492   1
   8   4   1 1125.22 47.1459   1
  -8   4  -1 1215.91 49.8783   1
  -8  -4   1 1138.74 57.1206   2
  -9  -4  -1 120.661 6.64629   1
  -9   4   1 119.613 8.98730   1
  -9  -4  -1 108.430 12.8703   2
  -9  -4   1 117.278 14.0181   2
   9   4   1 116.874 6.88066   1
  -9   4  -1 114.297 8.90231   1
 -10  -4  -1 33.2755 9.42366   2
 -10   4   1 26.8643 5.36727   1
 -10  -4  -1 32.7940 3.71827   1
  10   4  -1 37.0835 3.97249   1
  10   4   1 35.6639 4.29904   1
 -10   4  -1 31.2024 5.64079   1
 -10  -4   1 37.5281 9.01944   2
 -11  -4  -1 210.020 11.5787   1
 -11   4   1 225.365 14.5544   1
 -11  -4  -1 254.336 22.0357   2
 -11  -4   1 222.565 21.1252   2
 -11   4  -1 248.017 14.7204   1
 -12   4   1 174.865 13.3534   1
  12   4  -1 201.221 11.0036   1
 -12  -4  -1 189.137 10.9313   1
 -12  -4  -1 213.903 21.0171   2
 -12   4  -1 210.665 13.8865   1
 -12  -4   1 195.400 20.2751   2
 -13   4   1 425.557 23.8805   1
 -13  -4  -1 387.599 32.3571   2
 -13  -4   1 495.440 35.2079   2
 -13   4  -1 407.450 23.5119   1
 -14   4   1 329.807 20.7441   1
 -14   4  -1 328.272 20.9194   1
 -15   4   1 41.5375 8.78638   1
 -15   4  -1 58.7350 9.86417   1
   0   5   1 1600.16 62.9203   1
   0   5  -1 1574.65 62.6877   1
   0  -5   1 1572.13 62.6801   1
   0  -5  -1 1559.30 62.7011   1
  -1   5   1 3868.43 144.491   1
   1   5  -1 3490.30 143.403   1
  -1  -5  -1 3583.06 143.453   1
   1  -5   1 3706.15 144.189   1
   1   5   1 3672.68 143.692   1
   1  -5  -1 3653.70 144.208   1
  -1   5  -1 3722.77 144.227   1
  -1  -5   1 3608.81 143.438   1
   2  -5   1 86.6991 5.40759   1
  -2  -5  -1 95.3321 4.55413   1
   2   5  -1 93.4079 4.25738   1
  -2   5   1 114.958 5.98664   1
  -2  -5  -1 89.8907 4.31406   1
  -2  -5   1 87.2001 4.33931   1
   2  -5  -1 101.700 5.67479   1
  -2   5  -1 91.8693 5.55865   1
  -3   5   1 477.898 21.0904   1
  -3  -5  -1 476.388 23.4272   2
  -3   5  -1 469.213 20.9884   1
  -4  -5  -1 704.292 35.0753   2
  -4   5   1 806.517 32.2261   1
  -4   5  -1 720.756 31.7892   1
  -4  -5   1 742.806 35.4088   2
  -5   5   1 845.235 36.7306   1
  -5  -5  -1 888.997 41.3783   2
  -5  -5   1 826.128 40.7447   2
  -5   5  -1 864.661 36.6552   1
  -6   5   1 87.2832 7.19131   1
  -6   5  -1 92.2156 7.47325   1
  -7  -5  -1 138.458 13.3713   2
  -7  -5  -1 154.602 6.92204   1
  -7   5   1 158.297 10.0920   1
   7   5   1 156.618 7.16358   1
  -7   5  -1 150.810 9.84495   1
  -7  -5   1 194.926 15.8540   2
  -8   5   1 724.176 32.4373   1
   8   5  -1 683.988 28.3511   1
  -8  -5  -1 709.948 28.5045   1
  -8  -5  -1 701.652 39.0960   2
   8   5  -1 717.849 28.5352   1
  -8   5  -1 759.916 32.3966   1
  -8  -5   1 622.018 37.9569   2
   8   5   1 681.994 28.7156   1
   9   5  -1 32.3179 2.96137   1
  -9  -5  -1 36.0990 9.14892   2
  -9   5   1 38.5822 6.00418   1
   9   5  -1 28.0102 2.94575   1
  -9  -5  -1 33.8666 2.99561   1
  -9  -5   1 41.6194 10.1319   2
   9   5   1 40.9016 3.48973   1
  -9   5  -1 35.0176 5.73073   1
 -10   5   1 119.451 9.93296   1
  10   5  -1 110.153 6.48394   1
 -10  -5   1 135.048 22.0116   2
 -10   5  -1 119.860 9.70354   1
  10   5   1 128.660 7.42666   1
 -11   5   1 96.3871 9.45073   1
  11   5  -1 107.331 6.33679   1
 -11  -5  -1 100.087 16.4009   2
 -11   5  -1 105.156 9.58755   1
 -11  -5   1 112.779 14.8764   2
 -12   5   1 3.51550 4.17718   1
 -12  -5  -1 2.53805 6.64581   2
 -12  -5   1 -2.6646 6.51313   2
 -12   5  -1 8.62492 4.25113   1
 -13  -5  -1 3.77465 12.7429   2
 -13   5   1 2.85381 4.37353   1
 -13   5  -1 6.16115 4.71940   1
 -14   5   1 51.4958 15.0501   1
 -14   5  -1 39.9576 10.0108   1
   0  -6  -1 1725.97 69.8110   1
   0   6   1 1730.61 70.0633   1
   0  -6   1 1813.65 69.8920   1
   0   6  -1 1743.38 69.8559   1
   1   6  -1 750.307 31.5674   1
   1  -6   1 828.212 32.4133   1
  -1  -6  -1 780.929 31.5967   1
  -1   6   1 752.153 32.5053   1
   1   6   1 785.384 31.8503   1
  -1   6  -1 789.865 32.4026   1
  -1  -6   1 784.978 31.6083   1
   1  -6  -1 766.101 32.2527   1
   2   6  -1 3338.51 132.452   1
  -2  -6  -1 3389.17 132.483   1
  -2  -6  -1 3404.90 132.738   1
   2  -6   1 3359.43 133.946   1
  -2   6   1 3442.20 134.299   1
  -2  -6   1 3354.41 132.525   1
   2  -6  -1 3327.09 133.929   1
  -2   6  -1 3456.28 134.130   1
  -3  -6  -1 1693.10 66.2989   1
  -3  -6  -1 1681.08 66.4778   1
  -3   6   1 1827.35 69.1347   1
  -3   6  -1 1578.15 68.5438   1
  -4   6   1 339.885 16.8777   1
  -4  -6  -1 361.046 20.2605   2
  -4   6  -1 349.712 16.7690   1
  -4  -6   1 363.442 20.1530   2
  -5   6   1 171.460 9.81801   1
  -5  -6  -1 173.030 13.2129   2
  -5  -6   1 155.541 12.4839   2
  -5   6  -1 144.409 9.26312   1
  -6   6   1 1734.09 74.7572   1
  -6  -6  -1 1814.62 80.7173   2
  -6   6  -1 1888.99 74.8735   1
  -6  -6   1 1812.12 80.5541   2
  -7  -6  -1 558.557 33.8082   2
  -7   6   1 638.779 28.6139   1
  -7   6  -1 628.631 28.3463   1
  -7  -6   1 590.633 34.1682   2
  -8   6   1 385.303 20.9262   1
  -8  -6  -1 432.022 27.7226   2
  -8  -6   1 435.530 27.7436   2
  -8   6  -1 401.876 20.8575   1
  -9   6   1 23.9209 5.33209   1
  -9  -6  -1 24.6760 8.39570   2
  -9   6  -1 26.8798 5.48453   1
  -9  -6   1 35.6442 9.65365   2
 -10   6   1 5.05975 4.34953   1
 -10  -6  -1 7.06402 6.51145   2
 -10  -6   1 10.8865 6.50206   2
 -10   6  -1 12.1285 4.84421   1
 -11  -6  -1 182.519 19.8229   2
 -11   6   1 166.715 12.9968   1
 -11  -6   1 168.184 18.9971   2
 -11   6  -1 195.082 13.1751   1
 -12  -6  -1 7.11264 8.55217   2
 -12   6   1 -0.1837 4.01560   1
 -12   6  -1 -2.6323 3.96697   1
 -12  -6   1 7.44444 8.66024   2
 -13   6   1 45.8083 8.27199   1
 -13  -6  -1 61.1216 16.0629   2
 -13   6  -1 55.7201 9.00885   1
 -13  -6   1 72.2183 16.7045   2
 -14   6   1 85.6906 11.5521   1
 -14   6  -1 67.5954 10.1352   1
   0   7   1 766.663 31.8970   1
   0   7  -1 784.755 31.7292   1
   0  -7  -1 739.631 31.6208   1
   1  -7   1 560.352 23.9356   1
  -1  -7  -1 572.489 23.2318   1
   1   7  -1 539.523 23.7200   1
  -1   7   1 559.434 24.2480   1
  -1   7  -1 575.068 24.0873   1
   1  -7  -1 554.967 23.9305   1
  -1  -7   1 542.170 23.1817   1
   2   7  -1 44.1316 2.79881   1
  -2   7   1 47.3429 3.98257   1
  -2  -7  -1 44.9356 2.78225   1
  -2   7  -1 47.6417 3.88467   1
  -2  -7   1 38.7320 2.69664   1
  -3  -7  -1 83.4894 3.76002   1
   3   7  -1 77.8930 3.68009   1
  -3   7   1 74.0620 5.65357   1
  -3  -7  -1 82.8863 3.99927   1
  -3   7  -1 76.4553 5.69320   1
  -3  -7   1 76.8894 3.70089   1
  -4   7   1 1273.93 56.1311   1
  -4  -7  -1 1370.91 60.4250   2
  -4  -7   1 1424.78 60.4672   2
  -4   7  -1 1338.54 56.1302   1
  -5  -7  -1 71.9462 8.87160   2
  -5   7  -1 84.1436 6.77544   1
  -5  -7   1 73.1403 8.36434   2
  -6  -7  -1 2060.95 86.3401   2
  -6   7   1 1992.10 79.7447   1
  -6  -7   1 1730.96 84.4793   2
  -6   7  -1 1907.07 79.3567   1
  -7   7   1 755.314 35.4090   1
  -7  -7  -1 800.958 42.0889   2
  -7   7  -1 809.814 35.4912   1
  -7  -7   1 750.418 41.3057   2
  -8   7   1 132.479 9.90908   1
  -8  -7  -1 132.465 14.8031   2
  -8  -7   1 97.4624 13.1778   2
  -8   7  -1 153.775 10.3022   1
  -9  -7  -1 412.311 30.2275   2
  -9   7   1 484.440 24.5657   1
  -9   7  -1 460.313 24.0555   1
  -9  -7   1 553.280 33.4684   2
 -10   7   1 9.25875 4.35888   1
 -10  -7  -1 10.8259 7.99412   2
 -10  -7   1 1.35217 5.23992   2
 -10   7  -1 17.5890 4.81534   1
 -11   7   1 11.5501 5.22586   1
 -11  -7  -1 9.58925 7.55705   2
 -11  -7   1 20.3109 8.97697   2
 -11   7  -1 8.97996 4.48446   1
 -12   7   1 4.85334 5.05131   1
 -12  -7  -1 5.00381 7.98475   2
 -12   7  -1 10.5460 4.74159   1
 -12  -7   1 3.54268 8.94639   2
 -13   7   1 61.9259 10.8449   1
 -13  -7  -1 101.277 19.1011   2
 -13   7  -1 77.8056 11.9126   1
 -13  -7   1 74.7470 16.5876   2
   0  -8  -1 472.320 20.1900   1
   0   8   1 498.689 20.6573   1
   0  -8   1 437.448 20.0842   1
   0   8  -1 449.503 20.2193   1
   1   8  -1 334.792 14.7322   1
  -1  -8  -1 337.172 14.6386   1
  -1   8   1 341.511 15.7645   1
  -1   8  -1 342.851 15.5328   1
   1   8   1 324.933 14.9104   1
  -1  -8   1 308.078 14.5448   1
   2   8  -1 493.299 20.9190   1
  -2   8   1 537.256 22.9572   1
  -2  -8  -1 470.030 20.7292   1
  -2   8  -1 528.767 22.6013   1
  -2  -8   1 484.621 20.8716   1
   2   8   1 501.215 21.2342   1
  -3   8   1 540.499 24.5122   1
   3   8  -1 527.849 21.7471   1
  -3  -8  -1 523.619 22.0356   1
  -3  -8  -1 553.646 21.7596   1
  -3   8  -1 580.907 24.5308   1
  -3  -8   1 505.618 21.7762   1
  -4  -8  -1 709.444 35.6333   2
  -4   8   1 721.641 31.9464   1
  -4   8  -1 700.924 32.4591   1
  -5  -8  -1 278.961 19.3137   2
  -5   8   1 298.530 15.6387   1
  -5  -8   1 308.364 19.8404   2
  -5   8  -1 282.922 15.3123   1
  -6   8   1 441.255 22.1166   1
  -6  -8  -1 498.524 28.2958   2
  -6  -8   1 436.100 27.0896   2
  -6   8  -1 409.685 21.6964   1
  -7  -8  -1 914.355 46.7697   2
  -7   8   1 894.725 39.9548   1
  -7  -8   1 849.413 45.9943   2
  -7   8  -1 855.199 39.3946   1
  -8  -8  -1 191.244 18.5942   2
  -8   8   1 213.725 14.0278   1
  -8   8  -1 241.162 14.2748   1
  -8  -8   1 213.920 19.3597   2
  -9   8   1 89.3583 9.01746   1
  -9  -8  -1 90.9541 15.2343   2
  -9  -8   1 94.2681 15.5485   2
  -9   8  -1 105.680 9.29088   1
 -10   8   1 104.007 9.80389   1
 -10  -8  -1 108.760 17.4764   2
 -10  -8   1 71.1369 14.3294   2
 -10   8  -1 90.1029 9.33836   1
 -11  -8  -1 384.595 31.5117   2
 -11   8  -1 425.799 23.7194   1
 -11  -8   1 437.689 32.5560   2
 -12   8   1 37.4085 7.69080   1
 -12   8  -1 34.5129 6.58709   1
 -13   8   1 15.4189 6.55959   1
 -13  -8   1 7.72813 18.5698   2
 -13   8  -1 11.8300 6.29524   1
   0   9  -1 570.460 25.1611   1
   0   9   1 593.515 25.5292   1
   1   9  -1 154.210 8.24049   1
  -1  -9  -1 158.585 8.09800   1
  -1   9   1 152.258 9.04423   1
  -1   9  -1 154.650 8.83147   1
  -1  -9   1 174.189 8.28828   1
   1   9   1 161.200 8.54051   1
  -2   9   1 680.399 29.4712   1
   2   9  -1 622.725 28.0005   1
  -2  -9  -1 648.916 27.3036   1
  -2   9  -1 689.355 29.2638   1
   2   9   1 664.245 27.8382   1
  -2  -9   1 671.403 27.4942   1
  -3  -9  -1 289.568 12.4360   1
   3   9  -1 304.872 12.5964   1
  -3  -9  -1 265.253 12.7283   1
  -3  -9   1 308.705 12.6525   1
  -4  -9  -1 70.2619 8.57837   2
  -4   9   1 70.2205 6.15395   1
  -4   9  -1 73.1672 6.07086   1
  -5  -9  -1 393.334 23.9795   2
  -5   9   1 354.139 18.8013   1
  -5   9  -1 403.336 19.1078   1
  -5  -9   1 314.008 22.4767   2
  -6  -9  -1 5.42103 4.79965   2
  -6   9   1 -2.2168 2.12089   1
  -6  -9   1 11.6801 5.85227   2
  -6   9  -1 3.69231 2.69633   1
  -7   9   1 274.140 16.3915   1
  -7  -9  -1 316.393 22.5159   2
  -7  -9   1 252.850 20.9103   2
  -7   9  -1 275.078 16.0399   1
  -8   9   1 575.610 35.2301   1
  -8  -9  -1 539.522 37.8535   2
  -8  -9   1 594.842 40.2798   2
  -8   9  -1 574.197 34.3735   1
  -9   9   1 122.302 10.4977   1
  -9  -9  -1 114.719 17.9715   2
  -9   9  -1 96.2334 9.70920   1
 -10   9   1 877.929 41.5089   1
 -10  -9  -1 772.428 49.3671   2
 -10  -9   1 935.232 52.3653   2
 -10   9  -1 870.599 41.1458   1
 -11  -9  -1 114.697 19.3784   2
 -11   9  -1 112.141 11.4604   1
 -11  -9   1 103.268 18.8010   2
 -12  -9  -1 41.4745 13.6724   2
 -12   9   1 56.3654 9.89476   1
 -12   9  -1 76.5319 10.9330   1
 -12  -9   1 46.8548 15.3231   2
   0  10  -1 293.154 13.5742   1
   0  10   1 250.627 13.4433   1
  -1  10   1 77.2843 6.24068   1
   1  10  -1 81.9464 5.54467   1
  -1 -10  -1 98.7418 5.61953   1
  -1 -10   1 68.7163 5.29218   1
  -1  10  -1 82.8618 6.27353   1
   1  10   1 87.8679 5.84846   1
  -2  10   1 634.234 28.8753   1
  -2  10  -1 663.771 28.6477   1
   2  10   1 622.113 27.1308   1
  -2 -10   1 628.818 27.2543   1
   3  10  -1 231.536 10.4560   1
  -3 -10  -1 242.566 10.3406   1
  -3  10   1 223.763 12.9326   1
  -3 -10  -1 216.747 10.6759   1
  -3 -10   1 244.998 10.5484   1
  -3  10  -1 221.582 12.8096   1
  -4  10   1 104.804 8.19142   1
  -4  10  -1 110.580 8.11950   1
  -5  10   1 156.470 10.9454   1
  -5 -10  -1 155.821 14.7985   2
  -5 -10   1 171.308 14.8985   2
  -5  10  -1 179.590 11.0766   1
  -6 -10  -1 175.171 16.6270   2
  -6  10   1 159.063 11.6534   1
  -6  10  -1 189.696 12.0395   1
  -6 -10   1 175.891 16.3289   2
  -7 -10  -1 97.6085 14.8731   2
  -7  10   1 73.3705 7.95195   1
  -7 -10   1 109.321 15.8420   2
  -7  10  -1 92.4805 8.36424   1
  -8 -10  -1 250.523 21.4077   2
  -8  10   1 227.846 15.0162   1
  -8  10  -1 216.861 14.6672   1
  -8 -10   1 250.258 21.4181   2
  -9  10   1 96.1298 9.93041   1
  -9 -10   1 94.4572 16.4366   2
  -9  10  -1 94.0196 9.18534   1
 -10  10   1 112.623 10.8683   1
 -10 -10  -1 94.6157 17.3717   2
 -10 -10   1 130.928 20.6973   2
 -10  10  -1 130.359 11.2047   1
 -11  10   1 135.804 20.4894   1
 -12  10   1 185.883 15.5827   1
 -12 -10  -1 204.397 24.4658   2
 -12 -10   1 168.210 22.6600   2
 -12  10  -1 165.562 14.9037   1
   0  11  -1 3757.67 149.296   1
   0  11   1 3743.83 149.515   1
  -1  11   1 735.071 33.0356   1
   1  11  -1 778.876 32.0998   1
  -1  11  -1 710.692 32.6650   1
   1  11   1 764.896 32.3448   1
   2  11  -1 1069.89 44.1463   1
  -2 -11  -1 997.450 43.7132   1
  -2  11   1 1053.42 46.1303   1
  -2 -11   1 1082.55 44.0550   1
  -2  11  -1 1172.18 46.2626   1
  -3 -11  -1 778.988 32.7040   1
   3  11  -1 800.227 32.4917   1
  -3  11   1 731.737 35.1963   1
  -3 -11  -1 816.458 32.2936   1
  -3  11  -1 787.858 35.2536   1
  -3 -11   1 809.837 32.4917   1
  -4  11   1 1783.79 74.9653   1
  -4  11  -1 1791.58 74.6971   1
  -5 -11  -1 121.633 13.4226   2
  -5  11   1 156.243 10.7966   1
  -5 -11   1 140.370 14.3083   2
  -5  11  -1 146.627 10.2922   1
  -6  11   1 1019.51 46.9972   1
  -6 -11  -1 986.502 53.8580   2
  -6 -11   1 1110.91 55.1804   2
  -6  11  -1 1084.33 47.0975   1
  -7 -11  -1 132.798 16.1362   2
  -7  11   1 123.236 10.4158   1
  -7 -11   1 142.692 16.8193   2
  -7  11  -1 121.396 10.4610   1
  -8 -11  -1 277.626 24.1496   2
  -8  11   1 251.298 16.7651   1
  -8 -11   1 290.446 24.1752   2
  -8  11  -1 260.953 16.7340   1
  -9  11   1 50.7113 8.36878   1
  -9 -11  -1 49.4825 12.3876   2
  -9 -11   1 56.6318 14.6593   2
  -9  11  -1 32.5343 6.60588   1
 -10  11   1 253.757 19.0444   1
 -10 -11  -1 350.244 29.5585   2
 -10  11  -1 354.034 20.5215   1
 -10 -11   1 339.438 28.9972   2
 -11  11   1 21.5224 7.07662   1
 -11 -11  -1 41.2894 12.1558   2
 -11  11  -1 34.9647 7.54495   1
 -11 -11   1 44.7971 14.2061   2
   0  12   1 33.3656 4.70909   1
   0  12  -1 30.0843 4.49178   1
  -1  12   1 1095.42 47.3000   1
   1  12  -1 1051.20 45.9512   1
  -1  12  -1 1120.21 47.1868   1
   1  12   1 1143.83 46.5432   1
   2  12  -1 14.0617 2.91099   1
  -2  12   1 13.0556 3.43394   1
  -2 -12  -1 13.4911 2.82399   1
  -2 -12   1 18.2291 2.99115   1
  -2  12  -1 22.4540 4.21838   1
  -3 -12  -1 328.095 15.3091   1
  -3 -12  -1 324.961 14.3488   1
  -3  12   1 313.056 17.4450   1
  -3 -12   1 325.649 14.5645   1
  -3  12  -1 314.290 17.2771   1
  -4  12   1 128.688 9.82032   1
  -4  12  -1 123.197 9.69378   1
  -5  12   1 171.529 12.0902   1
  -5 -12  -1 152.519 15.5995   2
  -5  12  -1 189.494 12.1419   1
  -6 -12  -1 116.734 14.4964   2
  -6  12   1 140.701 10.9475   1
  -6  12  -1 117.581 9.94600   1
  -6 -12   1 127.800 15.1330   2
  -7  12   1 123.179 10.4275   1
  -7 -12  -1 112.402 17.6001   2
  -7 -12   1 87.0108 15.2207   2
  -7  12  -1 101.435 9.85511   1
  -8  12   1 200.497 15.1114   1
  -8 -12  -1 241.537 22.6845   2
  -8  12  -1 200.826 14.9620   1
  -8 -12   1 220.916 22.0059   2
  -9 -12  -1 194.130 22.2857   2
  -9 -12   1 154.433 19.1726   2
  -9  12  -1 156.032 13.0380   1
 -10  12   1 350.238 21.3531   1
 -10 -12  -1 274.631 28.3840   2
 -10  12  -1 315.382 20.5941   1
   0  13  -1 232.643 13.1869   1
   0  13   1 249.315 13.4691   1
   1  13  -1 311.633 15.2978   1
  -1  13   1 306.974 16.2151   1
  -1  13  -1 288.681 15.8163   1
   1  13   1 296.189 15.3864   1
   2  13  -1 202.661 10.8268   1
  -2  13   1 198.098 12.6524   1
  -2 -13  -1 205.183 11.1207   1
  -2  13  -1 211.696 12.8383   1
  -3 -13  -1 4.10778 2.34503   1
  -3  13   1 3.03933 2.95667   1
  -3 -13   1 5.72833 2.92329   1
  -3 -13   1 4.27658 2.14367   1
  -3  13  -1 5.66966 3.09621   1
  -4  13  -1 261.309 15.7324   1
  -5 -13  -1 247.776 21.2046   2
  -5  13   1 251.880 15.8790   1
  -5  13  -1 266.150 16.1127   1
  -5 -13   1 238.786 20.8494   2
  -6  13   1 280.125 16.5091   1
  -6 -13  -1 222.261 21.6236   2
  -6  13  -1 230.626 15.5898   1
  -6 -13   1 228.873 22.0498   2
  -7 -13  -1 116.895 18.4342   2
  -7  13   1 134.893 11.2382   1
  -7  13  -1 122.523 11.3240   1
  -7 -13   1 122.573 16.1803   2
  -8  13   1 61.8650 9.15480   1
  -8 -13  -1 83.3023 16.4236   2
  -8  13  -1 78.6532 10.2685   1
  -8 -13   1 65.3519 14.5332   2
  -9  13   1 241.729 19.2964   1
  -9 -13  -1 249.176 28.8267   2
  -9  13  -1 253.713 19.2167   1
  -9 -13   1 261.397 26.4606   2
 -10  13   1 141.363 14.0946   1
 -10  13  -1 158.849 13.7724   1
   0  14   1 351.882 18.0782   1
   0  14  -1 343.483 17.7540   1
   1  14  -1 317.404 16.3156   1
  -1  14   1 328.263 17.6993   1
   1  14   1 316.963 17.2951   1
  -1  14  -1 331.298 17.4810   1
  -2  14   1 76.4272 7.33070   1
   2  14  -1 72.8738 5.92907   1
  -2 -14  -1 74.4696 6.19282   1
  -2  14  -1 65.8588 6.96490   1
  -3  14   1 296.025 15.9840   1
  -3 -14  -1 201.229 12.1593   1
  -3 -14   1 271.715 12.2122   1
  -3  14  -1 253.630 15.1756   1
  -4  14   1 75.6378 10.6628   1
  -4  14  -1 88.8800 11.4985   1
  -5  14   1 77.0922 8.80591   1
  -5 -14  -1 75.1852 14.4135   2
  -5 -14   1 82.4416 14.7189   2
  -5  14  -1 77.2983 9.57004   1
  -6  14   1 41.4939 7.55880   1
  -6 -14  -1 43.6690 10.7074   2
  -6  14  -1 35.0765 6.70004   1
  -6 -14   1 37.9721 10.3777   2
  -7 -14  -1 359.489 28.6856   2
  -7  14   1 337.166 20.5844   1
  -7 -14   1 296.133 26.4828   2
  -7  14  -1 320.891 19.8354   1
  -8 -14  -1 30.0148 17.9903   2
  -8 -14   1 16.4184 11.2548   2
  -9  14   1 159.020 14.0642   1
  -9 -14  -1 163.860 21.4168   2
  -9 -14   1 139.268 22.4607   2
   0  15  -1 47.6397 6.37506   1
   0  15   1 53.8874 6.76911   1
   1  15  -1 16.0216 3.76722   1
  -1  15   1 8.43691 3.91965   1
  -1  15  -1 12.3976 4.22646   1
  -2  15   1 162.395 11.3548   1
  -2 -15  -1 144.360 9.55448   1
   2  15  -1 139.630 9.18798   1
  -2  15  -1 157.973 11.0652   1
  -3 -15  -1 725.177 31.3087   1
  -3  15   1 712.555 36.5975   1
  -4  15   1 118.436 11.0235   1
  -4  15  -1 155.315 11.6378   1
  -5  15   1 418.130 23.6357   1
  -5 -15  -1 427.889 30.8616   2
  -5  15  -1 400.780 23.3859   1
  -5 -15   1 477.246 31.6457   2
  -6 -15  -1 233.732 22.7260   2
  -6  15   1 213.833 15.6619   1
  -6  15  -1 228.790 15.8064   1
  -6 -15   1 189.123 20.1743   2
  -7  15   1 78.6656 14.8980   1
  -7 -15  -1 80.6858 17.6405   2
  -7 -15   1 77.7235 15.6197   2
  -8  15   1 153.185 13.7396   1
  -8 -15  -1 163.295 20.8457   2
  -8  15  -1 111.650 12.6163   1
  -8 -15   1 158.880 24.1223   2
   0  16  -1 33.2956 5.60566   1
   0  16   1 34.8440 5.57565   1
   1  16  -1 90.7676 8.29012   1
  -1 -16  -1 97.4273 8.71343   1
  -1  16   1 108.999 9.68781   1
  -1  16  -1 113.090 9.42934   1
  -2  16   1 102.603 11.0469   1
  -2 -16  -1 108.482 8.86024   1
  -3  16   1 266.946 16.3242   1
  -3  16  -1 225.875 15.4293   1
  -4  16   1 542.892 28.3710   1
  -5  16   1 88.0823 11.0382   1
  -5 -16  -1 77.8543 22.8154   2
  -5  16  -1 83.7924 9.62770   1
  -6 -16  -1 271.023 25.1399   2
  -6 -16   1 244.748 25.3721   2
  -7  16   1 172.962 14.5455   1
  -7 -16  -1 199.174 26.3621   2
  -7 -16   1 193.061 38.9908   2
   0  17  -1 14.6856 4.77137   1
  -1 -17  -1 1052.39 46.2028   1
  -2  17   1 77.7389 9.63430   1
  -2  17  -1 49.2946 7.89702   1
  -3  17   1 12.6509 5.23209   1
  -3  17  -1 7.01702 4.84404   1
  -4 -17  -1 22.0498 9.09458   2
  -4  17   1 16.7655 5.85361   1
  -4  17  -1 26.5744 6.21414   1
  -5 -17  -1 41.5829 13.4231   2
  -5 -17   1 19.6973 10.0624   2
  -6  17   1 4.30789 6.14482   1
  -6  17  -1 16.0048 6.60853   1
  -1  18   1 291.404 17.9143   1
  -1  18  -1 268.188 17.0526   1
  -2  18   1 69.6347 9.27979   1
  -2  18  -1 77.1340 9.46284   1
  -3  18   1 107.407 11.3779   1
  -3  18  -1 104.790 11.3907   1
  -4  18   1 75.6453 16.5630   1
  -5  18   1 37.3956 7.60399   1
  -5  18  -1 12.0414 6.64404   1
  -2  19   1 18.5100 7.15216   1
  -2  19  -1 7.40655 6.10084   1
  -3  19   1 50.6246 9.38361   1
  -3  19  -1 48.0468 9.04188   1
  -4  19   1 240.744 20.2242   1
  -4  19  -1 250.664 19.5978   1
  -2   0  -2 390.149 17.8200   2
   2   0   2 395.154 17.8685   2
  -2   0   2 391.873 17.3750   2
   2   0  -2 410.515 16.0807   1
   2   0   2 390.163 16.0883   1
  -2   0   2 376.041 16.0793   1
   2   0  -2 328.609 16.9694   2
  -2   0  -2 389.436 16.0102   1
   3   0   2 423.046 20.8198   2
   3   0  -2 433.001 18.1553   1
   3   0   2 427.334 18.2112   1
  -3   0   2 410.882 20.2981   2
   3   0  -2 495.573 20.8580   2
  -3   0  -2 429.348 18.1206   1
  -3   0   2 417.661 18.2397   1
  -4   0  -2 1065.10 43.7938   1
   4   0   2 1079.73 43.8741   1
  -4   0   2 1084.86 47.3022   2
   4   0   2 1149.40 48.0998   2
   4   0  -2 1059.54 43.7465   1
  -4   0  -2 1072.79 47.7674   2
   5   0  -2 55.4583 6.48132   2
   5   0   2 51.6991 3.63594   1
  -5   0  -2 51.1503 6.12006   2
  -5   0  -2 49.4042 3.60674   1
  -5   0   2 50.0041 6.08612   2
  -5   0   2 51.0257 3.81573   1
   5   0  -2 43.6651 3.93945   1
   6   0  -2 18.9702 2.49694   1
  -6   0  -2 17.5585 2.65910   1
  -6   0  -2 17.0154 5.18180   2
  -6   0   2 21.0708 5.47626   2
   6   0   2 12.3569 2.31560   1
  -6   0   2 14.4058 2.67140   1
  -7   0   2 557.922 26.3739   1
  -7   0  -2 609.390 35.6471   2
  -7   0   2 644.682 32.6939   2
  -7   0  -2 624.651 26.4240   1
  -8   0   2 53.7365 4.79709   1
  -8   0  -2 48.5368 4.57051   1
  -8   0   2 51.3336 9.31341   2
  -9   0   2 561.181 25.6573   1
  -9   0  -2 561.420 25.4334   1
 -10   0  -2 827.675 35.0803   1
 -10   0   2 755.515 35.0193   1
 -11   0   2 908.330 40.8903   1
 -11   0  -2 943.587 40.7864   1
 -12   0   2 8.29211 4.20537   1
 -12   0  -2 8.48055 4.09000   1
 -13   0   2 65.8811 8.22096   1
 -13   0  -2 87.7661 8.59049   1
 -14   0   2 110.662 11.4846   1
 -14   0  -2 93.0617 10.1563   1
  -1  -1  -2 2476.38 99.5748   2
  -1  -1  -2 2524.19 98.8484   1
   1  -1   2 2485.79 98.9177   1
  -1   1   2 2423.14 98.9666   1
   1   1   2 2576.39 98.8643   1
   1   1   2 2477.60 99.4106   2
  -1  -1   2 2495.19 98.7359   1
   1  -1  -2 2673.44 99.0038   1
  -2  -1  -2 475.544 21.0469   2
   2  -1   2 463.753 19.2776   1
  -2  -1  -2 441.288 18.9272   1
   2   1  -2 504.132 20.4151   2
   2   1  -2 465.252 18.9114   1
  -2   1   2 471.962 19.4028   1
   2   1  -2 484.225 19.0102   1
   2  -1  -2 454.855 20.4024   2
  -2  -1   2 402.654 20.2081   2
  -2   1  -2 482.173 19.2385   1
   2  -1  -2 460.896 19.2807   1
   2   1   2 452.233 20.6986   2
   2   1   2 456.055 19.0488   1
   3  -1   2 769.080 34.0734   2
  -3  -1  -2 785.706 30.8363   1
   3   1  -2 768.990 30.8083   1
   3   1  -2 820.704 33.4090   2
   3  -1   2 747.068 31.2184   1
  -3  -1  -2 751.972 35.5587   2
  -3   1   2 691.523 31.2464   1
   3  -1  -2 815.097 31.3414   1
   3   1   2 766.476 30.9644   1
  -3  -1   2 714.507 30.8621   1
   3  -1  -2 797.531 33.6491   2
  -3  -1   2 735.240 33.5003   2
  -3   1  -2 762.836 31.2501   1
   4   1  -2 636.769 29.3446   2
  -4  -1  -2 613.345 30.1293   2
  -4   1   2 689.276 26.9206   1
   4  -1   2 628.880 27.1312   1
   4  -1   2 624.088 30.2012   2
   4   1  -2 616.457 26.0301   1
  -4  -1  -2 621.307 26.0524   1
   4   1   2 598.425 29.7796   2
  -4  -1   2 630.311 26.2555   1
  -4  -1   2 659.468 30.0625   2
   4  -1  -2 655.066 26.6474   1
   4   1   2 631.293 26.2416   1
  -4   1  -2 649.965 26.5757   1
  -5   1   2 1696.28 72.5794   1
   5  -1   2 1687.54 72.3546   1
   5   1  -2 1721.06 71.8201   1
   5   1  -2 1835.50 78.5473   2
  -5  -1  -2 1796.14 77.4938   2
  -5  -1  -2 1755.45 71.8778   1
   5  -1  -2 1935.49 72.6143   1
  -5  -1   2 1839.87 72.1896   1
  -5   1  -2 2084.53 72.7640   1
   5   1   2 1752.85 72.0618   1
  -5  -1   2 1867.92 77.3601   2
   5  -1  -2 1701.66 76.4858   2
   6   1  -2 64.6991 4.28169   1
  -6   1   2 58.4506 4.80141   1
  -6  -1  -2 61.8712 7.45852   2
  -6  -1  -2 73.4169 4.48273   1
  -6   1  -2 62.3011 4.70785   1
   6   1   2 63.5247 4.44733   1
  -6  -1   2 71.4158 7.88149   2
  -6  -1   2 73.7968 4.77043   1
  -7  -1  -2 172.633 8.43063   1
   7   1  -2 151.292 7.95831   1
  -7   1   2 139.420 8.69537   1
   7   1   2 146.052 8.87519   1
  -7   1  -2 132.896 8.43352   1
  -7  -1   2 160.343 13.3171   2
  -7  -1   2 156.285 8.38609   1
  -8  -1  -2 181.248 9.71665   1
  -8   1   2 180.319 10.4640   1
  -8  -1  -2 197.716 16.1493   2
  -8  -1   2 193.974 15.7000   2
  -8  -1   2 170.393 9.74106   1
  -8   1  -2 168.864 10.0195   1
  -9  -1  -2 613.886 35.6208   2
  -9   1   2 649.690 28.0823   1
  -9  -1  -2 584.746 26.7335   1
  -9  -1   2 605.798 27.1354   1
  -9   1  -2 586.300 27.4007   1
  -9  -1   2 595.539 34.7456   2
 -10  -1  -2 16.9842 4.26039   1
 -10   1   2 24.3306 4.69331   1
 -10  -1   2 19.5878 7.63246   2
 -10   1  -2 22.8213 4.46278   1
 -10  -1   2 14.6620 3.74936   1
 -11   1   2 60.4520 6.74466   1
 -11  -1  -2 51.6366 6.19517   1
 -11  -1   2 52.7648 6.45118   1
 -11   1  -2 60.5427 6.47023   1
 -12  -1  -2 395.072 21.5171   1
 -12   1   2 452.370 22.9244   1
 -12  -1   2 454.962 22.3440   1
 -12   1  -2 470.074 23.0306   1
 -13  -1  -2 246.596 14.3039   1
 -13  -1   2 217.727 14.2767   1
 -14  -1  -2 106.404 10.7436   1
 -14   1   2 97.9008 10.9433   1
 -14   1  -2 85.6537 10.4002   1
 -15   1   2 134.265 15.2207   1
 -15   1  -2 149.861 14.2848   1
   0  -2  -2 554.697 22.2896   1
   0   2  -2 529.470 22.0936   1
   0  -2   2 560.657 22.2186   1
   0  -2  -2 534.306 22.2119   1
  -1  -2  -2 1221.82 49.5293   1
   1  -2   2 1183.33 49.6686   1
   1   2  -2 1285.56 49.4110   1
  -1   2   2 1353.11 49.9778   1
  -1  -2  -2 1244.51 50.3480   2
  -1  -2   2 1313.26 49.4752   1
  -1   2  -2 1248.03 49.6599   1
   1  -2  -2 1189.28 49.7305   1
   1   2   2 1191.64 49.4413   1
   2   2  -2 890.918 36.4476   1
   2  -2   2 929.267 37.0659   1
  -2  -2  -2 918.283 36.5441   1
  -2  -2  -2 911.339 38.7134   2
  -2   2   2 879.506 37.1551   1
  -2  -2   2 906.085 36.3519   1
   2  -2  -2 873.220 37.0206   1
  -2   2  -2 927.645 37.0118   1
   2   2   2 949.620 38.4608   2
  -2  -2   2 960.831 38.4374   2
   2   2   2 919.711 36.6176   1
  -3  -2  -2 3905.68 153.495   1
   3   2  -2 3848.12 153.532   1
   3   2  -2 4349.66 156.342   2
   3  -2   2 3742.30 154.251   1
  -3  -2   2 3659.82 156.469   2
   3  -2  -2 3953.80 156.694   2
   3   2   2 3896.58 156.604   2
   3  -2  -2 4286.18 154.510   1
  -3   2  -2 3694.25 154.182   1
   3   2   2 3887.85 153.713   1
   4  -2   2 1802.86 76.0585   2
  -4   2   2 1698.01 72.2583   1
   4   2  -2 1738.86 74.6087   2
   4  -2   2 1892.48 72.2534   1
  -4  -2  -2 1768.77 71.1489   1
  -4  -2  -2 1695.50 75.7874   2
   4   2  -2 1786.81 71.0965   1
   4  -2  -2 1858.79 75.5729   2
  -4  -2   2 1782.65 75.7200   2
   4   2   2 1764.62 71.4076   1
   4  -2  -2 1834.03 72.1924   1
  -4   2  -2 1843.49 72.1546   1
   4   2   2 1937.85 75.6755   2
  -5   2   2 640.069 27.3362   1
   5   2  -2 626.120 25.9482   1
  -5  -2  -2 644.587 26.0375   1
  -5  -2  -2 636.989 31.6653   2
   5  -2  -2 607.862 32.6458   2
   5   2   2 658.641 26.3501   1
  -5  -2   2 641.111 26.2532   1
   5  -2  -2 615.295 27.5600   1
  -5  -2   2 602.021 30.9850   2
  -6  -2  -2 397.627 23.8678   2
  -6   2   2 441.892 19.6567   1
   6   2  -2 428.391 18.0942   1
  -6  -2  -2 414.315 18.1559   1
  -6  -2   2 417.113 18.3908   1
  -6   2  -2 430.827 19.2426   1
   6   2   2 410.851 18.3806   1
  -6  -2   2 435.551 24.2560   2
   7   2  -2 864.099 35.3230   1
  -7   2   2 804.409 36.8150   1
  -7  -2  -2 845.926 46.5786   2
  -7  -2  -2 913.846 35.6603   1
  -7   2  -2 789.206 36.4870   1
  -7  -2   2 860.261 42.9364   2
  -7  -2   2 920.599 35.9324   1
   7   2   2 850.644 35.7503   1
  -8  -2  -2 16.1833 2.65064   1
  -8   2   2 13.5062 3.81040   1
   8   2  -2 17.4673 2.83716   1
  -8  -2  -2 12.3122 4.95237   2
  -8  -2   2 18.9068 3.07504   1
  -8  -2   2 20.8972 6.25961   2
  -9  -2  -2 551.370 23.7996   1
  -9  -2  -2 556.803 32.9736   2
  -9   2   2 475.702 24.9184   1
  -9  -2   2 557.352 32.5607   2
  -9  -2   2 530.879 23.9511   1
  -9   2  -2 540.368 25.0623   1
 -10  -2  -2 532.978 23.6683   1
 -10   2   2 496.633 25.0223   1
 -10  -2  -2 539.093 33.6414   2
 -10  -2   2 503.306 23.7260   1
 -10   2  -2 529.702 25.0242   1
 -10  -2   2 513.088 32.6583   2
 -11   2   2 68.1019 7.38517   1
 -11  -2  -2 70.4073 13.2764   2
 -11  -2   2 94.3702 15.6083   2
 -11  -2   2 74.6007 7.07131   1
 -11   2  -2 77.4142 7.26536   1
 -12  -2  -2 147.315 9.86748   1
 -12   2   2 153.603 11.3228   1
 -12  -2   2 129.093 10.0946   1
 -12   2  -2 161.981 11.3530   1
 -13   2   2 69.4163 9.48404   1
 -13  -2  -2 86.6732 8.49260   1
 -13   2  -2 97.1127 9.75890   1
 -14   2   2 230.894 16.2152   1
 -14   2  -2 248.973 16.4960   1
 -15   2   2 1.75068 7.67896   1
 -15   2  -2 12.9188 6.77782   1
   0  -3   2 2455.36 93.2534   1
   0   3   2 2398.43 93.4112   1
   0   3  -2 2271.81 93.0665   1
   0  -3  -2 2344.17 93.2568   1
  -1  -3  -2 3044.26 120.957   1
   1   3  -2 3215.83 120.706   1
  -1  -3  -2 3230.01 120.907   1
   1  -3   2 3233.28 121.301   1
  -1   3   2 2848.04 121.298   1
  -1  -3   2 3074.10 120.824   1
   1  -3  -2 3096.33 121.331   1
  -1   3  -2 2908.56 121.096   1
  -2  -3  -2 58.4739 4.78673   2
   2  -3   2 61.7509 3.78036   1
  -2  -3  -2 57.2720 3.22696   1
   2   3  -2 61.6474 3.05995   1
  -2  -3   2 58.5488 3.08321   1
  -2   3  -2 58.6671 3.70237   1
   2   3   2 58.4487 3.20675   1
   2  -3  -2 66.3427 3.92790   1
  -3   3   2 2380.55 94.6739   1
  -3  -3  -2 2362.27 93.2566   1
  -3  -3  -2 2254.00 96.9755   2
   3   3  -2 2443.57 93.2549   1
   3  -3   2 2548.38 94.5365   1
   3   3  -2 2397.89 93.0833   1
  -3   3  -2 2374.39 94.3607   1
   3   3   2 2424.43 93.4806   1
   3  -3  -2 2244.13 94.3179   1
  -3  -3   2 2313.73 96.7381   2
   4  -3   2 968.651 39.9248   1
  -4   3   2 955.033 40.1898   1
   4   3  -2 989.275 38.6592   1
   4   3  -2 990.919 38.3818   1
  -4  -3  -2 954.074 38.4934   1
  -4   3  -2 950.359 39.8461   1
   4   3   2 950.788 38.8318   1
  -4  -3   2 835.857 42.5579   2
   4  -3  -2 1010.99 40.0227   1
   4   3   2 1040.95 43.0340   2
  -5  -3  -2 320.053 18.2711   2
   5   3  -2 282.324 12.1898   1
  -5  -3  -2 285.428 12.3288   1
   5   3  -2 271.459 12.4416   1
  -5   3   2 291.138 14.1104   1
   5   3   2 280.753 12.6566   1
  -5  -3   2 323.309 18.1064   2
  -5   3  -2 274.390 13.6929   1
  -6   3   2 60.2071 5.00139   1
  -6  -3  -2 60.7062 3.73065   1
  -6  -3  -2 56.7358 9.22274   2
   6   3  -2 59.8223 3.54316   1
  -6   3  -2 58.5635 4.84307   1
  -6  -3   2 59.1703 7.34437   2
   6   3   2 56.8997 3.94591   1
  -7   3   2 769.824 33.3327   1
  -7  -3  -2 725.213 31.0477   1
   7   3  -2 762.886 30.9643   1
  -7  -3  -2 738.968 39.2227   2
  -7   3  -2 758.978 32.9980   1
  -7  -3   2 774.514 41.4555   2
   7   3   2 746.405 32.3040   1
   8   3  -2 401.488 17.0658   1
  -8   3   2 378.721 19.3273   1
  -8  -3  -2 396.890 17.2684   1
  -8  -3  -2 359.223 24.6319   2
  -8  -3   2 391.616 17.5456   1
  -8  -3   2 388.846 25.1340   2
  -8   3  -2 369.616 18.9194   1
   8   3   2 383.582 17.6094   1
   9   3  -2 208.415 10.7121   1
  -9   3   2 213.124 12.5892   1
  -9  -3  -2 211.718 17.9602   2
  -9  -3  -2 199.576 10.4368   1
  -9   3  -2 194.779 12.1526   1
  -9  -3   2 213.388 18.3810   2
 -10  -3  -2 250.756 12.9641   1
 -10   3   2 247.522 15.0195   1
 -10  -3  -2 260.988 21.5713   2
 -10  -3   2 268.130 21.8320   2
 -10   3  -2 274.420 15.1716   1
 -11  -3  -2 271.678 23.2910   2
 -11   3   2 264.763 15.7726   1
 -11  -3  -2 250.356 13.2618   1
 -11  -3   2 261.069 22.7716   2
 -11   3  -2 243.861 15.0076   1
 -12  -3  -2 50.0278 11.8062   2
 -12   3   2 58.5514 9.26514   1
 -12   3  -2 53.2997 7.65915   1
 -12  -3   2 38.9537 11.0322   2
 -13  -3  -2 273.277 16.3258   1
 -13   3   2 291.925 18.1292   1
 -13  -3   2 267.488 25.6555   2
 -13   3  -2 305.125 18.1062   1
 -14   3   2 83.2588 10.7424   1
 -14   3  -2 69.0131 10.0302   1
 -15   3   2 47.9858 10.6114   1
 -15   3  -2 59.3808 10.0292   1
   0  -4   2 3281.22 129.480   1
   0   4   2 3395.26 129.751   1
   0   4  -2 3209.44 129.338   1
   1   4  -2 2591.47 103.998   1
  -1  -4  -2 2696.13 104.260   1
  -1   4   2 2702.78 105.666   1
  -1  -4  -2 2586.54 104.353   1
   1  -4   2 2744.18 104.766   1
  -1  -4   2 2672.22 104.234   1
   1  -4  -2 2565.88 104.714   1
  -2  -4  -2 865.720 34.1681   1
   2   4  -2 905.361 33.9253   1
  -2   4   2 808.805 35.2911   1
  -2  -4  -2 871.127 34.3712   1
   2  -4  -2 743.750 35.7012   1
  -2   4  -2 937.697 35.2504   1
  -2  -4   2 836.330 34.1001   1
   3  -4   2 4482.19 181.622   1
  -3  -4  -2 4845.63 184.860   2
   3   4  -2 4784.00 179.942   1
  -3  -4  -2 4636.44 180.262   1
  -3   4   2 4873.38 182.128   1
  -3  -4   2 4318.05 183.855   2
  -3   4  -2 4506.16 181.603   1
   3  -4  -2 4600.14 181.715   1
   3   4   2 4466.34 180.443   1
  -4  -4  -2 186.724 8.30916   1
  -4  -4  -2 209.760 13.2420   2
   4   4  -2 187.974 8.26522   1
   4   4  -2 196.880 8.10264   1
  -4   4   2 205.762 10.4595   1
  -4  -4   2 190.017 12.5270   2
   4   4   2 198.815 8.65162   1
  -4   4  -2 194.215 10.0529   1
   5   4  -2 703.208 27.3155   1
  -5  -4  -2 682.285 34.2883   2
  -5  -4  -2 687.615 27.5247   1
  -5   4   2 641.389 29.7749   1
   5   4  -2 695.461 27.6422   1
  -5  -4   2 706.447 34.0037   2
   5   4   2 707.043 27.9720   1
  -5   4  -2 643.598 29.4543   1
   6   4  -2 258.138 11.0693   1
  -6  -4  -2 277.040 18.1798   2
   6   4  -2 274.829 11.5361   1
  -6  -4  -2 273.779 11.3601   1
  -6   4   2 271.486 13.7851   1
  -6  -4   2 230.590 16.9773   2
   6   4   2 257.250 11.7134   1
  -6   4  -2 228.425 13.1188   1
   7   4  -2 1364.04 54.7069   1
  -7  -4  -2 1359.57 54.9002   1
  -7   4   2 1387.86 57.8615   1
  -7  -4  -2 1387.66 64.4961   2
   7   4  -2 1371.35 55.1181   1
  -7   4  -2 1319.09 57.2774   1
  -7  -4   2 1469.02 64.7518   2
   7   4   2 1352.83 55.3627   1
  -8   4   2 8.14133 2.88689   1
  -8  -4  -2 5.30640 1.61697   1
   8   4  -2 9.33784 1.74355   1
   8   4  -2 5.47690 1.80534   1
  -8  -4  -2 4.41530 4.50278   2
  -8   4  -2 9.58748 3.18435   1
   8   4   2 2.26687 1.73379   1
  -8  -4   2 3.63413 4.77475   2
  -9  -4  -2 404.971 27.5020   2
   9   4  -2 410.783 18.0683   1
  -9  -4  -2 426.400 17.9581   1
  -9   4   2 384.806 20.6963   1
   9   4  -2 399.264 18.6789   1
  -9   4  -2 382.697 20.2825   1
   9   4   2 394.374 18.2904   1
  -9  -4   2 410.786 27.6563   2
 -10  -4  -2 55.5435 4.66047   1
 -10  -4  -2 52.3018 10.8855   2
 -10   4   2 55.9226 7.65114   1
  10   4  -2 53.6046 4.78396   1
  10   4  -2 61.6756 4.77226   1
 -10  -4   2 71.5773 13.3465   2
 -10   4  -2 48.7123 6.83977   1
  11   4  -2 196.396 10.8201   1
 -11  -4  -2 205.283 10.7699   1
 -11   4   2 186.322 13.3192   1
 -11  -4  -2 168.949 18.9675   2
 -11  -4   2 214.199 20.2850   2
 -11   4  -2 206.711 13.1940   1
 -12   4   2 134.915 11.1278   1
  12   4  -2 117.395 8.89415   1
 -12  -4  -2 121.644 18.9215   2
 -12  -4  -2 132.892 8.56068   1
 -12   4  -2 120.627 10.4994   1
 -12  -4   2 153.650 18.5500   2
 -13   4   2 140.954 12.6240   1
 -13  -4  -2 112.255 26.9853   2
 -13   4  -2 157.638 12.5124   1
 -13  -4   2 141.154 17.9859   2
 -14   4   2 277.589 18.6399   1
 -14   4  -2 278.300 18.7287   1
 -15   4   2 79.2109 11.4377   1
 -15   4  -2 103.529 11.8682   1
   0   5   2 2044.33 79.3856   1
   0   5  -2 1876.02 78.1771   1
   0  -5  -2 2041.14 78.4491   1
   0  -5   2 1941.16 78.3396   1
   1  -5   2 1032.44 43.1941   1
   1   5  -2 1068.85 42.4971   1
  -1  -5  -2 1079.35 42.6959   1
  -1   5   2 1009.37 43.4437   1
   1  -5  -2 1115.44 43.8663   1
  -1  -5   2 1064.31 42.6771   1
  -1   5  -2 1079.12 43.1923   1
   2   5  -2 4202.52 156.178   1
   2  -5   2 3913.23 157.539   1
  -2   5   2 4026.40 157.935   1
  -2  -5  -2 4182.28 156.732   1
  -2  -5  -2 4284.06 156.478   1
   2  -5  -2 3659.42 157.467   1
  -2  -5   2 4071.42 156.469   1
  -2   5  -2 3612.68 157.324   1
  -3  -5  -2 4469.96 190.484   2
  -3   5   2 4609.90 187.993   1
  -3  -5  -2 4873.28 185.952   1
  -3  -5  -2 4902.69 186.172   1
   3   5  -2 5041.25 185.583   1
  -3  -5   2 4812.33 185.686   1
  -3   5  -2 4597.40 187.676   1
  -4   5   2 1238.81 51.7177   1
  -4  -5  -2 1267.04 55.3262   2
  -4  -5  -2 1215.33 48.9922   1
  -4  -5   2 1221.55 54.8606   2
  -4   5  -2 1285.51 51.4359   1
  -5  -5  -2 231.419 9.73270   1
  -5  -5  -2 251.325 16.2615   2
  -5   5   2 224.699 12.4362   1
  -5  -5   2 256.553 16.1270   2
  -5   5  -2 227.253 12.2066   1
  -6  -5  -2 1086.70 42.9153   1
   6   5   2 1079.26 43.2504   1
  -7  -5  -2 3067.36 121.005   1
   7   5  -2 2985.31 120.952   1
  -7   5   2 3255.47 125.061   1
  -7  -5  -2 3281.99 132.524   2
   7   5  -2 2962.49 120.697   1
   7   5   2 3012.20 121.394   1
  -7   5  -2 3070.35 124.337   1
   8   5  -2 171.534 8.14685   1
   8   5  -2 166.150 7.81131   1
  -8  -5  -2 179.536 16.0629   2
  -8  -5  -2 191.331 8.28857   1
  -8   5   2 148.432 10.9822   1
  -8   5  -2 195.472 11.3326   1
   8   5   2 168.532 8.52144   1
  -8  -5   2 169.370 15.7716   2
   9   5  -2 717.003 30.0925   1
   9   5  -2 762.380 29.8677   1
  -9  -5  -2 805.173 42.7399   2
  -9   5   2 751.518 34.2006   1
   9   5   2 710.116 30.4754   1
  -9  -5   2 677.971 41.0035   2
  -9   5  -2 691.422 33.4634   1
 -10  -5  -2 431.017 17.7139   1
 -10  -5  -2 381.830 39.3685   2
  10   5  -2 448.212 19.8084   1
 -10   5   2 325.909 20.6031   1
 -10   5  -2 394.485 21.1812   1
 -10  -5   2 395.918 31.7206   2
 -11  -5  -2 204.064 20.4605   2
 -11  -5  -2 182.804 9.48542   1
  11   5  -2 173.765 9.31564   1
 -11   5   2 201.668 13.6662   1
 -11  -5   2 174.230 19.2336   2
 -11   5  -2 186.188 12.9451   1
 -12   5   2 57.0325 8.46547   1
 -12  -5  -2 87.9799 16.5811   2
 -12  -5   2 94.7180 16.9353   2
 -12   5  -2 63.5939 8.50771   1
 -13   5   2 268.652 17.6277   1
 -13  -5  -2 227.061 24.4159   2
 -13   5  -2 276.386 17.4431   1
 -14   5   2 57.3611 10.8427   1
 -14   5  -2 50.9692 9.13995   1
   0  -6   2 148.880 7.50896   1
   0   6   2 134.597 7.66079   1
   0   6  -2 162.937 7.57810   1
   0  -6  -2 154.097 7.57424   1
  -1   6   2 888.133 38.5489   1
  -1  -6  -2 863.058 37.5690   1
   1  -6   2 943.203 38.3230   1
   1   6   2 927.434 38.0181   1
  -1   6  -2 1044.85 38.5060   1
  -1  -6   2 927.214 37.7003   1
   1  -6  -2 924.354 38.3287   1
   2  -6   2 1244.31 49.9366   1
  -2   6   2 1167.69 50.1017   1
   2   6  -2 1149.97 48.3085   1
  -2  -6  -2 1272.24 48.5922   1
  -2  -6  -2 1195.04 48.8709   1
  -2   6  -2 1272.57 49.9683   1
  -2  -6   2 1229.90 48.6624   1
   3   6  -2 115.208 4.93016   1
  -3  -6  -2 111.195 5.47479   1
  -3   6   2 115.319 7.18517   1
  -3  -6  -2 108.955 5.16846   1
  -3  -6  -2 120.340 9.11697   2
  -3  -6   2 110.513 5.10097   1
  -3   6  -2 114.306 6.89932   1
  -4   6   2 488.021 23.2220   1
  -4  -6  -2 497.091 20.2801   1
  -4  -6  -2 542.527 26.9370   2
  -4   6  -2 515.301 23.0796   1
  -4  -6   2 519.858 26.4937   2
  -5  -6  -2 469.546 27.1216   2
  -5   6   2 513.615 23.6589   1
  -5  -6   2 491.381 27.2370   2
  -5   6  -2 536.806 23.4756   1
  -6   6   2 251.913 13.5370   1
  -6  -6  -2 256.070 17.9327   2
  -6  -6   2 198.597 16.5397   2
  -6   6  -2 238.606 13.1292   1
  -7   6   2 252.589 14.5176   1
  -7  -6  -2 266.988 19.6942   2
  -7  -6   2 241.784 18.9643   2
  -7   6  -2 242.458 14.1297   1
  -8   6   2 431.410 22.2954   1
  -8  -6  -2 485.500 29.5956   2
  -8   6  -2 418.627 21.6953   1
  -8  -6   2 424.973 28.0799   2
  -9  -6  -2 109.858 13.7567   2
  -9   6   2 126.205 9.69730   1
  -9   6  -2 108.775 9.12111   1
  -9  -6   2 117.702 14.1535   2
 -10  -6  -2 12.8383 8.56709   2
 -10   6   2 9.38863 6.10368   1
 -10  -6   2 12.4393 8.73016   2
 -11   6   2 16.1579 4.94607   1
 -11  -6  -2 20.5012 7.45317   2
 -11  -6   2 31.9159 11.1086   2
 -11   6  -2 26.0109 5.80072   1
 -12   6   2 109.197 10.9067   1
 -12  -6  -2 112.703 17.9486   2
 -12  -6   2 97.5689 17.1798   2
 -12   6  -2 101.469 10.3012   1
 -13  -6  -2 28.2278 12.9788   2
 -13   6   2 21.0011 6.73268   1
 -13  -6   2 28.6162 11.6723   2
 -13   6  -2 20.1922 6.42314   1
 -14   6   2 147.909 14.1110   1
 -14   6  -2 118.491 13.1926   1
   0   7   2 729.899 30.2961   1
   0  -7   2 733.713 29.9295   1
   0   7  -2 696.257 29.7557   1
   0  -7  -2 705.025 29.8338   1
  -1  -7  -2 413.538 16.4698   1
   1   7  -2 381.571 16.3173   1
   1  -7   2 383.819 17.0147   1
  -1   7   2 379.378 17.3889   1
   1  -7  -2 346.162 16.8179   1
  -1  -7   2 371.442 16.3812   1
  -1   7  -2 358.944 16.8620   1
   1   7   2 383.750 16.7752   1
  -2  -7  -2 607.307 25.6549   1
  -2   7   2 567.930 26.8306   1
  -2  -7  -2 632.628 25.2974   1
   2   7  -2 599.424 25.1216   1
  -2  -7   2 626.495 25.4487   1
  -2   7  -2 661.549 26.8494   1
  -3  -7  -2 2612.34 100.461   1
  -3   7   2 2512.63 102.619   1
   3   7  -2 2588.87 99.7876   1
  -3  -7  -2 2532.61 99.9789   1
  -3   7  -2 2507.25 102.264   1
  -3  -7   2 2526.53 100.017   1
  -4  -7  -2 585.226 31.2648   2
  -4   7   2 665.873 28.2852   1
  -4   7  -2 579.763 27.4555   1
  -4  -7   2 656.413 31.6930   2
  -5   7   2 325.904 18.3251   1
  -5  -7  -2 307.366 20.3712   2
  -5   7  -2 332.518 16.7128   1
  -5  -7   2 366.821 21.4972   2
  -6  -7  -2 1576.80 71.4610   2
  -6   7   2 1476.78 65.2556   1
  -6   7  -2 1601.87 65.2475   1
  -6  -7   2 1572.78 71.2647   2
  -7  -7  -2 640.300 38.1029   2
  -7   7   2 720.994 32.8673   1
  -7   7  -2 726.218 32.4334   1
  -7  -7   2 717.856 38.8236   2
  -8  -7  -2 126.052 14.0524   2
  -8   7   2 95.5150 8.36264   1
  -8  -7   2 86.1862 14.2845   2
  -8   7  -2 100.331 8.31479   1
  -9   7   2 0.21959 2.95388   1
  -9  -7  -2 1.99452 4.79054   2
  -9   7  -2 1.38817 2.76687   1
  -9  -7   2 0.71244 5.54291   2
 -10  -7  -2 46.8033 11.0260   2
 -10   7   2 44.1034 7.22085   1
 -10  -7   2 56.1188 12.8339   2
 -10   7  -2 55.6080 7.99183   1
 -11  -7  -2 455.363 33.5180   2
 -11   7   2 477.289 25.1300   1
 -11  -7   2 466.136 33.2617   2
 -11   7  -2 390.511 23.5805   1
 -12  -7  -2 116.532 19.6811   2
 -12   7   2 116.070 11.6837   1
 -12  -7   2 111.517 18.4163   2
 -12   7  -2 118.932 11.1013   1
 -13   7   2 119.816 12.5997   1
 -13  -7  -2 102.778 19.7538   2
 -13   7  -2 112.519 11.2906   1
 -13  -7   2 107.687 20.6712   2
   0   8  -2 1148.93 46.6201   1
   0  -8  -2 1106.75 46.5219   1
   0   8   2 1067.66 46.8844   1
   0  -8   2 1232.12 46.8103   1
   1   8  -2 365.571 16.0442   1
  -1   8   2 377.156 17.3077   1
  -1  -8  -2 364.068 16.1440   1
  -1  -8   2 332.227 16.5899   1
  -1   8  -2 368.155 16.8425   1
   1   8   2 387.349 16.6737   1
   2   8  -2 1082.80 44.5288   1
  -2   8   2 1123.74 46.6068   1
  -2  -8  -2 1108.02 45.8137   1
  -2  -8  -2 1086.49 44.5635   1
  -2  -8   2 1112.12 44.8223   1
  -2   8  -2 1139.96 46.2911   1
  -3  -8  -2 188.797 8.72092   1
  -3   8   2 179.788 10.5228   1
   3   8  -2 180.590 8.06441   1
  -3  -8  -2 177.763 8.16263   1
  -3  -8   2 189.704 8.38216   1
  -3   8  -2 185.726 10.2828   1
  -4   8   2 462.674 21.6295   1
  -4  -8  -2 440.957 25.0611   2
  -4   8  -2 434.505 21.0072   1
  -5   8   2 94.4558 7.30842   1
  -5  -8  -2 77.8135 9.33887   2
  -5   8  -2 85.9891 7.02460   1
  -5  -8   2 92.0583 10.3115   2
  -6   8   2 875.759 38.3961   1
  -6  -8  -2 818.724 43.4380   2
  -6   8  -2 856.455 37.8789   1
  -6  -8   2 832.237 43.7442   2
  -7  -8  -2 707.786 40.3770   2
  -7   8   2 750.402 34.5456   1
  -7   8  -2 680.181 33.5843   1
  -7  -8   2 828.932 41.9025   2
  -8   8   2 685.893 32.5445   1
  -8   8  -2 650.414 31.9205   1
  -8  -8   2 691.168 39.7556   2
  -9  -8  -2 297.547 24.4414   2
  -9   8   2 289.237 17.7470   1
  -9   8  -2 310.635 17.6833   1
  -9  -8   2 312.096 24.8811   2
 -10  -8  -2 482.795 32.5348   2
 -10   8   2 424.114 24.0127   1
 -10  -8   2 396.497 30.4266   2
 -10   8  -2 423.007 23.1622   1
 -11  -8  -2 303.840 25.8753   2
 -11   8   2 277.454 18.4568   1
 -11   8  -2 255.791 17.1941   1
 -11  -8   2 265.280 25.5588   2
 -12   8   2 -0.1206 4.50155   1
 -12  -8  -2 0.93831 9.45611   2
 -12   8  -2 0.35659 4.54393   1
 -13   8   2 48.8338 9.67946   1
 -13   8  -2 45.9969 8.49855   1
   0   9  -2 184.281 9.83901   1
   0   9   2 201.664 10.4857   1
  -1  -9  -2 215.042 10.5696   1
  -1   9   2 219.674 11.7370   1
   1   9  -2 216.435 10.6193   1
  -1  -9   2 211.599 10.7018   1
  -1   9  -2 231.213 11.4926   1
   1   9   2 230.535 11.2376   1
   2   9  -2 1113.15 44.5813   1
  -2  -9  -2 1125.74 45.1414   1
  -2  -9  -2 1026.21 44.4006   1
  -2  -9   2 1101.22 44.8081   1
  -2   9  -2 1143.72 46.3664   1
  -3  -9  -2 340.798 15.1346   1
  -3   9   2 322.530 18.2495   1
   3   9  -2 347.619 14.5417   1
  -3  -9  -2 352.774 14.5971   1
  -3  -9   2 341.645 14.8169   1
  -4   9   2 330.992 17.4431   1
  -4  -9  -2 344.650 21.2392   2
  -4   9  -2 334.616 17.1493   1
  -5   9   2 208.821 12.4573   1
  -5  -9  -2 224.400 17.0127   2
  -5   9  -2 191.437 11.9240   1
  -5  -9   2 194.609 15.9211   2
  -6   9   2 421.417 21.6183   1
  -6  -9  -2 403.750 26.6226   2
  -6   9  -2 411.432 21.0643   1
  -6  -9   2 426.464 26.9015   2
  -7  -9  -2 103.621 13.3553   2
  -7   9   2 102.725 9.03274   1
  -7   9  -2 121.305 9.20897   1
  -7  -9   2 109.051 13.0929   2
  -8  -9  -2 310.761 33.9014   2
  -9  -9  -2 142.233 17.5665   2
  -9   9  -2 166.543 12.3628   1
 -10  -9  -2 69.2623 15.0285   2
 -10   9   2 74.0853 10.0393   1
 -10  -9   2 63.8302 14.6845   2
 -10   9  -2 54.7724 8.09825   1
 -11   9   2 78.8263 10.8071   1
 -11  -9  -2 64.4697 15.0330   2
 -11  -9   2 69.9263 14.1008   2
 -11   9  -2 62.1653 9.37902   1
 -12  -9  -2 76.2360 16.9057   2
 -12   9   2 96.6840 12.5031   1
 -12   9  -2 90.0136 10.4480   1
 -12  -9   2 88.6809 18.3520   2
   0  10  -2 901.728 37.8521   1
   0  10   2 893.513 38.3100   1
   1  10  -2 706.265 28.7795   1
  -1  10   2 697.501 30.0553   1
  -1 -10   2 647.840 28.7052   1
  -1  10  -2 644.001 29.3843   1
   1  10   2 670.374 29.2221   1
   2  10  -2 673.810 28.2494   1
  -2 -10  -2 650.091 28.0617   1
  -2 -10  -2 671.499 28.7722   1
  -2  10  -2 708.874 31.4124   1
  -3 -10  -2 21.3440 2.81264   1
   3  10  -2 26.1440 2.39289   1
  -3 -10  -2 23.5532 2.29146   1
  -3  10   2 18.2426 3.76809   1
  -3 -10   2 26.7458 2.73169   1
  -3  10  -2 22.1440 4.07668   1
  -4 -10  -2 1262.25 56.9935   2
  -4  10   2 1179.82 51.6770   1
  -4  10  -2 1159.46 51.1655   1
  -5  10   2 118.506 9.17529   1
  -5 -10  -2 123.451 12.6416   2
  -5 -10   2 105.239 11.8187   2
  -5  10  -2 139.977 9.44468   1
  -6  10   2 480.070 24.0588   1
  -6 -10  -2 448.242 29.2380   2
  -6  10  -2 465.357 23.5094   1
  -6 -10   2 461.729 29.3444   2
  -7 -10  -2 28.7505 8.66499   2
  -7  10   2 19.6870 5.03568   1
  -7  10  -2 19.9182 4.57419   1
  -7 -10   2 18.5896 8.30268   2
  -8 -10  -2 214.578 20.5471   2
  -8  10  -2 222.285 14.4598   1
  -8 -10   2 220.624 20.8410   2
  -9 -10  -2 63.7401 14.2027   2
  -9  10   2 51.8996 8.52282   1
  -9  10  -2 66.8603 8.57574   1
  -9 -10   2 48.2829 12.3202   2
 -10 -10  -2 393.133 31.7965   2
 -10  10   2 398.561 23.2841   1
 -10 -10   2 400.225 32.2065   2
 -10  10  -2 399.077 22.7827   1
 -12  10   2 4.41934 6.50710   1
 -12 -10  -2 9.23587 13.7908   2
 -12  10  -2 8.16792 6.42216   1
 -12 -10   2 1.35554 12.9427   2
   0  11  -2 40.5511 4.66203   1
   0  11   2 48.1908 5.18489   1
   1  11  -2 926.110 42.0463   1
  -1  11   2 1024.76 43.7983   1
  -1  11  -2 1067.90 43.3162   1
   1  11   2 1042.73 42.9773   1
   2  11  -2 675.906 29.0937   1
  -2  11   2 680.804 31.2941   1
  -2 -11  -2 699.459 29.7082   1
  -2 -11  -2 677.497 28.8921   1
  -2 -11   2 660.232 29.2084   1
  -2  11  -2 742.534 31.1842   1
  -3 -11  -2 90.8174 5.09575   1
  -3  11   2 101.797 8.02074   1
  -3 -11  -2 89.0118 6.17956   1
  -3 -11   2 82.6669 5.42594   1
  -3  11  -2 86.4050 7.23884   1
  -4 -11  -2 505.089 20.0047   1
  -4  11  -2 478.684 23.9688   1
  -5 -11  -2 98.2753 14.2443   2
  -5  11  -2 116.779 8.78711   1
  -5 -11   2 105.889 12.8349   2
  -6 -11  -2 169.973 17.1820   2
  -6  11   2 200.510 12.7443   1
  -6  11  -2 163.526 11.5821   1
  -6 -11   2 151.590 16.2613   2
  -7 -11  -2 303.241 24.4118   2
  -7  11   2 237.641 16.9496   1
  -7  11  -2 324.033 17.8627   1
  -7 -11   2 340.904 25.1426   2
  -8 -11  -2 178.692 19.9725   2
  -8  11   2 194.208 14.1769   1
  -8 -11   2 180.182 19.3727   2
  -8  11  -2 200.122 13.6451   1
  -9 -11  -2 16.1855 9.69029   2
  -9  11   2 6.98702 5.00150   1
  -9  11  -2 14.5754 5.24303   1
  -9 -11   2 2.34474 8.29682   2
 -10 -11  -2 65.4832 14.4374   2
 -10  11   2 95.4924 10.5644   1
 -10  11  -2 84.2513 10.7977   1
 -10 -11   2 85.1490 17.9498   2
 -11  11   2 69.2373 10.2671   1
 -11 -11  -2 68.4346 15.9410   2
 -11 -11   2 61.4035 16.7899   2
 -11  11  -2 61.2552 9.44184   1
   0  12  -2 652.418 30.2843   1
   0  12   2 733.125 31.2346   1
  -1  12   2 174.684 11.0318   1
   1  12  -2 163.614 9.80566   1
  -1  12  -2 176.472 10.7566   1
   1  12   2 203.760 10.8400   1
  -2 -12  -2 248.099 12.9025   1
   2  12  -2 258.021 12.4777   1
  -2  12   2 260.801 14.4888   1
  -2 -12   2 244.144 12.5913   1
  -2  12  -2 261.470 14.1016   1
   3  12  -2 1442.30 56.4197   1
  -3 -12  -2 1393.80 56.9668   1
  -3  12   2 1455.64 60.1623   1
  -3  12  -2 1347.45 59.2754   1
  -3 -12   2 1353.84 56.5356   1
  -4  12   2 452.693 22.9423   1
  -4  12  -2 427.702 22.2946   1
  -5 -12  -2 78.8515 12.8864   2
  -5  12   2 76.5855 8.10748   1
  -5  12  -2 77.0240 7.37062   1
  -6  12   2 441.191 23.3814   1
  -6 -12  -2 417.720 29.0788   2
  -6 -12   2 412.716 28.9159   2
  -6  12  -2 420.859 22.6189   1
  -7  12   2 54.2616 8.04882   1
  -7 -12  -2 67.0754 14.2645   2
  -7  12  -2 40.1530 7.11409   1
  -7 -12   2 63.1744 12.8641   2
  -8  12   2 425.562 24.5375   1
  -8 -12  -2 502.013 33.9492   2
  -8 -12   2 425.236 32.2622   2
  -8  12  -2 420.507 24.0756   1
  -9 -12  -2 172.454 20.4222   2
  -9  12   2 120.694 11.4911   1
  -9 -12   2 108.928 18.9888   2
  -9  12  -2 120.332 10.9158   1
 -10 -12  -2 145.461 22.0822   2
 -10  12   2 114.832 12.3110   1
 -10  12  -2 148.240 12.9281   1
   0  13   2 1.43598 2.50654   1
   0  13  -2 1.15929 2.30398   1
  -1  13   2 405.407 20.2752   1
   1  13  -2 386.504 18.8487   1
  -1  13  -2 401.861 19.7297   1
  -2  13   2 78.3366 7.19950   1
  -2 -13  -2 70.3191 6.05934   1
   2  13  -2 77.1208 5.63809   1
  -2  13  -2 64.9209 6.88062   1
   3  13  -2 214.624 9.96581   1
  -3 -13  -2 185.641 9.66244   1
  -3  13   2 200.005 12.8391   1
  -3 -13  -2 190.825 10.2913   1
  -3  13  -2 189.083 12.1949   1
  -4  13   2 255.095 15.3751   1
  -4  13  -2 230.716 14.6239   1
  -5 -13  -2 39.4257 10.5868   2
  -5  13   2 26.1291 5.70202   1
  -5 -13   2 40.7129 10.0104   2
  -5  13  -2 32.7529 5.94437   1
  -6 -13  -2 390.729 28.0257   2
  -6  13   2 342.189 20.4512   1
  -6 -13   2 354.373 27.3898   2
  -6  13  -2 352.367 20.2896   1
  -7  13   2 386.059 22.6995   1
  -7 -13  -2 435.400 31.6297   2
  -7  13  -2 387.817 22.4597   1
  -7 -13   2 395.529 30.1122   2
  -8 -13  -2 137.048 20.4811   2
  -8  13   2 122.825 11.4609   1
  -8  13  -2 148.928 12.3079   1
  -8 -13   2 108.915 18.4984   2
  -9  13   2 115.433 12.1568   1
  -9 -13  -2 117.741 22.6381   2
  -9  13  -2 120.041 11.3524   1
  -9 -13   2 86.1168 17.9039   2
 -10  13   2 65.7730 11.6091   1
 -10 -13  -2 116.891 22.2497   2
 -10  13  -2 89.8780 12.6997   1
   0  14   2 30.3989 4.86462   1
   0  14  -2 23.1924 4.47228   1
  -1 -14  -2 477.488 23.1363   1
  -1  14   2 482.983 24.1517   1
   1  14  -2 505.706 22.9156   1
  -1  14  -2 469.423 23.5916   1
  -2 -14  -2 220.676 12.4398   1
  -2  14   2 246.697 14.2482   1
   2  14  -2 222.514 11.9304   1
  -2  14  -2 222.674 13.6723   1
  -3  14   2 23.0082 5.35410   1
  -3 -14  -2 20.5816 3.76528   1
  -3  14  -2 30.2172 5.52933   1
  -4  14   2 478.373 26.7110   1
  -4  14  -2 588.076 27.5448   1
  -5 -14  -2 135.509 16.8432   2
  -5  14   2 154.966 11.9959   1
  -5  14  -2 140.800 11.3301   1
  -5 -14   2 109.279 16.8312   2
  -6 -14  -2 441.630 31.7281   2
  -6  14   2 417.232 24.0350   1
  -6 -14   2 415.814 30.8493   2
  -6  14  -2 439.877 23.7439   1
  -7  14   2 176.718 13.9532   1
  -7 -14  -2 213.091 21.6477   2
  -7 -14   2 153.995 19.8699   2
  -7  14  -2 182.306 14.0577   1
  -8 -14  -2 292.116 34.4774   2
  -8  14   2 318.961 28.1410   1
  -8 -14   2 259.626 26.0333   2
  -9  14   2 45.8450 8.48078   1
  -9 -14  -2 31.0283 13.2188   2
  -9  14  -2 27.3778 7.17458   1
  -9 -14   2 42.3611 13.0407   2
   0  15   2 41.5205 6.19922   1
   0  15  -2 34.7996 5.23892   1
  -1  15   2 268.585 15.4961   1
   1  15  -2 231.369 13.4899   1
  -1 -15  -2 258.902 14.3621   1
  -1  15  -2 244.332 14.6498   1
  -2 -15  -2 43.6037 5.81110   1
   2  15  -2 38.2255 4.96470   1
  -2  15   2 47.9022 7.02571   1
  -2  15  -2 46.7564 6.97359   1
  -3 -15  -2 265.107 14.0369   1
  -3  15   2 304.011 17.3466   1
  -3  15  -2 276.107 17.9048   1
  -4  15   2 367.585 21.1603   1
  -4  15  -2 359.771 20.6052   1
  -5  15   2 149.238 12.4605   1
  -5 -15  -2 152.836 18.5377   2
  -5  15  -2 155.271 12.3978   1
  -5 -15   2 127.341 16.2157   2
  -6 -15  -2 6.29062 8.79092   2
  -6  15   2 18.3685 5.97838   1
  -6  15  -2 12.5583 5.19301   1
  -6 -15   2 29.1529 10.1448   2
  -7 -15  -2 182.424 22.5136   2
  -7 -15   2 149.848 19.6522   2
  -8  15   2 391.412 24.1003   1
  -8 -15  -2 373.130 33.3586   2
  -8  15  -2 380.382 23.4962   1
  -8 -15   2 392.190 33.0533   2
   0  16  -2 4.37885 3.45827   1
  -1 -16  -2 129.638 9.92058   1
  -1  16   2 116.514 10.3533   1
   1  16  -2 131.461 9.48551   1
  -1  16  -2 117.686 9.83056   1
  -2 -16  -2 185.541 11.5104   1
  -2  16   2 184.274 12.9188   1
  -2  16  -2 137.743 12.9934   1
  -3  16   2 140.294 11.4109   1
  -3  16  -2 123.630 10.9753   1
  -4 -16  -2 89.8905 15.8946   2
  -4  16   2 86.3254 9.72785   1
  -4  16  -2 90.9431 9.92178   1
  -5 -16  -2 131.039 28.3865   2
  -5  16   2 97.6983 10.8721   1
  -5  16  -2 91.2152 10.1213   1
  -5 -16   2 94.6510 18.9798   2
  -6 -16  -2 36.3863 12.1578   2
  -6 -16   2 29.4037 11.3117   2
  -7 -16  -2 33.3910 14.8196   2
  -7  16   2 29.9754 8.05035   1
  -7  16  -2 36.6943 7.93743   1
   0 -17  -2 344.564 19.0830   1
   0  17  -2 330.260 18.4110   1
  -1 -17  -2 212.352 13.5073   1
  -1  17   2 184.269 15.3699   1
  -2  17   2 255.252 16.7392   1
  -2  17  -2 263.368 16.3805   1
  -3  17  -2 91.8242 9.97746   1
  -4 -17  -2 114.577 18.8475   2
  -4  17   2 82.2025 11.0265   1
  -4  17  -2 114.813 10.6629   1
  -5  17   2 21.0808 11.9833   1
  -5 -17  -2 13.3198 9.67924   2
  -5 -17   2 4.08922 8.18785   2
  -6  17   2 205.142 16.4075   1
  -6  17  -2 227.415 16.5406   1
  -1  18  -2 3.10308 4.95637   1
  -2  18   2 30.1825 7.28539   1
  -2  18  -2 26.2402 6.56247   1
  -3  18   2 144.467 13.5046   1
  -3  18  -2 154.754 13.1035   1
  -4  18   2 28.1504 7.50321   1
  -4  18  -2 20.4263 7.56258   1
  -5  18   2 86.2237 11.4558   1
  -5  18  -2 94.9181 11.7440   1
  -2  19  -2 174.274 16.1883   1
  -3  19   2 116.404 13.1099   1
  -3  19  -2 106.507 12.4490   1
   0   0  -3 1.44160 0.58013   1
   0   0   3 2.15194 0.81129   1
  -2   0   3 6050.98 236.256   2
  -2   0  -3 6087.27 237.099   2
   2   0   3 6038.22 237.039   2
   2   0  -3 5875.16 235.960   2
   3   0  -3 99.5679 5.52465   1
   3   0   3 112.033 5.76887   1
  -3   0  -3 96.7252 7.45899   2
  -3   0   3 97.9660 6.90767   2
  -3   0  -3 115.256 5.65948   1
   3   0  -3 112.512 7.19799   2
   3   0   3 99.6101 7.45302   2
   4   0  -3 59.8583 3.99127   1
  -4   0   3 69.2080 6.07030   2
  -4   0  -3 70.0921 6.54612   2
   4   0   3 61.3946 6.25821   2
  -4   0  -3 58.7492 3.94027   1
   4   0  -3 54.1159 5.75811   2
   4   0   3 66.4639 4.21443   1
  -4   0   3 64.1718 4.26169   1
   5   0  -3 61.1865 6.49456   2
   5   0   3 58.2141 4.44448   1
  -5   0  -3 61.8367 7.14873   2
   5   0  -3 73.4875 4.57149   1
  -5   0   3 69.7774 7.05116   2
  -5   0   3 76.4254 4.87179   1
  -5   0  -3 71.8860 4.50689   1
  -6   0  -3 500.972 22.0968   1
  -6   0   3 526.052 22.6156   1
  -6   0   3 459.750 26.3434   2
  -6   0  -3 523.744 27.8464   2
   6   0  -3 520.953 22.1826   1
  -7   0  -3 138.155 7.75676   1
  -7   0   3 126.845 11.6910   2
  -7   0   3 119.304 7.69399   1
  -8   0  -3 533.109 24.3766   1
  -8   0   3 548.839 24.8666   1
  -8   0   3 557.044 31.0916   2
  -9   0  -3 959.473 44.3056   1
  -9   0   3 1064.17 43.7868   1
 -10   0   3 37.4524 5.36586   1
 -10   0  -3 39.8125 5.38086   1
 -11   0  -3 57.1636 6.42130   1
 -11   0   3 76.4403 7.54020   1
 -12   0   3 539.081 26.7551   1
 -12   0  -3 549.065 26.3682   1
 -13   0   3 78.9384 9.00530   1
 -13   0  -3 82.4522 8.15686   1
 -14   0  -3 116.365 11.0237   1
   2  -1   3 171.743 8.80481   1
  -2  -1  -3 202.008 8.81989   1
  -2  -1  -3 195.078 10.3207   2
   2   1  -3 196.018 8.79054   1
  -2  -1   3 192.664 8.61712   1
   2   1   3 193.928 8.85343   1
   2  -1  -3 193.173 9.56712   2
  -2  -1   3 166.976 9.44252   2
   2  -1  -3 190.685 8.89489   1
  -2   1  -3 192.459 8.84569   1
   3   1  -3 5783.16 216.903   1
   3  -1   3 5329.92 217.241   1
   3   1  -3 5952.32 219.067   2
   3  -1   3 5512.08 220.130   2
  -3  -1  -3 5615.46 220.181   2
   3  -1  -3 5593.68 217.256   1
   3   1   3 5317.92 217.035   1
   3  -1  -3 5783.27 219.360   2
  -3  -1   3 4962.03 219.075   2
  -4   1   3 868.580 34.5101   1
  -4  -1  -3 825.185 34.2648   1
   4   1  -3 740.326 37.3712   2
   4  -1   3 858.402 38.1365   2
   4   1  -3 867.160 33.8015   1
  -4  -1  -3 855.292 38.0834   2
   4  -1   3 832.001 34.2750   1
  -4   1  -3 807.048 34.0388   1
   4  -1  -3 792.070 36.8496   2
   4  -1  -3 865.298 34.2022   1
  -4  -1   3 819.395 37.2424   2
   4   1   3 738.111 37.0902   2
   4   1   3 833.855 33.9973   1
  -5   1   3 1045.16 41.6197   1
  -5  -1  -3 969.878 45.7970   2
   5  -1   3 1008.07 41.3610   1
   5   1  -3 865.511 43.9502   2
   5   1  -3 932.246 40.5446   1
  -5  -1  -3 998.940 40.6898   1
   5  -1  -3 846.650 44.2085   2
   5  -1  -3 1050.90 41.2743   1
  -5  -1   3 1041.07 41.1124   1
  -5  -1   3 1150.01 46.3003   2
  -5   1  -3 1063.36 41.2897   1
  -6   1   3 23.8814 3.45060   1
  -6  -1  -3 24.6358 6.06638   2
  -6  -1  -3 27.9207 2.74254   1
   6   1  -3 27.7671 2.70514   1
  -6   1  -3 21.8559 3.16095   1
  -6  -1   3 27.0608 2.97114   1
  -6  -1   3 38.1202 6.64396   2
   6   1   3 23.7757 3.11219   1
  -7  -1  -3 1305.65 65.1435   2
  -7  -1  -3 1348.40 54.0140   1
  -7   1   3 1345.58 54.9541   1
  -7  -1   3 1304.89 54.2818   1
  -7  -1   3 1302.52 60.7164   2
  -7   1  -3 1306.23 54.4638   1
  -8  -1  -3 158.989 8.37239   1
  -8  -1  -3 125.604 12.9738   2
  -8   1   3 127.618 8.60246   1
  -8   1  -3 142.924 8.59349   1
  -8  -1   3 124.683 8.15575   1
  -8  -1   3 120.771 12.6882   2
  -9  -1  -3 150.160 15.1464   2
  -9  -1  -3 145.223 8.91414   1
  -9   1   3 142.653 9.71288   1
  -9  -1   3 168.943 15.4649   2
  -9  -1   3 153.591 9.36692   1
  -9   1  -3 139.589 9.29263   1
 -10   1   3 602.613 28.4956   1
 -10  -1  -3 604.422 27.4521   1
 -10  -1   3 588.970 35.9628   2
 -10  -1   3 623.570 29.2752   1
 -10   1  -3 607.247 28.0241   1
 -11   1   3 468.083 23.5139   1
 -11  -1  -3 476.297 22.3908   1
 -11   1  -3 466.996 22.9666   1
 -11  -1   3 446.042 22.6927   1
 -12   1   3 18.8179 4.93777   1
 -12  -1  -3 18.0999 4.49948   1
 -12   1  -3 14.7905 4.73922   1
 -13  -1  -3 304.789 16.8199   1
 -13   1  -3 285.865 17.1178   1
  14   1  -3 213.563 19.2498   1
 -14  -1  -3 172.087 15.1099   1
 -14   1   3 188.100 14.7872   1
 -14   1  -3 204.038 14.4453   1
 -15   1  -3 27.3054 8.21069   1
  -1  -2  -3 2352.82 91.1269   2
   1  -2   3 2255.60 90.6146   1
  -1  -2  -3 2286.87 90.5431   1
   1   2  -3 2248.48 90.3596   1
  -1  -2   3 2259.61 90.3903   1
   1  -2  -3 2345.62 90.6623   1
   1   2   3 2254.04 90.4243   1
   1  -2  -3 2314.56 90.7309   1
   2  -2   3 237.300 11.4538   1
  -2   2   3 271.632 12.4298   1
  -2  -2  -3 246.503 12.8381   2
   2   2  -3 247.391 11.1310   1
  -2  -2  -3 265.094 11.3132   1
   2  -2  -3 251.572 11.5517   1
   2   2   3 241.724 12.3809   2
  -2  -2   3 283.378 12.5968   2
  -2   2  -3 248.270 11.9332   1
   2   2   3 252.666 11.2768   1
  -2  -2   3 243.027 11.0136   1
   3   2  -3 2180.30 87.0563   1
  -3  -2  -3 2167.55 86.9963   1
  -3  -2  -3 2241.08 90.5148   2
   3   2  -3 2062.55 86.7914   1
  -3   2   3 2155.42 87.8247   1
   3  -2  -3 2351.56 89.8005   2
  -3   2  -3 2039.73 87.4076   1
   3   2   3 2142.48 87.2059   1
   3   2   3 2201.43 89.7724   2
  -3  -2   3 2489.28 90.2507   2
   4  -2   3 1210.20 47.9205   1
   4   2  -3 1191.08 49.9185   2
  -4   2   3 1033.26 47.7393   1
   4  -2   3 1153.57 51.5295   2
  -4  -2  -3 1165.10 51.5773   2
   4   2  -3 1149.94 47.0657   1
   4   2  -3 1231.32 46.9264   1
  -4  -2  -3 1173.79 46.9131   1
  -4  -2   3 1245.68 51.3231   2
  -4   2  -3 1144.08 47.6258   1
   4   2   3 1166.07 47.2576   1
   4  -2  -3 1154.58 47.7384   1
   4   2   3 1172.72 50.7706   2
   5   2  -3 1353.24 57.1215   1
  -5  -2  -3 1393.88 57.2362   1
  -5  -2  -3 1385.42 62.9617   2
  -5   2   3 1444.14 58.6260   1
  -5   2  -3 1476.27 58.2479   1
   5  -2  -3 1353.63 61.8297   2
  -5  -2   3 1672.79 63.6850   2
   5   2   3 1381.74 57.6304   1
  -6  -2  -3 504.710 28.4384   2
   6   2  -3 529.142 22.9324   1
  -6   2   3 525.572 23.8688   1
  -6  -2  -3 536.040 22.5087   1
  -6  -2   3 548.554 28.6069   2
   6   2   3 526.503 22.9324   1
  -7  -2  -3 218.360 11.1825   1
  -7   2   3 242.785 12.8175   1
  -7  -2  -3 223.365 16.9597   2
   7   2  -3 237.262 11.1864   1
  -7   2  -3 249.570 12.4935   1
   7   2   3 221.068 11.5754   1
  -7  -2   3 249.329 17.2960   2
  -8  -2  -3 501.091 22.5547   1
  -8   2   3 546.657 26.1377   1
  -8  -2  -3 494.026 30.1115   2
  -8  -2   3 530.883 30.4907   2
  -8  -2   3 519.612 23.0578   1
  -8   2  -3 491.589 23.6677   1
  -9   2   3 209.139 12.1700   1
  -9  -2  -3 180.075 10.3528   1
  -9  -2  -3 195.870 17.3000   2
  -9   2  -3 205.615 11.6900   1
  -9  -2   3 198.259 17.2583   2
  -9  -2   3 185.051 10.7450   1
 -10   2   3 86.0281 7.67100   1
 -10  -2  -3 82.5157 13.4508   2
 -10  -2  -3 77.6521 6.40210   1
 -10   2  -3 84.9231 7.42830   1
 -10  -2   3 75.5280 12.5810   2
 -11  -2  -3 166.111 9.91004   1
 -11   2   3 153.343 11.3416   1
 -11  -2   3 166.474 18.0779   2
 -11   2  -3 173.806 11.4287   1
  12   2  -3 278.441 15.2937   1
 -12   2   3 265.299 16.5048   1
 -12  -2  -3 270.274 14.9423   1
 -12   2  -3 276.580 16.1945   1
  13   2  -3 129.820 10.0710   1
 -13   2   3 127.541 11.0723   1
 -13  -2  -3 131.342 10.1480   1
 -13   2  -3 127.975 11.2573   1
 -14   2   3 10.5661 6.06903   1
 -14   2  -3 10.3118 5.91967   1
 -15   2  -3 70.0206 10.3738   1
   1  -3   3 855.452 35.5596   1
  -1   3   3 845.350 36.4403   1
   1   3  -3 907.665 35.2115   1
  -1  -3  -3 871.774 35.4642   1
   1  -3  -3 852.731 35.5803   1
   1   3   3 883.655 35.2849   1
  -1  -3   3 876.504 35.3227   1
  -1   3  -3 873.285 35.4894   1
  -2  -3  -3 962.723 41.0333   2
  -2  -3  -3 1003.17 38.9682   1
   2  -3   3 1009.07 39.4604   1
   2   3  -3 963.504 38.6570   1
  -2   3   3 875.517 39.3947   1
  -2   3  -3 923.159 39.1789   1
  -2  -3   3 964.079 38.6773   1
   2  -3  -3 984.519 39.4362   1
   2   3   3 966.942 38.8167   1
   3   3  -3 4931.29 194.072   1
  -3  -3  -3 4921.67 197.769   2
   3  -3   3 4690.43 194.932   1
  -3  -3  -3 4898.47 194.147   1
  -3   3  -3 4742.38 194.835   1
   3   3   3 4978.48 194.318   1
   3  -3  -3 5527.86 195.270   1
  -3  -3   3 4964.12 197.268   2
  -4  -3  -3 1661.99 72.1286   2
  -4  -3  -3 1665.40 67.0727   1
   4   3  -3 1648.38 67.2000   1
   4   3  -3 1934.52 67.0983   1
  -4   3   3 1579.36 68.4581   1
   4   3   3 1627.03 67.4108   1
  -4  -3   3 1680.43 71.4879   2
  -4   3  -3 1731.68 68.2837   1
   4   3   3 1759.93 71.2168   2
   4  -3  -3 1601.71 70.9611   2
  -5  -3  -3 1482.16 59.2986   1
   5   3  -3 1496.92 59.5732   1
  -5  -3  -3 1450.58 65.4973   2
   5   3  -3 1498.09 59.1710   1
  -5   3   3 1383.36 60.9466   1
  -5   3  -3 1568.65 60.8104   1
   5   3   3 1493.33 59.8252   1
  -5  -3   3 1518.19 65.3149   2
  -6   3   3 208.129 11.5374   1
   6   3  -3 205.257 9.63886   1
  -6  -3  -3 207.541 9.76171   1
   6   3  -3 215.399 12.6137   1
  -6  -3  -3 183.176 14.5565   2
   6   3   3 210.458 10.2606   1
  -6   3  -3 243.018 11.5140   1
  -6  -3   3 196.906 14.6794   2
  -7  -3  -3 1292.83 59.7077   2
   7   3  -3 1239.90 51.7685   1
  -7  -3  -3 1269.57 50.8148   1
  -7   3   3 1238.18 52.9651   1
   7   3  -3 1233.70 51.0909   1
   7   3   3 1194.38 51.2451   1
  -7  -3   3 1188.87 62.0110   2
  -7   3  -3 1376.71 53.8437   1
   8   3  -3 2027.90 83.0880   1
  -8  -3  -3 2013.55 82.7234   1
  -8  -3  -3 2072.50 92.9727   2
   8   3  -3 1939.59 82.3948   1
  -8   3   3 2217.20 85.5497   1
  -8  -3   3 2100.95 92.6542   2
   8   3   3 1952.57 83.2312   1
  -8   3  -3 2244.44 85.0857   1
   9   3  -3 192.609 10.5033   1
  -9   3   3 188.643 12.1983   1
  -9  -3  -3 190.514 10.1586   1
  -9  -3  -3 205.437 17.7934   2
  -9  -3   3 205.306 17.6202   2
  -9   3  -3 203.833 12.0254   1
 -10  -3  -3 175.893 9.80322   1
  10   3  -3 181.531 10.1740   1
 -10  -3  -3 170.541 16.9386   2
 -10   3   3 171.929 11.6563   1
 -10   3  -3 169.302 11.3917   1
 -10  -3   3 180.684 17.5547   2
  11   3  -3 170.355 10.0405   1
 -11  -3  -3 168.559 9.57239   1
 -11   3   3 141.227 11.3873   1
 -11  -3  -3 158.072 17.1880   2
 -11   3  -3 136.294 10.7234   1
 -11  -3   3 154.514 17.0486   2
  12   3  -3 104.933 8.76664   1
 -12  -3  -3 89.0801 16.0136   2
 -12  -3  -3 81.4089 7.31437   1
 -12   3   3 80.8784 8.85708   1
 -12   3  -3 91.1454 8.62772   1
 -12  -3   3 91.0774 15.8065   2
 -13  -3  -3 215.354 13.4218   1
 -13   3   3 212.226 15.1646   1
 -13  -3   3 217.152 22.4483   2
 -13   3  -3 201.477 14.5886   1
 -14   3   3 112.931 12.3027   1
 -14   3  -3 98.5231 10.9984   1
 -15   3   3 232.247 17.9963   1
 -15   3  -3 191.842 16.4070   1
   0   4  -3 216.560 9.41624   1
   0  -4   3 212.178 9.58888   1
   0  -4  -3 182.220 9.38469   1
   0  -4  -3 205.915 9.71835   1
   1   4  -3 316.430 13.4801   1
  -1   4   3 308.677 14.2555   1
  -1  -4  -3 314.062 13.9128   1
  -1  -4  -3 318.138 13.7181   1
   1  -4  -3 316.713 14.1166   1
  -1   4  -3 318.661 13.9444   1
  -1  -4   3 307.369 13.7005   1
   2   4  -3 2081.08 82.0980   1
  -2   4   3 2090.80 83.4531   1
   2  -4   3 2071.93 83.1564   1
  -2  -4  -3 2136.39 82.6149   1
  -2  -4  -3 2032.45 84.7352   2
  -2  -4   3 2153.60 82.3670   1
   2  -4  -3 2066.38 83.1577   1
   2   4   3 2073.63 82.3071   1
  -2   4  -3 2025.38 82.9605   1
   3   4  -3 1945.21 73.8108   1
  -3  -4  -3 1956.07 74.1548   1
   3  -4   3 1847.77 75.1357   1
  -3  -4  -3 1873.52 77.9330   2
  -3   4   3 2056.37 75.7542   1
  -3  -4   3 1882.25 73.7243   1
   3   4   3 1667.54 73.9154   1
  -3   4  -3 1867.23 75.0422   1
   3  -4  -3 1733.85 74.9753   1
  -3  -4   3 1854.80 77.3436   2
  -4  -4  -3 1768.10 72.4518   2
   4   4  -3 1775.84 66.5352   1
   4   4  -3 1688.56 66.7074   1
  -4  -4  -3 1663.18 66.7279   1
  -4   4   3 1639.07 68.6580   1
  -4   4  -3 1651.16 68.1751   1
   4   4   3 1687.76 67.0431   1
  -4  -4   3 1592.49 71.3450   2
   5   4  -3 655.431 26.5501   1
   5   4  -3 639.460 26.9115   1
  -5  -4  -3 651.711 26.7812   1
  -5   4   3 694.725 29.2730   1
   5   4   3 654.571 27.2609   1
  -5  -4   3 644.457 32.4932   2
  -6  -4  -3 42.1038 2.88493   1
   6   4  -3 37.0509 3.05721   1
  -6  -4  -3 37.7985 7.48862   2
  -6   4   3 40.6298 5.18729   1
   6   4  -3 39.7498 2.65311   1
   6   4   3 34.0771 3.25292   1
  -6   4  -3 36.9300 3.97427   1
  -6  -4   3 56.2179 8.61299   2
   7   4  -3 653.113 27.1291   1
  -7  -4  -3 682.169 36.4592   2
  -7   4   3 721.998 30.5947   1
  -7  -4  -3 656.630 27.3794   1
  -7  -4   3 645.442 35.5217   2
  -7   4  -3 643.798 29.6650   1
   7   4   3 639.612 27.9982   1
  -8  -4  -3 2410.10 108.477   2
   8   4  -3 2520.54 97.4036   1
  -8  -4  -3 2520.47 97.6769   1
  -8   4   3 2327.14 100.575   1
   8   4  -3 2478.01 98.0352   1
  -8   4  -3 2508.23 100.361   1
   8   4   3 2495.12 98.4097   1
  -8  -4   3 2389.74 107.963   2
   9   4  -3 27.9813 3.69405   1
  -9  -4  -3 41.5274 9.61482   2
  -9  -4  -3 32.0888 3.38291   1
  -9   4   3 30.7376 5.35887   1
   9   4  -3 31.2372 3.27683   1
  -9  -4   3 34.4208 8.39803   2
   9   4   3 33.1153 4.34111   1
  -9   4  -3 36.5844 5.47717   1
 -10  -4  -3 908.940 37.5700   1
  10   4  -3 953.606 37.7113   1
  10   4  -3 916.080 37.9818   1
 -10  -4  -3 814.611 48.8937   2
 -10   4   3 893.909 40.9475   1
 -10   4  -3 876.753 40.3506   1
 -10  -4   3 867.615 48.7957   2
  11   4  -3 180.810 10.2751   1
 -11  -4  -3 175.422 9.85371   1
 -11  -4  -3 181.887 18.6167   2
 -11   4   3 170.905 12.8822   1
 -11  -4   3 172.301 18.1201   2
 -11   4  -3 171.049 16.3889   1
  12   4  -3 41.1210 6.07650   1
 -12  -4  -3 38.1917 4.94741   1
 -12  -4  -3 25.2955 10.2388   2
 -12   4   3 40.3686 7.42220   1
 -12  -4   3 24.9336 10.7325   2
 -12   4  -3 35.0150 6.41725   1
 -13   4   3 239.764 16.5456   1
 -13   4  -3 208.535 15.6089   1
 -13  -4   3 234.459 23.5821   2
 -14   4   3 672.403 35.2378   1
 -14   4  -3 709.044 35.6596   1
 -15   4   3 26.1496 8.65345   1
 -15   4  -3 30.0016 8.58224   1
   0   5  -3 440.297 17.7416   1
   0   5   3 408.000 18.1240   1
   0  -5   3 396.799 17.7814   1
   0  -5  -3 401.933 17.8138   1
   1  -5   3 266.334 12.5615   1
  -1  -5  -3 255.881 12.0172   1
   1   5  -3 273.790 11.8125   1
  -1  -5  -3 260.187 12.2910   1
  -1   5   3 268.003 12.7930   1
  -1  -5   3 289.240 12.2357   1
  -1   5  -3 270.305 12.3644   1
   1  -5  -3 273.764 12.5507   1
   2  -5   3 2802.99 117.463   1
  -2  -5  -3 3011.22 116.940   1
  -2  -5  -3 3040.78 116.631   1
   2   5  -3 2926.83 116.241   1
  -2   5   3 2703.20 117.683   1
  -2  -5   3 2982.24 116.668   1
   2  -5  -3 3092.02 117.699   1
  -2   5  -3 3126.68 117.582   1
  -3   5   3 131.592 7.84313   1
   3   5  -3 127.516 6.01773   1
  -3  -5  -3 132.174 6.57883   1
  -3  -5  -3 135.182 9.58157   2
  -3  -5   3 129.180 6.24164   1
  -3   5  -3 145.664 7.69918   1
   4   5  -3 199.507 8.84974   1
   4   5  -3 210.564 8.88920   1
  -4   5   3 220.142 11.3792   1
  -4  -5  -3 206.812 13.7072   2
  -4  -5  -3 201.108 9.21667   1
   4   5   3 200.112 9.28312   1
  -4   5  -3 213.299 10.8878   1
  -4  -5   3 220.998 13.8569   2
   5   5  -3 708.565 28.4595   1
  -5  -5  -3 692.293 28.5701   1
  -5  -5  -3 668.879 35.1325   2
   5   5  -3 709.871 28.2347   1
  -5   5  -3 699.577 30.9101   1
  -5  -5   3 790.365 35.9050   2
   5   5   3 703.327 28.9326   1
  -6  -5  -3 84.6002 13.0729   2
  -6   5   3 63.9236 6.30101   1
   6   5  -3 90.1182 4.45728   1
   6   5  -3 86.8644 4.11152   1
  -6  -5  -3 84.4708 4.45071   1
  -6   5  -3 89.3080 6.69177   1
   6   5   3 94.3516 5.01434   1
   7   5  -3 775.181 31.5970   1
  -7   5   3 753.822 35.0090   1
  -7  -5  -3 730.411 40.4526   2
  -7  -5  -3 795.226 31.5851   1
   7   5  -3 810.960 31.1994   1
   7   5   3 769.659 32.0814   1
  -7   5  -3 757.199 34.4743   1
  -7  -5   3 800.740 41.1803   2
  -8  -5  -3 473.312 29.8151   2
   8   5  -3 468.747 19.4219   1
  -8   5   3 473.487 23.4641   1
   8   5  -3 481.975 19.9900   1
  -8   5  -3 458.699 22.7491   1
  -8  -5   3 452.780 28.9849   2
   8   5   3 462.523 20.3729   1
   9   5  -3 499.476 21.8338   1
  -9   5   3 517.318 26.0434   1
  -9  -5  -3 496.647 32.6383   2
  -9  -5  -3 546.417 22.3025   1
  -9   5  -3 553.855 25.9952   1
  -9  -5   3 529.460 32.9487   2
  10   5  -3 15.2526 2.72684   1
 -10   5   3 20.2119 5.09034   1
 -10  -5  -3 8.79924 2.32245   1
 -10  -5  -3 7.41357 7.00255   2
 -10   5  -3 11.7573 4.07191   1
 -10  -5   3 14.0033 8.11056   2
  11   5  -3 50.0611 4.52921   1
 -11  -5  -3 52.6248 11.8487   2
 -11   5   3 54.3143 8.14332   1
 -11  -5  -3 51.3572 4.83703   1
 -11   5  -3 44.5242 7.42195   1
 -11  -5   3 58.2581 12.7242   2
 -12  -5  -3 41.5344 11.7180   2
 -12   5   3 33.0024 6.93749   1
 -12   5  -3 35.5027 7.12235   1
 -12  -5   3 36.3863 11.7678   2
 -13   5   3 54.1558 9.02558   1
 -13  -5  -3 79.9168 16.4919   2
 -13   5  -3 55.9696 8.73299   1
 -14   5   3 214.442 16.5002   1
 -14   5  -3 197.948 15.8042   1
   0  -6  -3 1519.03 60.4191   1
   0  -6   3 1431.69 60.9292   1
   0   6   3 1538.22 60.7956   1
   0   6  -3 1503.69 60.1289   1
  -1   6   3 1025.41 42.6243   1
   1  -6   3 921.977 42.0306   1
  -1  -6  -3 1045.19 42.1069   1
  -1  -6  -3 1027.32 41.6920   1
   1  -6  -3 1044.57 42.2701   1
  -1  -6   3 1017.31 41.7578   1
  -1   6  -3 1099.37 42.2111   1
   2   6  -3 1271.68 47.9306   1
  -2  -6  -3 1251.68 48.6796   1
  -2   6   3 1082.71 49.4184   1
  -2  -6  -3 1216.25 48.2139   1
  -2  -6   3 1233.54 48.3783   1
  -2   6  -3 1134.91 49.0595   1
  -3   6   3 3485.01 137.121   1
   3   6  -3 3481.59 134.413   1
  -3  -6  -3 3450.97 134.825   1
  -3  -6  -3 3494.96 139.860   2
  -3  -6  -3 3437.51 135.205   1
  -3   6  -3 3237.74 136.297   1
  -3  -6   3 3449.13 134.795   1
  -4   6   3 1046.26 45.9565   1
  -4  -6  -3 1073.27 43.4118   1
  -4  -6  -3 1105.08 49.6820   2
  -4  -6  -3 1099.84 43.3296   1
   4   6  -3 1025.16 42.8257   1
   4   6  -3 1094.94 42.7341   1
  -4  -6   3 1174.46 49.6557   2
  -5  -6  -3 48.1006 8.29117   2
  -5  -6  -3 42.1701 2.48311   1
  -5  -6   3 47.6508 7.85027   2
  -6  -6  -3 2368.56 102.085   2
  -6  -6  -3 2492.39 92.0085   1
   6   6   3 2267.45 92.1917   1
  -6   6  -3 2325.50 95.4790   1
  -6  -6   3 2260.93 101.150   2
  -7  -6  -3 3328.93 140.752   2
  -7   6   3 3122.08 133.297   1
  -7  -6  -3 3280.34 128.919   1
  -7  -6   3 3719.16 141.652   2
  -7   6  -3 3292.66 132.939   1
   7   6   3 3076.18 129.174   1
  -8  -6  -3 131.385 5.98859   1
  -8  -6  -3 125.949 13.6910   2
  -8   6   3 109.733 9.52703   1
  -8  -6   3 135.958 14.4297   2
  -8   6  -3 123.064 9.26338   1
   8   6   3 127.095 6.23276   1
  -9  -6  -3 171.583 16.9817   2
  -9   6   3 163.789 11.8768   1
  -9  -6  -3 185.041 7.78721   1
  -9  -6   3 171.338 17.2563   2
   9   6   3 155.775 7.94954   1
  -9   6  -3 151.277 11.2723   1
 -10  -6  -3 292.043 12.4700   1
 -10  -6  -3 260.656 23.4232   2
 -10   6  -3 274.441 18.2080   1
 -10  -6   3 320.132 24.7990   2
 -11  -6  -3 379.028 29.6919   2
 -11   6   3 433.316 22.6416   1
 -11  -6   3 353.380 28.6439   2
 -11   6  -3 373.670 21.4806   1
 -12  -6  -3 19.0307 9.73680   2
 -12   6   3 20.9430 6.34276   1
 -12   6  -3 19.3022 5.73693   1
 -12  -6   3 33.1016 11.3925   2
 -13  -6  -3 240.232 25.0254   2
 -13   6   3 217.939 16.5160   1
 -13  -6   3 211.592 23.7482   2
 -13   6  -3 215.790 15.7613   1
 -14   6   3 104.657 13.5077   1
 -14   6  -3 124.285 12.9205   1
   0   7   3 107.796 7.07134   1
   0   7  -3 142.126 6.93289   1
   0  -7   3 129.562 6.97358   1
   0  -7  -3 115.040 6.73064   1
   1   7  -3 546.059 22.5242   1
   1  -7   3 515.662 23.9891   1
  -1  -7  -3 543.073 23.1604   1
  -1   7   3 526.942 23.7078   1
  -1   7  -3 552.312 23.2464   1
  -1  -7   3 521.970 22.7998   1
   2   7  -3 305.134 12.3459   1
  -2  -7  -3 269.422 12.4484   1
  -2   7   3 286.694 14.0995   1
  -2  -7  -3 250.771 13.3834   1
  -2   7  -3 275.910 13.5565   1
  -2  -7   3 292.525 12.7798   1
   3   7  -3 555.050 20.9351   1
  -3  -7  -3 528.901 21.2721   1
  -3   7   3 457.378 23.2237   1
  -3  -7  -3 505.301 21.7027   1
  -3  -7  -3 496.845 25.8790   2
  -3   7  -3 506.598 23.0632   1
  -3  -7   3 518.288 21.3418   1
  -4  -7  -3 227.395 15.4064   2
  -4   7   3 265.758 13.2310   1
  -4  -7  -3 230.897 10.1771   1
  -4  -7  -3 230.895 9.94510   1
  -4   7  -3 201.261 11.9389   1
  -5  -7  -3 1627.55 70.9495   2
  -5  -7  -3 1521.07 61.8132   1
  -5   7  -3 1476.44 65.1286   1
  -5  -7   3 1702.46 71.2159   2
  -6  -7  -3 373.291 23.8800   2
  -6   7  -3 382.876 19.0804   1
  -6  -7   3 366.397 23.7556   2
  -7   7   3 575.843 28.5053   1
  -7   7  -3 623.650 28.1795   1
  -7  -7   3 575.850 33.7961   2
  -8   7   3 287.830 16.8795   1
  -8  -7  -3 316.033 23.2890   2
  -8   7  -3 270.402 16.1598   1
  -8  -7   3 314.601 23.2122   2
  -9  -7  -3 340.209 25.8990   2
  -9   7   3 329.231 19.0844   1
  -9  -7   3 336.195 25.5207   2
  -9   7  -3 323.715 18.5336   1
 -10   7   3 108.574 10.1004   1
 -10  -7  -3 125.152 15.9633   2
 -10  -7   3 126.750 18.7964   2
 -10   7  -3 118.389 9.90600   1
 -11   7   3 71.1121 9.66495   1
 -11  -7  -3 74.8386 16.0373   2
 -11  -7   3 94.0012 17.0888   2
 -11   7  -3 65.6796 8.97766   1
 -12  -7  -3 82.2287 16.8374   2
 -12   7   3 71.8985 10.6207   1
 -12   7  -3 77.5236 9.92497   1
 -12  -7   3 81.0461 16.8693   2
 -13   7   3 39.0764 8.13767   1
 -13  -7  -3 14.6697 13.0421   2
 -13  -7   3 16.2186 10.3443   2
 -13   7  -3 21.7300 6.94791   1
   0   8   3 4753.59 183.168   1
   0  -8   3 4879.15 182.787   1
   0   8  -3 4571.89 182.367   1
   0  -8  -3 4303.19 184.567   1
  -1  -8  -3 177.156 9.45927   1
  -1   8   3 189.026 10.2250   1
   1   8  -3 186.167 8.96575   1
  -1  -8  -3 178.784 9.04608   1
  -1   8  -3 192.332 9.72544   1
  -1  -8   3 170.184 9.16437   1
  -2  -8  -3 120.169 6.80738   1
   2   8  -3 120.025 6.51754   1
  -2   8   3 109.649 7.65277   1
  -2  -8  -3 123.299 6.35839   1
  -2   8  -3 116.978 7.31645   1
  -2  -8   3 119.710 6.55390   1
  -3   8   3 184.665 10.3158   1
   3   8  -3 154.865 7.30572   1
  -3  -8  -3 159.927 8.16198   1
  -3  -8  -3 158.705 7.59791   1
  -3   8  -3 155.467 9.33087   1
  -3  -8   3 159.656 7.77743   1
  -4  -8  -3 336.370 13.9637   1
  -4  -8  -3 324.774 14.3183   1
  -4  -8  -3 350.615 20.9774   2
  -4   8  -3 333.776 16.7391   1
  -5  -8  -3 5.89464 3.87828   2
  -5   8   3 9.20078 3.07169   1
  -5  -8   3 8.72765 4.84640   2
  -5   8  -3 10.1273 3.00444   1
  -6  -8  -3 358.984 24.1173   2
  -6   8   3 375.651 19.6145   1
  -6   8  -3 340.483 18.6535   1
  -6  -8   3 420.417 25.1837   2
  -7   8   3 542.643 25.6539   1
  -7  -8  -3 484.091 30.8562   2
  -7  -8   3 473.136 30.4486   2
  -7   8  -3 487.621 24.4696   1
  -8   8   3 202.693 13.8028   1
  -8  -8  -3 220.021 20.0546   2
  -8   8  -3 190.603 13.0899   1
  -8  -8   3 219.460 19.5940   2
  -9   8   3 77.4443 8.90191   1
  -9  -8  -3 82.0365 14.7791   2
  -9   8  -3 101.672 9.01659   1
  -9  -8   3 121.571 17.7082   2
 -10  -8  -3 674.889 41.3864   2
 -10   8   3 631.097 32.3466   1
 -10  -8   3 682.888 41.6190   2
 -10   8  -3 581.436 31.0485   1
 -11  -8  -3 58.2551 15.0943   2
 -11   8   3 53.7636 8.68429   1
 -11  -8   3 37.0691 11.6508   2
 -11   8  -3 53.9367 8.94768   1
 -12  -8  -3 47.1395 12.9587   2
 -12   8   3 43.1730 8.45753   1
 -12   8  -3 37.5453 8.10157   1
 -13   8   3 28.7951 7.61282   1
 -13   8  -3 26.1387 7.14954   1
   0   9  -3 1732.63 70.2459   1
   0   9   3 1741.89 70.9765   1
   1   9  -3 314.749 14.7850   1
  -1  -9  -3 332.036 14.9633   1
  -1  -9  -3 330.411 15.5513   1
  -1   9   3 329.710 16.1934   1
  -1   9  -3 321.403 15.5479   1
  -1  -9   3 323.334 15.1316   1
  -2   9   3 83.2853 6.69339   1
  -2  -9  -3 93.9213 5.99157   1
  -2  -9  -3 93.9460 5.46716   1
   2   9  -3 93.9725 5.28427   1
  -2  -9   3 86.5085 5.61813   1
  -2   9  -3 108.323 6.85736   1
  -3  -9  -3 181.197 11.4510   1
  -3   9   3 208.316 11.6273   1
  -3  -9  -3 178.225 8.78678   1
   3   9  -3 197.850 8.68109   1
  -3  -9   3 187.067 9.15841   1
  -3   9  -3 182.451 10.8418   1
  -4  -9  -3 804.869 40.0408   2
  -4  -9  -3 755.095 31.7900   1
  -4  -9  -3 811.526 32.3604   1
  -4   9   3 807.997 35.8501   1
  -4   9  -3 796.666 35.1365   1
  -5  -9  -3 281.776 19.3440   2
  -5   9   3 246.924 14.4143   1
  -5   9  -3 249.301 13.9219   1
  -5  -9   3 223.571 17.6066   2
  -6   9   3 860.421 41.1360   1
  -6  -9  -3 918.718 47.3761   2
  -6   9  -3 924.463 40.9078   1
  -6  -9   3 966.216 47.9715   2
  -7  -9  -3 230.830 19.7511   2
  -7   9   3 242.558 15.2797   1
  -7   9  -3 259.846 14.8384   1
  -7  -9   3 230.988 19.5126   2
  -8  -9  -3 95.5480 22.3780   2
  -8   9   3 109.927 11.0115   1
  -8   9  -3 105.212 10.3096   1
  -9   9   3 406.123 22.7975   1
  -9  -9  -3 416.680 30.3193   2
  -9   9  -3 444.890 22.8931   1
  -9  -9   3 355.554 28.9960   2
 -10  -9  -3 40.8276 12.4024   2
 -10   9   3 43.2869 7.44279   1
 -10  -9   3 22.8021 9.07821   2
 -10   9  -3 28.8120 6.31012   1
 -11  -9  -3 212.002 23.1684   2
 -11   9   3 198.874 15.8941   1
 -11  -9   3 247.699 24.4587   2
 -11   9  -3 192.891 14.9356   1
 -12   9   3 1.74324 6.40439   1
 -12  -9  -3 7.70871 11.2752   2
 -12   9  -3 5.33446 6.02535   1
 -12  -9   3 19.8575 11.4396   2
   0  10   3 15.8763 3.09674   1
   1  10  -3 216.315 10.5643   1
  -1  10   3 206.460 11.7097   1
  -1 -10  -3 208.217 11.1120   1
  -1  10  -3 186.988 10.9546   1
  -2  10   3 320.812 16.9381   1
  -2 -10  -3 325.426 14.9396   1
  -2 -10  -3 324.461 15.6685   1
   2  10  -3 332.477 14.9053   1
  -2 -10   3 341.261 15.4576   1
  -2  10  -3 340.373 17.8057   1
  -3 -10  -3 623.045 24.9413   1
   3  10  -3 562.707 24.0274   1
  -3 -10  -3 488.158 23.6782   1
  -3  10   3 622.862 27.3621   1
  -3 -10   3 583.819 24.3633   1
  -3  10  -3 576.840 26.3859   1
  -4  10   3 148.464 10.3324   1
  -4 -10  -3 164.994 14.0257   2
  -4 -10  -3 147.834 7.47473   1
  -4 -10  -3 163.607 7.07199   1
  -4  10  -3 142.127 9.91449   1
  -5  10   3 147.127 10.9125   1
  -5 -10  -3 164.314 15.1000   2
  -5 -10   3 193.158 15.6622   2
  -5  10  -3 170.626 10.9813   1
  -6  10   3 198.594 12.9189   1
  -6 -10  -3 193.105 16.9763   2
  -6 -10   3 174.384 16.4988   2
  -6  10  -3 156.265 11.4305   1
  -7  10   3 184.798 16.7938   1
  -7 -10  -3 176.678 17.5277   2
  -7  10  -3 156.967 15.3603   1
  -7 -10   3 183.374 18.1393   2
  -8  10   3 173.446 12.5994   1
  -8 -10  -3 159.062 17.8448   2
  -8 -10   3 172.047 18.6940   2
  -8  10  -3 150.765 11.7443   1
  -9 -10  -3 46.9483 12.0289   2
  -9  10   3 30.9076 6.87846   1
  -9  10  -3 39.7133 6.98683   1
  -9 -10   3 49.7765 12.8142   2
 -10 -10  -3 21.1120 10.3953   2
 -10  10   3 14.6353 5.42849   1
 -10 -10   3 6.59023 8.35537   2
 -10  10  -3 14.3361 5.38623   1
 -11 -10  -3 139.185 24.7320   2
 -11  10   3 148.806 23.0550   1
 -11  10  -3 141.460 14.6596   1
 -11 -10   3 119.637 28.7649   2
 -12  10   3 71.0098 12.2250   1
 -12  10  -3 78.8114 12.3841   1
 -12 -10   3 75.7588 22.1458   2
   0  11   3 791.195 35.5412   1
   0  11  -3 831.560 34.8937   1
  -1  11   3 717.214 33.3635   1
   1  11  -3 691.608 30.0233   1
  -1 -11  -3 668.089 30.6312   1
  -1  11  -3 730.608 32.2956   1
  -2 -11  -3 766.676 33.5227   1
   2  11  -3 763.930 32.6436   1
  -2  11   3 771.425 35.1319   1
  -2  11  -3 773.475 34.4713   1
  -2 -11   3 823.157 33.3332   1
  -3 -11  -3 390.253 17.9830   1
  -3 -11  -3 393.773 18.4048   1
  -3  11   3 371.406 20.0408   1
   3  11  -3 401.481 17.1389   1
  -3  11  -3 410.783 19.8771   1
  -3 -11   3 390.863 17.5409   1
  -4 -11  -3 171.262 8.34748   1
  -4  11   3 167.359 11.4303   1
  -4 -11  -3 187.243 15.4744   2
  -4 -11  -3 167.633 7.78606   1
  -4  11  -3 168.273 11.1953   1
  -5 -11  -3 22.4985 7.01539   2
  -5  11   3 33.5578 6.11419   1
  -5  11  -3 28.7918 5.25825   1
  -5 -11   3 19.9714 7.12604   2
  -6 -11  -3 80.0760 13.1743   2
  -6  11   3 79.6874 8.30385   1
  -6  11  -3 77.2197 7.96008   1
  -6 -11   3 85.7405 15.8765   2
  -7  11   3 306.824 18.4860   1
  -7 -11  -3 340.062 25.5619   2
  -7  11  -3 309.643 18.0157   1
  -7 -11   3 274.831 24.0545   2
  -8  11   3 118.710 11.2403   1
  -8 -11  -3 143.099 17.7486   2
  -8 -11   3 147.323 17.3351   2
  -8  11  -3 121.377 10.6652   1
  -9 -11  -3 2.06444 7.96306   2
  -9  11   3 8.84835 5.57223   1
  -9  11  -3 21.9747 5.37542   1
  -9 -11   3 11.6902 9.66046   2
 -10 -11  -3 40.0136 12.6283   2
 -10  11   3 50.3535 9.15387   1
 -10  11  -3 52.8852 8.28194   1
 -11 -11  -3 84.5061 17.4258   2
 -11  11   3 89.5950 12.4630   1
 -11 -11   3 101.996 19.3327   2
 -11  11  -3 97.1896 11.2774   1
   0  12   3 8.27854 3.21145   1
   0  12  -3 6.83701 2.50355   1
  -1  12   3 35.5687 5.45108   1
  -1 -12  -3 43.1690 4.80260   1
   1  12  -3 38.2210 4.53311   1
  -1  12  -3 41.2021 5.38589   1
  -2  12   3 128.028 9.63632   1
  -2 -12  -3 137.059 8.64028   1
   2  12  -3 135.079 7.74936   1
  -2  12  -3 140.306 9.24210   1
  -3 -12  -3 123.564 7.53321   1
  -3 -12  -3 124.939 6.76253   1
   3  12  -3 101.065 6.36662   1
  -3  12   3 131.069 9.76958   1
  -3 -12   3 120.516 7.62003   1
  -3  12  -3 114.620 8.96598   1
  -4  12   3 74.1179 7.62139   1
  -4 -12  -3 73.5392 4.20655   1
  -4 -12  -3 85.5014 12.9638   2
  -4 -12  -3 67.5087 4.58055   1
  -4  12  -3 76.1555 7.05552   1
  -5 -12  -3 96.2407 15.2420   2
  -5  12   3 98.1276 8.95654   1
  -5  12  -3 99.9685 8.76167   1
  -5 -12   3 103.158 16.8256   2
  -6  12   3 118.551 10.7492   1
  -6 -12  -3 147.760 16.3439   2
  -6  12  -3 129.703 10.2880   1
  -6 -12   3 118.845 15.6117   2
  -7 -12  -3 52.5046 12.3640   2
  -7  12   3 48.2446 8.08908   1
  -7 -12   3 61.1816 12.3550   2
  -7  12  -3 43.6830 7.37346   1
  -8 -12  -3 410.984 31.0803   2
  -8  12   3 377.120 22.5126   1
  -8  12  -3 378.231 21.8999   1
  -8 -12   3 389.133 30.7442   2
  -9  12   3 238.080 17.0609   1
  -9  12  -3 234.958 16.2726   1
  -9 -12   3 270.681 26.3431   2
 -10  12   3 127.116 12.2824   1
 -10 -12  -3 100.169 18.4719   2
 -10  12  -3 116.028 11.7061   1
   0  13  -3 369.090 17.9994   1
   0  13   3 358.503 18.7853   1
  -1 -13  -3 258.876 14.0570   1
  -1  13   3 256.619 14.6641   1
   1  13  -3 249.353 13.1951   1
  -1  13  -3 258.556 14.1434   1
  -2  13   3 131.685 10.0337   1
  -2 -13  -3 128.902 8.74417   1
   2  13  -3 133.051 7.99137   1
  -2  13  -3 141.568 9.59019   1
  -3 -13  -3 182.769 10.1618   1
   3  13  -3 175.257 9.24265   1
  -3 -13  -3 178.669 9.43748   1
  -3  13   3 205.543 12.9783   1
  -3  13  -3 192.966 12.0905   1
  -4 -13  -3 152.174 7.71225   1
  -4  13   3 144.909 11.4341   1
  -4  13  -3 155.270 11.1348   1
  -5  13   3 61.9187 8.66905   1
  -5 -13  -3 58.4630 12.0472   2
  -5  13  -3 62.4014 7.83760   1
  -5 -13   3 36.6347 9.04282   2
  -6 -13  -3 62.9929 13.4831   2
  -6  13   3 43.0214 7.45657   1
  -6  13  -3 42.6561 6.93785   1
  -6 -13   3 27.6197 9.96054   2
  -7 -13  -3 31.5984 11.2921   2
  -7  13   3 42.6147 7.70236   1
  -7  13  -3 33.4920 6.39411   1
  -7 -13   3 20.9487 9.66562   2
  -8 -13  -3 168.387 20.6396   2
  -8  13   3 238.277 16.6098   1
  -8 -13   3 199.433 22.9163   2
  -8  13  -3 239.471 16.0567   1
  -9 -13  -3 72.2159 16.9396   2
  -9  13   3 86.5489 11.4380   1
  -9  13  -3 82.4926 10.4203   1
  -9 -13   3 79.8181 17.4456   2
 -10 -13  -3 197.041 30.5120   2
 -10  13   3 224.526 23.6223   1
 -10 -13   3 203.849 40.1120   2
   0  14  -3 505.489 23.9905   1
  -1 -14  -3 152.047 14.5018   1
  -1  14   3 148.757 10.6966   1
  -1  14  -3 141.838 9.96745   1
  -2  14   3 68.0468 7.37872   1
  -2 -14  -3 65.7517 6.68560   1
   2  14  -3 77.2593 5.87540   1
  -2  14  -3 61.5551 7.49700   1
   3  14  -3 130.042 7.55914   1
  -3 -14  -3 131.006 8.65776   1
  -3  14   3 139.383 10.9659   1
  -3  14  -3 142.481 10.2989   1
  -4  14   3 275.809 17.7255   1
  -4 -14  -3 289.858 22.6485   2
  -4  14  -3 320.312 17.6380   1
  -5  14   3 50.5835 7.97222   1
  -5 -14  -3 69.7661 13.8311   2
  -5 -14   3 68.3726 12.7816   2
  -5  14  -3 80.7923 8.15752   1
  -6  14   3 70.2504 9.92772   1
  -6 -14  -3 61.9424 13.4916   2
  -6 -14   3 57.9661 13.1775   2
  -6  14  -3 73.5684 9.33805   1
  -7  14   3 7.43630 4.93363   1
  -7 -14  -3 5.29434 9.44594   2
  -7  14  -3 11.2197 5.09264   1
  -7 -14   3 -0.4127 8.36665   2
  -8  14   3 107.377 13.2078   1
  -8 -14  -3 128.383 23.9447   2
  -8  14  -3 104.375 13.8126   1
  -8 -14   3 132.027 21.3111   2
  -9 -14  -3 194.633 25.2580   2
  -9  14   3 183.842 16.0657   1
  -9 -14   3 214.417 25.0388   2
  -9  14  -3 164.100 14.3476   1
   0  15  -3 53.3522 6.48208   1
   0 -15  -3 49.6032 6.99301   1
  -1  15   3 279.730 16.0511   1
   1  15  -3 253.379 14.0172   1
  -1 -15  -3 263.784 14.9393   1
  -1  15  -3 251.580 14.9524   1
   2  15  -3 281.451 14.7868   1
  -2  15   3 318.327 17.7719   1
  -2 -15  -3 287.702 15.8555   1
  -2  15  -3 302.273 16.9906   1
  -3 -15  -3 31.0829 4.78745   1
  -3  15   3 24.1890 5.81928   1
  -3  15  -3 29.3698 5.31315   1
  -4  15   3 237.038 16.3241   1
  -4 -15  -3 239.493 21.4238   2
  -4  15  -3 262.441 16.1839   1
  -5  15   3 70.2769 9.81347   1
  -5 -15  -3 58.1744 13.0224   2
  -5 -15   3 69.8813 13.8900   2
  -5  15  -3 71.2851 9.58838   1
  -6  15   3 195.609 15.0113   1
  -6 -15  -3 204.879 22.6006   2
  -6  15  -3 216.554 15.2640   1
  -6 -15   3 177.212 26.4411   2
  -7 -15  -3 44.5474 13.6723   2
  -7  15   3 36.0769 9.27355   1
  -7 -15   3 39.3131 13.1398   2
  -7  15  -3 42.1779 12.9122   1
  -8  15   3 31.8338 7.38755   1
  -8 -15  -3 39.5323 14.1082   2
  -8  15  -3 22.9593 7.61950   1
  -8 -15   3 23.1467 12.8854   2
   0 -16  -3 70.9678 8.01798   1
   0  16  -3 73.7188 7.31749   1
  -1 -16  -3 176.286 12.0311   1
   1  16  -3 169.103 11.0676   1
  -1  16  -3 175.242 12.0460   1
  -2  16   3 182.356 13.4655   1
  -2  16  -3 216.969 13.6544   1
  -3  16   3 83.1232 9.51332   1
  -3  16  -3 98.6245 9.32097   1
  -4 -16  -3 234.106 22.3352   2
  -4  16   3 234.662 16.5873   1
  -4  16  -3 260.173 16.6581   1
  -5 -16  -3 260.808 34.2934   2
  -5  16   3 243.452 17.2645   1
  -5  16  -3 248.481 16.6609   1
  -5 -16   3 255.150 24.1068   2
  -6 -16  -3 575.413 40.4341   2
  -6  16   3 592.570 34.8140   1
  -6 -16   3 645.300 41.5062   2
  -6  16  -3 544.385 38.4330   1
  -7 -16  -3 14.9785 11.4555   2
  -7  16   3 30.6206 7.99220   1
  -7  16  -3 42.1120 8.06333   1
   0  17  -3 201.159 13.0108   1
   0 -17  -3 190.175 13.8047   1
  -1 -17  -3 66.7685 8.86107   1
   1 -17  -3 69.5856 10.3855   1
  -1  17  -3 49.6597 8.67247   1
  -2  17   3 4.94827 5.22309   1
  -2  17  -3 5.76588 4.58851   1
  -3  17   3 75.2095 9.65177   1
  -3  17  -3 52.6717 7.87561   1
  -4  17   3 59.4360 9.31058   1
  -4 -17  -3 60.2081 14.4420   2
  -4  17  -3 89.0733 9.62784   1
  -5  17   3 134.514 12.9525   1
  -5 -17  -3 106.420 17.8378   2
  -5  17  -3 87.6994 12.2215   1
  -6  17   3 133.281 13.2173   1
  -6  17  -3 136.723 13.1532   1
  -1  18  -3 175.367 13.5517   1
   1 -18  -3 199.528 14.6226   1
  -2  18  -3 147.750 12.3836   1
  -3  18   3 28.2901 7.90605   1
  -3  18  -3 25.8020 6.55854   1
  -4  18   3 175.109 15.1535   1
  -5  18   3 156.576 16.0187   1
  -2  19  -3 30.2489 11.0378   1
   2 -19  -3 36.4817 9.63879   1
  -3  19  -3 118.060 12.2430   1
  -1   0   4 3412.51 139.335   1
   1   0  -4 3505.12 139.514   1
   1   0   4 3401.05 139.478   1
  -1   0  -4 3560.41 139.516   1
  -1   0   4 3810.34 138.645   2
   1   0   4 3534.94 139.603   2
   2   0   4 2776.30 106.656   1
   2   0  -4 2621.55 106.413   2
   2   0   4 2730.70 107.926   2
  -2   0   4 2557.54 106.724   2
   2   0  -4 2726.49 106.574   1
  -2   0   4 2715.82 106.317   1
   3   0   4 1108.53 45.6619   1
   3   0   4 1136.26 48.1444   2
   3   0  -4 1132.95 45.6678   1
  -3   0   4 1182.53 47.2962   2
   3   0  -4 1082.43 45.3808   1
   3   0  -4 1056.28 46.5541   2
  -3   0  -4 1130.39 45.4773   1
  -4   0   4 1675.43 66.9999   2
  -4   0  -4 1613.17 63.8939   1
   4   0   4 1603.32 67.8012   2
   4   0   4 1615.33 64.2413   1
   4   0  -4 1528.42 66.1505   2
   4   0  -4 1630.08 64.2310   1
   4   0  -4 1449.46 64.5346   1
   5   0  -4 610.803 28.5782   1
  -5   0  -4 672.427 28.7690   1
   5   0   4 658.554 29.0746   1
   5   0  -4 695.840 32.2131   2
  -5   0   4 712.362 29.3540   1
  -5   0   4 748.036 33.0656   2
  -6   0   4 1886.70 81.9679   2
  -6   0   4 1912.66 77.4366   1
  -6   0  -4 1924.50 76.9265   1
  -7   0  -4 903.531 38.6484   1
  -7   0   4 961.801 45.0010   2
  -7   0   4 898.442 39.1830   1
  -8   0  -4 3.18665 2.03313   1
  -8   0   4 1.72473 3.88827   2
  -8   0   4 0.22506 1.97756   1
  -9   0  -4 65.1509 5.92106   1
 -10   0  -4 249.935 13.6738   1
 -10   0   4 242.321 14.0372   1
 -11   0   4 85.3395 8.18108   1
 -11   0  -4 74.8688 7.12881   1
 -12   0  -4 345.343 18.4729   1
 -13   0  -4 69.4820 7.89353   1
 -14   0  -4 235.459 15.5700   1
  14   0  -4 227.108 15.5081   1
   0  -1   4 5166.85 203.525   1
   0  -1  -4 5203.10 202.204   2
  -1  -1  -4 5310.18 200.893   2
   1  -1   4 4995.53 200.783   1
   1   1   4 5253.71 200.806   1
   1   1   4 5037.02 200.556   2
  -1  -1   4 5007.21 200.591   1
   1  -1  -4 5073.23 199.636   2
   2  -1   4 1464.02 60.0523   1
   2   1  -4 1484.26 59.9074   1
  -2  -1  -4 1553.68 61.4965   2
  -2  -1  -4 1485.46 59.8941   1
   2   1   4 1467.25 59.9812   1
  -2   1  -4 1444.05 59.8715   1
  -2  -1   4 1438.29 60.4088   2
   2  -1  -4 1590.39 60.3208   2
   2  -1  -4 1504.90 59.9599   1
   2  -1  -4 1472.84 60.0793   1
  -2  -1   4 1498.52 59.7029   1
   3   1  -4 771.468 29.8944   1
   3   1  -4 750.621 31.1428   2
   3   1  -4 721.443 30.0680   1
  -3  -1  -4 701.454 32.4869   2
  -3  -1  -4 700.634 30.5584   1
   3  -1   4 706.828 32.5896   2
   3  -1  -4 687.712 31.2980   2
  -3   1  -4 725.193 30.0399   1
  -3  -1   4 728.683 31.8761   2
   3   1   4 694.714 30.0492   1
  -4   1   4 711.984 31.9940   1
   4   1  -4 733.794 34.9869   2
  -4  -1  -4 776.157 31.5003   1
   4  -1   4 721.907 31.8973   1
   4   1  -4 769.625 31.7241   1
   4   1  -4 831.297 31.6172   1
   4  -1   4 763.910 35.4286   2
  -4  -1  -4 764.114 35.4255   2
  -4  -1   4 826.579 34.9975   2
   4   1   4 729.417 31.7715   1
   4  -1  -4 745.171 31.7825   1
   4  -1  -4 680.096 33.7655   2
  -4   1  -4 796.656 31.8092   1
  -5  -1  -4 405.255 17.4922   1
   5   1  -4 392.616 17.4608   1
   5   1  -4 400.995 17.8167   1
  -5   1   4 373.570 18.1300   1
  -5  -1  -4 392.625 21.9625   2
   5   1  -4 415.811 20.7114   2
  -5   1  -4 379.632 17.7298   1
   5  -1  -4 418.726 21.3189   2
   5   1   4 382.809 17.8229   1
  -5  -1   4 387.300 21.2209   2
   6   1  -4 249.899 11.5278   1
  -6  -1  -4 243.538 11.5004   1
  -6  -1  -4 220.257 15.9024   2
  -6   1   4 217.776 12.1256   1
  -6  -1   4 216.168 15.2191   2
  -6   1  -4 260.601 12.1007   1
   6   1   4 223.131 11.8124   1
  -7  -1  -4 89.7195 10.4620   2
  -7   1   4 87.3026 6.74578   1
  -7  -1  -4 107.413 6.41602   1
  -7  -1   4 78.7746 9.27739   2
  -7   1  -4 97.4554 6.58396   1
  -8  -1  -4 366.281 24.0722   2
  -8  -1  -4 368.127 17.2602   1
  -8   1   4 368.182 18.3194   1
  -8  -1   4 350.097 23.3520   2
  -8   1  -4 370.338 19.1164   1
  -9  -1  -4 433.951 20.7868   1
  -9   1   4 469.665 22.1890   1
  -9   1  -4 433.386 21.4178   1
  -9  -1   4 467.993 28.8182   2
 -10   1   4 260.882 15.2826   1
 -10  -1  -4 273.843 14.3462   1
 -10   1  -4 265.163 14.8557   1
 -10  -1   4 310.304 22.6774   2
 -11  -1  -4 32.5218 5.04610   1
 -11   1   4 39.9336 6.32280   1
 -11   1  -4 27.9908 5.36169   1
 -12   1   4 98.7253 9.23138   1
  12   1  -4 104.059 8.79692   1
 -12  -1  -4 92.6902 8.34867   1
 -12   1  -4 98.7689 8.83883   1
  13   1  -4 99.5738 9.65648   1
 -13  -1  -4 92.8596 8.63978   1
 -13   1  -4 109.918 9.64503   1
 -14  -1  -4 72.6654 9.20927   1
 -14   1  -4 57.6474 8.70428   1
 -15   1  -4 29.5322 8.73781   1
   1   2  -4 4233.19 166.090   1
  -1  -2  -4 4247.29 166.260   1
   1  -2   4 4057.43 166.243   1
  -1  -2  -4 4139.59 166.410   2
   1  -2  -4 4515.86 167.403   1
   1   2   4 4225.79 166.138   1
  -1  -2   4 4125.58 166.067   1
   1  -2  -4 4252.24 166.241   1
   2  -2   4 286.124 14.1412   1
   2   2  -4 318.838 13.9880   1
  -2  -2  -4 308.661 14.0327   1
  -2  -2  -4 311.952 15.4935   2
   2  -2  -4 317.298 14.3952   1
  -2   2  -4 318.550 14.1515   1
  -2  -2   4 313.134 13.8963   1
   2   2   4 327.376 15.0974   2
   2  -2  -4 320.298 14.2494   1
   2   2   4 314.585 14.0985   1
   3   2  -4 568.154 24.0349   1
  -3  -2  -4 610.390 27.1083   2
  -3  -2  -4 565.102 23.9799   1
   3  -2   4 579.168 24.5382   1
  -3   2   4 546.251 24.6038   1
  -3  -2   4 607.341 26.2785   2
   3   2   4 573.026 24.2092   1
   3  -2  -4 552.197 25.6431   2
  -3   2  -4 537.917 24.1856   1
   3   2   4 554.742 26.0653   2
  -4  -2  -4 1970.08 77.0139   1
   4   2  -4 1914.58 76.8223   1
  -4  -2  -4 1905.08 81.3737   2
  -4   2   4 1918.97 77.9962   1
   4  -2   4 1897.10 77.7600   1
   4  -2   4 1988.94 81.7232   2
   4  -2  -4 1974.90 80.4612   2
   4   2   4 1922.14 80.5660   2
   4  -2  -4 1880.49 77.5894   1
  -4   2  -4 1990.89 77.6371   1
  -4  -2   4 1838.66 80.3790   2
   4   2   4 1957.49 77.3997   1
  -5   2   4 89.2902 6.25401   1
  -5  -2  -4 88.6156 5.13498   1
  -5  -2  -4 94.8771 8.82276   2
   5   2  -4 86.1777 5.38811   1
   5   2  -4 80.1076 5.06515   1
  -5   2  -4 103.536 6.08857   1
   5  -2  -4 76.9005 7.77571   2
  -5  -2   4 80.4864 7.93793   2
  -6   2   4 433.462 20.9151   1
   6   2  -4 459.958 19.6062   1
   6   2  -4 458.442 20.0825   1
  -6  -2  -4 460.880 25.8305   2
  -6  -2  -4 450.655 19.6438   1
  -6   2  -4 446.802 20.4514   1
  -6  -2   4 422.619 24.6003   2
   6   2   4 456.105 20.2508   1
  -7  -2  -4 1555.07 71.0744   2
  -7  -2  -4 1613.69 63.0320   1
   7   2  -4 1604.63 63.5277   1
   7   2  -4 1451.42 62.7030   1
  -7   2   4 1582.03 64.7146   1
  -7  -2   4 1610.90 70.7014   2
  -7   2  -4 1476.22 63.7990   1
  -8  -2  -4 544.994 24.2784   1
  -8   2   4 510.483 25.7014   1
  -8  -2  -4 582.873 32.6525   2
   8   2  -4 581.343 24.8866   1
  -8  -2   4 521.404 31.4310   2
  -8   2  -4 570.760 25.4752   1
  -9  -2  -4 13.7711 5.98823   2
  -9   2   4 19.7561 4.32028   1
   9   2  -4 17.6278 3.55527   1
  -9  -2  -4 23.1093 3.61587   1
  -9  -2   4 17.8604 6.88800   2
  -9   2  -4 18.1900 3.86100   1
 -10  -2  -4 3.99655 2.64293   1
  10   2  -4 2.88147 2.44275   1
 -10  -2  -4 3.30551 6.08054   2
 -10   2   4 6.77590 3.57028   1
 -10   2  -4 5.10372 2.93468   1
 -10  -2   4 1.37825 5.32171   2
 -11   2   4 172.226 12.1193   1
  11   2  -4 189.510 11.2709   1
 -11  -2  -4 149.442 10.2004   1
 -11  -2   4 164.621 17.8776   2
 -11   2  -4 185.887 11.8472   1
  12   2  -4 143.827 10.2350   1
 -12   2   4 145.704 11.8137   1
 -12  -2  -4 128.975 9.46199   1
 -13   2   4 32.2448 6.61076   1
 -13  -2  -4 22.1596 5.12023   1
  13   2  -4 21.6415 5.43605   1
 -13   2  -4 27.2768 6.47086   1
 -14   2  -4 87.9174 10.2041   1
   0  -3   4 5570.77 218.667   1
   1   3  -4 1145.87 44.0757   1
  -1  -3  -4 1083.58 46.2527   2
  -1  -3  -4 1066.18 44.2718   1
   1  -3   4 1133.57 44.4796   1
   1  -3  -4 1057.93 44.4447   1
  -1  -3   4 1074.72 44.1259   1
   1  -3  -4 991.555 44.1479   1
  -1   3  -4 1140.90 44.2761   1
   1   3   4 1082.69 44.0644   1
  -2   3   4 1644.69 66.7544   1
  -2  -3  -4 1659.41 66.1873   1
   2  -3   4 1605.72 66.4567   1
   2   3  -4 1640.51 65.9128   1
  -2  -3  -4 1673.30 68.0787   2
   2  -3  -4 1699.97 66.5462   1
   2   3   4 1669.08 66.0846   1
  -2   3  -4 1614.56 66.2317   1
  -2  -3   4 1643.90 65.9246   1
  -3  -3  -4 1925.64 77.2391   1
   3   3  -4 1902.57 77.1133   1
   3  -3   4 2007.61 78.0538   1
  -3   3   4 1944.52 78.2047   1
  -3   3  -4 2001.72 77.8184   1
  -3  -3   4 1894.37 76.8844   1
   3   3   4 1920.50 80.8846   2
   3   3   4 1898.88 77.3205   1
  -3  -3   4 2026.26 79.9966   2
   3  -3  -4 1854.04 77.7787   1
   4   3  -4 2674.02 110.436   1
  -4  -3  -4 2914.81 112.647   1
  -4   3   4 2760.41 111.746   1
  -4  -3  -4 2626.77 114.842   2
   4   3  -4 2751.84 110.143   1
  -4  -3   4 3086.17 114.984   2
   4   3   4 2654.16 113.718   2
  -4   3  -4 2839.85 111.290   1
   4   3   4 2665.41 110.635   1
   4  -3  -4 2952.44 114.264   2
  -5  -3  -4 173.565 8.71527   1
  -5  -3  -4 197.249 13.7217   2
   5   3  -4 179.655 8.70270   1
  -5   3   4 179.940 10.1804   1
  -5  -3   4 183.003 12.9055   2
   5  -3  -4 187.000 14.0115   2
   5   3   4 178.021 9.25425   1
  -5   3  -4 189.236 9.89837   1
  -6  -3  -4 1533.64 67.9387   2
  -6   3   4 1498.95 62.3338   1
  -6  -3  -4 1489.60 60.2740   1
   6   3  -4 1503.85 60.7271   1
   6   3  -4 1517.32 60.1513   1
  -6   3  -4 1486.68 61.6474   1
  -6  -3   4 1460.18 66.8290   2
   6   3   4 1497.37 60.9847   1
   7   3  -4 136.782 7.39603   1
   7   3  -4 132.564 7.85848   1
  -7   3   4 156.644 13.2699   1
  -7  -3  -4 152.486 7.65306   1
  -7  -3  -4 135.518 13.2054   2
  -7   3  -4 149.804 9.00382   1
  -7  -3   4 140.406 14.4590   2
   7   3   4 130.022 8.00144   1
   8   3  -4 103.147 6.08602   1
   8   3  -4 103.240 6.65383   1
  -8   3   4 84.8088 7.57353   1
  -8  -3  -4 105.294 11.7272   2
  -8  -3  -4 100.482 6.20218   1
  -8  -3   4 92.2329 11.0736   2
  -8   3  -4 99.8463 7.62081   1
   9   3  -4 113.070 7.40864   1
  -9  -3  -4 93.8518 6.61927   1
  -9  -3  -4 108.498 12.9671   2
  -9   3   4 124.627 9.16037   1
  -9   3  -4 96.1529 7.85496   1
  -9  -3   4 113.559 13.0764   2
 -10  -3  -4 608.178 37.3132   2
 -10  -3  -4 596.247 26.6514   1
  10   3  -4 630.086 27.3692   1
 -10   3   4 587.863 29.1448   1
 -10  -3   4 615.689 36.8169   2
 -10   3  -4 590.016 28.5778   1
 -11  -3  -4 26.5810 4.73953   1
 -11  -3  -4 23.1156 8.80099   2
 -11   3   4 26.9309 5.52013   1
  11   3  -4 27.5791 4.79510   1
 -11   3  -4 25.8377 5.31719   1
 -11  -3   4 20.2255 8.13812   2
 -12   3   4 109.156 9.97213   1
 -12  -3  -4 96.9193 8.05757   1
  12   3  -4 118.162 8.98839   1
 -12   3  -4 128.113 10.2306   1
 -12  -3   4 110.198 17.7412   2
 -13  -3  -4 155.967 11.2603   1
 -13   3   4 153.394 13.2256   1
 -13  -3   4 157.221 18.6813   2
 -13   3  -4 156.366 12.7597   1
 -14   3   4 435.208 25.1010   1
 -14   3  -4 423.623 24.3136   1
 -15   3  -4 27.1285 7.76466   1
   0  -4  -4 1378.46 55.2867   1
   0  -4  -4 1353.12 55.4883   1
   0  -4   4 1377.07 55.3516   1
   0   4  -4 1365.25 55.0649   1
   1  -4   4 135.184 8.18874   1
   1   4  -4 139.568 7.23705   1
   1  -4  -4 153.019 8.03761   1
  -1   4  -4 156.743 7.67365   1
  -1  -4   4 151.466 7.61963   1
   1  -4  -4 148.097 7.79148   1
  -2  -4  -4 543.256 23.3658   1
  -2  -4  -4 579.762 25.4416   2
  -2   4   4 602.498 24.3150   1
   2  -4   4 539.795 23.7556   1
   2   4  -4 543.646 22.9270   1
   2  -4  -4 513.428 23.6244   1
  -2  -4   4 539.433 23.1163   1
  -2   4  -4 547.529 23.5552   1
   2   4   4 533.630 23.0772   1
  -3   4   4 931.350 38.4563   1
  -3  -4  -4 895.044 40.4862   2
  -3  -4  -4 917.868 37.2784   1
   3   4  -4 894.697 36.8933   1
   3   4   4 917.414 37.1906   1
  -3  -4   4 911.319 36.8847   1
  -3   4  -4 883.190 37.7806   1
  -4   4   4 707.958 30.3440   1
   4   4  -4 653.229 28.4776   1
  -4  -4  -4 671.355 28.5839   1
   4   4  -4 689.813 28.3238   1
   4   4   4 680.174 28.8578   1
  -4  -4   4 717.769 32.9865   2
  -4   4  -4 725.185 29.8367   1
   5   4  -4 668.825 27.4276   1
  -5   4   4 687.148 29.4659   1
  -5  -4  -4 613.725 32.8268   2
   5   4  -4 649.150 26.9684   1
  -5   4  -4 631.424 28.5845   1
  -5  -4   4 717.054 33.2223   2
   5   4   4 634.625 27.6318   1
  -6  -4  -4 594.814 31.7327   2
  -6   4   4 580.599 26.7429   1
   6   4  -4 586.287 24.1373   1
  -6  -4  -4 585.010 24.3502   1
   6   4  -4 554.788 26.7980   1
  -6  -4   4 602.171 31.2905   2
  -6   4  -4 582.558 26.3212   1
   6   4   4 566.400 24.9340   1
   7   4  -4 51.1993 3.53169   1
  -7  -4  -4 51.3832 3.69380   1
  -7  -4  -4 52.9716 9.74061   2
  -7   4   4 45.3672 5.21164   1
   7   4  -4 43.0694 3.82303   1
  -7  -4   4 42.1027 8.43909   2
  -7   4  -4 45.8862 4.95116   1
   7   4   4 59.0437 4.69121   1
  -8  -4  -4 64.2220 4.56380   1
   8   4  -4 53.5352 4.62916   1
  -8   4   4 67.0131 6.58392   1
  -8  -4  -4 63.1363 11.1487   2
   8   4  -4 58.0401 4.13221   1
   8   4   4 61.0375 5.20212   1
  -8  -4   4 68.7213 11.3372   2
  -8   4  -4 60.4960 6.18262   1
  -9  -4  -4 994.946 51.7743   2
  -9  -4  -4 941.820 40.1802   1
  -9   4   4 996.378 43.7454   1
   9   4  -4 922.868 39.8335   1
   9   4  -4 977.904 40.8494   1
  -9   4  -4 1018.76 43.1133   1
  -9  -4   4 964.078 50.8261   2
 -10   4   4 154.839 11.6944   1
 -10  -4  -4 147.145 8.75124   1
  10   4  -4 170.061 9.61366   1
 -10  -4   4 140.223 16.0749   2
 -10   4  -4 175.048 11.3971   1
 -11  -4  -4 113.988 17.6487   2
 -11  -4  -4 87.5179 6.48768   1
  11   4  -4 82.9063 6.99587   1
 -11   4  -4 80.2178 9.32125   1
 -11  -4   4 81.5159 14.3600   2
 -12  -4  -4 263.248 13.5223   1
 -12   4   4 251.436 16.7763   1
 -12  -4  -4 241.447 23.8624   2
  12   4  -4 278.384 18.4998   1
 -12  -4   4 243.422 23.2072   2
 -12   4  -4 243.427 16.0641   1
 -13   4   4 185.650 14.6664   1
 -13  -4   4 174.256 20.1382   2
 -13   4  -4 193.588 14.2095   1
 -14   4   4 123.453 13.8644   1
 -15   4   4 72.6745 12.0784   1
 -15   4  -4 119.699 19.3667   1
   0  -5   4 2791.88 115.363   1
   0  -5  -4 3011.19 115.215   1
   0   5  -4 2955.01 114.570   1
   0  -5  -4 2822.42 114.811   1
  -1  -5  -4 1465.19 61.8408   1
  -1   5   4 1543.40 62.3892   1
  -1  -5  -4 1596.97 61.6438   1
   1  -5   4 1487.60 61.9609   1
   1   5  -4 1528.98 61.9008   1
  -1  -5   4 1490.65 61.6301   1
   1  -5  -4 1543.54 62.0003   1
  -1   5  -4 1592.49 61.8313   1
   2   5  -4 556.577 22.5187   1
   2  -5   4 536.132 24.3631   1
  -2  -5  -4 566.626 22.9093   1
  -2  -5  -4 550.338 25.2357   2
  -2  -5  -4 523.707 23.1428   1
  -2   5   4 506.834 23.7753   1
  -2   5  -4 518.608 23.2909   1
  -2  -5   4 547.323 22.8893   1
   3   5  -4 833.422 34.0556   1
  -3   5   4 832.296 36.0057   1
  -3  -5  -4 850.968 34.7107   1
  -3  -5  -4 850.050 38.3146   2
  -3  -5   4 827.130 34.2530   1
   3   5   4 824.267 34.3638   1
  -3   5  -4 859.147 35.4577   1
  -4  -5  -4 1898.36 82.4756   2
   4   5  -4 1866.56 76.7951   1
  -4   5   4 2093.45 79.5523   1
  -4  -5  -4 1937.32 77.2233   1
  -4   5  -4 2033.20 78.7511   1
   4   5   4 1879.21 77.1970   1
  -4  -5   4 1874.96 81.9574   2
  -5  -5  -4 432.218 18.2198   1
   5   5  -4 417.381 17.8420   1
   5   5  -4 417.023 18.0945   1
  -5   5   4 442.505 20.7703   1
   5   5   4 428.840 18.5558   1
  -5   5  -4 408.855 19.8730   1
  -5  -5   4 469.541 24.4559   2
  -6  -5  -4 1548.03 71.5200   2
  -6   5   4 1549.96 65.6710   1
   6   5  -4 1535.49 62.1983   1
  -6  -5  -4 1689.56 63.9679   1
   6   5  -4 1526.41 62.6239   1
   6   5   4 1568.12 63.1753   1
  -6   5  -4 1567.25 65.0121   1
  -7   5   4 2209.29 88.1568   1
  -7  -5  -4 2062.26 84.3313   1
  -7  -5  -4 2168.17 94.8288   2
   7   5  -4 2119.98 84.5925   1
   7   5  -4 2053.12 83.9767   1
   7   5   4 2106.62 85.0975   1
  -7   5  -4 2195.54 87.3397   1
  -8  -5  -4 1114.40 55.6874   2
  -8  -5  -4 1110.67 44.5458   1
  -8   5   4 1086.78 48.2804   1
   8   5  -4 1079.03 44.0924   1
  -8   5  -4 1092.52 47.6293   1
  -8  -5   4 1106.73 55.0667   2
  -9   5   4 161.356 11.7693   1
  -9  -5  -4 182.604 8.80707   1
   9   5  -4 165.759 8.31263   1
  -9  -5  -4 184.613 17.7204   2
   9   5  -4 173.743 8.93507   1
  -9  -5   4 170.613 17.0051   2
   9   5   4 161.766 9.39216   1
  -9   5  -4 177.542 11.5720   1
 -10   5   4 526.845 26.2518   1
 -10  -5  -4 503.646 33.8214   2
 -10  -5  -4 501.505 21.8011   1
  10   5  -4 502.502 22.0980   1
 -10   5  -4 479.904 25.1782   1
 -10  -5   4 492.479 36.3903   2
 -11  -5  -4 273.172 24.4534   2
 -11   5   4 276.990 17.7440   1
 -11  -5  -4 291.297 13.7789   1
  11   5  -4 278.999 13.7867   1
 -11   5  -4 281.540 16.9989   1
 -11  -5   4 297.025 24.9304   2
 -12  -5  -4 38.3398 11.5593   2
 -12   5   4 41.5782 7.82542   1
 -12  -5   4 22.7891 9.63022   2
 -12   5  -4 15.9141 5.05722   1
 -13  -5  -4 190.211 21.0145   2
 -13   5   4 165.247 13.7932   1
 -13   5  -4 137.618 12.5444   1
 -14   5   4 343.035 22.2646   1
 -14   5  -4 334.488 21.5560   1
   0  -6  -4 4.87886 1.66293   1
   0  -6   4 10.0905 1.96438   1
   0  -6  -4 1.56681 1.38567   1
   0   6  -4 9.99517 1.86517   1
   1   6  -4 293.302 13.7312   1
   1  -6   4 294.643 14.5690   1
  -1  -6  -4 306.536 14.5568   1
  -1   6   4 310.073 15.0226   1
  -1  -6   4 311.365 14.3323   1
   1  -6  -4 360.738 15.6772   1
  -1   6  -4 314.217 14.4062   1
  -2   6   4 538.319 23.4090   1
  -2  -6  -4 503.317 21.8544   1
  -2  -6  -4 515.257 22.3582   1
   2   6  -4 545.169 21.5925   1
  -2   6  -4 498.160 22.5366   1
  -2  -6   4 486.780 21.9621   1
   3   6  -4 883.141 36.7344   1
  -3  -6  -4 902.631 37.6030   1
  -3   6   4 941.944 39.2644   1
  -3  -6  -4 967.147 41.9371   2
  -3  -6  -4 879.141 37.1817   1
  -3  -6   4 868.720 37.1468   1
  -3   6  -4 961.805 38.6463   1
   4   6  -4 26.6730 1.99327   1
  -4  -6  -4 18.6394 4.47731   2
  -4  -6  -4 23.5462 2.37074   1
  -4   6   4 17.2241 3.47322   1
  -4  -6   4 11.7271 3.77702   2
  -4  -6   4 28.0797 2.14602   1
  -4   6  -4 41.9275 3.91663   1
   5   6  -4 758.913 29.7568   1
   5   6  -4 726.383 29.6922   1
  -5   6   4 780.470 33.4235   1
  -5  -6  -4 772.812 37.6120   2
  -5  -6  -4 725.178 30.2095   1
  -5  -6   4 736.550 36.9416   2
   5   6   4 698.940 30.2970   1
  -6   6   4 1493.93 61.5764   1
  -6  -6  -4 1458.08 57.6827   1
   6   6  -4 1514.01 57.3205   1
   6   6  -4 1440.28 57.0996   1
  -6  -6   4 1470.48 66.5236   2
  -6   6  -4 1343.52 60.4060   1
   6   6   4 1430.17 58.0546   1
  -7  -6  -4 144.734 13.9234   2
   7   6  -4 137.147 6.04609   1
  -7  -6  -4 152.334 6.76147   1
  -7   6   4 119.777 9.60541   1
   7   6  -4 143.537 6.32226   1
   7   6   4 133.365 7.09011   1
  -7   6  -4 133.762 9.29897   1
  -7  -6   4 129.096 13.1415   2
  -8   6   4 109.726 9.30732   1
  -8  -6  -4 137.958 14.6345   2
  -8  -6  -4 124.847 6.23437   1
   8   6  -4 128.408 5.85332   1
  -8   6  -4 127.015 9.54914   1
  -8  -6   4 130.164 13.9920   2
   8   6   4 122.924 6.82583   1
  -9  -6  -4 170.937 17.1446   2
  -9   6   4 150.698 11.5549   1
  -9  -6   4 137.486 15.6618   2
  -9   6  -4 173.616 11.4285   1
   9   6   4 152.448 8.18215   1
 -10   6   4 13.0484 5.43923   1
 -10  -6  -4 9.10666 7.41870   2
 -10   6  -4 3.69588 3.55614   1
 -10  -6   4 6.11624 7.42421   2
 -11  -6  -4 14.7025 8.47146   2
 -11   6   4 0.01311 4.28084   1
 -11   6  -4 7.41099 4.36811   1
 -11  -6   4 4.81974 6.68888   2
 -12  -6  -4 119.046 20.3751   2
 -12   6   4 136.617 12.3422   1
 -12  -6   4 117.833 20.1652   2
 -12   6  -4 126.967 11.2288   1
 -13   6   4 49.3283 10.0665   1
 -13  -6  -4 54.5723 13.7943   2
 -13  -6   4 65.9919 15.7314   2
 -14   6   4 50.8924 9.99492   1
 -14   6  -4 36.7247 8.62058   1
   0  -7  -4 1980.04 78.2504   1
   0   7  -4 1861.26 77.3352   1
   0  -7  -4 1930.52 77.7025   1
   0  -7   4 1959.48 77.8952   1
  -1  -7  -4 242.568 11.7250   1
   1   7  -4 243.787 11.4290   1
  -1   7   4 243.262 12.6137   1
  -1  -7  -4 251.450 12.2125   1
  -1  -7   4 235.594 11.8726   1
  -1   7  -4 259.737 12.1151   1
  -2  -7  -4 314.293 14.0896   1
  -2   7   4 300.142 15.4414   1
  -2  -7  -4 299.335 14.4945   1
   2   7  -4 294.658 13.5801   1
  -2  -7   4 320.692 14.3224   1
  -2   7  -4 336.650 15.0388   1
  -3  -7  -4 1191.06 46.5215   1
  -3  -7  -4 1160.54 51.4475   2
   3   7  -4 1173.55 46.0052   1
  -3   7   4 1122.48 48.6529   1
  -3  -7   4 1136.22 46.5502   1
  -3   7  -4 1106.04 47.8546   1
  -4  -7  -4 1304.76 52.9678   1
  -4  -7  -4 1267.51 58.9579   2
  -4  -7  -4 1330.01 52.6328   1
   4   7  -4 1355.83 52.0557   1
  -4  -7   4 1302.11 52.2728   1
  -5  -7  -4 929.054 38.1940   1
  -5  -7  -4 989.308 38.2697   1
  -5   7   4 889.281 41.4733   1
  -5  -7  -4 909.712 45.7926   2
  -5   7  -4 970.008 41.1221   1
  -5  -7   4 1003.49 46.4016   2
  -6  -7  -4 687.864 28.5144   1
  -6   7   4 713.159 32.7000   1
  -6  -7  -4 659.210 37.2673   2
  -6  -7  -4 697.654 28.3682   1
  -6   7  -4 747.492 32.1362   1
  -6  -7   4 731.293 37.8009   2
  -7  -7  -4 20.5383 7.78244   2
  -7  -7  -4 19.7774 1.68123   1
  -7  -7  -4 17.2387 1.88967   1
  -7   7   4 24.5895 4.85723   1
  -7   7  -4 9.91053 3.66417   1
  -7  -7   4 21.4706 6.57946   2
  -8   7   4 129.796 10.6756   1
  -8  -7  -4 142.935 15.8620   2
  -8  -7   4 156.415 15.6810   2
  -8   7  -4 136.975 10.1738   1
  -9  -7  -4 49.1113 18.9967   2
  -9   7   4 60.3425 9.11370   1
  -9  -7   4 76.8598 14.4966   2
 -10  -7  -4 708.038 44.3902   2
 -10   7   4 705.993 36.2968   1
 -10  -7   4 819.647 46.0389   2
 -10   7  -4 778.642 35.9761   1
 -11   7   4 106.483 10.9618   1
 -11  -7  -4 116.179 18.5254   2
 -11   7  -4 92.8543 9.57465   1
 -11  -7   4 129.684 20.4963   2
 -12  -7  -4 67.2709 16.3365   2
 -12   7   4 77.1652 10.2195   1
 -12   7  -4 82.4594 9.32842   1
 -12  -7   4 80.3830 17.7270   2
 -13   7   4 46.0428 8.88083   1
 -13  -7  -4 64.7594 15.7076   2
 -13   7  -4 38.2966 8.52001   1
 -13  -7   4 28.7518 12.8081   2
   0   8  -4 267.564 12.7865   1
  -1  -8  -4 306.557 14.8142   1
  -1  -8  -4 298.418 14.1748   1
  -1   8   4 312.218 15.4449   1
   1   8  -4 305.448 13.9760   1
  -1  -8   4 297.398 14.4566   1
  -1   8  -4 323.748 14.7179   1
  -2   8   4 239.878 13.1909   1
  -2  -8  -4 267.210 12.3771   1
   2   8  -4 244.404 11.2394   1
  -2  -8  -4 255.009 11.6224   1
  -2   8  -4 222.163 12.2416   1
  -2  -8   4 244.055 11.9280   1
  -3  -8  -4 831.026 34.6780   1
  -3   8   4 767.384 37.6129   1
  -3  -8  -4 850.082 39.4669   2
  -3  -8  -4 856.687 34.0291   1
   3   8  -4 833.670 33.5480   1
  -3  -8   4 816.250 34.1760   1
  -3   8  -4 827.393 35.8428   1
  -4   8   4 195.627 12.1762   1
   4   8  -4 209.464 8.90517   1
  -4  -8  -4 190.326 9.37939   1
  -4  -8  -4 209.445 15.4858   2
  -4  -8  -4 212.285 9.96511   1
  -4  -8   4 201.549 9.21124   1
  -4   8  -4 232.757 12.0010   1
  -5   8   4 1105.05 43.9221   1
  -5  -8  -4 974.778 47.9969   2
  -5  -8  -4 927.751 39.1528   1
  -5  -8  -4 940.229 39.2806   1
  -5   8  -4 1010.74 42.6473   1
  -5  -8   4 948.737 47.6190   2
  -6  -8  -4 391.535 25.2277   2
  -6   8   4 379.307 20.3937   1
  -6  -8   4 398.031 25.2138   2
  -6   8  -4 393.891 19.9301   1
  -7   8   4 334.136 19.5826   1
  -7  -8  -4 334.120 24.7779   2
  -7  -8   4 425.629 25.9910   2
  -7   8  -4 384.611 19.5568   1
  -8  -8  -4 253.901 21.4701   2
  -8   8   4 315.913 17.5036   1
  -8  -8   4 269.511 22.0765   2
  -8   8  -4 276.812 16.2921   1
  -9  -8  -4 144.079 16.7840   2
  -9   8   4 129.024 11.3174   1
  -9   8  -4 139.015 10.6768   1
  -9  -8   4 123.698 15.6600   2
 -10  -8  -4 96.3944 16.7508   2
 -10   8   4 102.755 10.5122   1
 -10  -8   4 134.846 15.8434   2
 -10   8  -4 117.781 10.4508   1
 -11  -8  -4 557.895 39.0329   2
 -11   8   4 577.921 29.8773   1
 -11  -8   4 492.188 37.3960   2
 -11   8  -4 536.244 28.4372   1
 -12  -8  -4 111.543 20.1474   2
 -12  -8   4 91.5971 28.0080   2
 -13   8   4 137.373 14.2736   1
 -13   8  -4 179.009 16.1115   1
   0   9  -4 2480.11 99.2335   1
  -1   9   4 2194.40 89.6002   1
   1   9  -4 2332.92 88.0556   1
  -1  -9  -4 2177.98 88.8630   1
  -1  -9   4 2187.83 88.5097   1
  -1   9  -4 2100.20 88.5933   1
   2   9  -4 102.213 5.48696   1
  -2  -9  -4 92.3589 5.69739   1
  -2  -9  -4 69.1305 5.83014   1
  -2   9   4 95.1222 7.19170   1
  -2   9  -4 90.9360 6.56911   1
  -2  -9   4 96.9396 6.09683   1
  -3  -9  -4 57.2269 4.59777   1
  -3   9   4 54.1522 5.81118   1
  -3  -9   4 55.2537 4.36571   1
  -3   9  -4 57.0266 5.40307   1
   4   9  -4 598.506 24.3258   1
  -4  -9  -4 551.806 31.7048   2
  -4  -9  -4 629.611 24.8666   1
  -4  -9  -4 638.490 25.5921   1
  -4   9   4 579.710 28.2743   1
  -4   9  -4 586.235 27.5093   1
  -5  -9  -4 46.0574 2.76430   1
  -5  -9  -4 42.5823 2.83994   1
  -5  -9  -4 46.8100 9.47803   2
  -5   9   4 54.3549 7.12237   1
  -5  -9   4 57.0879 10.1187   2
  -6   9   4 500.592 23.3596   1
  -6  -9  -4 403.659 27.1070   2
  -6   9  -4 412.101 21.7356   1
  -6  -9   4 425.808 27.3914   2
  -7  -9  -4 389.867 27.3893   2
  -7   9   4 423.154 22.0318   1
  -7  -9   4 430.048 28.1252   2
  -7   9  -4 373.777 20.7450   1
  -8   9   4 71.4109 8.28110   1
  -8   9  -4 84.8980 8.23944   1
  -8  -9   4 80.5473 19.1887   2
  -9  -9  -4 321.098 26.7315   2
  -9   9   4 336.357 19.9152   1
  -9   9  -4 322.797 19.1300   1
 -10   9   4 340.258 21.2063   1
 -10  -9  -4 329.719 27.8528   2
 -10   9  -4 372.642 20.7097   1
 -10  -9   4 302.343 27.1733   2
 -11   9   4 284.708 19.6234   1
 -11  -9  -4 286.538 27.6042   2
 -11   9  -4 284.102 18.4984   1
 -11  -9   4 347.408 29.3873   2
 -12  -9  -4 168.025 22.3855   2
 -12   9   4 194.373 15.7877   1
 -12   9  -4 140.483 13.4286   1
 -12  -9   4 162.142 25.3714   2
   0  10  -4 1293.40 53.3569   1
   1  10  -4 2131.54 86.7529   1
  -1 -10  -4 2183.04 87.8192   1
  -1  10   4 2164.89 88.5760   1
  -1  10  -4 2171.50 87.6040   1
   2  10  -4 1534.69 60.1928   1
  -2 -10  -4 1423.96 61.1545   1
  -2  10   4 1505.34 62.7573   1
  -2 -10   4 1514.16 60.8772   1
  -2  10  -4 1462.89 61.7452   1
  -3  10   4 1045.72 45.1979   1
  -3 -10  -4 1041.24 42.9313   1
   3  10  -4 1009.35 41.6353   1
  -3 -10  -4 1048.89 41.9487   1
  -3  10  -4 1022.46 44.2315   1
  -3 -10   4 994.529 42.2861   1
  -4 -10  -4 36.1381 2.85991   1
   4  10  -4 29.6801 2.35410   1
  -4 -10  -4 34.9452 8.41000   2
  -4 -10  -4 32.2427 3.35301   1
  -4  10   4 40.3171 6.18938   1
  -4 -10   4 37.3395 2.89631   1
  -5  10   4 536.443 26.1230   1
  -5 -10  -4 473.494 30.1096   2
  -5  10  -4 532.973 25.2929   1
  -5 -10   4 530.532 30.9973   2
  -6  10   4 484.302 24.9774   1
  -6 -10  -4 476.749 30.2632   2
  -6  10  -4 498.248 24.3656   1
  -6 -10   4 480.178 30.5856   2
  -7  10   4 564.353 29.7287   1
  -7 -10  -4 508.335 33.2481   2
  -7  10  -4 474.813 27.6581   1
  -8  10   4 86.6397 10.4735   1
  -8 -10  -4 51.1509 12.2352   2
  -8  10  -4 72.6647 7.90469   1
  -8 -10   4 56.8222 12.1104   2
  -9 -10  -4 128.366 20.3228   2
  -9  10   4 130.456 11.5097   1
  -9 -10   4 104.140 17.1422   2
  -9  10  -4 114.245 10.5012   1
 -10 -10  -4 144.368 21.6756   2
 -10  10   4 129.247 12.8107   1
 -10  10  -4 131.019 11.9658   1
 -10 -10   4 131.644 20.2882   2
 -11 -10  -4 338.451 31.3121   2
 -11  10   4 373.483 22.9143   1
 -11 -10   4 364.921 35.0757   2
 -11  10  -4 329.383 21.3336   1
   0  11  -4 191.402 10.6204   1
  -1 -11  -4 217.220 11.9447   1
  -1  11   4 209.888 12.5401   1
   1  11  -4 209.617 10.9104   1
  -1  11  -4 204.190 11.6945   1
  -2 -11  -4 1140.36 47.0639   1
  -2  11   4 1114.71 48.4623   1
   2  11  -4 1152.99 45.8343   1
  -2 -11   4 1099.16 47.5128   1
  -2  11  -4 1053.91 47.3357   1
   3  11  -4 21.9774 2.57029   1
  -3 -11  -4 17.8836 3.43629   1
  -3  11   4 17.3879 3.95129   1
  -3 -11  -4 13.9925 2.58353   1
  -3  11  -4 16.3154 3.70403   1
  -4 -11  -4 248.881 11.4635   1
  -4 -11  -4 282.352 19.6860   2
   4  11  -4 256.565 11.0904   1
  -4  11   4 288.777 15.9763   1
  -4 -11   4 256.612 11.3464   1
  -4  11  -4 232.367 14.3688   1
  -5  11   4 214.468 14.3661   1
  -5 -11  -4 217.802 18.7830   2
  -5 -11   4 241.902 18.5199   2
  -5  11  -4 224.880 13.7379   1
  -6 -11  -4 106.739 14.3647   2
  -6  11  -4 119.871 10.9470   1
  -7 -11  -4 47.8470 11.3465   2
  -7  11   4 49.7904 7.92132   1
  -7 -11   4 48.4673 11.2766   2
  -7  11  -4 46.4981 7.31259   1
  -8  11   4 23.2413 6.00948   1
  -8 -11  -4 32.8669 11.5260   2
  -8  11  -4 26.8044 5.56556   1
  -8 -11   4 8.79199 8.84240   2
  -9  11   4 400.225 23.9809   1
  -9 -11  -4 414.076 31.8967   2
  -9 -11   4 443.674 32.1842   2
  -9  11  -4 417.993 23.5508   1
 -10 -11  -4 19.9613 10.5061   2
 -10 -11   4 3.67849 9.58659   2
 -11  11   4 23.0643 7.80133   1
 -11 -11  -4 36.7179 13.6642   2
 -11  11  -4 32.5705 7.81610   1
 -11 -11   4 30.7469 11.5688   2
   0 -12  -4 6.37453 3.42626   1
   1  12  -4 464.236 21.5836   1
  -1  12   4 493.751 23.6608   1
  -1 -12  -4 483.991 22.7381   1
  -1  12  -4 465.078 22.5373   1
  -2 -12  -4 137.963 9.29840   1
  -2  12   4 149.923 10.5078   1
   2  12  -4 155.926 8.46499   1
  -2  12  -4 147.642 9.84855   1
  -3 -12  -4 1536.08 63.0671   1
  -3 -12  -4 1613.66 62.3504   1
  -3  12   4 1573.60 65.8695   1
   3  12  -4 1574.48 61.8222   1
  -3  12  -4 1389.75 64.3544   1
  -3 -12   4 1507.63 62.4975   1
  -4  12   4 66.8372 7.29165   1
  -4 -12  -4 76.4056 11.9364   2
  -4 -12  -4 71.0891 4.49987   1
   4  12  -4 75.5178 4.02101   1
  -4 -12   4 65.9675 4.28471   1
  -4  12  -4 70.1676 7.08890   1
  -5 -12  -4 17.0148 8.03171   2
  -5  12   4 27.4691 6.64722   1
  -5  12  -4 16.3254 4.54229   1
  -5 -12   4 37.4426 9.57253   2
  -6  12   4 54.9218 8.22331   1
  -6 -12  -4 35.4557 10.5561   2
  -6 -12   4 57.4712 11.5873   2
  -6  12  -4 36.3898 6.29184   1
  -7 -12  -4 527.894 35.7237   2
  -7  12   4 561.070 29.2382   1
  -7 -12   4 624.860 37.8856   2
  -7  12  -4 519.225 27.9804   1
  -8 -12  -4 360.984 28.8208   2
  -8  12   4 318.598 20.5034   1
  -8 -12   4 272.734 25.8243   2
  -8  12  -4 348.555 20.0699   1
  -9  12   4 70.5787 10.5172   1
  -9 -12   4 64.8513 14.3671   2
  -9  12  -4 62.8407 8.97260   1
 -10 -12  -4 52.8498 13.8614   2
 -10  12   4 46.2857 8.22626   1
 -10  12  -4 54.7691 8.50758   1
 -10 -12   4 25.0250 13.5168   2
   0 -13  -4 471.092 23.5201   1
   0  13  -4 494.105 22.7912   1
  -1 -13  -4 224.729 13.0055   1
   1  13  -4 203.669 11.7741   1
  -1  13   4 231.928 13.8791   1
  -1  13  -4 237.911 12.8924   1
  -2  13   4 370.275 19.8056   1
  -2 -13  -4 335.099 18.0785   1
   2  13  -4 396.946 17.2926   1
  -2  13  -4 347.583 18.6729   1
   3  13  -4 116.751 6.65708   1
  -3 -13  -4 107.745 7.58031   1
  -3  13   4 98.9455 9.28663   1
  -3  13  -4 108.871 8.83763   1
  -4  13   4 123.919 10.5321   1
  -4  13  -4 124.416 9.94320   1
  -5 -13  -4 155.910 17.1042   2
  -5  13   4 166.945 12.5779   1
  -5 -13   4 158.032 17.1356   2
  -5  13  -4 146.025 11.2925   1
  -6  13   4 99.3552 10.3250   1
  -6 -13  -4 97.3382 15.4166   2
  -6  13  -4 86.0944 8.82810   1
  -6 -13   4 70.8555 14.1230   2
  -7  13   4 129.088 11.6445   1
  -7 -13  -4 135.505 17.8758   2
  -7  13  -4 111.594 10.9163   1
  -7 -13   4 146.904 21.1124   2
  -8 -13  -4 88.4728 17.4931   2
  -8  13   4 85.8840 11.4259   1
  -8  13  -4 79.8567 9.17036   1
  -8 -13   4 98.6319 17.6667   2
  -9  13   4 9.88137 5.69294   1
  -9 -13  -4 13.0104 11.6960   2
  -9 -13   4 25.5919 11.2513   2
  -9  13  -4 1.70074 4.80038   1
 -10 -13  -4 76.6341 27.6563   2
   0 -14  -4 48.3718 6.51951   1
   0  14  -4 51.1852 5.57039   1
   1  14  -4 105.920 7.48751   1
  -1 -14  -4 97.6096 8.21216   1
  -1  14  -4 94.1732 7.85944   1
  -2  14   4 108.399 9.31364   1
  -2 -14  -4 88.9057 8.08348   1
   2  14  -4 100.127 6.92028   1
  -2  14  -4 93.1016 8.10974   1
   3  14  -4 47.5980 4.32944   1
  -3 -14  -4 43.1812 5.57773   1
  -3  14   4 44.8757 7.19135   1
  -3  14  -4 46.4669 6.40327   1
  -4 -14  -4 442.790 29.6726   2
  -4  14   4 457.599 24.6743   1
  -4  14  -4 454.572 23.6894   1
  -5  14   4 83.9762 10.4894   1
  -5 -14  -4 63.9502 13.0350   2
  -5  14  -4 77.1863 8.19863   1
  -5 -14   4 83.8299 14.7987   2
  -6 -14  -4 100.554 17.1684   2
  -6  14   4 141.490 12.4311   1
  -6  14  -4 123.474 11.1117   1
  -6 -14   4 133.796 17.4120   2
  -7  14   4 337.962 21.6237   1
  -7 -14  -4 357.055 28.9255   2
  -7  14  -4 322.839 20.4746   1
  -7 -14   4 373.596 29.5759   2
  -8 -14  -4 38.4474 13.7681   2
  -8  14   4 36.5119 7.81673   1
  -8  14  -4 29.8448 7.04882   1
  -8 -14   4 43.2157 12.5930   2
  -9 -14  -4 31.1032 13.1630   2
  -9 -14   4 44.6735 23.5273   2
   0 -15  -4 57.4345 7.73555   1
   0  15  -4 58.2652 6.39658   1
   1  15  -4 0.43193 2.76328   1
  -1 -15  -4 7.54539 4.44017   1
   1 -15  -4 11.8799 4.29626   1
  -1  15  -4 3.42373 3.11714   1
   2  15  -4 10.8485 3.07207   1
  -2 -15  -4 24.1127 5.59645   1
  -2  15   4 12.0249 4.70088   1
  -2  15  -4 14.0798 4.41189   1
  -3 -15  -4 17.1943 4.69220   1
  -3  15   4 21.1026 5.47842   1
  -3  15  -4 23.6402 5.37066   1
  -4 -15  -4 586.221 36.5647   2
  -4  15   4 565.361 29.9979   1
  -4  15  -4 596.031 29.3211   1
  -5  15   4 173.116 14.2509   1
  -5 -15  -4 187.764 20.0566   2
  -5  15  -4 203.769 14.0081   1
  -5 -15   4 201.704 20.2387   2
  -6  15   4 276.312 18.2627   1
  -6 -15  -4 231.648 24.0542   2
  -6  15  -4 245.771 16.8876   1
  -7 -15  -4 372.770 31.6298   2
  -7  15   4 387.987 23.5911   1
  -7 -15   4 361.018 30.5940   2
  -7  15  -4 356.986 22.1657   1
  -8 -15  -4 81.8841 18.6370   2
  -8  15   4 62.4026 11.9871   1
  -8  15  -4 74.9136 11.6807   1
   0 -16  -4 36.0990 6.22936   1
   0  16  -4 59.5595 7.08586   1
   1  16  -4 12.7959 3.93136   1
  -1 -16  -4 15.9276 5.73502   1
  -1  16  -4 8.39074 4.17261   1
   1 -16  -4 10.9161 5.11096   1
  -2 -16  -4 164.195 11.9552   1
  -2  16  -4 175.714 12.2162   1
  -3  16   4 68.6416 9.35321   1
  -3  16  -4 91.2024 8.72816   1
  -4  16   4 42.2074 7.96042   1
  -4 -16  -4 63.6054 13.7223   2
  -4  16  -4 56.6936 8.01629   1
  -5 -16  -4 45.5026 20.3437   2
  -5  16   4 42.9027 8.28902   1
  -5 -16   4 47.2023 12.7672   2
  -5  16  -4 36.0942 7.12361   1
  -6  16   4 118.484 12.6481   1
  -6 -16   4 95.8377 18.6940   2
  -6  16  -4 117.211 11.5450   1
  -7 -16  -4 -1.3767 18.2316   2
  -7  16   4 8.18851 6.92179   1
  -7  16  -4 8.98678 5.88397   1
   0 -17  -4 95.0441 10.4126   1
  -1 -17  -4 65.9356 9.46353   1
   1 -17  -4 72.7220 9.08011   1
  -1  17  -4 77.3757 8.48596   1
   2 -17  -4 33.7078 7.43595   1
  -2  17  -4 37.3955 6.79233   1
  -3  17  -4 9.69534 4.93714   1
  -4  17   4 101.146 11.7159   1
  -4 -17  -4 104.642 17.2317   2
  -4  17  -4 119.129 11.2986   1
  -5 -17  -4 475.233 36.1498   2
  -5  17   4 486.869 28.6489   1
  -5  17  -4 535.025 27.8514   1
  -6  17  -4 255.734 19.7949   1
  -1  18  -4 65.9517 8.51516   1
  -2  18  -4 94.9274 10.0909   1
   2 -18  -4 79.9790 10.4161   1
  -3 -18  -4 41.6975 13.0059   2
  -3  18  -4 48.7733 8.13981   1
   3 -18  -4 74.2075 11.0360   1
  -4  18  -4 267.931 18.0154   1
   2 -19  -4 20.2666 9.03623   1
   3 -19  -4 323.088 22.6174   1
  -3  19  -4 349.580 21.2204   1
   0   0  -5 8.03192 1.82296   1
   1   0   5 3807.62 149.824   2
  -1   0   5 4011.02 148.626   2
   1   0   5 3773.54 150.051   1
   1   0  -5 3969.43 150.192   1
  -1   0   5 3417.60 149.698   1
  -2   0   5 191.130 9.64971   1
   2   0   5 196.297 9.94657   1
  -2   0  -5 188.926 9.77717   1
  -2   0   5 178.877 9.56137   2
   2   0   5 205.262 10.8647   2
   2   0  -5 230.043 10.2438   1
   3   0  -5 144.008 8.00072   1
   3   0  -5 119.027 7.86187   2
  -3   0  -5 154.213 7.81025   1
   3   0  -5 139.592 7.68340   1
   3   0   5 144.677 9.56603   2
  -3   0   5 153.113 8.75524   2
   3   0   5 150.968 8.07010   1
  -4   0  -5 1572.81 62.9431   1
   4   0  -5 1531.27 64.6358   2
  -4   0   5 1627.52 65.5205   2
   4   0  -5 1565.54 63.2625   1
   4   0   5 1528.22 66.4605   2
   4   0   5 1479.68 63.1720   1
   4   0  -5 1568.51 62.9061   1
  -5   0  -5 129.934 7.29179   1
   5   0  -5 120.981 9.18090   2
  -5   0   5 131.070 9.76376   2
   5   0  -5 125.667 7.85440   1
   5   0  -5 126.597 7.58621   1
  -6   0   5 927.527 42.8154   2
  -6   0  -5 883.318 38.0664   1
   6   0  -5 911.470 38.6826   1
  -7   0   5 1.72685 3.79050   2
  -8   0  -5 148.858 9.11420   1
  -8   0   5 163.229 14.1093   2
  -9   0  -5 591.408 26.9455   1
 -10   0  -5 168.525 10.5874   1
 -11   0  -5 22.3107 4.62764   1
  11   0  -5 12.9846 4.08395   1
 -12   0  -5 29.4329 5.18309   1
  12   0  -5 18.3248 5.19043   1
 -13   0  -5 30.1349 6.42970   1
 -14   0  -5 4.68961 5.45566   1
  14   0  -5 -5.4069 5.32387   1
   0   1  -5 223.593 10.9888   1
   0  -1  -5 225.763 11.0667   1
   0  -1   5 229.901 11.0339   1
   0   1   5 229.886 11.0068   1
  -1  -1  -5 7656.50 313.637   2
   1   1   5 8372.82 313.594   2
   2  -1   5 1343.65 57.4603   1
  -2  -1  -5 1427.76 57.7579   2
   2   1  -5 1427.67 56.6983   1
  -2   1  -5 1458.46 56.6926   1
   2  -1  -5 1488.00 56.2024   2
  -2  -1   5 1333.68 56.6111   2
   2  -1  -5 1393.07 56.8057   1
  -2  -1   5 1339.73 56.2943   1
   2   1   5 1332.32 56.5789   1
   3  -1   5 2384.52 96.2226   1
   3  -1   5 2505.48 100.616   2
  -3  -1  -5 2365.52 95.8346   1
  -3  -1  -5 2448.68 98.4868   2
   3   1  -5 2349.57 95.9664   1
   3  -1  -5 2252.52 96.6420   2
  -3  -1   5 2565.96 97.7140   2
  -3   1  -5 2421.01 95.9864   1
   3  -1  -5 2391.17 96.2487   1
   3  -1  -5 2365.22 95.9361   1
   4  -1   5 961.828 41.9052   1
  -4  -1  -5 1031.98 41.4751   1
   4   1  -5 1001.58 41.6965   1
   4  -1   5 982.768 45.1338   2
  -4  -1  -5 994.946 45.0451   2
   4   1  -5 973.949 41.2403   1
   4  -1  -5 1011.93 42.0268   1
   4  -1  -5 958.864 41.5709   1
  -4   1  -5 1063.34 41.7213   1
   4  -1  -5 992.923 43.6199   2
  -4  -1   5 1104.53 44.6280   2
   4   1   5 960.940 41.6819   1
   5   1  -5 2758.03 103.970   1
   5   1  -5 2607.05 104.251   1
   5   1  -5 2537.71 106.657   2
  -5  -1  -5 2568.84 103.785   1
  -5  -1  -5 2621.99 109.155   2
  -5   1  -5 2742.33 104.331   1
   5   1   5 2523.63 104.291   1
   5  -1  -5 2415.89 107.031   2
  -5  -1   5 2664.94 108.186   2
  -6  -1  -5 180.467 9.37696   1
  -6  -1  -5 169.238 13.5121   2
   6   1  -5 175.515 9.77215   1
  -6   1   5 174.395 10.1060   1
  -6   1  -5 177.484 9.61578   1
  -6  -1   5 168.247 12.9598   2
  -7   1   5 2172.78 87.7989   1
   7   1  -5 2289.36 87.3367   1
  -7  -1  -5 2148.93 94.2479   2
  -7  -1  -5 2179.28 86.5576   1
  -7  -1   5 2011.43 92.5272   2
  -7   1  -5 2070.37 86.8685   1
   8   1  -5 22.0681 3.68408   1
  -8  -1  -5 22.4767 3.33683   1
  -8  -1   5 13.2575 5.50726   2
  -8   1  -5 15.2447 3.22579   1
  -9   1   5 284.670 15.3374   1
   9   1  -5 259.378 14.3682   1
  -9   1  -5 246.963 14.2381   1
  -9  -1   5 295.449 20.7204   2
  10   1  -5 341.766 17.6605   1
 -10  -1  -5 304.497 16.7308   1
 -10   1   5 347.677 18.3208   1
 -10   1  -5 329.239 17.5521   1
 -10  -1   5 361.557 24.9204   2
 -11  -1  -5 280.083 15.6783   1
  11   1  -5 311.406 16.6892   1
 -11   1  -5 298.004 16.4604   1
 -12  -1  -5 259.193 14.8651   1
  12   1  -5 271.766 15.6631   1
 -12   1  -5 256.122 15.5095   1
  13   1  -5 186.238 13.3548   1
 -13  -1  -5 200.709 12.6768   1
 -13   1  -5 175.263 13.0285   1
 -14  -1  -5 27.6245 7.22155   1
  14  -1  -5 21.2676 6.48561   1
 -14   1  -5 30.9887 6.69223   1
 -15   1  -5 1.23417 7.67775   1
   1  -2   5 510.093 23.7473   1
   1   2  -5 518.340 22.7803   1
  -1  -2  -5 528.231 22.9024   1
  -1  -2   5 514.339 22.7225   1
  -1   2  -5 547.360 22.8816   1
   1   2   5 521.849 22.7910   1
   1  -2  -5 554.297 23.1961   1
   2   2  -5 908.350 38.2574   1
   2  -2   5 941.170 38.5882   1
  -2  -2  -5 1005.21 39.8595   2
  -2  -2  -5 929.290 38.3432   1
   2  -2  -5 937.064 38.6418   1
  -2  -2   5 931.201 38.1130   1
   2  -2  -5 941.830 38.2294   2
   2  -2  -5 884.715 38.2492   1
   2   2   5 893.982 38.8231   2
   2   2   5 918.132 38.3167   1
  -2   2  -5 872.969 38.1730   1
   3   2  -5 13.8363 2.44247   1
  -3  -2  -5 13.0418 3.41791   2
   3  -2   5 14.2451 2.59763   1
  -3  -2  -5 21.2596 2.74964   1
   3   2   5 15.3946 3.58770   2
   3  -2  -5 14.5994 2.83364   2
   3   2   5 15.2797 2.59832   1
  -3  -2   5 14.4801 3.32831   2
  -3  -2   5 12.9165 2.18959   1
   3  -2  -5 16.2190 2.85053   1
  -3   2  -5 19.8243 2.80549   1
   3  -2  -5 13.6470 2.59181   1
   4   2  -5 982.656 41.3383   1
   4   2  -5 995.583 41.7777   1
  -4  -2  -5 994.095 41.5266   1
  -4  -2  -5 1003.05 45.5269   2
  -4   2  -5 1072.73 42.1034   1
  -4  -2   5 1089.11 45.0457   2
   4   2   5 989.516 41.9210   1
   4  -2  -5 1010.12 44.1094   2
   4   2   5 945.013 44.3816   2
   5   2  -5 697.484 31.2425   1
   5   2  -5 787.675 32.0404   1
  -5  -2  -5 745.997 31.4546   1
  -5  -2  -5 753.700 36.6392   2
  -5   2   5 722.017 32.6129   1
  -5  -2   5 766.456 35.9070   2
   5   2   5 760.943 32.1222   1
   5  -2  -5 782.396 35.3669   2
  -5   2  -5 729.015 32.0262   1
  -6  -2  -5 414.482 24.2952   2
  -6   2   5 394.736 19.7242   1
   6   2  -5 390.890 18.3062   1
  -6  -2  -5 413.110 18.4801   1
   6   2  -5 401.093 18.9166   1
   6   2   5 443.424 20.5372   1
  -6   2  -5 412.976 19.2204   1
  -6  -2   5 440.094 23.8614   2
  -7  -2  -5 313.867 21.5117   2
  -7   2   5 313.603 16.5408   1
   7   2  -5 319.112 15.6394   1
  -7  -2  -5 313.858 15.0232   1
  -7  -2   5 341.919 21.2123   2
  -8   2   5 867.258 39.1804   1
   8   2  -5 862.091 38.0047   1
  -8  -2  -5 867.538 45.8410   2
  -8  -2  -5 880.394 37.4127   1
  -8  -2   5 889.168 45.2601   2
  -8   2  -5 938.495 38.7115   1
   9   2  -5 42.7954 4.84567   1
  -9  -2  -5 44.1728 4.68106   1
  -9   2   5 41.0044 6.14796   1
  -9  -2  -5 34.0308 8.81937   2
  -9   2  -5 40.0857 5.45677   1
  -9  -2   5 66.3760 11.7015   2
 -10  -2  -5 655.771 28.4570   1
 -10   2   5 614.035 30.2574   1
 -10   2  -5 628.009 29.5919   1
 -10  -2   5 619.020 37.3799   2
  11   2  -5 21.2640 4.38868   1
 -11   2   5 18.1283 5.07106   1
 -11  -2  -5 16.2781 3.90436   1
 -11   2  -5 19.8228 4.64335   1
 -11  -2   5 17.3513 8.36903   2
 -12  -2  -5 93.0952 8.00002   1
 -12   2   5 105.875 17.0106   1
  12   2  -5 89.1337 8.35340   1
 -12   2  -5 98.4855 8.86943   1
 -13  -2  -5 -4.3614 4.00295   1
  13   2  -5 -0.6870 4.22094   1
 -13   2  -5 1.39418 4.63701   1
 -14   2  -5 413.636 23.0881   1
  14  -2  -5 407.499 23.6470   1
 -15   2  -5 245.049 18.2191   1
  15  -2  -5 222.059 17.6158   1
   0   3   5 637.484 27.7889   1
   0  -3   5 619.656 27.2279   1
   0   3  -5 646.759 27.1034   1
   0  -3  -5 653.918 27.4898   1
   1   3  -5 2249.13 90.4642   1
   1  -3   5 2259.24 90.8616   1
  -1  -3  -5 2297.70 90.8605   1
  -1  -3  -5 2330.01 90.9715   2
   1  -3  -5 2140.68 90.5786   1
  -1   3  -5 2323.94 90.6614   1
   1  -3  -5 2256.05 90.9949   1
  -1  -3   5 2323.81 90.6932   1
   1   3   5 2244.03 90.5219   1
  -2  -3  -5 414.638 18.0400   1
   2  -3   5 409.787 18.2745   1
   2   3  -5 393.460 18.4582   1
  -2  -3  -5 406.104 19.4180   2
  -2  -3   5 404.120 17.7411   1
   2  -3  -5 415.647 18.4559   1
   2   3   5 409.783 17.8941   1
  -2   3  -5 407.719 17.9884   1
   2  -3  -5 341.442 17.7342   1
  -3  -3  -5 1008.96 41.8969   1
  -3  -3  -5 1026.69 44.8312   2
   3   3  -5 1001.58 41.8496   1
  -3  -3   5 979.798 41.5110   1
  -3  -3   5 1079.81 44.1954   2
   3   3   5 1007.11 43.6499   2
  -3   3  -5 1027.26 42.2001   1
   3   3   5 1005.60 41.9795   1
  -4  -3  -5 50.2987 3.63501   1
   4   3  -5 38.4389 3.36149   1
  -4   3   5 42.8108 4.21522   1
  -4  -3  -5 46.9067 5.93188   2
   4   3  -5 44.3313 3.64978   1
  -4   3  -5 46.0639 4.05822   1
   4   3   5 44.3910 5.35394   2
  -4  -3   5 42.5390 5.20256   2
   4   3   5 46.0444 4.48128   1
   5   3  -5 447.496 20.4231   1
   5   3  -5 463.556 20.0727   1
  -5   3   5 490.796 21.9039   1
  -5  -3  -5 455.487 20.1598   1
  -5  -3  -5 440.938 25.0262   2
   5  -3  -5 465.542 23.9920   2
   5   3   5 435.498 20.5693   1
  -5   3  -5 469.058 21.1548   1
  -5  -3   5 501.148 25.1104   2
   6   3  -5 224.989 10.7030   1
  -6  -3  -5 222.621 10.7760   1
  -6   3   5 216.914 12.3824   1
   6   3  -5 222.225 11.2314   1
  -6  -3  -5 242.469 16.4353   2
  -6   3  -5 217.822 11.7660   1
  -6  -3   5 204.342 15.3689   2
   6   3   5 211.347 11.2815   1
   7   3  -5 324.674 15.8530   1
  -7  -3  -5 340.458 15.3292   1
  -7   3   5 353.354 17.4556   1
  -7  -3  -5 334.133 22.1054   2
   7   3  -5 312.407 15.0217   1
  -7   3  -5 327.193 16.5098   1
  -7  -3   5 316.954 23.7639   2
  -8   3   5 622.152 29.5000   1
  -8  -3  -5 620.019 27.1397   1
   8   3  -5 613.966 27.7871   1
  -8  -3  -5 616.018 35.5850   2
  -8   3  -5 647.659 28.9125   1
  -8  -3   5 655.376 35.5634   2
  -9  -3  -5 15.3858 3.22954   1
   9   3  -5 15.9819 3.28750   1
  -9  -3  -5 4.97913 5.45351   2
  -9   3   5 7.15511 3.36437   1
  -9   3  -5 6.32911 3.11422   1
  -9  -3   5 4.41502 4.39953   2
 -10  -3  -5 105.231 15.9865   2
  10   3  -5 105.009 7.56097   1
 -10  -3  -5 99.4576 6.87034   1
 -10   3   5 99.0850 8.88551   1
 -10   3  -5 71.8839 7.49314   1
 -10  -3   5 89.8190 14.6192   2
 -11  -3  -5 185.470 18.7125   2
 -11   3   5 184.688 13.1469   1
 -11  -3  -5 183.783 10.8457   1
 -11  -3   5 184.636 19.1079   2
 -11   3  -5 192.073 12.8728   1
 -12  -3  -5 161.448 10.2965   1
  12   3  -5 170.625 11.2718   1
 -12   3   5 144.894 12.2397   1
 -12   3  -5 157.177 11.7542   1
 -12  -3   5 145.140 17.2377   2
 -13   3   5 66.5177 10.1485   1
 -13  -3  -5 83.5982 8.88597   1
 -13   3  -5 89.0062 9.61162   1
 -14   3  -5 21.0740 7.30657   1
 -15   3  -5 63.3606 10.4352   1
  15  -3  -5 42.5566 9.37980   1
   0  -4   5 5935.39 242.143   1
   0  -4  -5 6101.72 241.236   1
   0   4  -5 6044.96 241.011   1
   0  -4  -5 6478.46 241.773   1
   1   4  -5 943.956 37.7298   1
   1  -4   5 869.617 38.1077   1
  -1  -4  -5 905.505 38.1488   1
   1   4   5 914.294 38.5251   1
   1  -4  -5 901.787 38.3663   1
  -1   4  -5 946.889 37.9745   1
   1  -4  -5 909.687 38.0775   1
  -1  -4   5 913.021 37.9750   1
   2   4  -5 3716.76 144.767   1
  -2  -4  -5 3662.03 146.825   2
   2  -4   5 3560.37 145.469   1
  -2  -4  -5 3676.96 145.132   1
  -2   4  -5 3700.03 145.145   1
   2   4   5 3635.42 144.821   1
   2  -4  -5 3658.91 145.687   1
  -2  -4   5 3708.69 144.889   1
  -3  -4  -5 1596.67 64.9082   1
  -3   4   5 1601.69 65.9531   1
  -3  -4  -5 1602.24 67.9752   2
  -3   4  -5 1540.35 65.1503   1
   3   4   5 1566.50 64.7338   1
  -3  -4   5 1722.75 64.6962   1
  -4   4   5 1148.94 47.6722   1
  -4  -4  -5 1139.31 46.1417   1
  -4  -4   5 1087.18 49.7213   2
  -4   4  -5 1105.55 46.8736   1
   4   4   5 1149.53 46.3668   1
  -5  -4  -5 270.789 12.3181   1
   5   4  -5 264.537 12.0401   1
   5   4  -5 255.737 12.3754   1
  -5   4   5 260.205 13.9746   1
  -5  -4  -5 258.015 17.0708   2
  -5   4  -5 273.084 13.4649   1
  -5  -4   5 243.680 16.1411   2
  -6   4   5 1327.91 58.1480   1
  -6  -4  -5 1394.33 55.6917   1
   6   4  -5 1372.70 55.4418   1
  -6  -4  -5 1381.85 63.4037   2
   6   4  -5 1399.54 56.1133   1
  -6  -4   5 1454.44 63.1076   2
  -6   4  -5 1339.61 57.1909   1
   6   4   5 1340.97 56.3299   1
  -7   4   5 56.7258 6.03587   1
   7   4  -5 44.4375 4.02199   1
   7   4  -5 38.2424 3.49103   1
  -7  -4  -5 41.7208 3.69055   1
  -7  -4  -5 43.0940 8.52461   2
   7   4   5 52.3467 4.73611   1
  -7  -4   5 46.0860 8.90255   2
  -7   4  -5 47.2858 5.17977   1
  -8   4   5 203.819 12.5465   1
   8   4  -5 175.386 9.19285   1
   8   4  -5 167.581 9.83521   1
  -8  -4  -5 177.286 16.3289   2
  -8  -4  -5 180.614 9.46555   1
  -8  -4   5 194.516 16.7932   2
  -8   4  -5 202.216 11.6989   1
  -9  -4  -5 12.8810 7.54537   2
   9   4  -5 18.8486 3.27880   1
  -9   4   5 12.9583 4.53221   1
  -9  -4  -5 17.3865 2.97729   1
  -9  -4   5 12.4251 6.30658   2
  -9   4  -5 16.8125 3.72111   1
 -10  -4  -5 565.562 49.8959   2
 -10   4   5 622.440 30.5451   1
 -10  -4  -5 616.566 26.9177   1
  10   4  -5 609.277 27.5989   1
 -10   4  -5 621.784 29.6262   1
 -10  -4   5 635.733 37.7891   2
 -11  -4  -5 32.1689 4.42949   1
 -11  -4  -5 44.2339 12.6575   2
  11   4  -5 31.1826 4.98317   1
 -11   4   5 32.8259 6.57435   1
 -11   4  -5 31.1988 6.19556   1
 -11  -4   5 31.9177 10.3593   2
 -12  -4  -5 37.5050 7.55556   1
 -12  -4  -5 34.7650 10.9775   2
 -12   4   5 34.4405 7.28853   1
 -12   4  -5 49.2163 7.37020   1
 -12  -4   5 44.3565 11.9480   2
 -13   4   5 122.917 12.0526   1
 -13   4  -5 112.763 10.8022   1
 -13  -4   5 100.953 17.2189   2
 -14   4  -5 151.416 15.1068   1
   0  -5  -5 206.645 10.9861   1
   0  -5  -5 229.344 10.8543   1
   0  -5   5 208.157 10.8060   1
   0   5  -5 213.922 10.4464   1
   1  -5   5 60.2053 4.78229   1
   1   5  -5 62.4197 4.23410   1
  -1  -5  -5 63.5255 4.59696   1
  -1  -5  -5 62.3477 4.81041   1
   1  -5  -5 56.9787 4.49292   1
  -1   5  -5 75.0177 4.76414   1
  -1  -5   5 68.7208 5.31940   1
   1  -5  -5 80.5690 5.46374   1
  -2  -5  -5 1660.74 66.1318   1
  -2  -5  -5 1588.76 67.9374   2
   2   5  -5 1669.24 65.4022   1
  -2   5  -5 1598.65 66.0297   1
  -2  -5   5 1583.13 65.6930   1
   2   5   5 1672.44 66.4526   1
  -3  -5  -5 118.151 6.92362   1
  -3  -5  -5 105.152 8.76462   2
  -3   5   5 117.878 7.75546   1
   3   5   5 119.150 6.68268   1
  -3   5  -5 142.295 7.62705   1
  -3  -5   5 117.062 6.56971   1
  -4   5   5 886.960 39.0260   1
   4   5  -5 932.212 37.0308   1
  -4  -5  -5 937.629 42.3242   2
  -4  -5  -5 908.409 37.3240   1
  -4  -5   5 933.043 36.8725   1
  -4   5  -5 842.741 38.0943   1
   4   5   5 859.142 37.2256   1
  -5   5   5 347.084 21.0979   1
   5   5  -5 311.537 14.2100   1
  -5  -5  -5 332.505 14.6519   1
   5   5  -5 323.255 14.5406   1
   5   5   5 324.570 14.9006   1
  -5  -5   5 304.713 19.1620   2
  -6  -5  -5 1207.79 49.7096   1
   6   5  -5 1214.33 49.3914   1
  -6   5   5 1161.81 52.4478   1
  -6  -5  -5 1301.96 58.4837   2
  -6   5  -5 1271.43 51.9694   1
  -6  -5   5 1222.52 64.4826   2
  -7  -5  -5 102.348 11.7381   2
   7   5  -5 103.199 6.15974   1
  -7  -5  -5 106.690 5.97952   1
  -7   5   5 114.987 8.94540   1
   7   5  -5 99.9073 5.58894   1
  -7   5  -5 83.0046 7.29856   1
   7   5   5 106.241 6.70694   1
  -7  -5   5 112.000 12.3113   2
   8   5  -5 721.044 31.2515   1
  -8  -5  -5 740.240 30.9456   1
  -8   5   5 735.030 34.5842   1
  -8  -5  -5 723.809 41.0310   2
   8   5  -5 745.695 30.9064   1
  -8   5  -5 776.798 33.8707   1
  -8  -5   5 794.094 41.3390   2
   8   5   5 703.176 31.7250   1
  -9   5   5 442.639 24.0997   1
   9   5  -5 454.599 20.4290   1
   9   5  -5 461.617 20.9459   1
  -9  -5  -5 467.777 20.5841   1
  -9  -5  -5 532.085 32.3973   2
  -9  -5   5 456.469 30.6235   2
  -9   5  -5 498.806 23.8950   1
 -10   5   5 58.8893 9.02958   1
 -10  -5  -5 47.3252 11.2631   2
 -10  -5  -5 59.1964 4.87855   1
  10   5  -5 63.9730 5.31677   1
 -11  -5  -5 96.4269 6.60033   1
  11   5  -5 90.1258 6.60795   1
 -11  -5  -5 98.7985 17.7448   2
 -11   5   5 80.4022 9.33211   1
 -11  -5   5 97.1850 16.0280   2
 -11   5  -5 81.6691 8.36631   1
 -12  -5  -5 245.257 25.1805   2
 -12   5   5 267.707 18.1670   1
 -12   5  -5 307.947 17.8322   1
 -12  -5   5 287.355 25.7100   2
 -13  -5  -5 106.256 20.2182   2
 -13   5   5 146.673 13.6042   1
 -13  -5   5 167.781 33.8725   2
 -13   5  -5 139.141 11.8669   1
 -14   5   5 97.3303 13.1081   1
 -14   5  -5 88.8410 11.8658   1
   0  -6   5 702.382 30.3735   1
   0  -6  -5 705.397 30.6227   1
   0  -6  -5 670.417 30.0923   1
   0   6  -5 754.004 29.9962   1
   1   6  -5 750.401 29.1692   1
  -1  -6  -5 687.561 29.3504   1
  -1  -6  -5 723.563 30.0475   1
  -1   6  -5 630.082 29.2965   1
   1  -6  -5 692.650 30.2081   1
  -1  -6   5 666.538 29.5130   1
  -2  -6  -5 509.929 22.0821   1
  -2  -6  -5 512.982 24.5891   2
  -2  -6  -5 515.129 22.6493   1
   2   6  -5 499.472 21.6477   1
  -2   6   5 511.395 23.3945   1
  -2   6  -5 539.515 22.7758   1
  -2  -6   5 474.183 22.0865   1
  -3   6   5 221.754 12.3380   1
  -3  -6  -5 231.452 11.0025   1
  -3  -6  -5 231.297 14.3100   2
  -3  -6  -5 227.487 11.2704   1
  -3   6  -5 217.200 11.6184   1
  -3  -6   5 220.613 10.8644   1
  -4  -6  -5 2806.21 118.596   2
  -4   6   5 2880.10 115.332   1
   4   6  -5 2908.45 112.466   1
  -4  -6  -5 2918.63 113.223   1
  -4  -6   5 2833.65 112.561   1
  -4   6  -5 2890.62 114.458   1
   4   6   5 2818.76 112.868   1
  -4  -6   5 2722.06 117.762   2
  -5   6   5 147.544 9.80390   1
   5   6  -5 154.692 7.25736   1
   5   6  -5 135.395 7.04380   1
  -5  -6  -5 138.726 12.1407   2
  -5  -6  -5 139.999 7.44647   1
  -5   6  -5 144.744 9.02874   1
   5   6   5 146.612 7.70205   1
  -5  -6   5 146.847 12.3709   2
  -6  -6  -5 262.875 12.1695   1
  -6  -6  -5 264.840 19.3352   2
   6   6  -5 271.311 11.9868   1
   6   6  -5 267.933 11.7473   1
  -6   6   5 237.941 14.8118   1
  -6   6  -5 301.874 14.8294   1
  -6  -6   5 280.288 18.9361   2
   6   6   5 266.815 12.6493   1
   7   6  -5 30.9836 2.77132   1
  -7   6   5 36.6456 6.02932   1
   7   6  -5 29.9301 2.49588   1
  -7  -6  -5 30.1203 2.84900   1
  -7  -6  -5 34.8920 8.79741   2
  -7   6  -5 32.5274 5.07274   1
  -7  -6   5 28.8804 7.83043   2
   7   6   5 32.1262 3.70187   1
  -8   6   5 883.536 42.9439   1
   8   6  -5 893.519 38.1672   1
   8   6  -5 947.442 38.7073   1
  -8  -6  -5 943.315 50.2393   2
  -8  -6  -5 942.778 38.8249   1
  -8   6  -5 986.777 42.5299   1
  -8  -6   5 1143.44 52.1167   2
   9   6  -5 242.267 11.2571   1
  -9  -6  -5 241.965 20.6814   2
  -9  -6  -5 266.505 11.5620   1
  -9   6   5 260.076 15.7759   1
   9   6  -5 249.815 10.8248   1
  -9  -6   5 197.324 19.3433   2
   9   6   5 239.466 12.6750   1
  -9   6  -5 246.989 15.0276   1
 -10  -6  -5 690.756 28.8224   1
  10   6  -5 674.436 28.8782   1
 -10   6   5 700.708 34.2257   1
 -10  -6  -5 667.636 41.5541   2
 -10   6  -5 700.747 33.1198   1
 -10  -6   5 703.067 42.1255   2
 -11  -6  -5 233.806 22.1815   2
 -11   6   5 267.782 17.4309   1
 -11  -6   5 234.763 22.7097   2
 -11   6  -5 262.483 16.3902   1
 -12  -6  -5 72.1622 16.0987   2
 -12   6   5 72.1164 10.2602   1
 -12  -6   5 114.010 18.6652   2
 -12   6  -5 78.4142 9.02041   1
 -13  -6  -5 144.355 22.4208   2
 -13   6   5 141.709 22.4666   1
 -13  -6   5 109.800 19.9876   2
 -13   6  -5 122.526 13.2318   1
 -14   6   5 643.217 43.7060   1
   0   7  -5 180.026 9.29237   1
   0  -7  -5 178.771 10.0328   1
   1   7  -5 2172.28 82.8305   1
  -1  -7  -5 2087.62 83.8053   1
   1  -7  -5 2112.24 84.2299   1
  -1   7  -5 1981.10 83.1936   1
  -1  -7   5 1992.92 83.3019   1
  -2  -7  -5 803.252 33.7561   1
  -2   7   5 819.307 34.8264   1
  -2  -7  -5 747.870 32.9440   1
   2   7  -5 825.005 32.6855   1
  -2   7  -5 751.379 33.6418   1
  -3  -7  -5 691.007 35.7038   2
  -3  -7  -5 751.884 32.3155   1
  -3  -7  -5 779.076 32.2813   1
  -3   7   5 766.640 33.7601   1
   3   7  -5 797.984 31.1855   1
  -3   7  -5 775.405 32.9667   1
  -3  -7   5 725.567 31.6789   1
  -4   7   5 122.659 8.67889   1
   4   7  -5 124.669 6.17093   1
  -4  -7  -5 125.800 6.80547   1
  -4  -7  -5 132.960 11.1771   2
  -4  -7  -5 120.856 6.98464   1
  -4   7  -5 126.271 8.15025   1
  -4  -7   5 116.204 6.54471   1
  -5   7   5 412.912 20.2468   1
  -5  -7  -5 393.470 17.1193   1
  -5  -7  -5 378.993 23.4403   2
   5   7  -5 379.351 16.4392   1
   5   7  -5 398.619 16.3179   1
  -5   7  -5 368.775 18.9637   1
  -5  -7   5 392.795 23.5082   2
  -6  -7  -5 550.416 23.5020   1
  -6  -7  -5 539.754 31.7987   2
   6   7  -5 569.838 22.5185   1
   6   7  -5 541.622 22.4385   1
  -6   7   5 559.381 27.1682   1
  -6   7  -5 552.478 26.1935   1
  -6  -7   5 584.368 31.8498   2
  -7  -7  -5 178.254 16.5098   2
  -7   7   5 200.442 13.1316   1
  -7  -7  -5 198.142 9.14550   1
  -7   7  -5 216.024 12.5709   1
  -7  -7   5 212.322 17.4033   2
   7   7   5 199.480 9.55560   1
  -8  -7  -5 518.261 32.6677   2
  -8  -7  -5 500.471 20.8488   1
  -8   7   5 500.782 26.0167   1
  -8   7  -5 519.291 25.2280   1
  -8  -7   5 513.308 32.0789   2
   8   7   5 486.357 21.2353   1
  -9  -7  -5 109.324 5.70159   1
  -9   7   5 125.691 11.6831   1
  -9  -7   5 107.905 16.5874   2
  -9   7  -5 113.448 9.32812   1
 -10  -7  -5 141.352 17.8221   2
 -10   7   5 142.443 11.8144   1
 -10   7  -5 133.036 11.0893   1
 -10  -7   5 131.744 16.1283   2
 -11   7   5 20.5208 6.21932   1
 -11  -7  -5 29.5371 10.7544   2
 -11   7  -5 17.7756 5.58302   1
 -11  -7   5 28.3930 12.1093   2
 -12   7   5 207.263 16.1295   1
 -12  -7   5 215.055 23.1402   2
 -12   7  -5 198.626 14.7858   1
 -13   7   5 33.7585 8.67450   1
 -13  -7  -5 49.4227 16.5472   2
 -13   7  -5 42.6705 8.33362   1
 -13  -7   5 36.8397 13.3164   2
   0   8  -5 1567.27 64.2138   1
   0  -8  -5 1597.74 65.2899   1
  -1  -8  -5 2277.31 91.5283   1
   1   8  -5 2298.58 90.3872   1
  -1  -8   5 2246.53 91.1019   1
  -1   8  -5 2224.61 90.9764   1
  -2  -8  -5 69.4011 4.92280   1
   2   8  -5 72.5988 4.59699   1
  -2   8   5 71.2025 6.25605   1
  -2  -8  -5 67.3300 5.43168   1
  -2  -8   5 66.1435 5.20269   1
  -2   8  -5 72.8402 5.38611   1
  -3  -8  -5 336.727 16.2107   1
   3   8  -5 343.087 15.0654   1
  -3  -8  -5 362.246 20.2725   2
  -3   8   5 361.010 17.9938   1
  -3  -8  -5 325.291 15.5338   1
  -3   8  -5 360.038 17.1698   1
  -3  -8   5 339.700 15.8483   1
  -4   8   5 697.983 32.9324   1
  -4  -8  -5 746.765 30.7380   1
   4   8  -5 751.869 29.4879   1
  -4  -8  -5 704.092 36.7774   2
  -4  -8  -5 718.833 30.1126   1
  -4  -8   5 743.289 30.0383   1
  -4   8  -5 680.576 31.9148   1
  -5  -8  -5 783.142 40.9258   2
  -5  -8  -5 815.588 33.1113   1
   5   8  -5 756.264 32.4006   1
  -5   8   5 848.736 37.1661   1
   5   8  -5 857.486 32.2878   1
  -5  -8  -5 841.242 35.5961   1
  -5   8  -5 744.174 35.6422   1
  -5  -8   5 804.049 41.1093   2
  -6  -8  -5 1054.08 53.3581   2
  -6   8   5 1084.03 48.1375   1
  -6  -8  -5 1017.08 43.3722   1
  -6  -8  -5 1091.07 43.3702   1
  -6   8  -5 1130.92 47.2612   1
  -6  -8   5 1127.28 53.8350   2
  -7  -8  -5 33.1935 2.41716   1
  -7   8   5 30.0192 5.70475   1
  -7  -8  -5 12.9720 6.15938   2
  -7  -8  -5 29.2045 2.20636   1
  -7  -8   5 27.8859 8.07649   2
  -7   8  -5 31.5671 5.55236   1
  -8   8   5 88.7709 10.0504   1
  -8  -8  -5 101.727 15.6576   2
  -8  -8   5 97.2915 12.7719   2
  -8   8  -5 101.241 9.79173   1
  -9   8   5 147.614 12.3154   1
  -9  -8  -5 132.636 16.2655   2
  -9   8  -5 158.549 11.3876   1
 -10   8   5 664.777 34.7119   1
 -10  -8  -5 662.767 43.1850   2
 -10  -8   5 712.685 43.4561   2
 -10   8  -5 726.410 34.2741   1
 -11  -8  -5 210.668 22.3492   2
 -11   8   5 218.629 16.2375   1
 -11  -8   5 229.387 23.6086   2
 -11   8  -5 223.217 15.6882   1
 -12   8   5 110.054 12.4502   1
 -12  -8  -5 107.609 18.4358   2
 -12   8  -5 116.687 11.8208   1
 -12  -8   5 137.019 24.4343   2
   0   9  -5 795.841 32.7023   1
   0  -9  -5 729.072 33.5047   1
  -1  -9  -5 1374.09 58.4441   1
   1   9  -5 1394.58 57.2346   1
  -1   9  -5 1451.14 58.0764   1
  -2   9   5 225.965 12.9479   1
   2   9  -5 215.705 10.4228   1
  -2  -9  -5 198.072 11.3973   1
  -2  -9   5 220.188 11.4040   1
  -3  -9  -5 795.136 33.7734   1
  -3   9   5 829.372 35.8378   1
  -3  -9  -5 781.543 38.4524   2
   3   9  -5 799.565 32.3590   1
  -3  -9  -5 789.781 32.8540   1
  -3   9  -5 782.302 34.5564   1
  -3  -9   5 712.488 36.2449   1
   4   9  -5 163.174 6.99396   1
  -4  -9  -5 134.627 7.97244   1
  -4   9   5 138.363 10.0870   1
  -4  -9  -5 140.094 12.5236   2
  -4   9  -5 154.857 9.81629   1
  -4  -9   5 130.395 7.41147   1
  -5  -9  -5 150.365 7.17210   1
  -5  -9  -5 145.438 7.34651   1
  -5  -9  -5 137.032 13.7881   2
  -5   9   5 130.813 10.1711   1
  -5  -9   5 149.185 13.4283   2
  -5   9  -5 133.678 9.63700   1
  -6  -9  -5 645.863 37.5420   2
  -6   9   5 659.510 32.3695   1
  -6  -9  -5 704.529 27.2729   1
  -6  -9  -5 685.663 27.2544   1
  -6  -9   5 695.355 38.0878   2
  -6   9  -5 643.476 31.3686   1
  -7  -9  -5 899.250 51.4809   2
  -7   9   5 973.915 45.5145   1
  -7   9  -5 1027.15 44.7327   1
  -7  -9   5 1075.44 52.9140   2
  -8   9   5 10.9568 4.57378   1
  -8   9  -5 18.6508 4.44751   1
  -8  -9   5 18.2394 8.91546   2
  -9   9   5 118.849 11.1898   1
  -9  -9  -5 122.530 18.4597   2
  -9   9  -5 102.709 9.51716   1
  -9  -9   5 84.2730 16.1011   2
 -10  -9  -5 52.1609 12.8721   2
 -10   9   5 39.1147 7.77668   1
 -10  -9   5 42.0040 11.8777   2
 -10   9  -5 46.9935 7.66780   1
 -11  -9  -5 447.231 35.2780   2
 -11   9   5 458.373 26.6188   1
 -11   9  -5 491.035 26.4631   1
 -11  -9   5 452.779 35.2138   2
 -12   9   5 6.97238 6.09401   1
 -12  -9  -5 3.92701 11.1981   2
 -12   9  -5 17.8017 6.14591   1
 -12  -9   5 9.36740 11.0729   2
   0 -10  -5 703.196 31.6742   1
   0  10  -5 705.780 30.5534   1
   1  10  -5 260.025 12.4201   1
  -1 -10  -5 265.046 13.6054   1
  -1  10  -5 220.073 12.8034   1
   2  10  -5 250.469 12.7451   1
  -2 -10  -5 290.204 14.3190   1
  -2  10   5 265.844 15.1185   1
  -2  10  -5 283.192 14.3996   1
  -2 -10   5 277.280 14.8492   1
  -3 -10  -5 285.433 14.6075   1
  -3 -10  -5 288.518 13.7000   1
   3  10  -5 296.176 13.3159   1
  -3  10   5 281.999 16.3581   1
  -3 -10   5 290.428 14.1943   1
  -3  10  -5 317.980 15.8144   1
  -4  10   5 470.072 24.7469   1
  -4 -10  -5 518.633 22.2649   1
  -4 -10  -5 522.590 29.4438   2
  -4 -10  -5 509.920 22.2349   1
   4  10  -5 512.525 20.8472   1
  -4 -10   5 483.922 21.3014   1
  -4  10  -5 476.826 23.8143   1
  -5 -10  -5 177.858 16.3078   2
  -5  10   5 202.362 12.9284   1
  -5 -10  -5 196.782 8.77985   1
  -5 -10  -5 189.263 9.09935   1
  -5 -10   5 180.747 15.7228   2
  -5  10  -5 172.090 11.6501   1
  -6  10   5 108.010 10.0281   1
  -6 -10  -5 134.972 14.1656   2
  -6 -10   5 122.211 14.3583   2
  -6  10  -5 124.393 9.70563   1
  -7  10   5 47.5435 7.53940   1
  -7 -10  -5 67.9727 13.7772   2
  -7  10  -5 51.2150 7.22294   1
  -8  10   5 45.6496 7.91741   1
  -8 -10  -5 12.9751 7.72674   2
  -8 -10   5 43.3712 11.3891   2
  -8  10  -5 39.2295 6.35426   1
  -9  10   5 313.695 20.0239   1
  -9 -10  -5 285.163 25.8023   2
  -9  10  -5 344.861 19.3081   1
  -9 -10   5 293.746 25.9960   2
 -10  10   5 18.9406 6.82717   1
 -10 -10  -5 11.5539 8.51850   2
 -10 -10   5 14.4056 10.4046   2
 -10  10  -5 14.8641 5.40659   1
 -11  10   5 244.557 18.4334   1
 -11 -10  -5 241.005 25.5894   2
 -11 -10   5 242.383 26.1601   2
 -11  10  -5 217.509 16.6508   1
   0 -11  -5 673.636 31.3757   1
   0  11  -5 697.994 30.1403   1
  -1 -11  -5 542.687 24.9886   1
   1  11  -5 528.849 23.5729   1
  -1  11  -5 515.641 24.2545   1
   2  11  -5 44.9934 4.11612   1
  -2  11   5 54.5911 6.29518   1
  -2 -11  -5 49.6329 5.33452   1
  -2  11  -5 60.1703 5.66136   1
   3  11  -5 975.505 39.0710   1
  -3  11   5 974.717 42.9236   1
  -3 -11  -5 950.961 40.5642   1
  -3 -11   5 905.258 39.8198   1
  -3  11  -5 943.551 41.6868   1
  -4 -11  -5 40.2654 4.16767   1
  -4 -11  -5 35.6102 3.72063   1
  -4 -11  -5 39.6205 9.07880   2
   4  11  -5 40.0372 3.09315   1
  -4  11   5 33.5822 5.77085   1
  -4 -11   5 36.8996 3.83663   1
  -4  11  -5 48.0080 6.48083   1
  -5 -11  -5 282.962 20.9970   2
  -5 -11  -5 288.950 12.4941   1
  -5  11   5 276.413 16.6460   1
  -5 -11  -5 263.865 12.0175   1
  -5  11  -5 271.040 15.7889   1
  -5 -11   5 297.647 21.2719   2
  -6 -11  -5 5.24410 6.41329   2
  -6  11   5 8.42792 3.84191   1
  -6 -11   5 18.4470 9.09328   2
  -6  11  -5 10.4157 3.71293   1
  -7 -11  -5 594.069 37.3944   2
  -7  11   5 596.779 30.5625   1
  -7 -11   5 565.457 36.5983   2
  -7  11  -5 599.308 29.4793   1
  -8  11   5 61.5639 9.16294   1
  -8 -11  -5 44.5313 12.0221   2
  -8 -11   5 44.8690 12.6351   2
  -8  11  -5 52.2145 7.91946   1
  -9 -11  -5 427.035 32.5654   2
  -9  11   5 419.969 24.4073   1
  -9 -11   5 449.445 33.0848   2
  -9  11  -5 376.110 22.7162   1
 -10  11   5 11.2488 7.32104   1
 -10 -11  -5 20.7472 12.8347   2
 -10  11  -5 11.6873 5.13263   1
 -10 -11   5 22.4267 17.1080   2
 -11  11   5 263.808 20.5846   1
 -11 -11  -5 187.880 23.3940   2
 -11  11  -5 256.174 17.7416   1
 -11 -11   5 201.398 24.4419   2
   0  12  -5 33.1729 4.49897   1
   0 -12  -5 31.0479 5.18930   1
   1  12  -5 7.75874 2.47932   1
  -1 -12  -5 13.5958 3.69216   1
  -1  12  -5 3.22727 2.58281   1
   1 -12  -5 8.32357 3.51281   1
   2  12  -5 339.378 15.8952   1
  -2  12   5 318.700 18.3503   1
  -2 -12  -5 359.109 17.4882   1
  -2  12  -5 320.902 17.3248   1
  -3  12   5 23.4463 5.24466   1
  -3 -12  -5 21.0820 4.16643   1
   3  12  -5 30.5508 3.32273   1
  -3  12  -5 30.1815 5.22397   1
  -3 -12   5 28.6412 4.40296   1
  -4 -12  -5 169.734 15.6152   2
  -4  12   5 167.637 12.0212   1
  -4 -12  -5 167.715 9.11941   1
   4  12  -5 157.826 8.87271   1
  -4 -12  -5 131.662 7.87126   1
  -4 -12   5 152.422 8.20962   1
  -4  12  -5 179.538 11.3342   1
  -5 -12  -5 35.5433 3.06496   1
  -5  12   5 43.6355 8.76352   1
  -5 -12  -5 46.6898 10.8967   2
  -5 -12   5 41.3478 9.76921   2
  -6  12   5 175.161 13.3774   1
  -6 -12  -5 173.075 17.2463   2
  -6  12  -5 162.968 12.1795   1
  -6 -12   5 180.337 18.4477   2
  -7 -12  -5 67.5382 13.8291   2
  -7  12   5 82.0489 9.29124   1
  -7 -12   5 79.9989 15.8406   2
  -7  12  -5 71.4062 8.13787   1
  -8  12   5 147.778 12.9956   1
  -8 -12  -5 165.819 20.3243   2
  -8  12  -5 169.162 12.7691   1
  -8 -12   5 153.238 18.7429   2
  -9  12   5 94.3325 17.2770   1
  -9 -12  -5 86.0038 18.0874   2
  -9 -12   5 84.8741 15.6628   2
  -9  12  -5 84.7705 14.6212   1
 -10 -12  -5 165.419 21.4457   2
 -10  12   5 133.291 12.8021   1
 -10  12  -5 142.557 12.3866   1
 -10 -12   5 100.451 20.4852   2
   0 -13  -5 16.0223 4.33389   1
   0  13  -5 20.9769 3.90075   1
  -1 -13  -5 449.525 22.1321   1
   1 -13  -5 469.064 22.9172   1
  -1  13  -5 409.989 21.3024   1
   2  13  -5 195.816 10.5512   1
  -2 -13  -5 184.148 11.9415   1
  -2  13  -5 213.747 12.4792   1
  -3  13   5 568.614 28.1068   1
   3  13  -5 532.494 23.8735   1
  -3 -13  -5 552.120 25.4825   1
  -3  13  -5 561.469 26.9088   1
  -4 -13  -5 418.515 19.3610   1
  -4  13   5 424.982 30.2873   1
  -5 -13  -5 38.0741 11.1819   2
  -5  13   5 29.3656 6.44869   1
  -5  13  -5 39.6644 6.66061   1
  -5 -13   5 29.4318 9.07914   2
  -6 -13  -5 21.6911 9.46818   2
  -6  13   5 24.5883 6.14142   1
  -6 -13   5 26.5459 9.47694   2
  -6  13  -5 26.9835 6.19204   1
  -7  13   5 408.542 24.3621   1
  -7 -13  -5 411.713 31.6934   2
  -7  13  -5 421.062 23.2572   1
  -7 -13   5 426.628 31.9250   2
  -8  13   5 82.5447 11.7205   1
  -8 -13  -5 80.8087 16.3289   2
  -8  13  -5 93.0801 11.3839   1
  -8 -13   5 101.235 18.0498   2
  -9 -13  -5 14.1973 10.9877   2
  -9  13   5 18.4541 6.62882   1
  -9 -13   5 34.6915 12.5536   2
  -9  13  -5 29.9888 6.61796   1
   0 -14  -5 234.321 13.8872   1
   0  14  -5 211.722 12.7060   1
  -1 -14  -5 162.275 11.3339   1
   1  14  -5 165.398 9.82575   1
  -1  14  -5 160.234 10.4452   1
   1 -14  -5 144.323 11.1151   1
   2  14  -5 196.192 11.2753   1
  -2 -14  -5 234.889 13.3923   1
  -2  14  -5 206.796 12.9548   1
   3  14  -5 51.1952 4.72422   1
  -3 -14  -5 56.0947 6.62287   1
  -3  14  -5 43.5443 7.37679   1
  -4 -14  -5 423.461 19.5583   1
  -4  14   5 418.938 23.6425   1
  -4 -14  -5 409.013 28.6260   2
  -4  14  -5 435.281 22.6581   1
  -5 -14  -5 46.3432 11.0311   2
  -5  14   5 24.4035 6.42026   1
  -5 -14   5 23.2182 9.40316   2
  -5  14  -5 32.0347 6.43988   1
  -6  14   5 223.669 16.6948   1
  -6 -14  -5 234.111 22.2276   2
  -6 -14   5 239.515 23.4414   2
  -6  14  -5 245.072 15.8320   1
  -7  14   5 12.3066 5.45445   1
  -7 -14  -5 22.3509 10.0850   2
  -7  14  -5 6.90046 5.04449   1
  -7 -14   5 17.1441 10.4058   2
  -8  14   5 230.579 17.0734   1
  -8 -14  -5 206.075 24.3563   2
  -8  14  -5 197.333 15.2760   1
  -8 -14   5 190.905 22.8341   2
  -9 -14  -5 41.6413 14.4942   2
   0  15  -5 69.7414 6.55515   1
   0 -15  -5 62.9314 8.19875   1
   1  15  -5 96.1722 7.53778   1
  -1 -15  -5 73.2803 8.15023   1
   1 -15  -5 90.2549 9.15390   1
  -1  15  -5 79.9782 7.65706   1
   2  15  -5 44.9087 7.37845   1
  -2 -15  -5 37.5204 6.08304   1
   2 -15  -5 30.7954 7.43877   1
  -2  15  -5 32.4680 5.93826   1
  -3 -15  -5 16.8434 4.67086   1
  -3  15  -5 16.7394 4.96139   1
  -4  15   5 10.7490 5.22021   1
  -4 -15  -5 14.6421 8.05696   2
  -4  15  -5 14.9480 4.62926   1
  -5 -15  -5 39.1853 10.9659   2
  -5  15   5 22.4293 6.41237   1
  -5 -15   5 32.5633 10.0791   2
  -5  15  -5 35.7869 6.59787   1
  -6  15   5 210.481 16.4197   1
  -6 -15  -5 181.545 21.6990   2
  -6  15  -5 206.400 15.1485   1
  -6 -15   5 225.742 26.2839   2
  -7  15   5 118.892 12.9411   1
  -7 -15  -5 139.754 20.9491   2
  -7  15  -5 105.500 11.5952   1
  -7 -15   5 102.878 19.4713   2
  -8 -15  -5 28.8223 12.1865   2
   0  16  -5 270.054 15.1051   1
   0 -16  -5 255.119 16.3270   1
   1  16  -5 260.111 15.0828   1
  -1 -16  -5 260.285 16.5500   1
   1 -16  -5 295.007 19.2143   1
  -1  16  -5 293.881 16.3414   1
  -2 -16  -5 66.7642 8.32963   1
   2 -16  -5 52.4674 8.51550   1
  -2  16  -5 56.1216 7.69446   1
  -3  16  -5 67.7178 7.80036   1
  -4  16   5 70.0261 10.0524   1
  -4 -16  -5 72.1923 15.3256   2
  -4  16  -5 86.1115 8.97992   1
  -5  16   5 254.555 18.1355   1
  -5 -16   5 298.277 25.6697   2
  -5  16  -5 229.993 16.4172   1
  -6  16   5 50.3664 9.54578   1
  -6 -16  -5 69.2827 15.4214   2
  -6 -16   5 96.2777 18.8505   2
  -6  16  -5 70.0640 9.82864   1
  -7 -16  -5 14.5753 19.0897   2
   0  17  -5 48.5541 6.45953   1
   0 -17  -5 37.2877 7.89186   1
  -1 -17  -5 130.033 12.1731   1
  -1  17  -5 121.007 10.2994   1
   1 -17  -5 103.036 11.0594   1
   2 -17  -5 222.868 16.1907   1
  -2  17  -5 214.669 14.4020   1
  -3  17  -5 154.168 12.4258   1
   3 -17  -5 160.886 13.8025   1
  -4 -17  -5 201.523 22.3998   2
  -4  17  -5 170.405 13.8379   1
  -5 -17  -5 42.5309 13.3070   2
  -5  17  -5 16.6850 6.50564   1
   1 -18  -5 89.7741 11.9275   1
  -1  18  -5 119.438 10.5273   1
   2 -18  -5 1.08051 6.45125   1
  -2  18  -5 14.4317 5.71330   1
  -3 -18  -5 23.3958 10.5395   2
   3 -18  -5 21.6646 8.43230   1
  -3  18  -5 20.0419 6.62838   1
  -4  18  -5 65.5327 9.00242   1
   4 -18  -5 81.5226 11.7649   1
   2 -19  -5 3.52943 13.6940   1
   0   0  -6 1962.58 78.2363   1
   0   0   6 1912.57 78.1076   1
   1   0   6 935.597 39.0327   1
  -1   0   6 919.514 38.8428   1
  -1   0   6 998.521 37.1293   2
  -1   0  -6 941.658 39.0297   1
   1   0  -6 871.439 38.8843   1
   1   0   6 907.957 38.4341   2
   2   0   6 193.851 11.1521   2
  -2   0  -6 219.558 10.7276   1
   2   0  -6 197.286 10.6569   1
  -2   0   6 192.056 10.3182   1
  -2   0   6 219.047 10.1003   2
   2   0   6 221.132 10.9477   1
   3   0  -6 8738.99 344.230   1
   3   0   6 8906.65 344.760   1
   3   0   6 8652.71 346.524   2
   3   0  -6 8464.27 344.024   2
  -3   0   6 9146.59 345.102   2
   4   0   6 48.1422 7.04217   2
  -4   0   6 43.3513 4.92406   2
   4   0  -6 45.2385 4.42037   1
   4   0  -6 43.4356 4.65169   2
  -4   0  -6 51.6551 4.14619   1
   4   0  -6 47.9837 4.40955   1
   5   0  -6 98.5191 6.50893   1
  -5   0   6 93.2099 7.95248   2
  -5   0  -6 92.2784 5.91670   1
   5   0  -6 69.6444 6.85780   2
  -6   0   6 9.08899 3.39585   2
   6   0  -6 1.94134 1.77837   1
  -6   0  -6 4.87977 2.18457   1
  -7   0  -6 868.107 37.5495   1
   7   0  -6 903.754 38.3989   1
  -7   0   6 855.706 42.5763   2
  -8   0   6 13.2130 4.99229   2
  -8   0  -6 6.45541 2.65506   1
   9   0  -6 537.564 25.6815   1
  -9   0  -6 529.623 24.8121   1
 -10   0  -6 30.0817 4.92877   1
  10   0  -6 30.6116 5.14519   1
  11   0  -6 290.603 16.3399   1
 -11   0  -6 248.765 15.0453   1
  12   0  -6 69.1435 8.54610   1
 -12   0  -6 67.5346 8.08044   1
  13   0  -6 500.591 25.8411   1
 -13   0  -6 473.264 24.6452   1
 -14   0  -6 270.818 16.8435   1
  14   0  -6 239.786 16.9189   1
   0  -1  -6 212.815 10.6053   1
   0  -1   6 203.912 10.4272   1
   0   1   6 194.094 10.2551   1
   0   1  -6 196.189 10.3193   1
   1  -1   6 848.060 35.6215   1
   1   1  -6 814.675 35.4154   1
  -1   1   6 812.705 35.2475   1
  -1  -1  -6 834.488 35.5523   1
  -1  -1   6 905.987 35.5996   1
   1   1   6 848.371 34.6041   2
  -1   1  -6 832.200 35.4269   1
   1  -1  -6 837.585 35.6466   1
   1   1   6 835.984 35.5189   1
   2   1  -6 2701.82 107.521   1
  -2   1   6 2589.62 107.139   1
   2  -1   6 2717.19 107.694   1
  -2  -1  -6 2675.87 107.438   1
  -2  -1  -6 2762.46 108.261   2
  -2  -1   6 2737.28 107.136   2
  -2  -1   6 2637.36 107.144   1
   2  -1  -6 2665.12 107.667   1
   2   1   6 2716.54 107.564   1
   2  -1  -6 2665.07 105.976   2
  -2   1  -6 2711.01 107.441   1
  -3  -1  -6 598.181 25.6289   1
   3  -1   6 573.972 26.4246   1
   3  -1   6 585.211 29.3256   2
  -3  -1  -6 587.030 27.5925   2
   3   1  -6 585.807 25.7568   1
  -3  -1   6 551.921 26.3759   2
   3   1   6 595.621 25.9083   1
   3  -1  -6 583.167 25.6246   2
   3  -1  -6 645.631 25.8567   1
   3  -1  -6 599.521 26.0504   1
  -3  -1   6 576.099 25.2859   1
  -3   1  -6 562.810 25.5081   1
  -4  -1  -6 1056.09 43.2083   1
  -4  -1  -6 1035.68 46.5747   2
   4  -1   6 1054.88 46.8793   2
   4   1  -6 1049.58 43.0536   1
   4   1  -6 1052.64 43.5594   1
  -4   1  -6 1022.05 43.2762   1
   4   1   6 1041.50 43.6185   1
   4  -1  -6 962.301 44.2572   2
   4  -1  -6 1042.15 43.7652   1
  -4  -1   6 1059.71 45.4946   2
   5   1  -6 504.583 22.3844   1
   5   1  -6 461.105 23.4685   2
  -5  -1  -6 521.821 26.4861   2
  -5  -1  -6 502.966 21.8922   1
   5  -1  -6 520.071 22.7794   1
   5  -1  -6 444.700 23.8205   2
  -5  -1   6 435.984 24.4545   2
  -5   1  -6 517.197 22.2101   1
  -6  -1  -6 59.3044 7.74406   2
  -6  -1  -6 50.4745 4.34366   1
   6   1  -6 51.4806 4.78956   1
  -6   1  -6 52.4952 4.65987   1
  -6  -1   6 36.3974 6.72636   2
   6  -1  -6 44.5562 4.63256   1
   7   1  -6 168.996 10.0673   1
  -7  -1  -6 164.920 9.42475   1
  -7   1  -6 172.509 10.8257   1
   7  -1  -6 157.420 10.1977   1
  -7  -1   6 169.357 13.7849   2
   8   1  -6 84.0482 6.89181   1
  -8  -1  -6 85.8923 6.33267   1
  -8  -1   6 98.0914 10.9251   2
  -8   1  -6 87.8224 6.75832   1
   8  -1  -6 78.2344 7.16575   1
  -9  -1  -6 276.344 14.4866   1
   9   1  -6 277.876 15.1159   1
  -9  -1   6 265.703 20.4125   2
   9  -1  -6 282.225 15.6671   1
 -10  -1  -6 192.403 11.3730   1
  10   1  -6 188.918 11.9485   1
  10  -1  -6 184.954 12.3767   1
 -10  -1   6 186.515 17.2968   2
 -10   1  -6 179.916 11.5111   1
  11   1  -6 50.0013 6.95094   1
 -11  -1  -6 42.6701 6.22289   1
  11  -1  -6 40.5151 6.62031   1
 -11   1  -6 43.0238 6.45020   1
  12   1  -6 177.343 12.8362   1
 -12  -1  -6 201.168 12.5923   1
  12  -1  -6 202.746 19.2024   1
  13   1  -6 4.09962 4.75827   1
 -13  -1  -6 -4.1169 4.38055   1
 -13   1  -6 6.62761 4.64064   1
  13  -1  -6 -4.1162 5.01995   1
 -14  -1  -6 84.3727 9.97867   1
 -14   1  -6 89.9959 10.0819   1
  14  -1  -6 101.596 11.6042   1
   0  -2  -6 1660.67 66.7392   1
   0   2  -6 1633.51 66.3950   1
   0  -2  -6 1633.18 64.7118   2
   0   2   6 1635.47 66.3639   1
   0  -2   6 1621.52 66.5132   1
   1   2  -6 756.300 32.0218   1
  -1  -2  -6 781.854 31.7516   2
   1  -2   6 751.261 32.2289   1
  -1  -2  -6 750.010 32.1696   1
  -1   2   6 732.221 31.8391   1
   1  -2  -6 791.518 30.0968   2
   1  -2  -6 769.720 32.3954   1
  -1   2  -6 760.339 32.0367   1
  -1  -2   6 696.070 31.8690   1
   1   2   6 733.799 31.9830   1
  -2  -2  -6 1057.68 44.0468   2
   2  -2   6 1013.51 43.2836   1
  -2  -2  -6 1033.20 43.1175   1
   2   2  -6 1030.13 43.0117   1
   2  -2  -6 1014.49 43.0165   1
   2  -2  -6 1031.68 42.2083   2
   2  -2  -6 1044.27 43.4655   1
  -2  -2   6 1038.49 42.9242   1
   2   2   6 996.984 43.0135   1
  -2   2  -6 1079.89 43.1567   1
   2   2   6 1039.99 43.2735   2
   3   2  -6 2271.32 90.1171   1
  -3  -2  -6 2287.32 92.4659   2
  -3  -2  -6 2267.68 90.0428   1
  -3   2  -6 2428.56 90.3325   1
   3  -2  -6 2098.71 90.2943   2
   3   2   6 2227.24 91.5852   2
  -3  -2   6 2220.03 89.6404   1
   3  -2  -6 2266.87 90.5773   1
   3   2   6 2244.80 90.1771   1
  -3  -2   6 2098.46 91.0158   2
  -4  -2  -6 173.383 12.0219   2
  -4  -2  -6 182.312 9.44394   1
   4   2  -6 173.082 9.52618   1
   4   2  -6 160.718 8.99390   1
   4  -2  -6 186.511 10.1396   1
   4  -2  -6 174.033 10.8054   2
  -4  -2   6 171.032 11.3728   2
   4   2   6 174.931 11.5532   2
   4   2   6 165.635 9.55554   1
  -4   2  -6 189.234 9.74234   1
   5   2  -6 8.87876 2.19214   1
  -5  -2  -6 8.98993 3.92236   2
   5   2  -6 5.66776 1.73092   1
  -5  -2  -6 6.62291 1.89663   1
  -5   2  -6 4.58156 1.98260   1
   5  -2  -6 6.12410 3.16592   2
   5  -2  -6 7.20495 2.38498   1
  -5  -2   6 5.11977 2.97635   2
  -6  -2  -6 328.397 15.1818   1
  -6  -2  -6 321.328 20.4315   2
   6   2  -6 329.035 15.7356   1
  -6   2  -6 306.392 15.5625   1
  -6  -2   6 289.877 19.0250   2
  -7  -2  -6 2827.99 120.081   2
   7   2  -6 2783.98 112.605   1
  -7  -2  -6 2760.57 111.817   1
  -7   2  -6 2754.24 112.691   1
  -7  -2   6 2860.26 119.000   2
  -8  -2  -6 381.424 25.2311   2
   8   2  -6 398.187 19.0237   1
  -8  -2  -6 379.575 18.1386   1
  -8   2  -6 378.960 18.9489   1
  -8  -2   6 380.976 24.5359   2
   9   2  -6 -1.0720 2.34975   1
  -9  -2  -6 4.95234 5.55245   2
  -9  -2   6 2.94748 4.96647   2
  -9   2  -6 4.36138 2.81328   1
 -10  -2  -6 6.10851 2.76665   1
  10   2  -6 -1.3340 2.97878   1
 -10   2  -6 1.54526 2.55941   1
 -10  -2   6 0.34704 4.88338   2
  11   2  -6 311.800 16.8081   1
 -11  -2  -6 302.995 16.0308   1
 -11  -2   6 301.032 24.5688   2
 -11   2  -6 288.963 16.9806   1
 -12  -2  -6 83.4597 7.75056   1
  12   2  -6 84.9779 8.60077   1
 -12   2  -6 94.6231 9.09788   1
  12  -2  -6 96.8664 9.74053   1
  13   2  -6 216.045 14.2842   1
 -13  -2  -6 206.929 13.3107   1
 -13   2  -6 216.865 14.6486   1
  13  -2  -6 224.117 15.6701   1
  14  -2  -6 27.2316 7.41077   1
 -14   2  -6 38.3861 7.85495   1
   0   3   6 4074.15 165.323   1
   0  -3  -6 4257.69 165.899   1
   0   3  -6 4170.70 165.409   1
   0  -3  -6 4212.69 164.290   2
   0  -3   6 4200.39 165.699   1
  -1  -3  -6 43.3078 3.94800   1
  -1  -3  -6 39.5268 3.62784   2
   1  -3   6 43.7458 3.92899   1
   1   3  -6 39.9445 3.58751   1
   1   3   6 35.9232 3.48572   1
   1  -3  -6 43.2903 4.10542   1
  -1  -3   6 41.6296 3.72384   1
   1  -3  -6 36.8078 3.64054   1
  -1   3  -6 42.9088 3.72956   1
   2   3  -6 1029.77 41.3559   1
  -2  -3  -6 1015.78 41.5805   1
  -2  -3  -6 945.240 42.5917   2
  -2  -3   6 976.014 42.0390   1
  -2   3  -6 1027.70 41.4927   1
   2   3   6 959.224 41.2635   1
   2  -3  -6 985.369 41.8687   1
  -3  -3  -6 386.443 18.1310   1
  -3  -3  -6 399.324 20.4260   2
   3   3  -6 369.024 17.8792   1
  -3   3  -6 412.469 18.3442   1
   3   3   6 388.108 19.2181   2
   3  -3  -6 386.311 18.7051   1
  -3  -3   6 458.460 20.1944   2
   3   3   6 398.741 18.2681   1
   3  -3  -6 388.761 18.8669   2
  -3  -3   6 377.949 17.8279   1
  -4  -3  -6 1093.00 49.7550   2
   4   3  -6 1107.20 46.0072   1
  -4  -3  -6 1121.97 45.9542   1
  -4  -3   6 1193.15 49.2324   2
  -4   3  -6 1074.53 46.2029   1
   4  -3  -6 1109.78 46.9962   1
   4   3   6 1116.63 46.2503   1
   4  -3  -6 1045.64 47.8227   2
   4   3   6 1123.02 50.1281   2
   5   3  -6 1348.34 55.9541   1
  -5  -3  -6 1414.81 61.3966   2
   5   3  -6 1403.66 55.4549   1
  -5  -3  -6 1360.83 55.6107   1
  -5  -3   6 1383.76 60.2275   2
   5   3   6 1322.65 56.0944   1
   5  -3  -6 1233.76 58.6288   2
  -5   3  -6 1411.22 56.5038   1
   6   3  -6 921.339 39.3090   1
   6   3  -6 955.439 38.7143   1
  -6  -3  -6 915.228 45.2278   2
  -6  -3  -6 926.742 38.7731   1
  -6  -3   6 864.866 44.0241   2
  -6   3  -6 970.114 41.4660   1
  -7  -3  -6 483.420 28.6255   2
   7   3  -6 477.325 21.9584   1
  -7  -3  -6 476.857 21.2879   1
  -7   3   6 479.934 23.4265   1
  -7  -3   6 427.773 35.0395   2
  -7   3  -6 479.620 22.5143   1
  -8   3   6 1141.71 49.1107   1
   8   3  -6 1116.56 47.2051   1
  -8  -3  -6 1090.56 46.3634   1
  -8  -3  -6 1109.95 55.6165   2
  -8   3  -6 1099.95 47.8745   1
  -8  -3   6 1131.27 54.8939   2
  -9  -3  -6 840.131 45.3642   2
   9   3  -6 844.830 36.1174   1
  -9  -3  -6 820.535 35.1929   1
  -9   3   6 804.291 37.7714   1
  -9  -3   6 841.554 44.5890   2
  -9   3  -6 770.703 36.6546   1
 -10   3   6 349.670 19.9477   1
 -10  -3  -6 400.624 18.9328   1
  10   3  -6 358.630 18.2090   1
 -10   3  -6 346.237 18.9666   1
 -10  -3   6 303.001 24.4656   2
  11   3  -6 28.8892 5.02479   1
 -11  -3  -6 33.7223 4.99392   1
 -11   3  -6 33.0413 6.32898   1
 -11  -3   6 29.0449 9.40463   2
 -12  -3  -6 82.6331 7.65928   1
  12   3  -6 70.4833 8.21698   1
 -12  -3   6 79.8498 15.3364   2
 -12   3  -6 85.0881 8.64627   1
 -13  -3  -6 204.472 14.3424   1
 -13   3  -6 209.258 14.7281   1
  13  -3  -6 206.123 15.5807   1
  14  -3  -6 248.210 20.3601   1
 -14   3  -6 284.589 25.2170   1
   0  -4  -6 627.511 27.7832   1
   0  -4   6 613.410 27.5336   1
   0   4  -6 658.883 27.3596   1
  -1  -4  -6 16.0402 2.70440   1
   1   4  -6 13.1370 2.35883   1
   1  -4   6 9.85980 2.54920   1
  -1  -4  -6 14.5154 2.77371   2
   1  -4  -6 13.7908 3.06159   1
  -1   4  -6 11.6015 2.26142   1
  -1  -4   6 12.7498 2.30807   1
   1   4   6 10.0302 2.16234   1
  -2  -4  -6 2677.75 103.513   1
  -2  -4  -6 2574.49 104.707   2
   2   4  -6 2589.19 102.921   1
   2  -4  -6 2627.41 103.968   1
   2   4   6 2524.35 103.001   1
  -2  -4   6 2640.23 103.238   1
  -2   4  -6 2421.78 103.078   1
  -3  -4  -6 148.700 8.36304   1
   3   4  -6 140.050 7.95264   1
  -3   4  -6 148.266 8.44589   1
   3  -4  -6 151.144 8.97499   1
   3   4   6 144.883 8.20346   1
  -4  -4  -6 435.126 22.6498   2
  -4  -4  -6 407.108 18.5945   1
   4   4  -6 406.563 18.5114   1
  -4  -4   6 400.671 21.5015   2
   4   4   6 400.545 18.7008   1
  -4  -4   6 410.161 19.0501   1
  -4   4  -6 412.454 19.1891   1
   4  -4  -6 402.238 20.7474   2
   5   4  -6 44.8583 4.05607   1
   5   4  -6 48.0738 3.88620   1
  -5   4   6 49.1175 5.19030   1
  -5  -4  -6 45.1703 3.88502   1
  -5  -4  -6 52.3851 6.91243   2
  -5   4  -6 53.2476 4.76648   1
   5   4   6 44.6828 4.27500   1
  -5  -4   6 49.0497 7.48348   2
  -6  -4  -6 232.573 11.6292   1
   6   4  -6 235.569 11.4689   1
  -6   4   6 244.814 13.9519   1
   6   4  -6 229.164 11.9868   1
  -6  -4  -6 239.703 18.6802   2
   6   4   6 230.888 12.2779   1
  -6  -4   6 236.616 16.7610   2
  -6   4  -6 252.498 13.1088   1
   7   4  -6 143.487 8.36473   1
  -7  -4  -6 147.486 7.98481   1
  -7  -4  -6 134.242 13.4887   2
  -7   4   6 147.927 10.3644   1
   7   4  -6 134.991 7.65306   1
  -7   4  -6 116.895 8.86608   1
  -7  -4   6 146.887 13.3837   2
  -8  -4  -6 283.872 21.3934   2
  -8   4   6 283.065 16.6297   1
   8   4  -6 284.801 14.6574   1
  -8  -4  -6 292.220 14.1095   1
  -8  -4   6 277.181 21.1268   2
  -8   4  -6 325.896 16.2751   1
  -9  -4  -6 28.0887 9.00338   2
   9   4  -6 34.4095 4.74151   1
  -9   4   6 31.8193 5.97896   1
  -9  -4  -6 32.8600 4.27568   1
  -9  -4   6 45.1086 10.5485   2
  -9   4  -6 36.8364 5.59040   1
 -10   4   6 15.5843 5.14071   1
  10   4  -6 12.0171 3.36483   1
 -10  -4  -6 15.4029 3.32713   1
 -10  -4  -6 5.68824 6.95141   2
 -10  -4   6 24.7384 8.67019   2
 -10   4  -6 18.5285 4.66633   1
 -11  -4  -6 43.6905 11.2938   2
 -11   4   6 52.5923 8.48221   1
  11   4  -6 57.0695 6.38278   1
 -11  -4   6 67.9949 12.8660   2
 -11   4  -6 65.4954 7.48033   1
 -12  -4  -6 243.848 13.2780   1
 -12  -4   6 227.097 22.1629   2
 -12   4  -6 238.160 15.6601   1
 -13   4  -6 62.4675 8.56714   1
 -13  -4   6 65.3582 15.2182   2
  14  -4  -6 3.36025 6.99523   1
 -14   4  -6 4.31403 6.07047   1
   0  -5  -6 2620.81 109.033   1
   0   5  -6 2649.25 108.250   1
   0  -5   6 2878.07 109.031   1
   1   5  -6 540.995 24.2878   1
  -1  -5  -6 570.773 25.1873   1
  -1  -5  -6 555.193 24.6525   1
  -1  -5   6 550.653 24.8441   1
   1  -5  -6 579.831 25.4912   1
  -1   5  -6 584.201 24.7507   1
   2   5  -6 438.797 19.2026   1
  -2  -5  -6 457.308 20.0358   1
  -2  -5  -6 431.642 21.2286   2
   2  -5  -6 450.408 20.5173   1
  -2   5  -6 423.408 19.6482   1
  -2  -5   6 410.432 19.4272   1
   2   5   6 408.272 19.2131   1
   3   5  -6 2350.67 91.7045   1
  -3  -5  -6 2285.07 92.2808   1
  -3  -5  -6 2172.03 95.0148   2
   3  -5  -6 2351.53 93.4243   1
  -3   5  -6 2398.65 92.6736   1
   3   5   6 2201.90 91.8169   1
  -4  -5  -6 1038.64 51.9771   2
   4   5  -6 1199.36 47.7933   1
  -4   5   6 1242.12 50.0308   1
  -4  -5  -6 1217.57 48.2173   1
  -4  -5   6 1161.16 48.2007   1
  -4  -5   6 976.225 50.9683   2
  -4   5  -6 1296.59 49.2077   1
  -5   5   6 350.399 17.0383   1
   5   5  -6 298.901 14.4253   1
  -5  -5  -6 309.237 14.5777   1
   5   5  -6 278.490 14.3428   1
  -5  -5  -6 323.062 19.8846   2
  -5  -5   6 291.547 18.8722   2
  -5   5  -6 332.154 15.9488   1
   5   5   6 315.417 14.9150   1
  -6   5   6 453.443 21.1203   1
   6   5  -6 393.117 18.0555   1
  -6  -5  -6 398.910 24.6249   2
  -6  -5  -6 398.600 17.9279   1
  -6  -5   6 410.277 24.3245   2
   6   5   6 377.639 18.3647   1
  -6   5  -6 375.604 19.4002   1
   7   5  -6 945.059 39.6804   1
  -7   5   6 978.374 43.4479   1
  -7  -5  -6 1011.24 49.5829   2
  -7  -5  -6 962.751 40.0879   1
   7   5  -6 962.812 40.3995   1
  -7   5  -6 975.370 42.2909   1
   7   5   6 952.833 40.9345   1
   8   5  -6 719.929 30.7884   1
  -8   5   6 704.644 34.5578   1
   8   5  -6 769.052 31.7431   1
  -8  -5  -6 761.786 31.2799   1
  -8  -5  -6 728.938 41.0808   2
  -8  -5   6 639.865 39.1685   2
  -8   5  -6 813.683 34.1968   1
   9   5  -6 402.851 18.6927   1
  -9  -5  -6 358.727 17.9850   1
  -9  -5  -6 418.480 28.8073   2
  -9   5   6 416.349 22.1616   1
   9   5  -6 397.362 17.7885   1
  -9   5  -6 430.409 21.1491   1
  -9  -5   6 411.434 27.8813   2
 -10  -5  -6 392.386 28.5646   2
  10   5  -6 362.740 17.8780   1
 -10  -5  -6 388.720 17.6332   1
 -10   5   6 355.547 21.4064   1
 -10   5  -6 392.135 20.7813   1
 -11  -5  -6 78.8256 6.15808   1
  11   5  -6 76.7042 6.80346   1
 -11   5   6 71.2187 9.71622   1
 -11  -5  -6 60.4204 13.6254   2
 -11  -5   6 87.3755 15.6150   2
 -11   5  -6 61.9808 8.55989   1
 -12  -5  -6 98.1354 18.0217   2
 -12   5   6 136.538 12.2821   1
 -12   5  -6 109.021 10.4415   1
 -12  -5   6 120.899 19.1140   2
 -13  -5   6 222.409 26.1540   2
 -13   5  -6 201.880 16.6699   1
 -14   5  -6 428.582 25.2703   1
   0  -6  -6 6.99772 2.47130   1
   0   6  -6 12.1416 2.19147   1
  -1  -6  -6 749.835 32.1006   1
   1   6  -6 757.217 31.1475   1
   1  -6  -6 746.363 32.3609   1
  -1   6  -6 715.354 31.3837   1
  -1  -6   6 705.645 31.6167   1
   2   6  -6 1347.19 56.9513   1
  -2  -6  -6 1456.32 58.1713   1
  -2  -6  -6 1409.02 57.4842   1
  -2  -6  -6 1421.75 60.0576   2
  -2   6  -6 1419.56 57.9156   1
   2  -6  -6 1401.33 58.7192   1
  -2  -6   6 1387.87 57.6411   1
  -3  -6  -6 104.888 8.81512   2
   3   6  -6 101.638 5.87400   1
  -3  -6  -6 94.1276 6.35696   1
   3   6   6 91.1411 6.06831   1
  -3  -6   6 99.7806 6.79200   1
  -3   6  -6 100.591 6.65942   1
   4   6  -6 488.831 20.3126   1
  -4  -6  -6 474.024 21.0002   1
  -4  -6  -6 469.064 25.2450   2
  -4   6   6 487.834 23.0347   1
  -4  -6   6 415.699 24.1551   2
  -4  -6   6 460.059 20.3778   1
   4   6   6 449.807 20.5525   1
  -4   6  -6 470.346 21.8969   1
   5   6  -6 307.135 14.5731   1
  -5  -6  -6 315.738 15.0724   1
   5   6  -6 315.503 14.6482   1
  -5   6   6 340.764 17.5649   1
   5   6   6 324.208 15.2154   1
  -5   6  -6 355.190 16.7969   1
   6   6  -6 941.317 38.6963   1
  -6  -6  -6 914.371 38.8608   1
  -6  -6  -6 946.159 47.1003   2
   6   6  -6 1050.66 38.6105   1
  -6   6   6 921.378 42.0212   1
  -6  -6   6 1005.02 46.9799   2
   6   6   6 847.167 39.0828   1
  -6   6  -6 900.120 40.8643   1
  -7  -6  -6 177.361 9.07387   1
   7   6  -6 174.416 8.95747   1
  -7  -6  -6 187.319 16.1265   2
  -7   6   6 171.188 12.0394   1
   7   6  -6 171.673 8.58601   1
   7   6   6 159.483 9.48233   1
  -7   6  -6 214.987 11.8570   1
  -7  -6   6 191.768 16.1652   2
  -8  -6  -6 1588.06 64.1887   1
   8   6  -6 1598.51 64.2330   1
  -8  -6  -6 1580.64 75.9276   2
  -8   6   6 1615.89 68.8038   1
   8   6  -6 1575.95 63.6152   1
  -8  -6   6 1749.74 76.5772   2
   8   6   6 1534.64 64.9386   1
  -8   6  -6 1544.20 67.3889   1
  -9   6   6 188.213 13.9805   1
   9   6  -6 193.373 9.76213   1
  -9  -6  -6 181.038 18.2140   2
  -9  -6  -6 201.503 9.82952   1
  -9   6  -6 183.895 14.1566   1
  -9  -6   6 204.348 19.1821   2
  10   6  -6 76.3008 5.17534   1
 -10   6   6 81.9141 10.3665   1
 -10  -6  -6 78.8994 13.9712   2
 -10  -6  -6 73.1195 5.50269   1
 -10   6  -6 91.0165 8.72731   1
 -10  -6   6 62.6758 12.7966   2
 -11  -6  -6 50.1916 13.5176   2
 -11   6   6 55.6257 9.36271   1
 -11   6  -6 57.8764 8.43000   1
 -11  -6   6 71.7948 14.3505   2
 -12   6   6 453.802 26.0254   1
 -12  -6  -6 399.363 33.0865   2
 -12  -6   6 462.392 34.0008   2
 -12   6  -6 472.663 25.0138   1
 -13  -6  -6 158.072 20.1372   2
 -13   6   6 144.315 14.2555   1
 -13   6  -6 155.409 13.2551   1
 -13  -6   6 155.991 23.7349   2
   0   7  -6 1274.19 50.7030   1
   0  -7  -6 1183.84 51.6103   1
  -1  -7  -6 768.948 34.8456   1
   1   7  -6 841.228 33.9433   1
  -1   7  -6 819.216 34.4269   1
   1  -7  -6 787.110 35.2271   1
   2   7  -6 191.482 9.65338   1
  -2  -7  -6 191.215 12.2992   2
  -2  -7  -6 189.770 10.7199   1
  -2  -7  -6 209.838 11.0887   1
  -2   7  -6 195.476 10.5612   1
  -2  -7   6 189.460 10.3726   1
   2  -7  -6 182.125 11.2476   1
  -3  -7  -6 172.744 9.64835   1
  -3   7   6 165.163 14.5397   1
  -3  -7  -6 172.698 12.3795   2
   3   7  -6 183.908 8.84030   1
  -3  -7  -6 172.093 9.25935   1
  -3  -7   6 162.157 9.29704   1
   4   7  -6 1294.13 51.9743   1
  -4  -7  -6 1280.10 52.6115   1
  -4  -7  -6 1286.73 53.0651   1
  -4   7   6 1340.85 55.4256   1
  -4  -7  -6 1254.07 58.1731   2
  -4  -7   6 1252.73 52.3567   1
  -4   7  -6 1297.04 54.1164   1
  -5   7   6 0.47312 2.50499   1
  -5  -7  -6 -1.9412 3.63501   2
  -5  -7  -6 5.12011 1.78628   1
  -5  -7   6 6.17278 4.10209   2
  -5   7  -6 1.15320 1.96276   1
  -6   7   6 177.722 12.2573   1
   6   7  -6 188.002 9.00878   1
  -6  -7  -6 192.690 9.63926   1
   6   7  -6 194.432 9.09743   1
  -6   7  -6 213.637 12.1822   1
   6   7   6 187.680 9.78469   1
  -6  -7   6 205.756 16.4700   2
   7   7  -6 143.780 6.83924   1
  -7   7   6 154.499 11.1901   1
  -7  -7  -6 143.851 14.9104   2
  -7  -7  -6 144.740 7.48877   1
   7   7  -6 145.855 6.94126   1
  -7  -7   6 127.832 13.7767   2
   7   7   6 132.026 9.36519   1
  -7   7  -6 147.918 10.2807   1
  -8   7   6 84.7608 8.62165   1
  -8  -7  -6 104.500 15.5043   2
   8   7  -6 87.2181 4.73967   1
   8   7  -6 89.7739 4.51494   1
  -8  -7  -6 94.8634 5.41335   1
  -8   7  -6 114.580 8.57647   1
  -8  -7   6 106.312 13.0995   2
  -9  -7  -6 78.4559 16.1457   2
  -9  -7  -6 100.377 5.77155   1
  -9   7   6 106.048 10.0777   1
  -9   7  -6 102.241 9.20502   1
  -9  -7   6 88.7227 17.3776   2
 -10  -7  -6 1123.25 48.6446   1
 -10   7   6 1200.13 54.1436   1
 -10  -7  -6 1150.50 62.6181   2
 -10  -7   6 1225.91 63.1090   2
 -10   7  -6 1206.15 52.8447   1
 -11  -7  -6 302.495 26.3420   2
 -11   7   6 317.890 20.0363   1
 -11  -7   6 297.979 26.2145   2
 -11   7  -6 291.074 18.6022   1
 -12  -7  -6 2.67128 15.4626   2
 -12   7   6 18.3985 6.67246   1
 -12   7  -6 27.1386 7.52645   1
 -12  -7   6 15.9373 9.26309   2
 -13   7   6 150.413 14.5302   1
 -13  -7   6 108.164 19.7552   2
 -13   7  -6 129.484 12.4809   1
   0  -8  -6 531.331 25.5022   1
   0   8  -6 577.285 24.6051   1
   1   8  -6 673.884 28.9893   1
  -1  -8  -6 695.404 30.3957   1
   1  -8  -6 661.210 30.5290   1
  -1   8  -6 679.032 29.6111   1
   2   8  -6 533.415 22.7287   1
  -2  -8  -6 535.159 24.0940   1
  -2  -8   6 506.378 23.5485   1
   2  -8  -6 509.110 26.2136   1
  -2   8  -6 529.332 23.8652   1
   3   8  -6 759.897 32.4474   1
  -3  -8  -6 778.557 33.8667   1
  -3   8   6 789.784 35.5364   1
  -3  -8  -6 834.456 38.4210   2
  -3  -8  -6 756.346 33.0539   1
  -3  -8   6 783.557 33.4381   1
  -3   8  -6 791.822 34.4128   1
  -4   8   6 100.578 8.41395   1
  -4  -8  -6 121.187 7.39253   1
   4   8  -6 111.744 6.02129   1
  -4  -8  -6 125.237 11.5991   2
  -4  -8  -6 103.208 6.64540   1
  -4   8  -6 105.881 7.75556   1
  -4  -8   6 129.408 7.00949   1
  -5   8   6 246.265 14.7412   1
  -5  -8  -6 251.558 18.2547   2
  -5  -8  -6 237.250 11.9915   1
  -5  -8  -6 249.508 11.8864   1
   5   8  -6 253.604 11.0568   1
  -5  -8   6 238.018 17.9726   2
  -5   8  -6 241.877 13.7523   1
  -6   8   6 277.700 16.3653   1
  -6  -8  -6 258.192 20.2522   2
   6   8  -6 264.676 11.6777   1
  -6  -8  -6 270.491 13.2124   1
   6   8  -6 269.114 11.5782   1
  -6  -8  -6 264.124 12.5083   1
  -6   8  -6 298.576 15.6187   1
  -6  -8   6 286.618 20.6803   2
  -7  -8  -6 56.9254 4.38600   1
  -7  -8  -6 60.8425 11.5803   2
  -7   8   6 44.8985 7.28489   1
  -7  -8   6 50.2563 9.73411   2
  -7   8  -6 57.8072 6.44698   1
  -8  -8  -6 74.0523 4.77022   1
  -8   8   6 61.6290 8.80342   1
  -8  -8  -6 75.9076 13.5517   2
  -8  -8  -6 64.3904 4.02985   1
  -8  -8   6 72.8590 13.3018   2
  -8   8  -6 68.1394 7.55396   1
  -9   8   6 341.682 20.9656   1
  -9  -8  -6 351.497 27.3542   2
  -9   8  -6 378.139 20.2452   1
  -9  -8   6 314.644 26.5962   2
 -10  -8  -6 227.907 22.9273   2
 -10   8   6 228.587 16.3829   1
 -10  -8   6 203.018 22.1841   2
 -10   8  -6 220.100 15.0085   1
 -11  -8  -6 53.7085 14.5452   2
 -11   8   6 39.9716 8.58819   1
 -11  -8   6 55.7891 13.6493   2
 -11   8  -6 45.4473 8.28970   1
 -12  -8  -6 197.297 22.9294   2
 -12   8   6 184.377 15.7589   1
 -12   8  -6 195.289 15.0511   1
 -12  -8   6 162.797 21.4423   2
   0   9  -6 2964.63 116.408   1
   0  -9  -6 2852.97 117.603   1
   1   9  -6 1509.23 61.7510   1
  -1  -9  -6 1510.73 63.2920   1
  -1   9  -6 1481.51 62.3872   1
   1  -9  -6 1564.20 63.9974   1
   2   9  -6 214.320 10.2071   1
  -2  -9  -6 199.302 11.3735   1
  -2   9  -6 186.411 11.1001   1
   2  -9  -6 192.956 12.0621   1
  -3  -9  -6 637.089 28.5956   1
  -3   9   6 631.825 30.2768   1
   3   9  -6 659.233 27.1617   1
  -3  -9  -6 651.710 33.1849   2
  -3  -9   6 601.431 27.9497   1
  -3   9  -6 677.739 29.2823   1
  -4  -9  -6 347.833 15.8593   1
  -4  -9  -6 388.737 22.7647   2
  -4   9   6 341.866 18.8195   1
   4   9  -6 340.164 15.0672   1
  -4  -9  -6 344.083 16.5467   1
  -4   9  -6 333.465 17.5200   1
  -4  -9   6 332.023 15.7755   1
  -5   9   6 898.362 40.2343   1
  -5  -9  -6 844.227 36.3587   1
  -5  -9  -6 852.570 36.1274   1
  -5  -9  -6 836.137 44.1765   2
   5   9  -6 855.946 35.0991   1
  -5  -9   6 828.013 43.8832   2
  -5   9  -6 991.275 39.5075   1
  -6  -9  -6 591.328 25.8706   1
  -6   9   6 656.291 31.0010   1
  -6  -9  -6 628.604 35.9780   2
  -6  -9   6 627.974 35.8922   2
  -6   9  -6 620.139 29.4773   1
  -7  -9  -6 107.867 5.33404   1
  -7  -9  -6 103.430 5.57068   1
  -7   9  -6 108.566 14.6713   1
  -7  -9   6 112.869 14.0093   2
  -8   9   6 64.1345 8.77037   1
  -8  -9  -6 91.5408 15.2195   2
  -8   9  -6 75.1922 7.62796   1
  -8  -9   6 86.4016 15.3424   2
  -9  -9  -6 102.770 16.5419   2
  -9   9   6 105.337 10.8941   1
  -9  -9   6 89.4541 16.1150   2
  -9   9  -6 114.622 9.99878   1
 -10   9   6 256.913 18.0153   1
 -10  -9  -6 281.601 26.0148   2
 -10  -9   6 234.103 23.2675   2
 -10   9  -6 253.995 17.0013   1
 -11  -9  -6 51.3644 16.3632   2
 -11  -9   6 60.3433 14.1922   2
 -12   9   6 19.6878 8.23500   1
 -12  -9  -6 29.7654 12.1615   2
 -12  -9   6 40.2061 13.7663   2
 -12   9  -6 19.0706 6.63153   1
   0  10  -6 611.168 27.5021   1
   0 -10  -6 635.349 28.9671   1
   1  10  -6 621.287 28.0541   1
  -1 -10  -6 650.218 29.6981   1
  -1  10  -6 668.576 28.9956   1
   1 -10  -6 654.987 30.1511   1
  -2 -10  -6 287.436 15.4322   1
   2  10  -6 283.097 13.9353   1
   2 -10  -6 307.280 16.5581   1
  -2  10  -6 310.182 15.4737   1
   3  10  -6 716.428 30.1575   1
  -3 -10  -6 732.595 31.9181   1
  -3  10   6 755.862 34.0266   1
  -3 -10  -6 729.968 36.8368   2
  -3 -10   6 697.313 31.1778   1
  -3  10  -6 691.146 32.2803   1
  -4 -10  -6 139.055 7.75361   1
   4  10  -6 148.425 7.20686   1
  -4 -10  -6 136.956 13.2997   2
  -4  10   6 141.109 10.5612   1
  -4 -10  -6 143.546 8.64952   1
  -4  10  -6 137.859 9.74662   1
  -4 -10   6 128.861 8.87572   1
  -5 -10  -6 87.4210 5.91231   1
  -5 -10  -6 103.262 12.0363   2
   5  10  -6 97.9798 4.79997   1
  -5  10   6 92.3214 8.78354   1
  -5 -10  -6 87.3187 7.36571   1
  -5  10  -6 106.397 8.28889   1
  -5 -10   6 93.9511 11.5251   2
  -6 -10  -6 49.5245 3.58978   1
  -6  10   6 59.7471 7.90630   1
  -6 -10  -6 47.4801 10.7293   2
  -6 -10  -6 46.4959 3.56873   1
  -6  10  -6 53.1099 7.30611   1
  -6 -10   6 60.2955 11.9494   2
  -7 -10  -6 707.678 41.3109   2
  -7  10   6 692.337 33.9978   1
  -7  10  -6 672.588 32.6400   1
  -7 -10   6 642.834 39.9773   2
  -8  10   6 4.33322 4.04208   1
  -8 -10  -6 5.75086 7.49860   2
  -8 -10   6 2.18461 6.30652   2
  -8  10  -6 1.94890 3.59446   1
  -9 -10  -6 118.575 15.1774   2
  -9  10   6 116.567 11.2867   1
  -9 -10   6 109.773 18.1847   2
  -9  10  -6 100.066 10.3631   1
 -10  10   6 2.73861 5.03991   1
 -10 -10  -6 2.50411 8.81510   2
 -10 -10   6 -1.3559 7.76678   2
 -10  10  -6 8.31949 4.80523   1
 -11 -10  -6 280.645 27.8290   2
 -11  10   6 293.980 21.2231   1
 -11 -10   6 351.804 30.7973   2
 -11  10  -6 331.255 20.6604   1
   0 -11  -6 110.636 8.53813   1
   0  11  -6 113.480 8.45587   1
   1  11  -6 105.932 6.97001   1
  -1 -11  -6 100.209 8.02824   1
  -1  11  -6 101.649 7.46141   1
   1 -11  -6 121.250 8.98129   1
   2  11  -6 54.1176 4.58907   1
  -2 -11  -6 51.7220 5.92611   1
   2 -11  -6 58.2270 7.55905   1
  -2  11  -6 45.9870 6.07754   1
   3  11  -6 385.206 17.2601   1
  -3 -11  -6 396.227 24.0626   2
  -3  11   6 375.552 20.7879   1
  -3 -11  -6 386.190 18.9336   1
  -3 -11   6 375.005 21.7344   1
  -3  11  -6 392.236 19.6629   1
  -4  11   6 0.44229 3.13316   1
  -4 -11  -6 6.48704 5.59336   2
  -4 -11  -6 3.92737 4.13615   1
   4  11  -6 5.37429 1.79591   1
  -4 -11  -6 7.91360 2.71845   1
  -4  11  -6 1.97495 2.34320   1
  -5 -11  -6 93.6380 5.92191   1
  -5 -11  -6 107.965 15.2667   2
  -5  11   6 83.8378 8.88925   1
  -5 -11   6 83.4137 12.9581   2
  -5  11  -6 82.9636 7.81057   1
  -6  11   6 29.0290 5.90687   1
  -6 -11  -6 32.4573 9.25681   2
  -6 -11   6 36.0689 9.87215   2
  -6  11  -6 29.3433 5.42892   1
  -7  11   6 62.1318 8.93157   1
  -7 -11  -6 36.7601 11.3588   2
  -7 -11   6 51.7631 11.4879   2
  -7  11  -6 62.6614 8.45956   1
  -8  11   6 206.706 15.4019   1
  -8 -11   6 201.764 21.0748   2
  -8  11  -6 221.960 14.7614   1
  -9  11   6 278.519 19.7794   1
  -9 -11  -6 336.481 28.3587   2
  -9 -11   6 322.733 27.9939   2
  -9  11  -6 297.164 18.7440   1
 -10  11   6 21.1254 7.02123   1
 -10  11  -6 20.3121 5.56048   1
 -11 -11  -6 33.5994 14.0522   2
 -11 -11   6 30.8959 12.7782   2
   0  12  -6 2.79666 2.28648   1
   0 -12  -6 6.09502 3.65004   1
  -1 -12  -6 174.967 11.2896   1
   1  12  -6 153.957 9.42076   1
   1 -12  -6 162.869 11.4536   1
  -1  12  -6 161.104 10.1439   1
   2  12  -6 229.760 11.8281   1
  -2 -12  -6 219.696 13.3393   1
  -2  12  -6 223.290 13.1800   1
   2 -12  -6 249.093 14.8003   1
   3  12  -6 201.238 10.0068   1
  -3 -12  -6 188.022 11.4363   1
  -3 -12  -6 177.872 15.7529   2
  -3  12  -6 198.905 12.2994   1
  -4  12   6 381.886 21.3868   1
   4  12  -6 396.147 16.5370   1
  -4 -12  -6 355.511 24.6803   2
  -4 -12  -6 391.194 18.1772   1
  -4  12  -6 341.994 19.6926   1
  -5  12   6 71.6032 9.82712   1
  -5 -12  -6 74.6724 5.31588   1
  -5 -12  -6 70.6927 12.8024   2
  -5  12  -6 87.7418 7.93983   1
  -5 -12   6 90.9459 14.4049   2
  -6  12   6 19.7707 5.87303   1
  -6 -12  -6 26.6154 9.22326   2
  -6 -12   6 20.1661 8.82206   2
  -6  12  -6 13.5807 4.50984   1
  -7  12   6 337.333 21.3653   1
  -7 -12  -6 316.446 26.7843   2
  -7 -12   6 381.908 28.8543   2
  -7  12  -6 360.218 20.5002   1
  -8  12   6 115.116 11.9616   1
  -8  12  -6 118.196 10.5916   1
  -8 -12   6 107.776 17.8770   2
  -9  12   6 39.5110 8.03161   1
  -9 -12  -6 16.6549 9.87580   2
  -9  12  -6 27.9176 7.71488   1
  -9 -12   6 38.4678 13.1726   2
 -10 -12  -6 22.0930 14.0357   2
 -10  12   6 35.3214 8.39705   1
 -10 -12   6 19.9996 12.2238   2
 -10  12  -6 22.4932 6.62843   1
   0 -13  -6 398.712 20.5307   1
   0  13  -6 368.687 18.8582   1
   1  13  -6 367.989 18.1865   1
  -1 -13  -6 355.559 19.8589   1
  -1  13  -6 400.623 19.3237   1
   1 -13  -6 379.735 20.3558   1
   2  13  -6 31.4434 3.94658   1
  -2 -13  -6 35.6377 6.23936   1
   2 -13  -6 30.3935 5.89369   1
  -2  13  -6 29.1374 4.94004   1
  -3 -13  -6 21.2391 7.57911   2
  -3 -13  -6 23.3744 4.50117   1
   3  13  -6 12.7083 2.80595   1
  -3  13  -6 20.4038 4.58967   1
  -4 -13  -6 67.0302 6.43868   1
   4  13  -6 71.6770 4.55392   1
  -4  13   6 72.2631 8.30525   1
  -4  13  -6 67.3448 7.14940   1
  -5  13   6 226.010 15.4669   1
  -5 -13  -6 208.341 19.7032   2
  -5  13  -6 201.557 13.5231   1
  -5 -13   6 202.931 19.2193   2
  -6  13   6 62.9439 9.20624   1
  -6 -13  -6 56.1340 12.7405   2
  -6  13  -6 57.7497 8.22382   1
  -6 -13   6 30.6494 9.78813   2
  -7  13   6 145.249 12.9731   1
  -7 -13  -6 174.457 20.4597   2
  -7  13  -6 156.756 12.3427   1
  -7 -13   6 159.210 19.8894   2
  -8 -13  -6 437.126 35.1284   2
  -8 -13   6 501.135 36.6029   2
  -9  13   6 145.974 14.0262   1
  -9 -13  -6 105.043 19.3306   2
  -9  13  -6 120.701 11.5530   1
  -9 -13   6 143.014 22.9370   2
   0 -14  -6 0.86624 3.95423   1
   0  14  -6 3.95724 2.81376   1
   1  14  -6 52.1725 5.60346   1
  -1 -14  -6 32.7976 6.27485   1
   1 -14  -6 61.7836 8.11595   1
  -1  14  -6 70.7334 6.66574   1
   2  14  -6 10.0168 2.99957   1
  -2 -14  -6 10.9361 4.27870   1
  -2  14  -6 17.6470 3.93392   1
   2 -14  -6 11.3661 4.71023   1
  -3 -14  -6 267.295 15.1725   1
  -3 -14  -6 314.124 22.4948   2
   3  14  -6 257.177 13.2904   1
  -3  14  -6 267.679 16.1235   1
   3 -14  -6 287.851 17.6872   1
  -4 -14  -6 140.865 9.21895   1
  -4 -14  -6 123.591 15.8160   2
  -4  14  -6 138.371 11.0084   1
  -5 -14  -6 24.4593 8.48463   2
  -5  14   6 19.9179 6.11650   1
  -5 -14   6 11.4419 9.00520   2
  -5  14  -6 12.9202 4.78115   1
  -6  14   6 131.764 12.8083   1
  -6 -14  -6 153.953 18.2039   2
  -6 -14   6 121.239 19.1718   2
  -6  14  -6 140.106 12.0064   1
  -7 -14  -6 4.59589 9.12425   2
  -7  14   6 13.3845 9.74588   1
  -7  14  -6 14.5052 8.06841   1
  -8 -14  -6 -1.9148 11.1191   2
  -8  14   6 16.5936 7.14083   1
  -8 -14   6 2.00656 9.61588   2
  -8  14  -6 10.3449 5.46668   1
   0  15  -6 313.291 16.9346   1
   0 -15  -6 323.410 18.8195   1
   1  15  -6 66.5746 6.34468   1
  -1 -15  -6 63.7047 8.25842   1
  -1  15  -6 60.7680 6.98076   1
   1 -15  -6 51.1130 8.05866   1
   2  15  -6 395.871 19.7253   1
  -2 -15  -6 444.590 22.1810   1
  -2  15  -6 437.351 23.5180   1
   2 -15  -6 392.247 22.8562   1
  -3 -15  -6 32.4658 5.55358   1
  -3 -15  -6 32.5665 8.82642   2
  -3  15  -6 32.9807 6.03346   1
   3 -15  -6 33.3574 7.35833   1
  -4 -15  -6 82.9766 14.3700   2
  -4  15  -6 86.4234 8.79705   1
  -5 -15  -6 72.4756 15.3728   2
  -5 -15   6 82.3927 15.2584   2
  -5  15  -6 94.2467 9.77360   1
  -6  15   6 249.621 25.1005   1
  -6 -15  -6 274.123 25.7761   2
  -6 -15   6 251.398 24.7887   2
  -6  15  -6 251.344 18.6252   1
  -7  15   6 23.8843 8.16160   1
  -7 -15  -6 28.9438 12.7311   2
  -7 -15   6 30.1183 11.7805   2
  -7  15  -6 34.3185 7.72174   1
  -8 -15  -6 18.8870 22.3103   2
   0  16  -6 29.2285 5.14725   1
   0 -16  -6 42.9165 7.85449   1
  -1 -16  -6 46.2464 7.23455   1
   1  16  -6 40.4522 5.69134   1
   1 -16  -6 48.0104 8.06739   1
  -2 -16  -6 37.4283 6.37855   1
   2 -16  -6 26.8837 7.25525   1
  -2  16  -6 20.9714 5.10004   1
  -3 -16  -6 28.2369 9.45480   2
  -3  16  -6 22.5178 5.79191   1
   3 -16  -6 26.3619 7.10070   1
  -4 -16  -6 68.7505 13.7902   2
  -4  16  -6 77.3265 8.76255   1
   4 -16  -6 81.2218 11.2881   1
  -5 -16   6 17.4524 10.5153   2
  -5  16  -6 5.67393 4.98935   1
  -6 -16  -6 86.7197 17.4669   2
  -6 -16   6 102.271 28.2573   2
  -6  16  -6 98.2087 11.1140   1
   0  17  -6 18.4861 5.35461   1
   0 -17  -6 24.2965 8.20481   1
  -1 -17  -6 176.944 15.7093   1
   1 -17  -6 197.589 15.1862   1
  -1  17  -6 184.882 12.9662   1
  -2  17  -6 7.01887 4.80183   1
   2 -17  -6 8.69507 6.43931   1
  -3  17  -6 63.9031 8.67748   1
   3 -17  -6 72.8034 10.0374   1
  -4 -17  -6 374.430 30.4495   2
  -5 -17  -6 369.053 31.5619   2
  -5  17  -6 371.599 22.6276   1
   5 -17  -6 380.173 24.1928   1
  -1  18  -6 172.151 14.6398   1
   1 -18  -6 186.831 16.2082   1
   2 -18  -6 49.3546 9.38174   1
  -2  18  -6 63.2168 8.65699   1
  -3 -18  -6 232.975 26.3159   2
   4 -18  -6 7.50556 7.75518   1
  -4  18  -6 13.7244 6.22955   1
   0   0   7 7.88625 1.21771   2
   0   0   7 5.70290 2.01832   1
   0   0  -7 6.10090 1.80423   1
   1   0   7 164.326 9.52857   1
   1   0  -7 173.684 9.74849   1
  -1   0  -7 191.632 9.90533   1
   1   0   7 176.749 9.00958   2
  -1   0   7 157.890 9.36467   1
   2   0  -7 19.8405 3.38613   1
  -2   0   7 14.6706 2.81719   1
   2   0   7 20.2553 3.49050   2
  -2   0  -7 15.1213 2.79930   1
  -2   0   7 14.7588 2.15851   2
   3   0  -7 120.457 7.52608   1
  -3   0  -7 122.371 7.29361   1
  -3   0   7 99.3806 6.98016   2
   4   0   7 3.68951 2.90257   2
  -4   0  -7 6.14222 1.93249   1
   4   0  -7 6.63408 2.23531   2
  -4   0   7 3.57725 2.07360   2
   4   0  -7 3.82778 1.83132   1
   5   0  -7 3769.36 153.351   2
  -5   0   7 3775.40 154.413   2
   5   0  -7 3868.27 152.577   1
  -5   0  -7 3848.44 151.877   1
   6   0  -7 10.0802 3.06588   1
  -6   0   7 9.79298 3.93080   2
  -6   0  -7 7.64612 2.48661   1
  -7   0   7 735.992 36.4885   2
   7   0  -7 705.342 32.4738   1
   8   0  -7 14.0127 3.73090   1
  -8   0  -7 10.6496 2.86172   1
  -9   0  -7 36.8316 5.03681   1
   9   0  -7 31.9507 5.35939   1
  10   0  -7 6.32409 3.53198   1
 -10   0  -7 9.76891 3.17088   1
  11   0  -7 14.3722 4.56949   1
 -11   0  -7 16.0995 4.39996   1
  12   0  -7 6.97222 4.20475   1
 -12   0  -7 8.43659 4.89430   1
 -13   0  -7 5.76778 4.58931   1
  13   0  -7 18.1210 5.87254   1
  14   0  -7 66.9542 9.68315   1
 -14   0  -7 91.9845 10.5495   1
   0  -1  -7 1.42262 1.42785   1
   0   1  -7 1.43968 1.36394   1
   0  -1   7 -0.6931 1.19588   1
   0   1   7 0.19010 1.49609   1
  -1  -1  -7 3025.96 120.593   1
   1  -1   7 3125.96 120.723   1
   1   1  -7 3024.87 120.518   1
  -1   1   7 2923.27 120.202   1
   1   1   7 2954.01 119.049   2
  -1   1  -7 3068.00 120.499   1
  -1  -1   7 2967.39 120.334   1
   1   1   7 3012.70 120.517   1
   1  -1  -7 3015.06 120.710   1
  -2  -1  -7 196.888 10.7203   1
   2   1  -7 209.663 10.9136   1
   2  -1   7 197.731 11.4231   2
   2   1   7 186.081 10.7012   1
   2  -1  -7 203.834 11.0414   1
  -2  -1   7 204.188 10.1233   2
  -2  -1   7 192.495 10.4471   1
  -2   1  -7 199.840 10.6838   1
   3   1  -7 323.536 15.8501   1
  -3  -1  -7 300.813 15.4304   1
   3  -1   7 333.630 17.6134   2
   3  -1  -7 327.921 16.0977   1
   3  -1  -7 333.479 14.9143   2
  -3   1  -7 312.004 15.4907   1
  -3  -1   7 307.015 15.2869   1
  -3  -1   7 334.234 16.1731   2
   4   1  -7 67.9286 5.59661   1
  -4  -1  -7 73.1712 5.34701   1
   4   1   7 69.3711 7.20078   2
  -4   1  -7 69.9578 5.36771   1
   4  -1  -7 67.4778 5.71929   2
   4  -1  -7 80.9984 6.10801   1
  -4  -1   7 73.3416 6.52247   2
   5   1  -7 39.6850 4.96667   1
  -5  -1  -7 43.2345 4.13256   1
   5  -1  -7 37.2545 4.25334   1
  -5   1  -7 39.2314 4.09605   1
   5  -1  -7 43.1421 5.22977   2
  -5  -1   7 40.5202 6.14431   2
   6   1  -7 214.643 11.6625   1
  -6  -1  -7 206.288 10.8337   1
   6  -1  -7 201.996 11.6875   1
  -6   1  -7 181.707 10.7257   1
  -6  -1   7 164.586 13.1161   2
  -7  -1  -7 1546.36 64.7175   1
   7   1  -7 1563.74 65.5974   1
  -7  -1   7 1736.68 71.2009   2
   7  -1  -7 1531.99 65.9126   1
  -7   1  -7 1494.32 64.9343   1
  -8  -1  -7 312.406 16.2683   1
  -8   1  -7 332.050 16.8397   1
   8  -1  -7 323.501 17.6297   1
  -8  -1   7 348.764 22.3897   2
  -9  -1  -7 76.2054 6.36641   1
   9   1  -7 81.6980 7.55330   1
  -9   1  -7 71.1456 6.72507   1
   9  -1  -7 72.8100 7.35079   1
  -9  -1   7 72.5244 11.8810   2
 -10  -1  -7 48.5351 5.56024   1
  10   1  -7 51.1535 6.71641   1
 -10  -1   7 58.0373 11.1533   2
  10  -1  -7 58.8858 7.84194   1
 -10   1  -7 47.3586 6.37431   1
  11   1  -7 54.2705 7.40431   1
 -11  -1  -7 55.5109 6.81347   1
 -11   1  -7 60.9820 6.88811   1
  11  -1  -7 53.1506 7.73607   1
 -12  -1  -7 92.9023 8.39563   1
  12   1  -7 98.6460 9.62599   1
 -12   1  -7 80.6297 8.71828   1
  12  -1  -7 84.6386 9.16494   1
 -13  -1  -7 45.5320 6.94827   1
 -13   1  -7 47.0350 7.84161   1
  13  -1  -7 42.8872 7.71041   1
 -14  -1  -7 22.4183 6.73122   1
 -14   1  -7 6.51390 6.20521   1
  14  -1  -7 30.3340 7.27821   1
   0   2   7 461.763 21.0725   1
   0  -2  -7 464.238 21.4174   1
   0  -2   7 448.728 21.1389   1
   0   2  -7 479.918 21.2107   1
   1   2  -7 3155.05 127.811   1
  -1  -2  -7 3229.17 126.950   2
  -1  -2  -7 3323.95 128.175   1
   1  -2  -7 3249.95 128.272   1
  -1  -2   7 2964.23 127.623   1
   1   2   7 3220.39 127.867   1
  -1   2  -7 3281.65 127.914   1
   2   2  -7 4440.71 176.335   1
  -2  -2  -7 4361.31 176.386   1
  -2  -2  -7 4537.68 176.941   2
  -2  -2   7 4365.02 176.088   1
  -2   2  -7 4420.20 176.283   1
   2   2   7 4483.96 176.119   2
   2   2   7 4471.64 176.457   1
   2  -2  -7 4344.19 174.345   2
   2  -2  -7 4617.88 176.950   1
  -3  -2  -7 255.959 12.6045   1
   3   2  -7 249.230 12.6036   1
  -3  -2  -7 250.729 14.0805   2
   3  -2  -7 239.603 12.8872   1
  -3   2  -7 236.000 12.3705   1
  -3  -2   7 217.823 12.8217   2
   3  -2  -7 242.395 12.1701   2
   3   2   7 228.854 14.0829   2
  -3  -2   7 256.886 12.2935   1
  -4  -2  -7 85.4707 5.99857   1
   4   2  -7 80.0918 6.00451   1
  -4  -2  -7 78.5976 7.53900   2
   4  -2  -7 82.1080 6.36479   1
  -4  -2   7 91.1718 7.49905   2
   4   2   7 72.8976 7.20850   2
   4  -2  -7 86.8240 6.74127   2
  -4   2  -7 82.1139 5.92216   1
  -5  -2  -7 716.088 35.0592   2
   5   2  -7 689.740 30.9590   1
  -5  -2  -7 740.657 30.7238   1
   5  -2  -7 744.403 31.8764   1
  -5   2  -7 670.412 30.7810   1
   5  -2  -7 672.598 32.6472   2
  -5  -2   7 692.879 33.7732   2
   6   2  -7 64.4793 5.62090   1
  -6  -2  -7 57.2072 4.98200   1
  -6  -2  -7 63.6368 9.71647   2
  -6  -2   7 74.9123 8.29329   2
  -6   2  -7 54.2448 5.83818   1
  -7  -2  -7 256.887 13.4450   1
  -7  -2  -7 253.784 19.1060   2
   7   2  -7 256.072 14.1072   1
  -7   2  -7 294.858 14.6419   1
  -7  -2   7 278.751 18.5929   2
   7  -2  -7 251.907 14.8963   1
  -8  -2  -7 707.180 39.0064   2
   8   2  -7 694.721 31.8690   1
  -8  -2  -7 682.355 30.9434   1
   8  -2  -7 688.065 32.7220   1
  -8  -2   7 752.968 38.2799   2
  -8   2  -7 711.461 31.9410   1
  -9  -2  -7 495.096 24.4447   1
   9   2  -7 571.064 26.1896   1
   9  -2  -7 577.419 27.1182   1
  -9   2  -7 531.326 25.6595   1
  -9  -2   7 516.260 31.8843   2
 -10  -2  -7 325.624 17.2045   1
  10   2  -7 376.617 18.7689   1
 -10   2  -7 337.922 18.3985   1
 -10  -2   7 310.239 23.9392   2
  10  -2  -7 350.752 19.5853   1
  11   2  -7 52.4300 6.93089   1
 -11  -2  -7 55.8709 6.35321   1
  11  -2  -7 49.1121 8.26721   1
 -11  -2   7 42.3612 11.3992   2
 -12  -2  -7 152.954 10.2122   1
  12   2  -7 120.394 10.8903   1
 -12   2  -7 140.325 11.1608   1
  12  -2  -7 128.045 11.3973   1
  13   2  -7 25.0388 6.12113   1
 -13  -2  -7 36.9395 6.57779   1
  13  -2  -7 31.6952 7.45487   1
 -13   2  -7 26.0235 6.09421   1
  14  -2  -7 315.340 20.6261   1
 -14   2  -7 283.447 18.8774   1
   0  -3  -7 377.936 18.2971   1
   0  -3   7 387.942 18.1633   1
   0   3  -7 364.340 17.6705   1
   0  -3  -7 389.378 16.4477   2
   1   3  -7 60.4229 4.90533   1
  -1  -3  -7 55.9746 5.00171   1
  -1  -3  -7 65.9702 4.93220   2
   1  -3  -7 67.5522 5.47810   1
  -1  -3   7 65.2896 5.02537   1
  -1   3  -7 71.3038 5.10293   1
  -2  -3  -7 1904.18 78.5260   1
  -2  -3  -7 1949.45 79.4231   2
   2   3  -7 1919.13 78.2672   1
   2  -3  -7 1893.47 78.9177   1
  -2  -3   7 1895.63 78.2053   1
   2   3   7 1849.45 78.2219   1
   2  -3  -7 2090.56 77.4821   2
  -2   3  -7 1929.79 78.3533   1
  -3  -3  -7 1479.95 60.5824   1
   3   3  -7 1444.49 60.3926   1
  -3  -3  -7 1468.96 62.6935   2
  -3  -3   7 1418.45 60.0617   1
   3   3   7 1457.38 61.2297   2
  -3   3  -7 1488.13 60.6100   1
   3   3   7 1562.47 61.9836   1
   3  -3  -7 1444.05 60.5662   2
   3  -3  -7 1499.68 61.3177   1
  -3  -3   7 1443.26 61.6760   2
   4   3  -7 394.259 19.2021   1
  -4  -3  -7 401.814 22.2181   2
  -4  -3  -7 424.952 19.3404   1
  -4  -3   7 386.431 18.7546   1
   4  -3  -7 447.161 20.8485   2
   4  -3  -7 429.480 20.3250   1
  -4   3  -7 436.232 19.6242   1
  -4  -3   7 397.122 21.2682   2
   5   3  -7 36.0621 3.97901   1
  -5  -3  -7 40.4032 7.09290   2
  -5  -3  -7 35.4394 3.77657   1
   5  -3  -7 34.5408 4.83578   1
  -5   3  -7 31.9915 3.73555   1
  -5  -3   7 50.6048 7.54492   2
   5  -3  -7 36.8272 5.60876   2
  -6  -3  -7 457.372 27.1459   2
  -6  -3  -7 486.523 21.7727   1
   6   3  -7 468.295 22.1724   1
  -6   3  -7 462.985 22.3888   1
  -6  -3   7 481.637 26.5039   2
   6  -3  -7 508.383 23.6962   1
  -7  -3  -7 564.150 31.3406   2
  -7  -3  -7 521.072 23.8563   1
   7   3  -7 535.902 24.6802   1
  -7   3  -7 492.027 24.7434   1
   7  -3  -7 576.215 26.3874   1
  -7  -3   7 520.149 32.6806   2
  -8  -3  -7 15.8726 2.96051   1
   8   3  -7 15.0092 3.61512   1
  -8  -3  -7 2.18150 4.01075   2
  -8   3  -7 13.4849 3.63293   1
   8  -3  -7 3.78063 3.00968   1
  -8  -3   7 15.1600 6.24130   2
   9   3  -7 26.5608 4.44235   1
  -9  -3  -7 21.6538 8.34891   2
  -9  -3   7 26.1927 7.79376   2
  -9   3  -7 19.8203 4.19758   1
 -10  -3  -7 0.56339 2.50677   1
 -10  -3  -7 -4.4373 4.65336   2
  10   3  -7 4.30524 3.24121   1
 -10  -3   7 4.48644 5.80887   2
 -10   3  -7 0.97579 3.18381   1
  10  -3  -7 2.28593 3.44866   1
 -11  -3  -7 319.171 16.5307   1
  11   3  -7 316.386 17.5158   1
 -11   3  -7 320.455 18.3551   1
  11  -3  -7 330.780 19.4335   1
 -11  -3   7 311.898 25.1997   2
 -12  -3  -7 84.3816 7.92940   1
  12   3  -7 84.2961 8.87995   1
 -12   3  -7 84.4731 8.78251   1
 -12  -3   7 108.013 17.5071   2
  12  -3  -7 102.876 10.3577   1
 -13  -3  -7 138.497 16.4925   1
 -13   3  -7 169.738 13.3100   1
  13  -3  -7 183.228 14.5147   1
  14  -3  -7 42.9748 9.57817   1
 -14   3  -7 28.3746 7.41576   1
   0  -4  -7 4155.08 165.560   1
   0   4  -7 4161.43 164.875   1
   1   4  -7 51.0320 4.47256   1
  -1  -4  -7 59.7750 5.01166   1
  -1  -4  -7 54.8354 4.64508   2
  -1  -4   7 57.4600 4.77976   1
   1  -4  -7 59.2955 5.25439   1
  -1   4  -7 66.6656 4.94627   1
   2   4  -7 1116.84 46.3131   1
  -2  -4  -7 1088.33 46.7023   1
  -2  -4  -7 1133.72 47.8524   2
  -2   4  -7 1125.84 46.5896   1
   2  -4  -7 1116.97 47.2988   1
  -2  -4   7 1106.24 46.4956   1
   2   4   7 1092.88 47.4667   1
  -3  -4  -7 1283.31 53.4288   2
   3   4  -7 1168.43 50.2891   1
  -3  -4  -7 1211.74 50.7531   1
  -3  -4   7 1181.82 50.2922   1
   3  -4  -7 1194.26 51.4424   1
   3   4   7 1201.20 51.2316   1
  -3   4  -7 1274.05 50.8904   1
  -4  -4  -7 1466.14 64.1642   2
   4   4  -7 1464.41 60.1379   1
  -4  -4  -7 1474.04 60.2522   1
  -4  -4   7 1583.71 63.7259   2
  -4   4  -7 1403.06 60.4200   1
   4  -4  -7 1465.27 61.4727   1
  -4  -4   7 1394.94 59.6176   1
  -5  -4  -7 108.497 10.5123   2
   5   4  -7 122.080 7.44360   1
   5   4  -7 117.297 7.11552   1
  -5  -4  -7 123.789 7.43097   1
  -5  -4   7 110.503 9.94759   2
   5  -4  -7 124.367 9.77034   2
   5  -4  -7 106.574 8.19450   1
  -5   4  -7 113.077 7.84587   1
   6   4  -7 1922.29 77.6101   1
   6   4  -7 1776.79 74.4809   1
  -6  -4  -7 1764.88 74.1052   1
  -6   4  -7 1691.53 75.0964   1
  -6  -4   7 2008.10 81.3115   2
   7   4  -7 70.7417 5.75636   1
  -7  -4  -7 78.5361 11.8654   2
  -7  -4  -7 68.0911 5.32804   1
  -7   4  -7 60.9032 6.08073   1
  -7  -4   7 75.5056 9.41806   2
  -8  -4  -7 1394.31 68.7582   2
  -8  -4  -7 1504.97 59.5532   1
   8   4  -7 1449.37 60.2191   1
  -8  -4   7 1460.49 68.5068   2
  -8   4  -7 1404.83 61.1351   1
  -9  -4  -7 183.588 17.7218   2
  -9  -4  -7 186.338 10.4525   1
   9   4  -7 178.099 10.9169   1
  -9   4  -7 194.275 12.2977   1
  -9  -4   7 179.841 16.8034   2
 -10  -4  -7 341.847 20.3869   1
 -10  -4  -7 360.745 27.1168   2
  10   4  -7 328.376 17.6319   1
 -10  -4   7 370.575 26.6209   2
 -10   4  -7 338.727 24.6001   1
 -11  -4  -7 152.576 18.1211   2
 -11  -4  -7 124.604 8.68990   1
 -11  -4   7 155.734 17.0697   2
 -11   4  -7 111.253 10.3905   1
 -12  -4  -7 261.734 14.2456   1
  12  -4  -7 263.948 17.8740   1
 -12   4  -7 254.275 16.4186   1
 -12  -4   7 263.079 24.1197   2
 -13   4  -7 139.917 12.5822   1
  13  -4  -7 122.655 12.8982   1
 -13  -4   7 151.139 23.7851   2
 -14   4  -7 64.4819 10.1529   1
  14  -4  -7 65.0341 10.5941   1
   0  -5  -7 514.482 23.6263   1
   0   5  -7 502.813 22.7314   1
   1   5  -7 207.351 10.5613   1
  -1  -5  -7 196.534 11.2293   1
  -1  -5  -7 192.245 11.0356   2
   1  -5  -7 206.205 11.5015   1
  -1   5  -7 199.324 10.6733   1
  -2  -5  -7 813.005 37.8983   2
   2   5  -7 872.543 36.2923   1
  -2  -5  -7 890.668 37.1126   1
  -2   5  -7 801.901 36.4588   1
  -2  -5   7 873.962 36.7309   1
   2  -5  -7 893.782 37.7121   1
   3   5  -7 666.270 29.5573   1
  -3  -5  -7 652.512 32.4957   2
  -3  -5  -7 696.364 30.3091   1
   3  -5  -7 717.530 31.3428   1
  -3  -5   7 658.484 29.7150   1
  -3   5  -7 740.520 30.5186   1
  -4  -5  -7 801.856 34.6502   1
   4   5  -7 771.070 34.1827   1
  -4  -5  -7 794.962 38.6883   2
  -4  -5   7 905.764 38.7719   2
  -4  -5   7 797.583 34.1246   1
   4  -5  -7 768.818 37.5851   1
  -4   5  -7 810.511 36.6015   1
  -5  -5  -7 367.715 21.6890   2
   5   5  -7 325.198 15.8695   1
  -5  -5  -7 344.340 16.3940   1
   5   5  -7 329.852 16.1618   1
  -5   5  -7 345.236 17.2843   1
  -5  -5   7 366.931 20.9574   2
   6   5  -7 54.3715 4.70712   1
  -6  -5  -7 71.1072 5.28141   1
   6   5  -7 62.0424 5.12411   1
  -6  -5  -7 74.7315 11.1428   2
  -6  -5   7 76.2828 9.25945   2
  -6   5  -7 71.4553 6.22656   1
  -7   5   7 598.039 29.8474   1
   7   5  -7 591.938 26.4506   1
  -7  -5  -7 620.109 26.8291   1
  -7  -5  -7 577.238 34.4926   2
   7   5  -7 633.806 27.2380   1
  -7   5  -7 651.491 28.9090   1
  -7  -5   7 630.332 34.7047   2
  -8  -5  -7 577.382 25.1743   1
  -8   5   7 568.856 28.6224   1
  -8  -5  -7 570.299 34.4729   2
   8   5  -7 588.274 25.6624   1
  -8   5  -7 557.847 27.3321   1
  -8  -5   7 559.580 33.5359   2
  -9  -5  -7 244.739 21.3469   2
  -9  -5  -7 268.965 12.6644   1
  -9   5   7 244.098 15.8819   1
   9   5  -7 245.978 12.8909   1
  -9   5  -7 215.941 14.4150   1
  -9  -5   7 233.244 20.3580   2
 -10  -5  -7 124.616 15.8763   2
  10   5  -7 112.642 8.11807   1
 -10  -5  -7 117.409 7.73610   1
 -10   5  -7 105.886 9.40523   1
 -11  -5  -7 9.82187 8.26477   2
  11   5  -7 12.6986 4.75490   1
 -11   5  -7 13.3060 5.22795   1
 -11  -5   7 15.6537 8.21464   2
 -12  -5  -7 527.248 37.9351   2
 -12  -5   7 502.868 36.4367   2
 -12   5  -7 540.144 27.8453   1
 -13  -5   7 77.1212 16.4334   2
 -13   5  -7 99.6898 13.2499   1
  13  -5  -7 80.5757 17.2579   1
   0  -6  -7 1673.67 68.4903   1
   0   6  -7 1630.39 67.3167   1
  -1  -6  -7 432.520 20.2775   1
   1   6  -7 453.338 19.3716   1
   1  -6  -7 406.987 20.3151   1
  -1   6  -7 388.559 19.2573   1
  -2  -6  -7 675.079 29.7412   1
   2   6  -7 648.244 28.5980   1
  -2  -6  -7 674.181 31.1726   2
  -2   6  -7 691.605 29.3940   1
   2  -6  -7 657.643 30.2438   1
  -2  -6   7 647.047 29.3136   1
   3   6  -7 1476.11 58.3681   1
  -3  -6  -7 1468.33 59.3420   1
  -3  -6  -7 1433.31 62.2562   2
  -3  -6   7 1350.06 58.5909   1
  -3   6  -7 1410.10 60.7297   1
   4   6  -7 1090.62 43.5697   1
  -4  -6  -7 1036.76 48.7060   2
  -4  -6  -7 1064.41 44.2477   1
  -4  -6   7 1062.00 48.0975   2
  -4   6  -7 1019.14 44.6921   1
  -4  -6   7 1025.81 43.5837   1
   4  -6  -7 1033.46 45.7634   1
  -5  -6  -7 414.065 23.9008   2
  -5  -6  -7 386.906 18.1150   1
   5   6  -7 372.134 17.5895   1
  -5   6  -7 387.854 19.2316   1
   6   6  -7 11.1527 2.41766   1
   6   6  -7 11.4510 2.31359   1
  -6  -6  -7 9.85682 4.99805   2
  -6  -6  -7 12.7957 2.82166   1
  -6   6   7 7.68220 3.74577   1
  -6  -6   7 10.3858 5.78241   2
  -6   6  -7 10.5667 3.10108   1
   7   6  -7 2302.48 91.5851   1
   7   6  -7 2174.26 91.9362   1
  -7  -6  -7 2177.58 91.9156   1
  -7  -6  -7 2292.72 102.141   2
  -7   6   7 2258.35 95.8697   1
  -7  -6   7 2627.49 103.018   2
  -7   6  -7 2296.00 94.5387   1
  -8   6   7 913.770 43.0948   1
  -8  -6  -7 912.721 49.4393   2
   8   6  -7 962.669 38.9811   1
  -8  -6  -7 933.703 38.7896   1
   8   6  -7 901.040 38.2314   1
  -8   6  -7 918.753 41.6601   1
  -8  -6   7 960.187 49.3616   2
  -9  -6  -7 497.316 33.0131   2
  -9  -6  -7 493.072 21.7571   1
  -9   6   7 496.545 26.6195   1
   9   6  -7 504.514 21.9707   1
  -9   6  -7 483.220 24.8397   1
  -9  -6   7 465.061 31.4941   2
  10   6  -7 704.653 29.4542   1
 -10  -6  -7 704.973 29.4388   1
 -10  -6  -7 679.988 41.9128   2
 -10   6   7 666.252 34.4936   1
 -10   6  -7 686.004 33.3446   1
 -10  -6   7 637.348 40.8385   2
 -11  -6  -7 375.397 29.1317   2
 -11  -6   7 352.679 27.6685   2
 -11   6  -7 329.682 20.1960   1
 -12  -6  -7 15.5296 14.3533   2
 -12  -6   7 4.90014 8.33662   2
 -12   6  -7 -0.4557 4.68126   1
 -13  -6  -7 75.9310 19.4439   2
 -13   6  -7 101.030 10.9648   1
 -13  -6   7 88.9829 18.2152   2
  13  -6  -7 87.4658 11.8776   1
   0  -7  -7 9.46888 2.89769   1
   0   7  -7 13.4104 2.52710   1
  -1  -7  -7 478.203 22.5044   1
   1   7  -7 440.783 21.0514   1
  -1   7  -7 482.047 21.6580   1
   1  -7  -7 492.343 22.8785   1
  -2  -7  -7 664.294 30.3527   1
   2   7  -7 730.834 29.3411   1
  -2  -7  -7 674.211 32.2260   2
   2  -7  -7 660.673 31.1124   1
  -2   7  -7 660.716 29.9211   1
   3   7  -7 94.7988 5.87702   1
  -3  -7  -7 90.6313 6.68483   1
  -3  -7  -7 86.4503 8.65512   2
   3  -7  -7 85.3693 7.24929   1
  -3   7  -7 91.5720 6.64279   1
  -3  -7   7 88.9277 6.45401   1
   4   7  -7 246.306 11.6982   1
  -4  -7  -7 246.398 12.7233   1
  -4  -7  -7 231.515 16.2458   2
  -4  -7   7 236.137 12.1470   1
  -4   7  -7 240.060 13.1956   1
  -5   7   7 59.3948 6.70631   1
  -5  -7  -7 62.2322 5.27477   1
  -5  -7  -7 62.9995 10.3136   2
   5   7  -7 68.8314 4.57475   1
  -5   7  -7 78.2166 6.53586   1
  -5  -7   7 60.5336 9.45704   2
   5   7   7 66.7175 5.81892   1
  -6   7   7 563.982 28.1602   1
   6   7  -7 580.569 24.3286   1
  -6  -7  -7 545.511 24.8032   1
  -6  -7  -7 522.467 31.8353   2
  -6   7  -7 580.522 27.1071   1
   6   7   7 558.603 25.0624   1
  -6  -7   7 642.687 33.3004   2
  -7  -7  -7 69.8182 5.13316   1
  -7   7   7 75.0140 8.01950   1
  -7  -7  -7 93.1301 13.8227   2
   7   7  -7 77.6863 4.89649   1
   7   7  -7 81.0681 4.92043   1
   7   7   7 67.3295 6.48901   1
  -7   7  -7 69.0664 6.75056   1
  -7  -7   7 100.936 14.6453   2
   8   7  -7 70.6094 5.60355   1
  -8  -7  -7 52.9358 4.45639   1
  -8   7   7 51.1735 9.07214   1
   8   7  -7 55.3421 4.18747   1
  -8  -7  -7 59.7581 11.0951   2
  -8  -7   7 56.6138 12.1150   2
  -8   7  -7 63.9067 10.9305   1
  -9   7   7 51.3749 8.20666   1
  -9  -7  -7 49.5297 4.32449   1
  -9  -7  -7 48.5374 11.2637   2
  -9   7  -7 43.7850 6.58571   1
 -10   7   7 164.550 13.4560   1
 -10  -7  -7 180.402 19.4444   2
 -10  -7  -7 157.424 8.63734   1
 -10  -7   7 156.886 17.8830   2
 -10   7  -7 150.564 12.2007   1
 -11   7   7 55.3184 9.71109   1
 -11  -7  -7 66.0852 13.6277   2
 -11  -7   7 48.4512 13.5667   2
 -11   7  -7 61.7221 8.77741   1
 -12  -7  -7 239.255 25.2928   2
 -12   7  -7 256.585 17.3819   1
 -12  -7   7 269.829 28.4263   2
 -13  -7   7 76.7261 17.2153   2
   0  -8  -7 128.891 9.07920   1
   0   8  -7 129.515 7.96655   1
  -1  -8  -7 2112.75 80.7880   1
   1   8  -7 1696.26 78.4919   1
  -1   8  -7 2013.44 79.5737   1
   1  -8  -7 1997.56 80.8882   1
  -2  -8  -7 178.174 10.7904   1
   2   8  -7 177.987 9.57690   1
  -2  -8  -7 184.022 12.6490   2
  -2   8  -7 188.538 10.5516   1
   2  -8  -7 183.071 11.6058   1
  -3  -8  -7 158.688 9.46989   1
   3   8  -7 131.609 7.79651   1
  -3  -8  -7 156.133 12.1140   2
  -3  -8   7 144.465 8.96428   1
   3  -8  -7 146.969 10.4500   1
  -3   8  -7 157.088 9.45357   1
  -4  -8  -7 50.4995 4.71632   1
   4   8  -7 46.5401 3.79559   1
  -4  -8  -7 59.4151 9.53830   2
  -4  -8   7 42.6492 4.73251   1
  -4   8  -7 48.5198 5.14465   1
  -5  -8  -7 266.898 13.0960   1
  -5  -8  -7 258.118 18.7423   2
  -5  -8  -7 252.155 13.5381   1
   5   8  -7 260.455 11.9403   1
  -5   8   7 260.147 15.8084   1
  -5   8  -7 254.736 14.3815   1
  -5  -8   7 230.309 18.1784   2
  -6  -8  -7 282.192 13.7170   1
   6   8  -7 284.881 13.0988   1
  -6  -8  -7 291.210 13.9376   1
   6   8  -7 317.325 13.3132   1
  -6   8   7 275.662 17.1825   1
  -6   8  -7 267.059 15.6896   1
  -6  -8   7 280.900 20.7834   2
   7   8  -7 18.9629 2.24990   1
  -7   8   7 24.7127 5.81386   1
  -7  -8  -7 24.7429 8.31495   2
   7   8  -7 20.3010 2.20108   1
  -7  -8  -7 17.9330 2.71536   1
  -7  -8   7 22.0002 8.29286   2
  -7   8  -7 14.9760 4.09563   1
  -8  -8  -7 25.7920 2.96530   1
  -8  -8  -7 23.4512 8.79413   2
  -8   8   7 18.5115 5.28638   1
  -8   8  -7 30.2810 5.14550   1
  -8  -8   7 33.2848 10.2024   2
  -9  -8  -7 94.1898 15.3723   2
  -9  -8  -7 88.5017 5.47632   1
  -9   8   7 107.294 11.0011   1
  -9  -8   7 88.9245 15.7994   2
  -9   8  -7 96.2263 9.37405   1
 -10  -8  -7 27.4017 10.6073   2
 -10   8   7 30.2348 7.52906   1
 -10   8  -7 35.6245 7.06681   1
 -10  -8   7 31.2698 10.1830   2
 -11  -8  -7 179.002 19.8850   2
 -11   8   7 141.940 14.3070   1
 -11   8  -7 151.059 13.0420   1
 -11  -8   7 176.937 21.1840   2
 -12  -8  -7 100.311 19.0329   2
 -12   8  -7 109.312 11.5651   1
 -12  -8   7 112.621 19.9404   2
   0   9  -7 3001.79 119.083   1
   0  -9  -7 2941.02 120.598   1
  -1  -9  -7 846.174 37.2039   1
   1   9  -7 828.193 35.5130   1
  -1   9  -7 847.472 36.3516   1
   1  -9  -7 814.934 37.4522   1
  -2  -9  -7 57.7009 5.79669   1
   2   9  -7 53.5640 4.50512   1
  -2   9  -7 63.6160 5.61475   1
   2  -9  -7 54.9201 7.24888   1
  -3  -9  -7 969.599 45.3500   2
   3   9  -7 984.847 39.2642   1
  -3  -9  -7 905.664 40.6659   1
  -3   9  -7 918.542 40.9778   1
   3  -9  -7 933.171 42.3327   1
  -4  -9  -7 266.284 14.0027   1
  -4  -9  -7 263.910 18.5532   2
   4   9  -7 282.760 12.5972   1
  -4   9  -7 278.253 14.9493   1
  -4  -9   7 244.274 13.2562   1
  -5   9   7 155.091 11.7867   1
  -5  -9  -7 155.163 9.52316   1
  -5  -9  -7 172.849 9.51282   1
  -5  -9  -7 155.645 14.4845   2
   5   9  -7 183.682 8.33694   1
  -5  -9   7 171.984 15.0971   2
  -5  -9   7 156.524 8.91974   1
  -5   9  -7 169.069 10.9657   1
   6   9  -7 273.140 12.3258   1
   6   9  -7 288.652 12.1344   1
  -6  -9  -7 287.905 13.3521   1
  -6   9   7 249.747 16.6183   1
  -6  -9  -7 267.615 13.2088   1
  -6  -9  -7 268.661 21.2521   2
  -6   9  -7 307.197 16.3922   1
  -6  -9   7 279.009 20.9194   2
  -7  -9  -7 304.725 23.7072   2
  -7  -9  -7 326.029 14.1855   1
  -7   9   7 317.323 19.1514   1
  -7  -9   7 301.577 23.1165   2
  -7   9  -7 309.792 17.7086   1
  -8   9   7 122.478 11.3164   1
  -8  -9  -7 131.772 16.5876   2
  -8  -9   7 137.369 15.9457   2
  -8   9  -7 150.981 10.9849   1
  -9   9   7 8.51068 5.05272   1
  -9  -9  -7 1.98270 7.18188   2
  -9   9  -7 0.15303 4.05712   1
  -9  -9   7 3.95614 8.30261   2
 -10   9   7 232.884 17.4393   1
 -10  -9  -7 248.164 24.1648   2
 -10   9  -7 236.010 16.2264   1
 -10  -9   7 244.188 24.2759   2
 -11   9   7 323.808 22.4582   1
 -11   9  -7 326.411 20.7782   1
 -11  -9   7 369.067 30.3400   2
 -12  -9  -7 47.0396 23.9492   2
 -12  -9   7 49.3200 15.7836   2
   0 -10  -7 160.116 10.9105   1
  -1 -10  -7 1227.84 53.6166   1
   1  10  -7 1261.48 51.9575   1
  -1  10  -7 1277.06 52.6858   1
   1 -10  -7 1234.58 54.0977   1
   2  10  -7 129.963 7.51794   1
  -2 -10  -7 124.566 9.02674   1
  -2  10  -7 112.876 8.37195   1
   2 -10  -7 126.883 9.74291   1
  -3 -10  -7 70.1187 6.44854   1
   3  10  -7 82.4376 5.29870   1
  -3 -10  -7 64.9438 8.69750   2
  -3  10  -7 69.2516 6.26281   1
   3 -10  -7 74.9135 7.43453   1
  -4 -10  -7 43.0919 5.02907   1
  -4 -10  -7 52.2344 8.89852   2
   4  10  -7 41.7227 3.62132   1
  -4 -10   7 36.6406 4.59041   1
  -4  10  -7 57.9960 5.92424   1
   5  10  -7 160.982 7.67190   1
  -5 -10  -7 153.669 8.95728   1
  -5 -10  -7 184.325 16.0338   2
  -5  10   7 159.787 12.0090   1
  -5 -10  -7 143.524 11.8023   1
  -5 -10   7 153.360 14.9876   2
  -5 -10   7 152.503 8.32074   1
  -6 -10  -7 84.7499 5.58017   1
  -6 -10  -7 112.417 15.6571   2
  -6  10   7 87.8800 12.1095   1
  -6 -10  -7 75.8585 5.84677   1
  -6 -10   7 76.5899 13.3926   2
  -6  10  -7 76.8437 10.3115   1
  -7 -10  -7 35.6737 10.5620   2
  -7  10   7 42.8485 7.78305   1
  -7 -10   7 36.7122 11.1305   2
  -7  10  -7 49.4835 7.27380   1
  -8 -10  -7 131.515 16.8076   2
  -8  10   7 115.270 11.1793   1
  -8  10  -7 114.976 10.3345   1
  -8 -10   7 143.583 17.6537   2
  -9 -10  -7 591.477 39.0258   2
  -9  10   7 609.942 32.1820   1
  -9  10  -7 589.232 30.1716   1
  -9 -10   7 552.509 38.5680   2
 -10 -10  -7 6.52733 10.3428   2
 -10 -10   7 14.8055 10.5479   2
 -11 -10  -7 158.803 23.3072   2
 -11  10   7 128.870 14.1666   1
 -11  10  -7 143.423 12.5626   1
 -11 -10   7 143.530 21.8912   2
   0 -11  -7 22.3676 4.99121   1
   0  11  -7 11.7795 2.86617   1
   1  11  -7 195.102 10.2186   1
  -1 -11  -7 169.751 11.4279   1
   1 -11  -7 169.800 11.8098   1
  -1  11  -7 155.155 10.2385   1
   2  11  -7 188.316 10.1139   1
  -2 -11  -7 177.566 11.5786   1
   2 -11  -7 176.997 12.4515   1
  -2  11  -7 204.376 11.6681   1
  -3 -11  -7 399.410 19.6976   1
   3  11  -7 386.706 17.6530   1
  -3 -11  -7 395.706 24.3989   2
   3 -11  -7 364.489 20.9461   1
  -3  11  -7 391.518 19.8678   1
   4  11  -7 50.9693 4.09720   1
  -4 -11  -7 45.9299 9.88813   2
  -4 -11  -7 56.0729 5.77186   1
  -4  11  -7 52.2781 5.89317   1
  -4 -11   7 44.0503 5.10988   1
  -5 -11  -7 126.764 8.10372   1
  -5 -11  -7 148.631 15.0699   2
  -5 -11   7 153.817 15.4260   2
  -6 -11  -7 100.382 15.4506   2
  -6 -11  -7 90.2171 5.66789   1
  -6  11   7 98.1091 9.61644   1
  -6 -11   7 87.0535 14.1289   2
  -6  11  -7 83.2983 8.26176   1
  -7 -11  -7 391.406 29.9881   2
  -7  11   7 390.113 23.8763   1
  -7 -11   7 469.873 31.8935   2
  -7  11  -7 462.754 23.5940   1
  -8  11   7 42.3273 8.29478   1
  -8 -11  -7 39.4068 11.2256   2
  -8 -11   7 41.3561 11.4726   2
  -8  11  -7 40.0795 7.14645   1
  -9 -11  -7 148.949 19.2873   2
  -9  11   7 111.423 11.7416   1
  -9  11  -7 114.674 11.1837   1
  -9 -11   7 147.069 19.1483   2
 -10  11   7 106.983 12.0764   1
 -10 -11  -7 105.031 27.1963   2
 -10  11  -7 80.0782 10.8438   1
 -11 -11  -7 314.534 41.7045   2
 -11 -11   7 263.103 31.8562   2
   0  12  -7 822.943 37.1389   1
   0 -12  -7 885.916 39.2691   1
  -1 -12  -7 289.501 15.6225   1
   1  12  -7 243.393 13.3563   1
  -1  12  -7 248.386 14.0877   1
   1 -12  -7 255.035 15.4638   1
   2  12  -7 569.234 25.2470   1
  -2  12  -7 563.433 26.8143   1
   2 -12  -7 567.754 28.3379   1
  -3 -12  -7 375.151 24.3669   2
  -3 -12  -7 369.670 19.2258   1
   3  12  -7 386.773 17.3034   1
   3 -12  -7 372.161 21.1005   1
  -3  12  -7 364.280 19.5482   1
  -4 -12  -7 278.572 15.1581   1
  -4 -12  -7 301.769 21.8066   2
   4  12  -7 270.240 13.3274   1
  -4  12  -7 330.741 17.7191   1
  -5 -12  -7 173.304 9.82826   1
  -5 -12  -7 166.178 17.1746   2
  -5 -12   7 195.025 18.0633   2
  -5  12  -7 161.706 12.0561   1
  -6 -12  -7 252.296 22.3363   2
  -6  12   7 258.581 17.3958   1
  -6 -12   7 280.717 23.1885   2
  -6  12  -7 253.953 16.2653   1
  -7 -12  -7 13.9533 8.73016   2
  -7  12   7 5.80333 4.95173   1
  -7  12  -7 8.48961 4.62913   1
  -7 -12   7 9.85749 9.32391   2
  -8  12   7 70.9990 10.9647   1
  -8 -12  -7 92.5833 15.8103   2
  -8 -12   7 91.2875 16.6940   2
  -8  12  -7 98.7031 10.0849   1
  -9  12   7 22.2439 7.18129   1
  -9 -12  -7 40.9565 11.5274   2
  -9  12  -7 31.1529 6.62868   1
 -10 -12  -7 3.29082 11.2278   2
 -10 -12   7 10.4046 11.5020   2
   0  13  -7 155.269 9.81239   1
   0 -13  -7 148.947 11.1479   1
  -1 -13  -7 194.284 12.7718   1
   1  13  -7 184.148 10.8979   1
  -1  13  -7 196.406 11.7488   1
   1 -13  -7 176.081 12.8347   1
   2  13  -7 912.464 44.2936   1
  -2 -13  -7 998.849 42.8966   1
   2 -13  -7 959.000 44.0710   1
  -2  13  -7 940.589 42.3182   1
  -3 -13  -7 640.317 29.3801   1
   3  13  -7 669.965 27.4466   1
  -3 -13  -7 583.768 35.0495   2
  -3  13  -7 602.379 30.0781   1
   3 -13  -7 618.460 33.8358   1
  -4 -13  -7 913.810 40.3704   1
   4  13  -7 922.117 38.3769   1
   4 -13  -7 911.362 43.8591   1
  -4  13  -7 984.489 42.8501   1
  -5 -13  -7 69.1895 7.40463   1
  -5 -13  -7 74.3666 14.2321   2
  -5 -13   7 81.7977 14.8179   2
  -5  13  -7 75.7478 8.34253   1
  -6 -13  -7 234.186 21.9507   2
  -6  13  -7 218.899 14.9088   1
  -6 -13   7 217.409 21.6844   2
  -7 -13  -7 133.187 19.7801   2
  -7  13   7 117.656 12.7003   1
  -7  13  -7 120.678 11.0686   1
  -7 -13   7 142.861 18.1894   2
  -8  13   7 250.491 18.7209   1
  -8  13  -7 260.674 17.8225   1
  -9 -13  -7 205.122 25.1304   2
  -9  13   7 200.742 23.2241   1
  -9  13  -7 219.224 17.8788   1
  -9 -13   7 208.260 23.5327   2
   0 -14  -7 13.8841 4.91261   1
   0  14  -7 26.1626 4.82081   1
   1  14  -7 47.9716 5.54876   1
  -1 -14  -7 49.3396 7.48312   1
   1 -14  -7 58.4983 8.44272   1
  -1  14  -7 53.2215 6.66240   1
   2  14  -7 7.33238 3.02373   1
  -2 -14  -7 2.04379 4.00524   1
  -2  14  -7 6.76241 3.21211   1
   2 -14  -7 -0.3463 4.45105   1
  -3 -14  -7 340.683 24.4161   2
   3  14  -7 318.716 15.7056   1
   3 -14  -7 307.224 19.6101   1
  -3  14  -7 351.432 18.7862   1
  -4 -14  -7 362.149 27.2049   2
  -4 -14  -7 368.791 19.0018   1
   4 -14  -7 376.311 22.5112   1
  -4  14  -7 405.417 21.1974   1
  -5 -14  -7 76.4749 14.9445   2
  -5  14  -7 63.8901 9.02050   1
   5 -14  -7 47.1778 8.35024   1
  -5 -14   7 64.5560 14.5374   2
  -6 -14  -7 290.687 24.8857   2
  -6 -14   7 238.045 23.1437   2
  -6  14  -7 251.872 16.7215   1
  -7 -14  -7 14.1626 11.1544   2
  -7  14  -7 9.32456 6.02475   1
  -7 -14   7 8.97687 12.1857   2
  -8  14  -7 223.763 16.4976   1
  -8 -14   7 207.905 24.9955   2
   0 -15  -7 134.642 11.7982   1
   0  15  -7 132.387 9.63794   1
   1  15  -7 116.395 8.76440   1
  -1 -15  -7 115.101 10.4697   1
  -1  15  -7 120.564 9.42997   1
   1 -15  -7 118.777 12.5997   1
  -2 -15  -7 80.6114 9.33823   1
   2  15  -7 93.8781 7.53169   1
   2 -15  -7 109.600 10.5938   1
  -2  15  -7 107.261 9.13924   1
  -3 -15  -7 8.83648 5.02077   1
  -3 -15  -7 5.89360 7.61361   2
   3 -15  -7 9.14245 5.49362   1
  -3  15  -7 13.9793 4.80299   1
  -4 -15  -7 143.066 17.4484   2
  -4  15  -7 113.854 10.6354   1
   4 -15  -7 149.035 12.5895   1
  -5 -15  -7 230.204 22.4205   2
  -5  15  -7 243.670 16.0660   1
   5 -15  -7 232.135 16.9326   1
  -6 -15  -7 238.876 25.0297   2
  -6  15  -7 273.506 19.9852   1
  -6 -15   7 277.857 26.7729   2
   6 -15  -7 247.828 21.0646   1
  -7 -15  -7 56.1259 14.2915   2
  -7 -15   7 36.7530 14.1763   2
  -7  15  -7 66.4983 9.63793   1
   0  16  -7 228.584 13.1498   1
   0 -16  -7 168.213 14.5019   1
   1  16  -7 18.7450 4.30579   1
  -1 -16  -7 21.4189 6.53634   1
  -1  16  -7 28.8157 5.50272   1
   1 -16  -7 37.6197 7.49176   1
  -2 -16  -7 9.94666 6.40672   1
   2 -16  -7 2.42347 5.49858   1
  -2  16  -7 11.6638 4.25364   1
  -3 -16  -7 50.7150 11.1431   2
  -3  16  -7 31.5513 6.29413   1
   3 -16  -7 29.0245 7.59083   1
  -4 -16  -7 187.907 19.9633   2
  -4  16  -7 154.802 12.9778   1
   4 -16  -7 158.885 14.4592   1
   5 -16  -7 137.994 13.7527   1
  -5  16  -7 123.869 11.7105   1
  -5 -16   7 106.643 17.4169   2
  -6 -16  -7 446.607 34.8713   2
  -6  16  -7 428.691 25.0116   1
   6 -16  -7 438.692 26.6481   1
   0  17  -7 5.30587 4.19137   1
   0 -17  -7 2.54907 6.46871   1
  -1 -17  -7 298.716 25.9957   1
  -1  17  -7 219.209 14.8490   1
   1 -17  -7 237.049 17.3857   1
   2 -17  -7 192.801 15.7643   1
  -2  17  -7 178.494 13.3739   1
  -3 -17  -7 79.4837 22.8836   2
  -3  17  -7 78.9286 9.13693   1
   3 -17  -7 73.7765 10.6225   1
  -4 -17  -7 166.423 20.9747   2
  -4  17  -7 134.798 12.3843   1
   4 -17  -7 148.598 14.4976   1
  -5 -17  -7 89.5473 17.4670   2
   5 -17  -7 79.8228 12.3454   1
  -5  17  -7 97.7112 10.8394   1
   1 -18  -7 9.86350 8.94471   1
  -2 -18  -7 214.445 20.7375   2
   2 -18  -7 170.395 17.0258   1
  -2  18  -7 193.631 14.5165   1
  -3 -18  -7 54.0376 23.9030   2
  -3  18  -7 70.8365 9.69040   1
   3 -18  -7 82.1275 11.7873   1
  -4  18  -7 29.1920 11.6429   1
   0   0  -8 7628.61 301.877   1
   0   0   8 7694.79 299.170   2
  -1   0  -8 417.135 19.7474   1
   1   0  -8 408.567 19.7857   1
   1   0   8 418.813 18.6393   2
   2   0  -8 485.076 23.3082   1
   2   0   8 476.273 23.1578   2
  -2   0  -8 502.992 23.1933   1
  -2   0   8 542.941 21.3546   2
   3   0   8 990.749 43.7906   2
   3   0  -8 978.702 42.5549   1
  -3   0  -8 1011.50 42.2493   1
  -3   0   8 977.177 41.4347   2
  -4   0   8 16.7333 3.86289   2
   4   0   8 20.5935 5.71432   2
   4   0  -8 20.7371 3.98011   1
  -4   0  -8 24.1823 3.63956   1
   5   0  -8 295.483 15.5300   2
  -5   0  -8 295.744 15.0892   1
   5   0  -8 316.378 15.8868   1
  -5   0   8 274.984 16.3173   2
  -6   0  -8 375.294 19.2836   1
   6   0  -8 382.438 19.0343   1
  -6   0   8 351.484 20.4863   2
  -7   0   8 1315.03 58.1290   2
   7   0  -8 1230.96 54.3239   1
  -7   0  -8 1257.74 53.4207   1
   8   0  -8 519.797 25.7076   1
  -8   0  -8 531.490 24.7792   1
   9   0  -8 34.5478 6.15762   1
  -9   0  -8 24.3201 4.78110   1
  10   0  -8 809.235 37.1668   1
 -10   0  -8 775.195 35.7796   1
  11   0  -8 672.301 31.8970   1
 -11   0  -8 610.352 30.1090   1
 -12   0  -8 40.6887 6.84593   1
  12   0  -8 38.2827 9.22259   1
  13   0  -8 68.3971 9.84781   1
 -13   0  -8 71.4361 8.76941   1
  14   0  -8 30.1374 9.72961   1
 -14   0  -8 13.7620 6.93148   1
   0   1  -8 1452.01 59.3233   1
   0  -1  -8 1401.12 59.3170   1
  -1  -1  -8 4240.65 166.313   1
   1   1  -8 4132.32 166.158   1
   1  -1  -8 4193.58 166.418   1
  -1   1  -8 4128.21 166.039   1
   1   1   8 4173.56 164.201   2
   2  -1   8 15.9340 3.20970   2
  -2  -1  -8 16.6266 3.18231   1
   2   1  -8 20.0617 3.40289   1
  -2   1  -8 19.9915 3.31766   1
  -2  -1   8 17.3356 2.68148   2
   2  -1  -8 22.1395 3.82219   1
   2   1   8 19.2674 3.50336   2
   3  -1   8 1732.00 71.0903   2
  -3  -1  -8 1635.88 68.9324   1
   3   1  -8 1678.85 69.3043   1
  -3   1  -8 1631.79 68.8813   1
   3  -1  -8 1710.45 69.6190   1
  -4  -1  -8 168.675 10.6719   1
   4   1  -8 194.838 11.3904   1
  -4   1  -8 212.051 11.2841   1
  -4  -1   8 198.241 11.9454   2
   4  -1  -8 207.436 11.8006   1
   4   1   8 198.214 13.0016   2
   4  -1  -8 207.998 10.8700   2
  -5  -1  -8 2056.34 82.7174   1
   5   1  -8 2071.40 83.4316   1
   5  -1  -8 2142.85 83.9238   1
   5  -1  -8 1768.83 83.0425   2
  -5  -1   8 2150.57 85.6006   2
  -5   1  -8 1990.78 82.7267   1
   6   1  -8 644.250 29.2377   1
  -6  -1  -8 634.268 28.3935   1
   6  -1  -8 648.206 31.6180   1
  -6  -1   8 633.716 31.8521   2
  -6   1  -8 608.852 28.4729   1
  -7  -1  -8 506.713 24.0515   1
   7   1  -8 527.769 25.1918   1
   7  -1  -8 502.574 25.2609   1
  -7   1  -8 512.729 24.2921   1
  -7  -1   8 547.938 28.8433   2
  -8  -1  -8 212.138 12.1912   1
   8   1  -8 220.234 13.3355   1
  -8   1  -8 228.955 12.7647   1
  -8  -1   8 203.624 16.2272   2
   8  -1  -8 210.394 13.3677   1
  -9  -1  -8 455.177 22.1391   1
   9   1  -8 460.090 23.1954   1
  -9  -1   8 463.075 28.3526   2
   9  -1  -8 458.508 23.6315   1
  -9   1  -8 450.038 22.4851   1
  10   1  -8 83.0278 8.21142   1
 -10  -1  -8 84.7764 7.40471   1
  10  -1  -8 84.0798 8.69321   1
 -10   1  -8 66.5565 7.25327   1
 -11  -1  -8 303.053 17.1995   1
  11   1  -8 337.508 18.8827   1
  11  -1  -8 328.718 19.2644   1
 -11   1  -8 306.843 23.2773   1
  12   1  -8 96.1577 9.93082   1
 -12  -1  -8 93.0014 8.60977   1
  12  -1  -8 82.4982 10.7465   1
 -12   1  -8 90.6826 9.03668   1
 -13  -1  -8 53.3739 7.68702   1
  13   1  -8 40.3945 7.58211   1
  13  -1  -8 50.2575 8.52811   1
 -13   1  -8 52.0454 8.18330   1
 -14  -1  -8 139.579 17.3322   1
 -14   1  -8 140.837 13.1216   1
  14  -1  -8 128.520 14.0308   1
   0  -2  -8 9449.92 371.609   1
  -1  -2  -8 1120.80 46.9148   1
   1   2  -8 1103.38 46.6604   1
  -1   2  -8 1083.37 46.5531   1
   1  -2  -8 1111.60 47.1048   1
  -2  -2  -8 2224.17 90.1722   1
  -2  -2  -8 2265.29 90.1299   2
   2   2  -8 2286.63 90.1981   1
  -2   2  -8 2272.08 90.0407   1
   2   2   8 1900.39 88.8684   2
  -2  -2   8 2271.03 89.2822   2
   2  -2  -8 2316.72 90.7397   1
  -3  -2  -8 1228.10 54.1411   1
   3   2  -8 1311.59 54.4726   1
  -3  -2  -8 1287.16 55.7170   2
  -3   2  -8 1232.91 54.1191   1
  -3  -2   8 1490.26 55.2798   2
   3  -2  -8 1295.56 54.9862   1
   3  -2  -8 1257.45 52.7174   2
   4   2  -8 1677.75 68.9030   1
  -4  -2  -8 1700.60 71.6624   2
  -4  -2  -8 1667.43 68.5742   1
   4   2   8 1651.16 70.6088   2
   4  -2  -8 1648.91 69.4077   1
  -4  -2   8 1573.54 70.0784   2
   4  -2  -8 1664.90 68.4893   2
  -4   2  -8 1743.60 68.8522   1
   5   2  -8 228.393 12.1299   1
  -5  -2  -8 200.847 14.3708   2
  -5  -2  -8 217.965 11.5341   1
   5  -2  -8 213.764 13.1733   1
   5  -2  -8 192.626 12.3193   2
  -5  -2   8 182.666 13.1905   2
  -6  -2  -8 2817.72 109.347   1
  -6  -2  -8 2756.02 115.418   2
   6   2  -8 2816.90 110.106   1
  -6   2  -8 2726.55 109.650   1
   6  -2  -8 2716.43 110.693   1
  -6  -2   8 2417.75 112.924   2
   7   2  -8 362.502 18.4928   1
  -7  -2  -8 366.867 17.7490   1
   7  -2  -8 343.181 19.0587   1
  -7   2  -8 362.365 18.2957   1
  -7  -2   8 364.073 22.3597   2
  -8  -2  -8 190.818 11.0510   1
  -8  -2   8 173.701 15.2074   2
   8  -2  -8 187.335 12.6307   1
  -8   2  -8 195.304 11.7291   1
   9   2  -8 42.8792 6.20867   1
  -9  -2  -8 43.4757 5.10035   1
  -9  -2   8 54.0474 10.2141   2
   9  -2  -8 50.6507 7.36670   1
  -9   2  -8 47.9136 5.53424   1
 -10  -2  -8 16.3157 3.99309   1
  10   2  -8 19.2309 4.69688   1
 -10   2  -8 15.6405 4.19408   1
 -10  -2   8 15.0055 6.67295   2
  10  -2  -8 14.9261 5.05138   1
 -11  -2  -8 8.39430 3.56433   1
  11   2  -8 12.4267 4.50022   1
  11  -2  -8 11.9230 5.43920   1
 -11   2  -8 7.05586 3.92509   1
 -11  -2   8 1.89825 7.09976   2
  12   2  -8 108.714 9.90510   1
 -12  -2  -8 107.627 8.96433   1
 -12   2  -8 83.3300 9.50182   1
  12  -2  -8 95.1547 10.4204   1
 -13  -2  -8 128.444 10.9731   1
  13  -2  -8 117.816 11.9435   1
 -13   2  -8 127.714 11.3153   1
 -14   2  -8 183.217 19.2973   1
   0  -3  -8 474.713 20.3758   2
   0   3  -8 507.597 22.5683   1
   0  -3  -8 487.449 22.9666   1
  -1  -3  -8 2717.04 109.595   2
  -1  -3  -8 2872.90 111.103   1
   1   3  -8 2791.24 110.581   1
   1  -3  -8 2809.96 111.242   1
  -1   3  -8 2546.82 110.257   1
  -2  -3  -8 74.0555 6.29284   2
   2   3  -8 81.2910 6.07421   1
  -2  -3  -8 87.4265 6.52607   1
   2  -3  -8 80.6115 4.71438   2
   2  -3  -8 75.4725 6.34843   1
  -2   3  -8 107.537 6.64055   1
  -3  -3  -8 920.427 39.6281   1
   3   3  -8 936.762 39.6044   1
  -3  -3  -8 897.890 41.1042   2
   3  -3  -8 932.465 40.3836   1
   3   3   8 877.464 39.6238   2
   3  -3  -8 888.554 38.6248   2
  -3   3  -8 953.240 39.6731   1
  -3  -3   8 960.398 40.5175   2
  -4  -3  -8 385.025 18.6362   1
   4   3  -8 364.144 18.4843   1
  -4  -3  -8 386.886 21.2800   2
   4  -3  -8 385.789 19.5447   1
   4  -3  -8 391.752 19.1348   2
  -4  -3   8 412.229 20.7559   2
  -4   3  -8 377.259 18.6066   1
  -5  -3  -8 274.980 18.5096   2
  -5  -3  -8 322.951 15.5772   1
   5   3  -8 298.789 15.6273   1
  -5  -3   8 337.855 18.9328   2
   5  -3  -8 309.928 16.5983   1
  -5   3  -8 298.503 15.6782   1
   5  -3  -8 313.243 17.1903   2
  -6  -3  -8 304.328 20.5427   2
  -6  -3  -8 318.500 15.5383   1
   6   3  -8 319.062 16.0870   1
  -6   3  -8 307.929 16.0227   1
   6  -3  -8 323.320 17.2217   1
  -6  -3   8 267.629 18.8415   2
  -7  -3  -8 60.0456 10.1164   2
  -7  -3  -8 48.3705 4.86446   1
   7   3  -8 55.9667 5.54389   1
  -7  -3   8 53.8189 11.1552   2
  -7   3  -8 56.6025 5.87886   1
   7  -3  -8 59.4139 6.81541   1
   8   3  -8 81.8628 6.95767   1
  -8  -3  -8 69.4139 11.5712   2
   8  -3  -8 72.0777 7.55462   1
  -8   3  -8 68.0306 6.89460   1
  -8  -3   8 76.2922 10.0669   2
   9   3  -8 571.219 28.1941   1
  -9  -3  -8 588.427 35.4905   2
  -9  -3  -8 559.507 26.1409   1
  -9   3  -8 564.224 27.5089   1
  -9  -3   8 595.964 34.1394   2
   9  -3  -8 570.993 28.8806   1
 -10  -3  -8 48.5767 5.61639   1
  10   3  -8 46.0700 6.27548   1
  10  -3  -8 53.8830 8.34184   1
 -10  -3   8 37.5560 9.74265   2
  11   3  -8 66.6543 7.59171   1
 -11  -3  -8 61.9008 6.54117   1
 -11  -3   8 50.3129 11.8287   2
  11  -3  -8 70.8929 9.47091   1
 -11   3  -8 59.1096 7.88002   1
 -12  -3  -8 6.73023 3.89730   1
  12   3  -8 1.78987 4.60012   1
 -12   3  -8 0.85668 4.03128   1
  12  -3  -8 -12.080 4.12454   1
 -12  -3   8 -0.2078 7.78775   2
 -13   3  -8 197.819 15.1156   1
  13  -3  -8 210.006 16.5550   1
 -14   3  -8 35.7489 8.02037   1
  14  -3  -8 40.1434 9.11320   1
   0   4  -8 7.95160 2.10471   1
   0  -4  -8 10.7616 3.02330   1
   0  -4  -8 11.3245 1.96648   2
   1   4  -8 182.869 10.3185   1
  -1  -4  -8 191.344 10.3287   2
  -1  -4  -8 180.566 10.8201   1
  -1   4  -8 186.399 10.3405   1
   1  -4  -8 183.269 11.0042   1
  -2  -4  -8 1055.65 45.6379   2
   2   4  -8 1000.42 44.4254   1
  -2  -4  -8 1071.41 45.1639   1
  -2   4  -8 1054.82 44.7461   1
   2  -4  -8 1099.31 45.8463   1
  -3  -4  -8 36.6199 5.67693   2
  -3  -4  -8 36.0760 4.86963   1
   3   4  -8 29.5611 4.12120   1
  -3  -4   8 33.0336 4.36949   2
  -3   4  -8 29.1069 4.09057   1
   3  -4  -8 30.5575 3.86196   2
   3  -4  -8 30.6692 4.79425   1
  -4  -4  -8 286.335 14.6721   1
  -4  -4  -8 284.592 17.4577   2
   4   4  -8 270.851 14.3592   1
   4  -4  -8 278.539 15.4083   2
  -4  -4   8 294.204 16.8269   2
  -4   4  -8 292.758 14.8275   1
   4  -4  -8 280.980 15.6497   1
  -5  -4  -8 49.2505 8.44566   2
   5   4  -8 35.1522 4.70436   1
  -5  -4  -8 35.3644 4.65053   1
  -5   4  -8 42.3503 5.45131   1
   5  -4  -8 29.6612 5.73748   2
  -5  -4   8 36.4315 6.57816   2
   5  -4  -8 31.6994 5.27844   1
  -6  -4  -8 433.605 20.4353   1
  -6  -4  -8 417.584 28.3779   2
   6   4  -8 422.611 20.6448   1
   6  -4  -8 442.069 22.3326   1
  -6   4  -8 444.413 21.3353   1
  -6  -4   8 444.581 25.4307   2
   7   4  -8 428.370 20.5215   1
  -7  -4  -8 407.009 19.8238   1
  -7  -4  -8 433.501 26.7894   2
   7  -4  -8 429.777 22.3224   1
  -7  -4   8 427.261 26.0870   2
  -7   4  -8 424.466 21.2000   1
  -8  -4  -8 379.071 17.7666   1
  -8  -4  -8 355.845 25.0583   2
   8   4  -8 366.209 18.2707   1
  -8  -4   8 334.969 23.9447   2
  -8   4  -8 364.342 19.0283   1
   8  -4  -8 365.563 20.2622   1
   9   4  -8 173.034 10.5620   1
  -9  -4  -8 135.130 15.8075   2
  -9  -4  -8 168.416 9.83286   1
  -9  -4   8 149.232 15.9394   2
   9  -4  -8 161.278 12.4608   1
  -9   4  -8 149.718 10.9570   1
 -10  -4  -8 36.7946 5.03993   1
 -10  -4  -8 35.1432 10.2821   2
 -10   4  -8 38.6074 6.45443   1
  10  -4  -8 28.2397 6.69656   1
 -10  -4   8 35.5396 9.69862   2
  11   4  -8 156.349 11.0464   1
 -11  -4  -8 150.229 9.96715   1
 -11  -4   8 155.365 17.6617   2
 -11   4  -8 141.499 11.6545   1
  11  -4  -8 170.215 13.5549   1
 -12  -4  -8 107.343 8.63465   1
  12  -4  -8 81.9712 10.9754   1
 -12   4  -8 100.572 9.94619   1
 -12  -4   8 87.3409 15.9234   2
  13  -4  -8 43.1292 12.1426   1
 -14   4  -8 91.2334 15.5763   1
  14  -4  -8 63.3329 12.3734   1
   0  -5  -8 320.252 17.4620   1
   0   5  -8 381.047 17.2273   1
   1   5  -8 769.101 32.4643   1
  -1  -5  -8 761.723 33.0076   2
  -1  -5  -8 729.879 33.1541   1
   1  -5  -8 744.533 33.4851   1
  -1   5  -8 717.209 32.4053   1
  -2  -5  -8 415.140 21.5126   2
   2   5  -8 440.976 20.3143   1
  -2  -5  -8 429.969 20.9443   1
  -2   5  -8 415.825 20.4075   1
   2  -5  -8 491.506 22.0415   1
  -3  -5  -8 922.759 38.6691   1
  -3  -5  -8 759.584 39.9498   2
   3   5  -8 974.344 38.1991   1
  -4  -5  -8 396.512 20.0550   1
   4   5  -8 404.718 19.7727   1
  -4  -5  -8 467.633 24.2122   2
  -4  -5   8 387.216 22.5505   2
   4  -5  -8 430.062 21.5438   1
   4  -5  -8 456.541 21.9051   2
  -4   5  -8 449.701 20.6784   1
  -5  -5  -8 357.128 22.1791   2
  -5  -5  -8 361.882 17.8038   1
   5   5  -8 378.972 17.7049   1
  -5   5  -8 376.563 18.5356   1
   5  -5  -8 365.907 19.4402   1
  -5  -5   8 358.079 21.4790   2
  -6  -5  -8 308.336 20.9390   2
  -6  -5  -8 314.923 15.4894   1
   6   5  -8 322.204 15.6297   1
   6  -5  -8 304.325 17.4564   1
  -6   5  -8 325.964 16.7487   1
  -6  -5   8 275.014 19.7554   2
   7   5  -8 1995.58 82.4728   1
  -7  -5  -8 2001.82 82.0912   1
  -7  -5  -8 1932.71 90.4770   2
  -7   5  -8 2073.51 84.0589   1
   7  -5  -8 2109.79 85.6383   1
  -8  -5  -8 24.9503 4.00375   1
   8   5  -8 25.0024 4.14376   1
  -8  -5  -8 19.0288 7.58494   2
  -8  -5   8 26.9733 8.19229   2
   8  -5  -8 33.5724 6.58412   1
  -8   5  -8 27.1516 5.36909   1
  -9  -5  -8 134.055 8.55282   1
   9   5  -8 130.773 8.86984   1
  -9  -5  -8 154.335 16.6668   2
  -9  -5   8 129.397 15.0194   2
  -9   5  -8 138.962 11.7032   1
 -10  -5  -8 498.398 33.3765   2
  10   5  -8 492.638 23.3942   1
 -10  -5  -8 544.783 24.1517   1
 -10  -5   8 467.370 36.4171   2
  10  -5  -8 455.339 26.1658   1
 -10   5  -8 478.924 25.3210   1
 -11  -5  -8 203.148 11.8853   1
 -11  -5  -8 198.030 21.2482   2
  11  -5  -8 215.359 15.9660   1
 -11   5  -8 231.454 15.0418   1
 -11  -5   8 198.502 20.8731   2
  12  -5  -8 158.067 14.1903   1
 -12   5  -8 151.873 12.4574   1
 -12  -5   8 143.844 18.3955   2
 -13   5  -8 426.479 24.7117   1
  13  -5  -8 439.446 26.6850   1
 -13  -5   8 459.759 35.0828   2
   0   6  -8 330.958 16.1109   1
   0  -6  -8 325.203 17.0561   1
   1   6  -8 99.6121 6.72988   1
  -1  -6  -8 102.820 7.67532   1
  -1  -6  -8 81.1194 7.05260   2
  -1   6  -8 101.862 6.95799   1
   1  -6  -8 112.353 8.10046   1
  -2  -6  -8 470.914 23.9688   2
  -2  -6  -8 497.892 23.1759   1
   2   6  -8 501.584 22.1951   1
  -2   6  -8 472.255 22.6024   1
   3   6  -8 354.892 17.1112   1
  -3  -6  -8 361.823 20.2893   2
  -3  -6  -8 353.464 17.9830   1
  -3   6  -8 359.830 17.8196   1
   3  -6  -8 383.376 19.2641   1
  -4  -6  -8 53.0028 5.18030   1
   4   6  -8 41.5546 4.25458   1
  -4   6  -8 44.8077 4.83183   1
  -4  -6   8 53.8127 7.02366   2
   4  -6  -8 61.4935 6.48209   1
  -5  -6  -8 241.295 17.2330   2
   5   6  -8 232.134 11.9140   1
  -5  -6  -8 233.462 12.3951   1
   5  -6  -8 225.360 14.0028   1
  -5  -6   8 179.755 15.3808   2
  -5   6  -8 251.065 13.4065   1
   6   6  -8 261.238 13.1665   1
  -6  -6  -8 277.225 13.6447   1
  -6  -6  -8 243.395 18.6399   2
  -6  -6   8 290.203 19.5290   2
   6  -6  -8 263.930 15.8250   1
  -6   6  -8 230.868 14.2649   1
  -7  -6  -8 18.4531 7.37387   2
  -7  -6  -8 34.1542 4.47677   1
   7   6  -8 34.0409 4.19645   1
   7  -6  -8 34.0298 6.65619   1
  -7   6  -8 30.8057 5.27053   1
  -7  -6   8 28.9424 7.92849   2
  -8  -6  -8 132.884 8.09387   1
   8   6  -8 119.326 7.88872   1
  -8  -6  -8 130.597 15.0708   2
  -8   6  -8 134.677 9.95955   1
   8  -6  -8 130.041 11.0384   1
  -8  -6   8 135.280 14.7289   2
   9   6  -8 125.501 8.18118   1
  -9  -6  -8 130.948 8.22466   1
  -9   6  -8 136.032 10.2762   1
   9  -6  -8 125.303 11.3253   1
  -9  -6   8 152.762 15.5543   2
 -10  -6  -8 145.708 8.94637   1
  10   6  -8 155.128 9.17706   1
 -10  -6  -8 153.656 17.3026   2
 -10   6  -8 148.333 11.7605   1
  10  -6  -8 160.421 13.4057   1
 -10  -6   8 145.148 17.2969   2
 -11  -6  -8 183.123 20.4579   2
 -11   6  -8 200.322 14.2362   1
 -11  -6   8 177.449 19.3735   2
  11  -6  -8 167.477 15.0598   1
 -12  -6   8 193.293 21.9129   2
 -13   6  -8 55.9086 8.89068   1
 -13  -6   8 46.6845 13.3802   2
  13  -6  -8 37.2069 9.06182   1
   0  -7  -8 1632.35 68.6280   1
   0   7  -8 1643.82 67.2688   1
   1   7  -8 892.932 38.3932   1
  -1  -7  -8 883.865 39.9052   2
  -1  -7  -8 891.015 39.7836   1
   1  -7  -8 914.453 41.9235   1
  -1   7  -8 929.684 38.8873   1
  -2  -7  -8 64.8285 6.04762   1
  -2  -7  -8 66.6399 7.13484   2
   2   7  -8 53.8947 4.90445   1
   2  -7  -8 77.6986 7.05639   1
  -2   7  -8 81.0413 5.94605   1
  -3  -7  -8 554.995 25.5361   1
  -3  -7  -8 583.605 28.5407   2
   3   7  -8 553.509 24.3044   1
  -3   7  -8 496.022 25.0184   1
   3  -7  -8 551.136 26.6738   1
  -4  -7  -8 320.273 16.4497   1
  -4  -7  -8 328.985 20.3064   2
   4   7  -8 318.575 15.3552   1
   4  -7  -8 329.114 18.1510   1
  -4   7  -8 323.279 16.7810   1
  -5  -7  -8 106.147 7.58294   1
  -5  -7  -8 112.580 11.6264   2
   5   7  -8 121.545 6.99719   1
  -5  -7   8 100.160 7.60638   1
   5  -7  -8 110.677 9.24251   1
  -5  -7   8 107.928 11.4343   2
  -5   7  -8 118.466 8.40299   1
  -6  -7  -8 11.3295 2.87119   1
  -6  -7  -8 9.20607 6.04129   2
   6   7  -8 7.83945 2.35178   1
   6   7  -8 10.3894 2.70551   1
  -6  -7   8 10.3402 5.28964   2
   6  -7  -8 4.67674 3.38711   1
  -6   7  -8 14.5329 3.79313   1
  -7  -7  -8 131.429 8.14195   1
   7   7  -8 145.720 7.98782   1
  -7  -7  -8 129.210 14.7955   2
   7   7  -8 133.106 7.80455   1
  -7   7  -8 139.825 10.1970   1
  -7  -7   8 161.222 15.3596   2
  -8  -7  -8 17.8966 7.93389   2
  -8  -7  -8 29.3381 3.68047   1
   8   7  -8 31.7631 3.63705   1
  -8   7  -8 18.9944 4.51669   1
  -8  -7   8 21.6271 8.11119   2
   9   7  -8 496.407 21.3606   1
  -9  -7  -8 481.091 21.7308   1
  -9  -7  -8 468.844 32.5036   2
  -9  -7   8 487.481 36.7057   2
  -9   7  -8 505.621 25.5660   1
 -10  -7  -8 332.935 27.1325   2
 -10  -7  -8 318.946 15.4244   1
 -10   7  -8 336.071 19.3296   1
 -10  -7   8 309.268 25.7026   2
 -11  -7  -8 116.622 18.3019   2
  11  -7  -8 123.338 14.2339   1
 -11   7  -8 106.062 10.8146   1
 -11  -7   8 115.305 18.3627   2
 -12  -7  -8 55.9538 13.8258   2
 -12   7  -8 88.3656 11.1889   1
  12  -7  -8 51.3814 10.6572   1
   0  -8  -8 62.2039 6.54642   1
   0   8  -8 64.9942 5.41045   1
  -1  -8  -8 1251.09 53.9500   1
   1   8  -8 1214.80 52.2044   1
   1  -8  -8 1278.42 54.4585   1
  -1   8  -8 1294.64 52.9656   1
  -2  -8  -8 64.6190 7.29137   2
   2   8  -8 58.3218 4.94587   1
  -2  -8  -8 69.0580 6.29077   1
   2  -8  -8 49.0952 6.70024   1
  -2   8  -8 72.4577 6.05501   1
  -3  -8  -8 675.507 29.9302   1
   3   8  -8 673.734 28.3390   1
  -3  -8  -8 652.510 33.0141   2
   3  -8  -8 621.207 30.8203   1
  -3   8  -8 632.649 29.5602   1
  -4  -8  -8 33.1511 4.83272   1
   4   8  -8 33.2908 3.60941   1
  -4  -8  -8 51.7249 8.85475   2
   4  -8  -8 35.8221 6.42189   1
  -4   8  -8 41.8705 4.80542   1
  -5  -8  -8 410.023 25.6494   2
   5   8  -8 402.919 18.6075   1
  -5  -8  -8 419.937 19.8551   1
   5  -8  -8 421.245 22.4390   1
  -5  -8   8 438.694 25.8917   2
  -5   8  -8 412.455 21.1346   1
  -5  -8   8 417.129 19.0678   1
   6   8  -8 218.737 10.3272   1
  -6  -8  -8 226.174 18.0754   2
   6   8  -8 186.214 10.3933   1
  -6  -8  -8 199.585 11.1073   1
   6  -8  -8 204.383 13.9927   1
  -6   8  -8 212.542 13.0586   1
  -6  -8   8 216.704 17.4456   2
  -7  -8  -8 509.632 32.4971   2
  -7  -8  -8 527.339 23.3825   1
   7   8  -8 531.934 22.5720   1
  -7  -8   8 545.714 32.6985   2
  -8  -8  -8 85.2340 14.6858   2
  -8  -8  -8 80.6811 5.75434   1
  -8   8  -8 93.8713 8.46537   1
  -8  -8   8 104.841 15.9683   2
  -9  -8  -8 267.867 12.4639   1
  -9  -8  -8 248.385 22.9092   2
  -9  -8   8 267.227 23.4984   2
  -9   8  -8 242.866 16.0658   1
 -10  -8  -8 127.646 20.3605   2
 -10   8  -8 124.255 10.8689   1
 -10  -8   8 132.329 20.0585   2
 -11  -8  -8 116.307 19.2739   2
 -11   8  -8 117.865 19.8156   1
 -11  -8   8 137.764 19.8305   2
 -12  -8  -8 90.6816 18.3641   2
  12  -8  -8 81.5071 13.0259   1
 -12   8  -8 93.5450 12.4358   1
 -12  -8   8 121.864 19.9697   2
   0  -9  -8 297.955 16.7027   1
   1   9  -8 220.764 11.7725   1
  -1  -9  -8 215.061 13.3105   1
  -1   9  -8 218.957 12.2983   1
   1  -9  -8 224.080 13.7874   1
  -2  -9  -8 41.1769 7.41070   2
  -2  -9  -8 51.5834 5.80385   1
   2   9  -8 49.3945 4.39906   1
   2  -9  -8 46.1879 6.79886   1
  -2   9  -8 39.9390 5.20412   1
  -3  -9  -8 347.996 18.5044   1
   3   9  -8 372.184 17.0264   1
  -3  -9  -8 368.051 22.2818   2
   3  -9  -8 361.821 19.8392   1
  -3   9  -8 376.401 18.7334   1
   4   9  -8 291.411 13.8539   1
  -4  -9  -8 286.917 19.7411   2
  -4  -9  -8 299.310 15.4637   1
  -4   9  -8 279.927 15.8030   1
   4  -9  -8 304.049 17.2818   1
   5   9  -8 787.276 32.6084   1
  -5  -9  -8 795.410 41.4270   2
  -5  -9  -8 793.810 34.1999   1
   5  -9  -8 795.066 37.3633   1
  -5  -9   8 782.148 41.1475   2
  -5  -9   8 736.614 33.0630   1
  -5   9  -8 779.995 35.6956   1
  -6  -9  -8 6.85309 5.84317   2
   6   9  -8 10.1425 2.03111   1
  -6  -9  -8 9.48767 2.85742   1
  -6  -9   8 6.75781 6.31272   2
  -6   9  -8 11.6739 4.16034   1
  -7  -9  -8 133.113 7.44209   1
  -7  -9  -8 130.166 15.1679   2
  -7   9  -8 111.350 9.55101   1
  -7  -9   8 107.281 14.4377   2
  -8  -9  -8 12.9371 2.82165   1
  -8  -9  -8 8.41924 7.34398   2
  -8  -9   8 7.02053 8.08800   2
  -8   9  -8 16.8034 4.44433   1
  -9  -9  -8 147.363 18.1919   2
  -9   9  -8 142.522 11.7298   1
 -10  -9  -8 275.479 26.0508   2
 -10  -9   8 323.938 27.3859   2
 -10   9  -8 295.354 18.5668   1
 -11  -9  -8 146.280 22.9922   2
 -11   9  -8 163.653 13.4244   1
 -12  -9   8 113.787 21.5056   2
   0  10  -8 1342.85 53.1267   1
   0 -10  -8 1170.40 54.4862   1
   1  10  -8 456.315 22.9789   1
  -1 -10  -8 494.976 24.1166   1
  -1  10  -8 480.035 22.6568   1
   1 -10  -8 482.781 24.2934   1
  -2 -10  -8 46.1357 8.02964   2
   2  10  -8 50.4835 4.54142   1
  -2 -10  -8 43.2842 6.29108   1
  -2  10  -8 49.2930 6.08618   1
   2 -10  -8 59.8255 7.60895   1
  -3 -10  -8 245.160 17.3288   2
   3  10  -8 235.942 11.9453   1
  -3 -10  -8 229.563 13.6453   1
  -3  10  -8 232.443 13.5695   1
   3 -10  -8 248.864 15.1879   1
   4  10  -8 758.671 31.9286   1
  -4 -10  -8 746.136 33.8263   1
  -4 -10  -8 769.942 40.0049   2
  -4  10  -8 751.437 34.5594   1
   4 -10  -8 758.177 36.2569   1
  -5 -10  -8 28.0475 7.85872   2
  -5 -10  -8 29.1243 4.45299   1
   5  10  -8 34.9710 3.27925   1
  -5 -10   8 32.6712 4.21292   1
   5 -10  -8 25.9304 6.15321   1
  -5  10  -8 34.6802 5.73106   1
  -5 -10   8 31.5676 8.92914   2
  -6 -10  -8 352.709 25.0915   2
  -6 -10  -8 333.280 16.0058   1
  -6  10  -8 313.970 18.4951   1
  -6 -10   8 357.912 25.2936   2
  -7 -10  -8 362.069 16.5113   1
  -7  10  -8 345.908 20.2699   1
  -7 -10   8 414.262 27.8977   2
  -8 -10  -8 105.717 16.9755   2
  -8 -10   8 68.8098 13.1096   2
  -8  10  -8 88.4864 8.67218   1
  -9 -10  -8 191.131 21.4915   2
  -9 -10   8 152.918 20.7528   2
  -9  10  -8 186.463 13.9284   1
 -10 -10  -8 259.684 25.5780   2
 -10  10  -8 237.161 16.5741   1
 -10 -10   8 265.030 25.8654   2
 -11 -10  -8 51.8162 15.4880   2
 -11 -10   8 47.0341 14.5392   2
   0 -11  -8 12.6761 3.99966   1
   0  11  -8 24.9160 3.97224   1
  -1 -11  -8 798.074 36.4122   1
   1  11  -8 777.086 34.1987   1
  -1  11  -8 777.602 34.9229   1
   1 -11  -8 792.010 36.9163   1
  -2 -11  -8 544.924 29.6869   2
  -2 -11  -8 548.958 26.7088   1
   2  11  -8 544.375 24.5117   1
   2 -11  -8 584.959 27.9282   1
  -2  11  -8 512.430 25.6792   1
  -3 -11  -8 266.678 19.1037   2
  -3 -11  -8 268.374 15.2289   1
   3  11  -8 268.661 13.1139   1
  -3  11  -8 264.215 15.1006   1
   3 -11  -8 249.874 16.0549   1
  -4 -11  -8 23.4453 7.43088   2
   4  11  -8 32.2168 3.44942   1
  -4 -11  -8 31.4333 4.98162   1
  -4  11  -8 20.5963 4.74143   1
   4 -11  -8 24.1425 5.06010   1
  -5 -11  -8 276.818 21.0379   2
   5  11  -8 254.862 11.8481   1
  -5 -11  -8 253.717 13.5423   1
   5 -11  -8 251.088 16.5784   1
  -5  11  -8 247.431 15.2200   1
  -6 -11  -8 103.599 7.06422   1
  -6 -11  -8 126.670 15.1073   2
  -6 -11   8 120.314 17.2207   2
   6 -11  -8 116.477 10.8328   1
  -6  11  -8 109.193 9.31278   1
  -7 -11  -8 16.4869 8.22150   2
  -7 -11   8 20.8887 7.75823   2
  -7  11  -8 25.7950 6.11958   1
  -8 -11  -8 203.703 21.1403   2
  -8 -11   8 195.396 21.1862   2
  -8  11  -8 215.658 14.8396   1
  -9 -11  -8 192.673 21.8756   2
  -9 -11   8 224.462 22.8781   2
 -10 -11  -8 69.7502 15.4752   2
 -10  11  -8 63.3829 10.1355   1
 -10 -11   8 59.1795 16.4802   2
   0 -12  -8 88.0937 9.20884   1
   0  12  -8 121.695 8.05181   1
  -1 -12  -8 122.355 9.92779   1
   1  12  -8 98.8892 7.53863   1
  -1  12  -8 108.058 8.15822   1
   1 -12  -8 108.318 9.75897   1
  -2 -12  -8 394.011 20.0802   1
   2  12  -8 339.939 20.7683   1
  -2 -12  -8 332.278 22.3599   2
  -2  12  -8 361.811 18.8802   1
   2 -12  -8 378.949 20.8371   1
  -3 -12  -8 202.039 16.6134   2
   3  12  -8 171.616 10.0366   1
   3 -12  -8 217.539 14.3599   1
  -3  12  -8 184.195 12.2329   1
   4  12  -8 165.808 8.71473   1
  -4 -12  -8 179.195 16.2032   2
  -4 -12  -8 144.484 10.4760   1
   4 -12  -8 157.611 12.6201   1
  -4  12  -8 143.412 10.9987   1
  -5 -12  -8 223.306 12.5180   1
  -5 -12  -8 221.314 20.1556   2
   5  12  -8 229.109 11.7859   1
  -5  12  -8 220.702 14.4414   1
  -5 -12   8 270.661 21.4564   2
   5 -12  -8 219.444 15.8140   1
  -6 -12  -8 216.651 21.0283   2
  -6  12  -8 228.113 15.0021   1
  -6 -12   8 214.119 21.1058   2
   6 -12  -8 222.830 16.1869   1
  -7 -12  -8 7.52828 8.56138   2
  -7  12  -8 22.8726 5.58879   1
  -7 -12   8 13.7091 8.73677   2
  -8 -12  -8 178.330 20.7496   2
  -8 -12   8 174.620 20.0965   2
  -8  12  -8 161.960 14.5247   1
  -9 -12  -8 49.1961 20.2632   2
  -9 -12   8 84.7131 16.4325   2
  -9  12  -8 69.5623 9.84136   1
 -10 -12  -8 32.0745 12.8106   2
 -10 -12   8 14.1730 13.2594   2
   0 -13  -8 32.5778 6.23956   1
   0  13  -8 36.9095 5.31002   1
   1  13  -8 436.292 21.1132   1
  -1 -13  -8 434.839 23.3020   1
   1 -13  -8 431.123 23.8517   1
  -1  13  -8 460.222 22.1858   1
   2  13  -8 290.137 14.5590   1
  -2 -13  -8 295.712 20.3756   2
  -2 -13  -8 269.899 16.6768   1
   2 -13  -8 289.850 17.8238   1
  -2  13  -8 279.868 16.0245   1
  -3 -13  -8 62.7491 7.70956   1
   3  13  -8 53.4819 5.15641   1
  -3 -13  -8 61.3737 11.4527   2
  -3  13  -8 51.9308 7.14796   1
   3 -13  -8 45.6779 8.12456   1
  -4 -13  -8 441.971 22.2330   1
   4  13  -8 449.439 20.0730   1
  -4  13  -8 449.668 23.6494   1
   4 -13  -8 471.002 25.4735   1
  -5 -13  -8 175.006 18.2531   2
  -5 -13  -8 174.781 11.3306   1
  -5  13  -8 173.395 13.0558   1
  -5 -13   8 200.620 19.3526   2
   5 -13  -8 179.661 14.1234   1
  -6 -13  -8 212.065 21.1548   2
  -6 -13   8 226.460 21.7289   2
   6 -13  -8 247.764 17.2325   1
  -6  13  -8 227.347 15.4431   1
  -7 -13  -8 221.797 23.8815   2
  -7  13  -8 264.207 17.2064   1
  -7 -13   8 273.400 25.2999   2
   7 -13  -8 280.498 19.0588   1
  -8 -13  -8 167.190 21.8439   2
  -8 -13   8 176.187 22.6729   2
  -8  13  -8 191.466 14.7056   1
   8 -13  -8 207.243 16.9975   1
  -9 -13  -8 205.296 24.2685   2
  -9 -13   8 191.760 24.5608   2
   0  14  -8 24.7624 4.88394   1
   0 -14  -8 20.2016 5.84989   1
   1  14  -8 155.109 10.0090   1
  -1 -14  -8 153.195 11.9296   1
   1 -14  -8 139.353 12.2640   1
  -1  14  -8 141.705 10.2808   1
  -2 -14  -8 455.131 24.2263   1
   2  14  -8 466.107 21.9556   1
  -2  14  -8 457.166 24.2029   1
   2 -14  -8 490.063 25.8536   1
  -3 -14  -8 205.480 13.9951   1
   3  14  -8 201.005 11.7291   1
  -3 -14  -8 213.699 19.1734   2
  -3  14  -8 230.264 14.1783   1
   3 -14  -8 224.523 15.7888   1
  -4 -14  -8 282.662 22.8956   2
  -4 -14  -8 276.959 15.5301   1
  -4  14  -8 269.672 16.6838   1
   4 -14  -8 256.772 18.0406   1
  -5 -14  -8 193.749 19.9263   2
   5 -14  -8 186.710 15.0772   1
  -5  14  -8 173.560 13.1930   1
  -5 -14   8 195.606 20.3865   2
  -6 -14  -8 306.730 25.7439   2
   6 -14  -8 315.835 21.0568   1
  -6  14  -8 280.923 18.5853   1
  -6 -14   8 306.463 27.1361   2
  -7 -14  -8 28.0616 12.9240   2
  -7 -14   8 48.1325 13.5484   2
   7 -14  -8 58.9940 10.8007   1
  -7  14  -8 39.8155 7.96471   1
  -8 -14  -8 272.478 28.3383   2
  -8 -14   8 320.772 30.1474   2
   0 -15  -8 588.312 30.4412   1
   0  15  -8 612.475 28.5698   1
  -1 -15  -8 38.4997 7.33759   1
   1  15  -8 40.6359 5.51713   1
   1 -15  -8 21.3352 6.57785   1
  -1  15  -8 41.0251 7.04584   1
   2  15  -8 164.222 10.3110   1
  -2 -15  -8 174.009 12.7092   1
  -2 -15  -8 147.197 16.0816   2
   2 -15  -8 181.271 14.1097   1
  -2  15  -8 151.455 11.3763   1
  -3 -15  -8 71.3732 13.0810   2
  -3 -15  -8 86.3020 9.70088   1
  -3  15  -8 94.1140 8.87036   1
   3 -15  -8 92.4964 10.4730   1
  -4 -15  -8 168.614 18.7762   2
   4 -15  -8 158.943 13.7458   1
  -4  15  -8 161.230 12.4088   1
  -5 -15  -8 33.3994 10.3248   2
  -5  15  -8 26.4213 6.40686   1
  -5 -15   8 23.4649 12.5421   2
   5 -15  -8 29.5196 8.06687   1
  -6 -15  -8 188.888 22.2120   2
  -6 -15   8 280.111 25.9463   2
  -6  15  -8 249.197 16.6146   1
   6 -15  -8 222.408 18.1470   1
  -7 -15  -8 8.01212 11.7412   2
   0 -16  -8 22.5149 6.22504   1
  -1 -16  -8 70.6892 9.96670   1
   1  16  -8 82.8397 7.48661   1
  -1  16  -8 71.7829 8.61782   1
   1 -16  -8 58.4918 9.08054   1
  -2 -16  -8 115.911 12.0821   1
  -2 -16  -8 128.561 15.5282   2
  -2  16  -8 104.915 9.84541   1
   2 -16  -8 89.1773 11.5985   1
  -3 -16  -8 62.7563 13.5482   2
  -3  16  -8 59.0634 8.11148   1
   3 -16  -8 40.0809 8.34976   1
  -4 -16  -8 53.5002 13.7512   2
  -4  16  -8 91.6516 9.44236   1
   4 -16  -8 72.4501 11.8094   1
  -5 -16  -8 32.7723 19.0953   2
  -5 -16   8 52.9498 14.5897   2
   5 -16  -8 52.6877 9.54461   1
  -5  16  -8 62.7007 9.13938   1
  -6 -16  -8 137.722 21.8525   2
   0  17  -8 144.490 12.6228   1
   0 -17  -8 177.656 14.8779   1
   1 -17  -8 23.7638 8.12162   1
  -1  17  -8 28.5804 6.10876   1
  -2 -17  -8 41.7487 11.3432   2
  -2  17  -8 30.7073 6.94821   1
   2 -17  -8 42.6694 9.53860   1
  -3 -17  -8 145.687 23.0314   2
  -3  17  -8 150.444 13.6992   1
  -4 -17  -8 408.530 32.3417   2
   4 -17  -8 383.592 24.9527   1
  -4  17  -8 402.828 23.3016   1
  -5 -17  -8 75.3930 24.9801   2
   1 -18  -8 35.6532 10.3965   1
  -2 -18  -8 29.0525 12.0685   2
   2 -18  -8 55.1170 16.8094   1
   3 -18  -8 35.6294 10.5673   1
  -3  18  -8 30.9240 7.56858   1
   0   0  -9 4.28458 2.15871   1
   1   0   9 791.103 34.5592   2
   1   0  -9 899.906 36.7718   1
  -1   0  -9 792.357 36.1348   1
   2   0   9 14.0281 3.25503   2
   2   0  -9 11.9842 2.79866   1
  -2   0  -9 10.2000 2.69716   1
  -3   0  -9 396.260 18.9963   1
  -3   0   9 377.287 17.5073   2
   3   0  -9 384.120 19.3330   1
   3   0   9 382.101 19.9312   2
  -4   0   9 115.564 8.42141   2
   4   0  -9 103.036 7.84615   1
  -4   0  -9 94.6650 7.31075   1
   5   0  -9 4419.53 173.534   1
  -5   0   9 4231.12 173.751   2
  -6   0  -9 42.0417 5.66876   1
  -6   0   9 51.7522 6.82219   2
   6   0  -9 59.0070 6.19141   1
   7   0  -9 32.5172 5.56813   1
  -7   0  -9 26.1423 4.32674   1
   8   0  -9 125.107 9.76225   1
  -8   0  -9 116.089 8.68389   1
   9   0  -9 285.176 16.8995   1
  -9   0  -9 278.167 15.5541   1
 -10   0  -9 76.5341 7.52543   1
  10   0  -9 95.5310 9.35488   1
  11   0  -9 138.808 11.5417   1
  12   0  -9 162.622 13.4884   1
 -12   0  -9 170.090 12.0999   1
 -13   0  -9 -2.9328 4.57729   1
  13   0  -9 3.86663 5.83135   1
 -14   0  -9 40.5109 8.48963   1
   0   1  -9 2521.74 103.821   1
   0  -1  -9 2598.74 104.088   1
   1   1  -9 970.213 43.0287   1
  -1  -1  -9 1046.83 43.3493   1
   1   1   9 1005.95 40.6248   2
   1  -1  -9 977.515 43.2088   1
  -1   1  -9 991.276 42.9346   1
  -2  -1  -9 164.467 9.94349   1
   2  -1   9 166.096 10.3184   2
   2   1  -9 165.031 10.1533   1
  -2  -1   9 176.217 8.66719   2
   2  -1  -9 166.161 10.2657   1
   2   1   9 142.224 9.12960   2
  -2   1  -9 149.565 9.60899   1
   3  -1   9 1304.14 58.6352   2
   3   1  -9 1334.31 57.5113   1
  -3  -1  -9 1366.70 57.2904   1
  -3   1  -9 1408.12 57.3745   1
   3   1   9 1279.94 59.4723   2
  -3  -1   9 1475.27 56.8956   2
   3  -1  -9 1372.85 57.8764   1
  -4  -1  -9 1292.36 56.1167   1
   4   1  -9 1367.95 56.8897   1
   4  -1  -9 1295.74 56.9140   1
  -4   1  -9 1355.85 56.3264   1
  -4  -1   9 1377.47 56.9714   2
  -5  -1  -9 1129.81 47.8311   1
   5   1  -9 1123.07 48.4841   1
  -5   1  -9 1147.83 47.9920   1
  -5  -1   9 1124.81 49.6458   2
   5  -1  -9 1171.62 49.6502   1
   5  -1  -9 1035.68 47.4252   2
  -6  -1  -9 1037.50 43.2402   1
   6   1  -9 970.346 45.5380   1
   6  -1  -9 1022.68 44.5503   1
  -6   1  -9 962.684 43.0813   1
  -6  -1   9 996.521 46.1429   2
  -7  -1  -9 1009.49 44.5617   1
   7   1  -9 1081.65 45.9782   1
   7  -1  -9 1045.59 46.1957   1
  -7   1  -9 1075.59 45.0906   1
  -7  -1   9 961.626 48.4658   2
  -8  -1  -9 447.769 21.3269   1
   8   1  -9 420.004 22.1278   1
  -8  -1   9 411.828 25.7142   2
  -8   1  -9 437.014 21.5997   1
   8  -1  -9 438.924 22.8468   1
   9   1  -9 50.2413 6.80982   1
  -9  -1  -9 42.9739 5.83203   1
   9  -1  -9 63.7794 8.50766   1
  -9   1  -9 48.2579 6.30373   1
  -9  -1   9 56.1361 10.8112   2
 -10  -1  -9 642.607 30.3507   1
  10   1  -9 664.047 31.8669   1
  10  -1  -9 695.018 32.7013   1
 -10   1  -9 621.712 30.7369   1
 -11  -1  -9 200.344 13.1513   1
  11   1  -9 208.536 14.3099   1
  11  -1  -9 215.500 15.0156   1
 -11   1  -9 208.019 13.5473   1
 -12  -1  -9 39.3785 6.36586   1
  12  -1  -9 36.1514 6.85936   1
 -12   1  -9 26.4550 6.01052   1
 -13  -1  -9 45.6390 7.53595   1
  13   1  -9 50.6854 8.38605   1
 -13   1  -9 57.3181 8.26963   1
  13  -1  -9 60.9211 9.03576   1
  14  -1  -9 169.710 22.6594   1
   0  -2  -9 806.708 35.2742   1
   0   2  -9 775.349 34.7612   1
   1   2  -9 2520.64 101.018   1
  -1  -2  -9 2397.98 101.021   1
  -1   2  -9 2509.06 100.887   1
   1  -2  -9 2514.66 101.444   1
  -2  -2  -9 646.035 29.9320   1
   2   2  -9 658.153 29.9583   1
  -2   2  -9 620.126 29.5818   1
   2   2   9 722.508 28.8908   2
  -2  -2   9 650.033 28.7671   2
   2  -2  -9 676.995 30.5202   1
  -3  -2  -9 322.870 16.5109   1
   3   2  -9 332.569 16.7161   1
   3  -2   9 305.365 18.0211   2
   3   2   9 331.361 18.1997   2
   3  -2  -9 302.425 16.7909   1
  -3   2  -9 330.083 16.4524   1
  -3  -2   9 326.737 16.3971   2
   4   2  -9 64.7606 5.93326   1
  -4  -2  -9 66.0443 5.82449   1
  -4  -2   9 55.7848 6.13876   2
   4  -2  -9 57.9781 4.88293   2
   5   2  -9 690.305 31.6505   1
  -5  -2  -9 741.883 31.3795   1
  -5  -2   9 670.514 33.2622   2
  -5   2  -9 692.161 31.2749   1
   5  -2  -9 731.080 32.5702   1
   5  -2  -9 646.208 32.2587   2
   6   2  -9 310.678 16.4093   1
   6  -2  -9 307.207 16.9544   1
  -6  -2   9 283.075 18.4164   2
  -6   2  -9 295.662 15.8477   1
  -7  -2  -9 580.446 26.7283   1
   7   2  -9 597.815 29.6555   1
  -7   2  -9 577.825 27.3851   1
  -7  -2   9 556.584 30.9158   2
   7  -2  -9 597.590 28.7233   1
  -8  -2  -9 48.3146 5.57244   1
   8   2  -9 64.2712 6.60907   1
  -8   2  -9 60.8530 6.35546   1
  -8  -2   9 61.0088 9.98082   2
   8  -2  -9 56.7208 7.83011   1
  -9  -2  -9 832.865 37.3450   1
   9   2  -9 857.932 38.7494   1
   9  -2  -9 829.715 39.5649   1
  -9   2  -9 862.504 38.4022   1
  -9  -2   9 833.396 44.3605   2
 -10  -2  -9 161.719 10.5237   1
  10   2  -9 156.354 11.7748   1
  10  -2  -9 165.395 13.0284   1
 -10  -2   9 152.158 15.9599   2
  11   2  -9 20.0727 5.54067   1
 -11  -2  -9 15.5349 4.73813   1
  11  -2  -9 25.9352 6.61855   1
 -11   2  -9 27.3465 5.29429   1
 -12  -2  -9 68.4112 9.40848   1
  12   2  -9 57.7933 8.20930   1
  12  -2  -9 66.5484 9.46230   1
 -12   2  -9 62.4157 8.56091   1
 -13  -2  -9 91.0517 9.89762   1
  13  -2  -9 86.0715 11.5801   1
 -13   2  -9 102.715 10.9111   1
 -14   2  -9 -0.7685 6.88937   1
  14  -2  -9 9.67145 7.70250   1
   0  -3  -9 770.278 33.7791   1
   0   3  -9 727.071 32.9608   1
  -1  -3  -9 1187.18 50.7564   1
   1   3  -9 1109.48 50.1032   1
  -1  -3  -9 1207.52 48.8034   2
   1  -3  -9 1217.01 51.1357   1
  -1   3  -9 1224.28 50.4492   1
  -2  -3  -9 2166.53 88.4853   1
  -2  -3  -9 2084.90 87.8900   2
   2   3  -9 2260.53 88.3647   1
  -2   3  -9 2141.34 88.0690   1
   2  -3  -9 2139.82 88.9085   1
   3   3  -9 725.983 32.3276   1
  -3  -3  -9 701.668 32.2859   1
  -3  -3  -9 701.046 33.2713   2
   3  -3  -9 726.531 30.2026   2
  -3   3  -9 737.464 32.4199   1
  -3  -3   9 747.642 32.8549   2
   3  -3  -9 714.824 33.2060   1
   4   3  -9 912.696 38.8028   1
  -4  -3  -9 895.374 41.2138   2
  -4  -3  -9 869.027 38.5418   1
   4  -3  -9 893.059 37.9684   2
  -4  -3   9 841.625 39.8604   2
  -4   3  -9 917.689 38.7675   1
   4  -3  -9 851.663 39.4465   1
   5   3  -9 171.830 10.5919   1
  -5  -3  -9 179.646 10.5027   1
  -5  -3  -9 175.979 13.3211   2
   5  -3  -9 172.419 11.3353   1
   5  -3  -9 167.279 11.1238   2
  -5   3  -9 186.453 10.7495   1
  -5  -3   9 145.974 12.0356   2
  -6  -3  -9 715.574 31.9899   1
   6   3  -9 770.331 32.9030   1
  -6  -3   9 611.999 35.0837   2
   6  -3  -9 773.734 34.1770   1
  -6   3  -9 716.423 32.4808   1
  -7  -3  -9 1334.45 62.7341   2
   7   3  -9 1340.14 56.4425   1
  -7  -3  -9 1301.79 55.4607   1
  -7  -3   9 1214.99 64.0115   2
  -7   3  -9 1344.75 56.4974   1
   7  -3  -9 1375.89 57.9989   1
   8   3  -9 330.847 17.3023   1
  -8  -3  -9 300.797 15.9891   1
  -8   3  -9 320.140 17.2048   1
   8  -3  -9 294.033 18.1413   1
  -8  -3   9 322.536 21.8242   2
  -9  -3  -9 78.8271 6.86961   1
   9   3  -9 73.4102 7.34051   1
  -9  -3   9 75.9419 12.4497   2
   9  -3  -9 77.5710 8.92471   1
  -9   3  -9 76.1668 7.65062   1
  10   3  -9 114.316 9.31285   1
 -10  -3  -9 109.584 8.38313   1
 -10  -3   9 89.7133 13.9246   2
 -10   3  -9 100.231 9.23070   1
  10  -3  -9 117.749 10.7811   1
 -11  -3  -9 50.7053 6.47237   1
  11   3  -9 36.2526 6.63606   1
 -11   3  -9 50.5580 7.64959   1
  11  -3  -9 39.2266 7.63552   1
 -11  -3   9 66.8674 13.3958   2
 -12  -3  -9 193.334 13.1657   1
  12   3  -9 205.087 14.2136   1
 -12   3  -9 203.957 14.6676   1
 -12  -3   9 212.627 21.7587   2
  12  -3  -9 248.108 16.7245   1
  13  -3  -9 52.5644 9.58184   1
 -13   3  -9 71.4621 14.2329   1
  14  -3  -9 80.2383 12.1345   1
 -14   3  -9 109.162 12.3742   1
   0  -4  -9 900.402 40.1742   1
   0   4  -9 923.019 39.4865   1
   1   4  -9 160.182 10.0094   1
  -1  -4  -9 161.398 10.4068   1
  -1  -4  -9 174.550 9.67227   2
  -1   4  -9 171.594 10.1427   1
   1  -4  -9 175.045 7.88809   2
   1  -4  -9 185.649 11.2076   1
   2   4  -9 459.653 21.8505   1
  -2  -4  -9 467.765 22.4126   1
  -2  -4  -9 424.721 22.0942   2
  -2   4  -9 459.233 21.8890   1
   2  -4  -9 475.975 20.0025   2
   2  -4  -9 489.178 23.0893   1
   3   4  -9 295.400 15.3147   1
  -3  -4  -9 287.661 16.7468   2
  -3  -4  -9 293.343 15.6655   1
   3  -4  -9 292.635 14.4365   2
  -3   4  -9 283.248 16.0154   1
  -3  -4   9 312.677 16.4416   2
   3  -4  -9 311.404 16.6262   1
   4   4  -9 673.185 29.9759   1
  -4  -4  -9 681.519 32.9034   2
  -4  -4  -9 675.291 30.1290   1
   4  -4  -9 681.264 31.3668   1
  -4   4  -9 651.893 30.0144   1
  -4  -4   9 704.618 32.3454   2
   4  -4  -9 590.088 29.6647   2
   5   4  -9 1049.77 46.4655   1
  -5  -4  -9 1134.64 51.1825   2
  -5  -4  -9 1115.19 46.5675   1
  -5   4  -9 1147.12 47.0720   1
   5  -4  -9 1033.49 47.6501   2
   5  -4  -9 1096.26 48.1685   1
  -5  -4   9 1035.04 49.5607   2
  -6  -4  -9 84.6270 10.2893   2
   6   4  -9 85.1215 6.84233   1
  -6  -4  -9 88.1292 6.69195   1
   6  -4  -9 83.0317 7.84888   1
  -6  -4   9 58.6441 9.55542   2
  -6   4  -9 84.0553 7.27001   1
   7   4  -9 314.757 16.2463   1
  -7  -4  -9 303.076 21.4813   2
  -7  -4  -9 307.651 16.8233   1
   7  -4  -9 299.220 17.6669   1
  -7  -4   9 295.468 20.7851   2
  -7   4  -9 294.266 16.4971   1
  -8  -4  -9 138.278 9.19693   1
  -8  -4  -9 141.440 15.0821   2
   8   4  -9 146.332 10.0038   1
  -8  -4   9 175.366 15.3177   2
  -8   4  -9 132.348 10.0021   1
   8  -4  -9 150.589 12.0315   1
   9   4  -9 364.210 18.9406   1
  -9  -4  -9 352.029 26.1265   2
  -9  -4  -9 365.596 18.1623   1
  -9  -4   9 357.455 25.5210   2
  -9   4  -9 364.034 25.3447   1
 -10  -4  -9 40.3964 5.54478   1
  10   4  -9 51.6535 6.50219   1
 -10  -4   9 43.9330 10.9678   2
  10  -4  -9 44.5010 8.27845   1
 -11  -4  -9 127.633 9.02035   1
  11   4  -9 130.883 10.1052   1
  11  -4  -9 98.5909 11.3404   1
 -11  -4   9 116.415 17.7039   2
 -11   4  -9 107.914 10.3432   1
 -12  -4  -9 74.2126 8.06807   1
 -12   4  -9 45.8821 7.84438   1
 -12  -4   9 82.6614 15.7839   2
  12  -4  -9 67.2159 10.4378   1
 -13  -4   9 23.9998 19.8975   2
 -13   4  -9 65.1210 9.72603   1
  13  -4  -9 54.6786 9.52385   1
   0  -5  -9 42.8565 3.89684   2
   0   5  -9 38.9019 4.42052   1
   0  -5  -9 35.3789 5.28823   1
   1   5  -9 286.215 14.5172   1
  -1  -5  -9 278.509 15.2134   1
   1  -5  -9 282.426 15.4691   1
  -1   5  -9 262.880 14.3066   1
   2   5  -9 181.491 10.1829   1
  -2  -5  -9 180.158 10.8840   1
  -2  -5  -9 144.424 10.5690   2
   2  -5  -9 181.103 11.6059   1
  -2   5  -9 167.626 11.2039   1
  -3  -5  -9 27.2619 4.52584   1
  -3  -5  -9 36.7898 6.10980   2
   3   5  -9 29.5456 4.24945   1
  -3   5  -9 32.4894 4.59130   1
   3  -5  -9 27.6543 4.26381   2
   3  -5  -9 28.7199 5.12715   1
   4   5  -9 36.9104 4.41976   1
  -4  -5  -9 48.5613 7.80468   2
  -4  -5  -9 45.8320 5.08590   1
   4  -5  -9 54.9940 6.14729   1
  -4   5  -9 49.2243 5.13734   1
  -4  -5   9 56.9280 7.16314   2
   5   5  -9 362.153 18.4244   1
  -5  -5  -9 374.822 18.7228   1
  -5  -5  -9 395.874 23.0432   2
  -5  -5   9 444.574 23.0410   2
  -5   5  -9 343.776 18.8800   1
   5  -5  -9 364.734 20.1346   1
   5  -5  -9 377.722 20.4472   2
  -6  -5  -9 13.6694 3.33910   1
   6   5  -9 18.0830 3.58022   1
  -6  -5  -9 19.9670 6.29966   2
  -6   5  -9 21.0775 4.39933   1
   6  -5  -9 13.4900 4.43883   1
  -6  -5   9 27.7187 6.96979   2
  -7  -5  -9 179.606 10.5349   1
  -7  -5  -9 193.106 16.0764   2
   7   5  -9 168.401 10.5650   1
  -7   5  -9 168.214 11.5891   1
  -7  -5   9 183.550 15.8813   2
   7  -5  -9 181.122 12.7184   1
   8   5  -9 334.693 16.9180   1
  -8  -5  -9 355.433 24.5047   2
  -8  -5   9 280.252 22.1170   2
  -8   5  -9 324.761 17.9763   1
   8  -5  -9 325.795 19.3544   1
   9   5  -9 240.949 13.3749   1
  -9  -5  -9 238.518 12.7033   1
  -9  -5  -9 233.961 20.4425   2
  -9  -5   9 212.461 19.3703   2
   9  -5  -9 216.814 15.7643   1
  -9   5  -9 220.376 14.3225   1
 -10  -5  -9 124.322 8.49353   1
 -10  -5  -9 133.456 19.6375   2
 -10   5  -9 112.096 9.78095   1
  10  -5  -9 103.723 10.8065   1
 -10  -5   9 140.775 16.7376   2
 -11  -5  -9 90.1200 16.1863   2
 -11  -5  -9 101.417 8.08852   1
  11  -5  -9 88.3207 10.3309   1
 -11  -5   9 96.9213 16.1150   2
 -11   5  -9 99.9521 9.70963   1
  12  -5  -9 224.567 18.1884   1
 -12   5  -9 270.157 18.7927   1
 -12  -5   9 233.428 24.0507   2
 -13   5  -9 42.1206 7.88404   1
  13  -5  -9 55.9120 10.0822   1
 -13  -5   9 40.7753 13.5257   2
   0  -6  -9 2130.12 89.1085   2
   0   6  -9 2202.09 89.6819   1
   0  -6  -9 2285.29 91.1872   1
   1   6  -9 602.404 27.4344   1
  -1  -6  -9 611.336 28.1474   2
  -1  -6  -9 610.147 28.6442   1
   1  -6  -9 622.361 30.7226   1
   2   6  -9 455.549 20.1050   1
  -2  -6  -9 406.789 21.3358   2
  -2  -6  -9 398.693 20.6558   1
  -2   6  -9 402.406 20.0249   1
  -3  -6  -9 634.361 29.1126   1
   3   6  -9 619.575 28.0597   1
  -3   6  -9 627.961 28.7438   1
   3  -6  -9 634.064 30.1408   1
  -4  -6  -9 15.6702 5.03385   2
  -4  -6  -9 25.6995 4.44902   1
   4   6  -9 13.7070 3.07514   1
  -4  -6   9 17.6293 4.81879   2
  -4   6  -9 11.7312 3.17425   1
   4  -6  -9 19.7433 4.62549   2
   4  -6  -9 24.0911 5.21254   1
  -5  -6  -9 222.039 12.5478   1
  -5  -6  -9 201.817 17.8115   2
   5   6  -9 231.499 12.0691   1
   5  -6  -9 217.743 13.9539   1
  -5  -6   9 222.510 16.1970   2
  -5   6  -9 207.449 12.7971   1
  -6  -6  -9 33.4381 7.84495   2
   6   6  -9 36.8071 4.72768   1
  -6  -6  -9 33.4353 4.73524   1
  -6  -6   9 36.3164 8.48936   2
  -6   6  -9 32.1268 5.33817   1
   6  -6  -9 31.4831 5.80709   1
  -7  -6  -9 704.134 31.2005   1
  -7  -6  -9 736.688 39.4803   2
   7   6  -9 709.504 31.1354   1
  -7  -6   9 703.533 38.6934   2
   7  -6  -9 646.675 33.9336   1
  -7   6  -9 722.938 33.0456   1
  -8  -6  -9 108.601 13.4876   2
  -8  -6  -9 86.0386 6.84909   1
   8   6  -9 90.8736 6.90304   1
  -8  -6   9 101.517 14.8421   2
  -8   6  -9 102.702 8.63309   1
   8  -6  -9 90.3095 9.57782   1
  -9  -6  -9 25.9019 10.4353   2
   9   6  -9 21.1061 4.09885   1
   9  -6  -9 22.4234 6.27254   1
  -9  -6   9 19.6383 8.52114   2
  -9   6  -9 27.1960 5.86261   1
 -10  -6  -9 65.3191 12.8565   2
  10   6  -9 70.0796 6.75560   1
 -10  -6  -9 53.9112 6.20366   1
  10  -6  -9 74.4196 10.6946   1
 -10   6  -9 68.3567 9.20478   1
 -10  -6   9 66.9939 13.3944   2
 -11  -6  -9 298.816 26.5744   2
 -11   6  -9 307.861 18.7576   1
 -11  -6   9 348.751 27.4457   2
  11  -6  -9 273.222 20.1260   1
  12  -6  -9 50.7298 10.1848   1
 -12  -6   9 41.3458 12.4102   2
 -12   6  -9 53.3172 8.68427   1
 -13  -6   9 271.928 27.4541   2
   0  -7  -9 138.264 11.5874   1
   0   7  -9 152.043 9.32697   1
  -1  -7  -9 1898.50 78.3846   1
  -1  -7  -9 1873.53 78.1680   2
   1   7  -9 2017.80 77.0323   1
   1  -7  -9 1831.98 78.5077   1
  -1   7  -9 1751.68 76.7995   1
   2   7  -9 402.814 19.1336   1
  -2  -7  -9 401.554 21.4188   2
  -2  -7  -9 414.593 20.6012   1
  -2   7  -9 392.161 19.6650   1
   2  -7  -9 400.074 21.0911   1
   3   7  -9 173.476 9.81640   1
  -3  -7  -9 150.224 12.1160   2
  -3  -7  -9 170.757 10.7205   1
  -3   7  -9 161.379 10.3356   1
   3  -7  -9 185.115 12.1972   1
  -4  -7  -9 158.956 10.3188   1
   4   7  -9 141.282 9.01219   1
   4  -7  -9 164.655 11.7310   1
  -4   7  -9 166.686 10.4314   1
  -4  -7   9 172.938 13.2653   2
  -5  -7  -9 202.478 15.6350   2
   5   7  -9 168.242 9.89721   1
  -5  -7  -9 180.924 10.8518   1
  -5  -7   9 178.283 14.6341   2
  -5   7  -9 169.234 11.1318   1
   5  -7  -9 169.529 12.1819   1
  -6  -7  -9 10.0746 5.43776   2
  -6  -7  -9 8.71647 2.96943   1
   6   7  -9 5.30859 2.47899   1
  -6   7  -9 6.85893 3.31199   1
   6  -7  -9 3.44882 3.57642   1
  -6  -7   9 18.7279 7.05361   2
  -7  -7  -9 67.4722 11.7804   2
   7   7  -9 63.0001 5.31359   1
  -7  -7  -9 76.8626 5.91610   1
   7  -7  -9 58.4026 9.69249   1
  -7  -7   9 57.6053 11.5659   2
   8   7  -9 65.7897 5.41118   1
  -8  -7  -9 55.0644 11.6032   2
  -8  -7  -9 64.3660 5.56743   1
   8  -7  -9 64.6647 9.26281   1
  -8   7  -9 57.0795 7.59928   1
  -8  -7   9 43.1909 10.4404   2
  -9  -7  -9 50.8341 12.1523   2
   9   7  -9 52.3959 4.89480   1
  -9  -7  -9 53.2454 5.33055   1
   9  -7  -9 40.2194 8.37041   1
  -9  -7   9 49.7219 11.4610   2
  -9   7  -9 42.9275 7.54331   1
 -10  -7  -9 94.2566 7.20762   1
 -10  -7  -9 114.450 17.6523   2
 -10   7  -9 87.7530 9.42898   1
  10  -7  -9 96.7521 10.9866   1
 -10  -7   9 85.7543 15.6608   2
 -11  -7  -9 45.8865 13.1626   2
 -11  -7   9 47.1104 12.5528   2
 -11   7  -9 48.2457 11.7447   1
  11  -7  -9 33.0596 9.20415   1
 -12  -7  -9 20.2125 11.8144   2
  12  -7  -9 13.0279 7.36124   1
 -12  -7   9 12.1135 17.3705   2
 -12   7  -9 4.83226 5.50952   1
   0   8  -9 545.831 25.1578   1
   0  -8  -9 550.934 26.9078   1
   1   8  -9 662.106 29.6979   1
  -1  -8  -9 690.793 31.8523   2
  -1  -8  -9 632.975 33.1275   1
  -1   8  -9 666.942 30.1009   1
   1  -8  -9 691.629 32.0796   1
  -2  -8  -9 225.101 14.8375   2
  -2  -8  -9 247.006 14.2187   1
   2   8  -9 256.924 12.7126   1
   2  -8  -9 245.702 14.8725   1
  -2   8  -9 207.162 12.8956   1
  -3  -8  -9 716.859 36.0718   2
  -3  -8  -9 707.639 33.1947   1
   3   8  -9 776.523 31.8929   1
  -3   8  -9 726.307 33.0316   1
   3  -8  -9 710.587 34.4170   1
  -4  -8  -9 343.064 17.6476   1
   4   8  -9 338.725 16.0769   1
  -4  -8  -9 312.527 21.3235   2
   4  -8  -9 333.569 19.0802   1
  -4   8  -9 335.188 17.6821   1
  -5  -8  -9 425.992 25.9506   2
   5   8  -9 416.003 19.0772   1
  -5  -8  -9 404.760 20.1898   1
  -5   8  -9 407.093 21.1522   1
  -5  -8   9 398.318 25.3898   2
   5  -8  -9 432.717 22.9436   1
  -6  -8  -9 155.883 9.56391   1
  -6  -8  -9 139.312 14.7735   2
   6   8  -9 158.570 8.61220   1
   6  -8  -9 142.364 11.9446   1
  -6  -8   9 151.552 14.6224   2
  -6   8  -9 154.367 10.7932   1
   7   8  -9 18.8434 3.14054   1
  -7  -8  -9 18.1856 7.17703   2
  -7  -8  -9 19.2065 3.49195   1
  -7   8  -9 20.8575 5.02849   1
   7  -8  -9 18.4571 5.48930   1
  -7  -8   9 31.8098 9.09542   2
  -8  -8  -9 45.2944 4.74452   1
  -8  -8  -9 35.5595 12.2176   2
   8   8  -9 44.6668 4.06161   1
   8  -8  -9 44.2111 7.55856   1
  -8  -8   9 38.6128 13.3278   2
  -9  -8  -9 39.7800 4.63619   1
  -9  -8  -9 35.5123 10.4753   2
  -9   8  -9 33.7694 6.34507   1
  -9  -8   9 30.2680 10.0537   2
   9  -8  -9 43.4225 8.68455   1
 -10  -8  -9 13.4541 9.03371   2
 -10  -8   9 3.29948 9.74244   2
 -10   8  -9 14.0996 5.42656   1
  10  -8  -9 11.2360 6.25958   1
 -11  -8  -9 97.8793 20.3691   2
 -11   8  -9 94.6192 10.2546   1
  11  -8  -9 114.722 13.0833   1
 -11  -8   9 103.414 19.3163   2
 -12  -8  -9 131.470 21.4682   2
 -12  -8   9 114.642 21.2199   2
   0  -9  -9 1137.93 50.4435   1
   0   9  -9 1146.14 48.5079   1
  -1  -9  -9 465.666 24.6175   2
   1   9  -9 467.751 23.1622   1
  -1  -9  -9 492.636 24.3519   1
  -1   9  -9 502.114 23.0895   1
   2   9  -9 290.624 14.9647   1
  -2  -9  -9 312.930 18.5889   2
  -2  -9  -9 292.624 18.4273   1
   2  -9  -9 311.947 17.8562   1
  -2   9  -9 306.645 16.0938   1
  -3  -9  -9 207.182 12.8699   1
   3   9  -9 223.886 11.4997   1
  -3  -9  -9 229.296 18.5572   2
   3  -9  -9 204.740 13.8442   1
  -3   9  -9 218.313 12.8956   1
  -4  -9  -9 382.846 20.3013   1
   4   9  -9 422.786 18.7991   1
  -4  -9  -9 383.658 24.2523   2
  -4   9  -9 419.218 20.8412   1
   4  -9  -9 413.013 22.4518   1
  -5  -9  -9 361.346 18.8160   1
  -5  -9  -9 352.603 24.3318   2
   5   9  -9 391.314 17.4997   1
  -5   9  -9 427.741 20.6707   1
  -5  -9   9 356.750 24.1604   2
   5  -9  -9 373.835 21.4402   1
   6   9  -9 673.195 27.1565   1
  -6  -9  -9 634.779 28.3832   1
  -6  -9  -9 632.097 36.5617   2
  -6  -9   9 555.827 35.2215   2
  -6   9  -9 640.772 30.5712   1
   6  -9  -9 630.935 32.2478   1
  -7  -9  -9 164.942 9.75473   1
   7   9  -9 172.747 8.63519   1
  -7  -9  -9 153.346 16.8272   2
   7  -9  -9 176.959 13.9585   1
  -7   9  -9 172.943 12.2367   1
  -7  -9   9 179.789 17.7817   2
  -8  -9  -9 65.1920 5.53431   1
  -8  -9  -9 59.3214 13.2062   2
  -8  -9   9 57.5044 12.5397   2
   8  -9  -9 69.4328 10.5134   1
  -8   9  -9 70.6509 7.89041   1
  -9  -9  -9 200.485 21.6289   2
  -9   9  -9 223.403 15.3636   1
   9  -9  -9 240.654 17.4527   1
 -10  -9  -9 148.408 19.5964   2
 -10  -9   9 183.949 20.6939   2
 -10   9  -9 101.968 16.7453   1
 -11  -9  -9 16.1189 10.7747   2
 -11  -9   9 2.44804 16.7546   2
  11  -9  -9 -0.5436 6.75262   1
 -11   9  -9 6.21874 4.89836   1
   0 -10  -9 12.6583 4.25932   1
   1  10  -9 319.095 15.5187   1
  -1 -10  -9 282.064 16.9398   1
  -1  10  -9 299.551 15.8683   1
   1 -10  -9 294.348 17.5926   1
  -2 -10  -9 261.771 17.5384   2
  -2 -10  -9 266.412 15.5363   1
  -2  10  -9 266.156 14.6695   1
   2 -10  -9 257.439 16.2892   1
  -3 -10  -9 59.2667 9.64871   2
   3  10  -9 64.7941 5.31262   1
  -3  10  -9 77.4107 6.96429   1
   3 -10  -9 73.5462 9.15481   1
  -4 -10  -9 403.204 20.4495   1
  -4 -10  -9 406.674 25.0851   2
   4  10  -9 375.822 18.2872   1
  -4  10  -9 411.912 20.8497   1
   4 -10  -9 412.964 22.5140   1
  -5 -10  -9 410.847 26.5930   2
  -5 -10  -9 396.556 20.2440   1
   5  10  -9 394.887 18.5029   1
  -5  10  -9 418.645 23.4296   1
  -5 -10   9 463.239 28.0183   2
   5 -10  -9 429.070 23.8739   1
  -6 -10  -9 21.4512 3.93933   1
   6  10  -9 28.1483 3.13667   1
  -6 -10   9 7.20093 7.21071   2
   6 -10  -9 19.9043 6.15019   1
  -6  10  -9 26.4439 5.43765   1
  -7 -10  -9 72.3584 6.11838   1
  -7 -10  -9 77.3545 16.6052   2
   7 -10  -9 84.5400 11.2387   1
  -7 -10   9 72.3684 13.3118   2
  -7  10  -9 74.7854 7.92774   1
  -8 -10  -9 62.6049 13.0171   2
  -8  10  -9 73.6880 8.46358   1
  -8 -10   9 55.9977 13.5408   2
   8 -10  -9 68.7729 10.7456   1
  -9 -10  -9 169.175 19.7840   2
  -9  10  -9 159.946 12.8980   1
   9 -10  -9 147.333 14.6043   1
 -10 -10  -9 57.3202 13.5285   2
  10 -10  -9 78.4255 12.3855   1
 -10 -10   9 76.7854 16.8862   2
 -10  10  -9 65.0021 9.44634   1
 -11 -10  -9 101.620 19.7894   2
 -11 -10   9 117.357 21.1660   2
   0 -11  -9 87.6169 8.83794   1
   0  11  -9 90.7059 7.04372   1
  -1 -11  -9 32.3519 5.75910   1
   1 -11  -9 35.7533 6.14835   1
   2  11  -9 46.5714 4.80183   1
  -2 -11  -9 43.5416 6.59224   1
  -2 -11  -9 48.6948 8.51620   2
  -2  11  -9 51.9694 5.90220   1
   2 -11  -9 47.3321 7.69680   1
   3  11  -9 37.1050 4.11028   1
  -3 -11  -9 35.4747 5.98661   1
  -3 -11  -9 20.3921 6.87902   2
  -3  11  -9 31.9362 5.45840   1
   3 -11  -9 26.2949 6.07350   1
  -4 -11  -9 597.561 29.0297   1
  -4 -11  -9 604.740 34.7337   2
   4  11  -9 626.228 26.9298   1
   4 -11  -9 651.336 33.9323   1
   5  11  -9 34.9356 3.64633   1
  -5 -11  -9 32.1917 5.10417   1
  -5 -11  -9 24.8555 8.63533   2
   5 -11  -9 21.5932 5.89823   1
  -5 -11   9 34.2920 9.24193   2
  -5  11  -9 17.9396 4.76542   1
  -6 -11  -9 151.751 9.21819   1
  -6 -11  -9 149.759 18.2626   2
  -6  11  -9 146.571 11.3253   1
  -6 -11   9 129.913 16.2292   2
   6 -11  -9 138.631 12.4467   1
  -7 -11  -9 59.0508 12.2018   2
  -7 -11   9 43.5515 11.5860   2
   7 -11  -9 56.9684 9.91531   1
  -7  11  -9 54.3560 7.88349   1
  -8 -11  -9 48.9733 12.3956   2
  -8 -11   9 36.9581 11.2328   2
  -8  11  -9 42.7366 7.80772   1
   8 -11  -9 33.3163 8.49657   1
  -9 -11  -9 185.942 21.3219   2
  -9 -11   9 180.267 21.9219   2
  -9  11  -9 149.300 13.1352   1
   9 -11  -9 195.385 16.5722   1
 -10 -11  -9 116.843 20.3690   2
 -10 -11   9 134.080 21.9089   2
   0 -12  -9 2.44840 4.21818   1
   0  12  -9 15.9546 3.75742   1
  -1 -12  -9 390.451 21.1127   1
   1  12  -9 353.639 18.5265   1
  -1  12  -9 399.724 19.6820   1
  -2 -12  -9 152.000 11.6546   1
   2  12  -9 153.443 9.56580   1
  -2 -12  -9 172.155 14.1843   2
  -2  12  -9 139.391 10.3991   1
   2 -12  -9 193.113 13.4803   1
  -3 -12  -9 325.422 22.8180   2
  -3 -12  -9 352.175 18.6047   1
   3 -12  -9 314.177 21.7848   1
   4  12  -9 125.454 7.54288   1
  -4 -12  -9 120.642 14.2587   2
  -4  12  -9 109.812 9.59002   1
   4 -12  -9 115.070 11.2018   1
   5  12  -9 133.671 8.88529   1
  -5 -12  -9 138.169 19.9174   2
  -5 -12  -9 143.670 9.71945   1
  -5  12  -9 144.515 11.0036   1
   5 -12  -9 119.883 12.1331   1
  -5 -12   9 122.017 15.8926   2
  -6 -12  -9 195.691 20.2420   2
   6 -12  -9 171.371 14.7629   1
  -6  12  -9 192.376 13.4717   1
  -6 -12   9 208.041 20.6052   2
  -7 -12  -9 46.5509 11.7906   2
  -7 -12   9 44.8990 12.8812   2
   7 -12  -9 36.2964 8.41310   1
  -7  12  -9 38.6577 7.15588   1
  -8 -12  -9 305.725 27.0872   2
  -8  12  -9 350.789 20.4898   1
   8 -12  -9 291.570 21.3476   1
  -8 -12   9 300.374 27.3362   2
  -9  12  -9 44.5259 8.41084   1
   9 -12  -9 62.5001 11.5507   1
  -9 -12   9 34.6846 12.5073   2
 -10 -12  -9 90.0571 17.6913   2
   0  13  -9 52.6033 5.79005   1
   0 -13  -9 67.1272 8.90985   1
   1  13  -9 242.438 13.9760   1
  -1 -13  -9 283.344 16.9783   1
   1 -13  -9 252.381 16.8293   1
  -1  13  -9 261.559 14.8418   1
  -2 -13  -9 155.929 12.0492   1
  -2 -13  -9 168.523 15.0041   2
   2  13  -9 146.197 9.70895   1
   2 -13  -9 180.015 15.6275   1
   3  13  -9 13.6070 3.44653   1
  -3 -13  -9 10.7687 4.88140   1
  -3 -13  -9 18.0291 8.16672   2
  -3  13  -9 19.1626 4.70359   1
   3 -13  -9 6.16165 5.10277   1
  -4 -13  -9 190.074 12.5865   1
   4  13  -9 193.917 10.1286   1
  -4 -13  -9 133.043 25.5494   2
   4 -13  -9 187.792 14.7890   1
  -4  13  -9 186.906 12.9424   1
  -5 -13  -9 89.4930 8.98220   1
  -5 -13  -9 100.975 15.6018   2
  -5  13  -9 97.3977 9.22685   1
  -5 -13   9 118.338 14.8947   2
   5 -13  -9 108.557 11.7441   1
  -6 -13  -9 358.069 28.4571   2
  -6  13  -9 398.713 21.9338   1
  -6 -13   9 390.772 29.1595   2
   6 -13  -9 368.163 23.7144   1
  -7  13  -9 95.1328 12.8600   1
   7 -13  -9 92.1131 14.2792   1
  -7 -13   9 112.392 18.8991   2
  -8 -13  -9 73.9097 18.3505   2
   8 -13  -9 93.1747 13.3339   1
  -8  13  -9 94.7891 10.5711   1
  -8 -13   9 76.7542 17.8251   2
  -9 -13  -9 82.3118 17.2368   2
   0 -14  -9 3.01883 4.72300   1
   0  14  -9 8.27555 3.63081   1
   1  14  -9 34.9518 5.13747   1
  -1 -14  -9 34.0203 6.94262   1
  -1  14  -9 35.0302 6.73679   1
   1 -14  -9 28.9116 8.15489   1
   2  14  -9 12.9584 3.90224   1
  -2 -14  -9 5.27388 4.82002   1
  -2  14  -9 11.0483 4.30906   1
   2 -14  -9 19.4097 6.00293   1
  -3 -14  -9 470.030 25.8357   1
   3  14  -9 553.262 23.9961   1
  -3 -14  -9 549.353 33.3456   2
   3 -14  -9 508.843 28.4395   1
  -3  14  -9 512.856 26.1782   1
  -4 -14  -9 23.3467 5.91820   1
  -4 -14  -9 3.23202 7.61471   2
   4 -14  -9 16.5292 5.95636   1
  -4  14  -9 21.1747 5.59443   1
  -5 -14  -9 110.675 17.6834   2
  -5 -14   9 131.989 17.2442   2
   5 -14  -9 125.473 12.2061   1
  -5  14  -9 137.288 11.6238   1
  -6 -14  -9 226.847 22.5330   2
   6 -14  -9 204.334 23.2771   1
  -7  14  -9 214.445 15.4278   1
  -7 -14   9 189.662 23.1289   2
   7 -14  -9 200.163 17.7908   1
  -8 -14  -9 131.676 21.8043   2
   0 -15  -9 136.390 12.7499   1
   0  15  -9 126.051 9.94305   1
  -1 -15  -9 67.3261 9.31748   1
   1  15  -9 68.8075 7.18250   1
  -1  15  -9 68.9213 7.81503   1
   1 -15  -9 87.8428 10.8198   1
   2  15  -9 107.373 8.14833   1
  -2 -15  -9 113.433 14.7235   2
  -2 -15  -9 92.3304 10.8145   1
   2 -15  -9 103.330 11.5533   1
  -2  15  -9 99.6097 9.16882   1
  -3 -15  -9 29.1596 9.99211   2
  -3 -15  -9 34.1918 7.43621   1
   3 -15  -9 21.0327 7.34758   1
  -3  15  -9 26.8149 5.30179   1
  -4 -15  -9 123.798 16.5824   2
  -4  15  -9 122.364 11.0356   1
   4 -15  -9 130.754 12.6405   1
  -5 -15  -9 194.475 20.7045   2
   5 -15  -9 191.754 17.8158   1
  -5 -15   9 193.525 22.2251   2
  -6 -15  -9 92.7727 25.6409   2
  -6 -15   9 106.438 19.3127   2
  -6  15  -9 67.7525 9.97440   1
   6 -15  -9 59.4939 10.8510   1
   0  16  -9 139.393 10.6938   1
   0 -16  -9 149.854 13.7497   1
  -1 -16  -9 191.493 16.9939   1
   1  16  -9 168.301 12.2745   1
  -1  16  -9 190.440 12.8395   1
   1 -16  -9 191.739 15.7229   1
  -2 -16  -9 67.4867 13.3138   2
  -2 -16  -9 89.0386 14.8902   1
   2 -16  -9 71.4986 10.6737   1
  -2  16  -9 66.4409 8.97763   1
  -3 -16  -9 257.854 22.8876   2
  -3  16  -9 238.157 16.0286   1
   3 -16  -9 244.455 18.7731   1
  -4 -16  -9 238.531 23.4973   2
   4 -16  -9 251.768 19.2986   1
  -4  16  -9 232.835 17.7870   1
  -5 -16  -9 107.490 17.8961   2
  -5  16  -9 112.968 11.5704   1
   5 -16  -9 137.278 14.2945   1
  -6 -16  -9 187.783 23.3585   2
   0 -17  -9 83.9804 12.0361   1
  -1 -17  -9 70.1061 12.5949   2
  -1  17  -9 78.6589 8.84421   1
   1 -17  -9 50.8798 9.84375   1
  -2 -17  -9 25.9294 12.3344   2
   2 -17  -9 4.48858 7.91659   1
  -2  17  -9 23.9471 6.27255   1
  -3 -17  -9 205.865 23.4154   2
   3 -17  -9 267.329 19.4448   1
  -3  17  -9 240.902 16.4895   1
  -4 -17  -9 92.2008 17.4805   2
   4 -17  -9 99.8186 14.3354   1
  -4  17  -9 84.2046 10.7608   1
  -1 -18  -9 61.1712 14.3418   2
   1 -18  -9 50.1805 13.0253   1
  -2 -18  -9 190.372 22.5343   2
  -2  18  -9 215.767 15.6184   1
   2 -18  -9 250.055 20.2378   1
   0   0 -10 123.052 8.58625   1
   1   0  10 403.748 18.4728   2
   1   0 -10 423.437 20.7326   1
  -1   0 -10 415.989 20.5614   1
   2   0 -10 27.5106 4.72108   1
   2   0  10 30.7597 3.94662   2
  -2   0 -10 29.6380 4.47363   1
   3   0 -10 -0.3123 2.15358   1
   3   0  10 6.85374 2.98305   2
  -3   0 -10 4.38927 2.21985   1
  -4   0 -10 1311.88 55.6774   1
   5   0 -10 160.731 10.5902   1
  -5   0 -10 132.584 9.38860   1
  -6   0 -10 883.971 39.7433   1
   6   0 -10 920.580 41.0564   1
  -7   0 -10 726.571 32.9635   1
   7   0 -10 717.302 34.1329   1
  -8   0 -10 540.476 25.4765   1
   8   0 -10 506.312 26.4191   1
  -9   0 -10 251.167 14.8753   1
   9   0 -10 263.147 16.1817   1
  10   0 -10 566.439 29.4292   1
 -10   0 -10 588.222 28.1957   1
  11   0 -10 39.5974 7.16171   1
 -11   0 -10 33.9814 6.43000   1
  12   0 -10 152.409 12.5288   1
 -12   0 -10 130.438 11.0605   1
  13   0 -10 0.60005 5.95286   1
 -13   0 -10 -1.3668 4.84691   1
 -14   0 -10 508.053 30.0635   1
   0   1 -10 837.412 38.9572   1
   0  -1 -10 939.768 39.6391   1
   1  -1  10 214.504 11.8340   2
  -1  -1 -10 230.030 13.1606   1
   1   1 -10 232.553 13.0813   1
  -1   1 -10 227.596 12.9650   1
   1  -1 -10 245.766 13.4657   1
   1   1  10 209.550 10.2304   2
  -1  -1  10 239.164 10.4320   2
  -2  -1 -10 527.490 25.0824   1
   2  -1  10 502.038 24.8275   2
   2   1 -10 531.945 25.2466   1
   2   1  10 542.081 23.8983   2
  -2   1 -10 555.179 25.1632   1
  -2  -1  10 538.657 22.8912   2
   2  -1 -10 498.619 25.2063   1
   3  -1  10 242.492 14.4790   2
   3   1 -10 227.571 13.5121   1
  -3  -1 -10 241.911 13.4270   1
   3   1  10 243.158 13.7936   2
  -3  -1  10 230.173 12.2404   2
   4   1 -10 88.3093 7.61803   1
  -4   1 -10 85.6717 7.06365   1
  -4  -1  10 99.5444 7.41657   2
   4  -1 -10 98.6293 8.01776   1
  -5  -1 -10 1738.59 71.3724   1
   5   1 -10 1663.05 72.1006   1
  -5  -1  10 1704.38 72.4715   2
  -5   1 -10 1715.24 71.3847   1
   5  -1 -10 1738.01 72.5748   1
   6   1 -10 1414.48 60.6615   1
  -6  -1 -10 1423.24 59.7052   1
  -6  -1  10 1397.77 62.0500   2
  -6   1 -10 1376.42 59.6474   1
   6  -1 -10 1445.89 61.1578   1
  -7  -1 -10 370.670 19.0289   1
   7   1 -10 383.020 20.2095   1
  -7  -1  10 402.165 22.6428   2
  -7   1 -10 355.630 19.1509   1
   7  -1 -10 370.650 20.4814   1
  -8  -1 -10 186.484 11.2287   1
   8   1 -10 180.964 12.1663   1
   8  -1 -10 153.934 12.0318   1
  -8   1 -10 153.089 10.8954   1
  -8  -1  10 178.058 14.8746   2
  -9  -1 -10 269.231 15.7206   1
   9   1 -10 297.241 17.3061   1
   9  -1 -10 299.654 17.7968   1
  -9   1 -10 273.176 16.0652   1
  10   1 -10 21.0848 5.32311   1
 -10  -1 -10 19.3016 4.67104   1
 -10   1 -10 24.6166 7.77062   1
  10  -1 -10 33.3565 6.72234   1
  11   1 -10 232.647 15.3632   1
 -11  -1 -10 229.805 19.9282   1
 -11   1 -10 214.172 14.6228   1
  11  -1 -10 249.393 16.8286   1
 -12  -1 -10 104.994 9.44839   1
  12   1 -10 97.3860 10.8454   1
 -12   1 -10 107.036 10.1398   1
  12  -1 -10 102.383 11.4205   1
 -13  -1 -10 21.1706 6.59151   1
  13   1 -10 16.0198 7.11400   1
  13  -1 -10 9.44126 6.92072   1
 -13   1 -10 23.2058 6.74160   1
  14  -1 -10 -1.7727 6.89749   1
 -14   1 -10 0.72062 7.05792   1
   0   2 -10 1843.45 76.0948   1
   0  -2 -10 1827.67 76.4701   1
   1   2 -10 222.314 12.8559   1
  -1  -2 -10 223.938 13.1399   1
   1  -2 -10 220.353 13.2136   1
  -1   2 -10 239.251 13.1114   1
  -2  -2 -10 494.793 23.5174   1
   2   2 -10 470.590 23.2458   1
  -2  -2  10 488.776 21.8756   2
   2  -2 -10 494.052 24.1557   1
  -2   2 -10 466.585 24.4059   1
   3   2 -10 37.0274 5.42975   1
  -3  -2 -10 41.8709 5.61562   1
   3  -2  10 40.0751 5.97644   2
  -3   2 -10 39.7984 5.29964   1
   3   2  10 37.5013 5.70290   2
  -3  -2  10 37.8202 4.60989   2
   3  -2 -10 46.1033 5.23101   1
  -4  -2 -10 410.217 22.2535   1
   4   2 -10 448.967 21.6078   1
  -4   2 -10 449.288 21.2190   1
   4  -2 -10 419.734 21.9577   1
  -4  -2  10 411.429 21.5206   2
  -5  -2 -10 35.8672 5.47406   1
   5   2 -10 36.6869 6.36595   1
   5  -2 -10 24.8598 3.93299   2
   5  -2 -10 35.9646 5.85933   1
  -5  -2  10 34.1441 6.05032   2
  -5   2 -10 26.4439 4.60478   1
   6   2 -10 359.989 18.4182   1
  -6  -2 -10 356.046 17.5967   1
  -6   2 -10 334.715 17.5170   1
  -6  -2  10 341.841 20.0139   2
   6  -2 -10 322.308 18.5865   1
   6  -2 -10 293.775 17.4634   2
   7   2 -10 100.048 8.57284   1
  -7  -2 -10 87.1244 7.47200   1
  -7   2 -10 99.6074 7.96440   1
   7  -2 -10 108.605 9.23266   1
  -7  -2  10 101.080 10.6966   2
   8   2 -10 103.409 8.71802   1
  -8  -2 -10 94.9437 7.62936   1
   8  -2 -10 97.8660 9.44969   1
  -8   2 -10 98.0982 8.23174   1
  -8  -2  10 99.2646 11.2009   2
  -9  -2 -10 78.8357 7.18304   1
   9   2 -10 73.7375 7.85644   1
   9  -2 -10 85.8200 8.92358   1
  -9  -2  10 91.0525 11.7785   2
  -9   2 -10 72.1631 7.54750   1
 -10  -2 -10 59.3481 7.42049   1
  10   2 -10 68.6856 8.59184   1
  10  -2 -10 54.2974 8.28550   1
 -10  -2  10 58.5981 11.3741   2
 -10   2 -10 76.2579 7.77654   1
 -11  -2 -10 35.9803 5.97294   1
  11   2 -10 41.6398 7.26416   1
 -11   2 -10 22.7857 5.50889   1
  11  -2 -10 47.6696 8.18064   1
 -12  -2 -10 13.9547 4.76651   1
  12  -2 -10 17.6138 6.45464   1
 -12   2 -10 6.61256 5.06951   1
 -13  -2 -10 4.69832 5.79028   1
  13  -2 -10 1.23613 6.52839   1
   0   3 -10 81.3392 6.56238   1
   0  -3 -10 71.3119 6.76115   1
   1   3 -10 679.348 30.1712   1
  -1  -3 -10 638.652 30.3471   1
   1  -3 -10 655.924 30.8702   1
  -1   3 -10 653.515 29.9359   1
   2   3 -10 206.036 12.3773   1
  -2  -3 -10 228.127 12.9162   1
  -2   3 -10 209.873 12.3440   1
   2  -3 -10 216.295 13.1752   1
  -3  -3 -10 971.417 43.3803   1
   3   3 -10 1026.24 43.5549   1
  -3  -3 -10 1013.54 44.1156   2
   3  -3 -10 1046.67 44.5968   1
  -3  -3  10 890.337 42.9430   2
  -3   3 -10 1028.61 43.4060   1
  -4  -3 -10 263.775 16.6386   2
  -4  -3 -10 267.754 14.8885   1
   4   3 -10 271.620 15.0458   1
  -4   3 -10 293.573 15.2533   1
  -4  -3  10 294.785 16.2084   2
   4  -3 -10 270.797 15.9938   1
   4  -3 -10 266.612 13.2950   2
   5   3 -10 323.697 16.8976   1
  -5  -3 -10 318.240 18.1055   1
  -5  -3 -10 312.543 19.2867   2
  -5  -3  10 303.381 18.3961   2
   5  -3 -10 334.885 17.9924   1
   5  -3 -10 293.356 16.2769   2
  -5   3 -10 297.264 16.3640   1
  -6  -3 -10 143.622 9.66655   1
   6  -3 -10 117.733 10.3606   1
  -6  -3  10 130.531 11.9873   2
   6  -3 -10 144.459 11.2731   2
  -6   3 -10 156.984 10.0841   1
  -7  -3 -10 1136.22 47.6403   1
   7   3 -10 1117.99 48.4128   1
  -7   3 -10 1059.64 48.0389   1
   7  -3 -10 1094.41 49.7237   1
  -8  -3 -10 317.076 16.7568   1
   8   3 -10 308.940 17.4842   1
   8  -3 -10 332.710 19.2963   1
  -8  -3  10 319.284 22.2114   2
  -8   3 -10 311.207 17.4203   1
   9   3 -10 291.333 17.0608   1
  -9  -3 -10 290.007 15.9593   1
  -9  -3  10 266.439 21.1772   2
  -9   3 -10 319.782 19.0062   1
 -10  -3 -10 100.340 8.36723   1
  10   3 -10 96.8757 9.15736   1
 -10   3 -10 110.177 9.63344   1
 -10  -3  10 123.796 15.3557   2
  10  -3 -10 104.091 10.7051   1
 -11  -3 -10 26.3907 5.46269   1
  11   3 -10 37.0286 6.39473   1
  11  -3 -10 24.7682 6.54580   1
 -11   3 -10 25.1016 5.44409   1
 -11  -3  10 26.9470 10.3543   2
  12   3 -10 107.060 10.8605   1
 -12   3 -10 122.709 11.0918   1
  12  -3 -10 94.5196 12.3290   1
  13  -3 -10 176.565 15.8771   1
 -13   3 -10 147.045 13.5930   1
   0   4 -10 0.33904 2.12672   1
   0  -4 -10 3.21506 2.44363   1
  -1  -4 -10 32.8080 5.33671   1
  -1  -4 -10 29.0924 3.81750   2
   1   4 -10 23.3956 4.05062   1
   1  -4 -10 37.6458 6.32351   1
  -2  -4 -10 389.360 19.8327   2
  -2  -4 -10 414.708 20.6741   1
   2   4 -10 404.287 19.9799   1
  -2   4 -10 417.380 20.1600   1
   2  -4 -10 400.447 20.9579   1
  -3  -4 -10 168.894 11.4020   2
   3   4 -10 169.100 10.6204   1
  -3  -4 -10 154.975 10.6756   1
   3  -4 -10 165.955 11.1589   1
   3  -4 -10 182.085 8.74939   2
  -3  -4  10 166.889 11.1188   2
  -3   4 -10 166.971 10.4855   1
  -4  -4 -10 193.471 13.5912   2
  -4  -4 -10 195.503 11.9468   1
   4   4 -10 198.715 11.8532   1
  -4  -4  10 212.078 13.4938   2
   4  -4 -10 192.055 10.9476   2
  -4   4 -10 185.933 11.6536   1
   4  -4 -10 196.417 12.9868   1
   5   4 -10 26.3731 4.77717   1
  -5  -4 -10 21.1678 5.92085   2
  -5  -4  10 29.1403 6.16154   2
  -5   4 -10 25.3720 4.93738   1
   5  -4 -10 30.0738 5.51823   2
   5  -4 -10 24.3579 5.25511   1
   6   4 -10 139.950 9.38974   1
  -6  -4 -10 129.511 12.5977   2
  -6  -4 -10 129.757 9.06407   1
   6  -4 -10 134.079 10.7526   1
  -6  -4  10 130.764 12.0613   2
  -6   4 -10 139.582 9.80968   1
  -7  -4 -10 46.8469 9.69084   2
  -7  -4 -10 57.6171 5.83769   1
   7   4 -10 47.1486 7.36931   1
  -7   4 -10 43.6843 6.15750   1
  -7  -4  10 51.3684 8.98975   2
   7  -4 -10 55.7722 8.11589   1
   8   4 -10 669.148 31.2525   1
  -8  -4 -10 686.591 30.5477   1
  -8  -4 -10 609.333 37.2350   2
  -8  -4  10 660.205 37.1584   2
  -8   4 -10 700.250 31.9556   1
   8  -4 -10 662.539 33.2896   1
   9   4 -10 129.673 10.0496   1
  -9  -4 -10 132.873 9.53386   1
   9  -4 -10 141.812 12.2941   1
  -9   4 -10 160.025 11.3211   1
  -9  -4  10 154.428 15.6912   2
 -10  -4 -10 111.702 8.61394   1
  10   4 -10 119.778 9.39338   1
  10  -4 -10 115.056 11.5739   1
 -10  -4  10 117.988 15.0413   2
 -10   4 -10 96.1313 9.25211   1
  11   4 -10 103.674 9.84666   1
 -11  -4 -10 103.702 8.54255   1
 -11  -4  10 62.5828 13.0260   2
  11  -4 -10 118.596 11.3201   1
 -11   4 -10 90.8421 9.65057   1
 -12  -4 -10 148.699 11.4628   1
 -12   4 -10 157.532 12.8620   1
  12  -4 -10 178.685 15.4970   1
 -12  -4  10 153.841 19.3082   2
  13  -4 -10 25.9730 8.99045   1
 -13   4 -10 38.8454 8.21660   1
   0  -5 -10 355.790 16.3689   2
   0  -5 -10 350.414 19.0173   1
   0   5 -10 356.485 19.2938   1
  -1  -5 -10 232.847 12.1901   2
   1   5 -10 217.896 12.4593   1
  -1  -5 -10 213.421 14.2599   1
  -1   5 -10 234.516 12.7897   1
   1  -5 -10 211.043 13.3883   1
   1  -5 -10 212.475 10.2859   2
  -2  -5 -10 41.8599 5.25237   2
   2   5 -10 45.4155 5.66728   1
  -2  -5 -10 57.3595 5.96115   1
  -2   5 -10 45.7393 4.98957   1
   2  -5 -10 50.9229 6.90384   1
  -3  -5 -10 457.616 22.9022   1
   3   5 -10 443.916 22.1346   1
  -3  -5 -10 490.425 24.3067   2
   3  -5 -10 463.281 23.8121   1
  -3   5 -10 448.246 22.3797   1
   3  -5 -10 481.204 21.3916   2
  -4  -5 -10 61.1904 6.14323   1
  -4  -5 -10 51.3942 8.23442   2
   4   5 -10 72.6636 6.20298   1
  -4   5 -10 64.6841 6.26872   1
   4  -5 -10 68.5323 6.34935   2
  -4  -5  10 64.9148 7.46585   2
   4  -5 -10 62.9859 7.02227   1
  -5  -5 -10 13.4239 5.29852   2
  -5  -5 -10 18.2197 4.30336   1
   5   5 -10 8.85883 2.83370   1
  -5   5 -10 9.42239 2.96512   1
   5  -5 -10 3.81603 3.81248   2
  -5  -5  10 20.2820 5.58446   2
   5  -5 -10 11.5822 4.26004   1
   6   5 -10 42.9664 5.51031   1
  -6  -5 -10 26.4706 4.67042   1
  -6  -5 -10 36.1013 8.16646   2
   6  -5 -10 35.3376 6.39089   1
  -6  -5  10 34.4714 7.91197   2
  -6   5 -10 26.7817 4.97719   1
   7   5 -10 963.266 41.4660   1
  -7  -5 -10 884.426 47.6651   2
  -7  -5 -10 948.947 41.0847   1
  -7   5 -10 888.156 41.9989   1
   7  -5 -10 936.090 43.9858   1
  -7  -5  10 1031.44 48.5327   2
  -8  -5 -10 227.003 12.5922   1
  -8  -5 -10 202.558 18.3582   2
   8  -5 -10 233.542 17.3829   1
  -8   5 -10 213.795 13.5094   1
  -8  -5  10 188.731 17.8991   2
   9   5 -10 598.677 28.8195   1
  -9  -5 -10 609.186 28.2379   1
  -9  -5  10 657.019 37.5709   2
  -9   5 -10 624.190 30.3477   1
   9  -5 -10 610.169 32.0822   1
 -10  -5 -10 224.402 13.2854   1
 -10  -5 -10 231.943 21.8770   2
  10   5 -10 241.961 14.2285   1
 -10  -5  10 252.824 21.9917   2
 -10   5 -10 254.486 15.7774   1
  10  -5 -10 209.007 16.0629   1
 -11  -5 -10 216.081 13.3490   1
 -11   5 -10 233.670 15.7643   1
  11  -5 -10 244.629 17.8243   1
 -11  -5  10 224.073 22.3767   2
  12  -5 -10 26.7696 8.03601   1
 -12  -5  10 35.3419 11.6848   2
 -12   5 -10 13.2404 5.62263   1
 -13  -5  10 63.8766 16.5964   2
   0  -6 -10 14.2094 3.20666   2
   0   6 -10 13.7811 3.24207   1
   0  -6 -10 11.2554 3.53351   1
  -1  -6 -10 990.060 43.6466   1
  -1  -6 -10 955.635 42.1430   2
   1   6 -10 1001.98 42.3676   1
   1  -6 -10 964.495 43.6321   1
  -1   6 -10 948.390 42.1576   1
   2   6 -10 287.978 15.3015   1
   2  -6 -10 305.566 17.1988   1
  -2   6 -10 291.202 15.5999   1
  -3  -6 -10 15.0417 3.94922   1
  -3  -6 -10 13.5130 4.59562   2
   3   6 -10 7.16312 2.64395   1
  -3   6 -10 14.9041 3.37603   1
   3  -6 -10 15.5313 4.27840   1
  -4  -6 -10 51.9355 8.28771   2
   4   6 -10 41.8843 5.39855   1
  -4  -6 -10 50.8416 6.40472   1
   4  -6 -10 44.8641 5.94987   2
  -4   6 -10 43.9822 6.13297   1
  -4  -6  10 44.5661 7.64295   2
   4  -6 -10 50.1661 7.01939   1
  -5  -6 -10 494.010 25.4283   1
   5   6 -10 524.761 23.7964   1
   5  -6 -10 527.409 26.5466   1
  -5  -6  10 468.033 27.5777   2
  -5   6 -10 479.523 24.4038   1
   5  -6 -10 525.545 27.6300   2
  -6  -6 -10 90.7115 10.8331   2
   6   6 -10 103.643 7.55279   1
  -6  -6  10 90.1716 11.0229   2
   6  -6 -10 92.3328 9.21085   1
  -6   6 -10 99.0100 8.14627   1
  -7  -6 -10 103.738 7.76106   1
  -7  -6 -10 94.9101 12.3907   2
   7   6 -10 104.810 7.62955   1
  -7   6 -10 94.9608 12.9914   1
  -7  -6  10 101.083 14.5463   2
   7  -6 -10 92.7788 10.8183   1
  -8  -6 -10 59.6423 11.1640   2
  -8  -6 -10 62.7930 6.02919   1
   8   6 -10 63.5606 6.42896   1
   8  -6 -10 62.9566 9.27134   1
  -8   6 -10 69.6776 7.67951   1
  -8  -6  10 71.6218 12.3338   2
  -9  -6 -10 539.521 36.3793   2
   9   6 -10 611.220 28.1603   1
  -9  -6 -10 631.252 27.7960   1
   9  -6 -10 616.266 32.2249   1
  -9  -6  10 611.106 37.5504   2
  -9   6 -10 615.122 30.2366   1
 -10  -6 -10 84.9533 15.6235   2
 -10  -6 -10 56.1557 6.54065   1
 -10   6 -10 76.5274 8.59749   1
 -10  -6  10 79.9819 14.7623   2
  10  -6 -10 61.4762 9.73981   1
 -11  -6 -10 80.7721 15.7393   2
 -11   6 -10 80.6376 10.3261   1
 -11  -6  10 95.8483 17.2207   2
  11  -6 -10 103.540 13.4711   1
  12  -6 -10 166.217 15.2658   1
 -12   6 -10 146.346 13.3608   1
 -12  -6  10 131.428 21.0322   2
 -13  -6  10 103.717 19.5138   2
   0  -7 -10 668.714 32.4002   1
   0  -7 -10 682.994 30.8818   2
   0   7 -10 707.029 31.1521   1
  -1  -7 -10 810.410 37.8599   1
  -1  -7 -10 797.951 37.1029   2
   1   7 -10 871.210 36.7186   1
  -1   7 -10 864.961 36.8268   1
   1  -7 -10 791.185 38.0212   1
   2   7 -10 285.609 15.3103   1
  -2  -7 -10 324.461 17.7038   2
  -2  -7 -10 304.956 16.9515   1
  -2   7 -10 282.362 15.7936   1
   2  -7 -10 313.747 17.6833   1
   3   7 -10 389.785 18.5488   1
  -3   7 -10 356.371 18.9502   1
   3  -7 -10 377.349 20.6830   1
  -4  -7 -10 195.068 14.5670   2
   4   7 -10 198.620 11.2577   1
  -4  -7 -10 170.400 15.5450   1
  -4  -7  10 219.180 15.1913   2
  -4   7 -10 223.252 12.7323   1
   4  -7 -10 194.062 13.4368   1
   4  -7 -10 177.989 12.9146   2
   5   7 -10 66.9416 5.72316   1
  -5  -7 -10 75.6775 9.49737   2
  -5  -7 -10 59.4045 6.79168   1
  -5   7 -10 58.2535 6.43678   1
   5  -7 -10 74.7413 9.48408   1
  -5  -7  10 60.4383 9.76673   2
   6   7 -10 46.8294 5.47021   1
  -6  -7 -10 31.7548 8.30544   2
  -6  -7  10 49.6711 9.94757   2
   6  -7 -10 44.7864 7.28885   1
  -6   7 -10 50.3809 6.86762   1
   7   7 -10 105.622 7.45670   1
  -7  -7 -10 105.364 12.9345   2
   7  -7 -10 105.287 10.1488   1
  -7   7 -10 101.345 9.10301   1
  -7  -7  10 106.016 13.3452   2
   8   7 -10 319.528 15.5632   1
  -8  -7 -10 297.126 23.6627   2
  -8  -7 -10 316.610 15.8325   1
  -8  -7  10 251.660 22.5361   2
   8  -7 -10 338.866 20.0766   1
  -8   7 -10 290.985 17.8339   1
  -9  -7 -10 363.354 18.1380   1
  -9  -7 -10 337.567 27.0214   2
   9   7 -10 377.645 17.9641   1
   9  -7 -10 381.437 23.3613   1
  -9  -7  10 336.460 26.8165   2
  -9   7 -10 410.359 21.4548   1
 -10  -7 -10 80.1229 7.47051   1
 -10  -7 -10 71.9074 14.1021   2
 -10   7 -10 84.0301 9.76319   1
  10  -7 -10 96.5356 13.1523   1
 -10  -7  10 90.5993 16.2824   2
 -11  -7 -10 118.033 19.2989   2
  11  -7 -10 108.725 14.1853   1
 -11   7 -10 118.735 11.5343   1
 -11  -7  10 100.665 17.6470   2
 -12  -7 -10 60.9942 16.5873   2
 -12  -7  10 67.3481 15.6730   2
   0  -8 -10 209.410 14.1185   1
   0   8 -10 243.866 13.0267   1
   1   8 -10 550.485 25.6915   1
  -1  -8 -10 593.444 27.8624   1
  -1  -8 -10 544.973 27.2171   2
   1  -8 -10 558.404 27.8600   1
  -1   8 -10 542.758 26.0107   1
  -2  -8 -10 807.246 36.5411   1
  -2  -8 -10 804.659 37.6233   2
   2  -8 -10 652.271 36.2686   1
  -2   8 -10 890.521 35.9375   1
   3   8 -10 128.815 8.34109   1
  -3  -8 -10 126.303 11.2664   2
  -3  -8 -10 120.476 9.63834   1
  -3   8 -10 139.093 9.49493   1
   3  -8 -10 144.703 10.8448   1
  -4  -8 -10 847.934 39.8700   1
   4   8 -10 829.464 36.0654   1
  -4   8 -10 836.048 37.7486   1
   4  -8 -10 820.030 39.4973   1
   5   8 -10 231.104 12.2152   1
  -5  -8 -10 237.100 17.8431   2
   5  -8 -10 224.127 15.2888   1
  -5   8 -10 224.162 13.7633   1
  -5  -8  10 217.031 17.4396   2
   6   8 -10 59.2592 5.23337   1
  -6  -8 -10 64.0118 7.87863   1
  -6  -8 -10 56.3316 10.1486   2
   6  -8 -10 72.2727 9.88901   1
  -6   8 -10 63.4952 8.17994   1
  -6  -8  10 86.3563 12.9086   2
  -7  -8 -10 40.6934 5.89584   1
  -7  -8 -10 41.2788 9.30037   2
   7   8 -10 42.8479 4.48700   1
   7  -8 -10 34.9903 7.09564   1
  -7   8 -10 41.6050 6.43442   1
  -7  -8  10 47.0211 11.4012   2
   8   8 -10 362.320 16.6389   1
  -8  -8 -10 323.357 17.6891   1
   8  -8 -10 366.345 22.1010   1
  -8   8 -10 358.703 20.2599   1
  -9  -8 -10 53.3015 13.3219   2
  -9  -8 -10 34.0113 5.48107   1
  -9   8 -10 52.0058 8.02734   1
  -9  -8  10 28.5324 10.3259   2
   9  -8 -10 62.9673 10.3393   1
 -10  -8 -10 141.113 18.7108   2
  10  -8 -10 169.532 20.5993   1
 -10   8 -10 156.734 17.5317   1
 -10  -8  10 175.531 20.7834   2
 -11   8 -10 22.7656 6.72474   1
  11  -8 -10 28.2618 8.55717   1
 -11  -8  10 36.3901 13.7813   2
 -12  -8  10 88.2665 17.8456   2
   0   9 -10 415.287 20.8844   1
   0  -9 -10 458.064 23.3558   1
  -1  -9 -10 84.9530 8.34506   2
   1   9 -10 68.1460 6.29842   1
  -1  -9 -10 81.4130 7.99399   1
  -1   9 -10 81.7611 6.91267   1
   1  -9 -10 76.1270 8.22387   1
  -2  -9 -10 497.722 24.8139   1
   2   9 -10 466.796 22.5286   1
  -2  -9 -10 475.342 25.9882   2
   2  -9 -10 500.576 25.7237   1
  -2   9 -10 489.760 23.6561   1
   3   9 -10 48.8774 5.61391   1
  -3  -9 -10 64.3413 6.68186   1
  -3   9 -10 58.8326 6.30520   1
   3  -9 -10 59.8609 8.24825   1
  -4  -9 -10 137.176 12.9394   2
   4   9 -10 120.503 7.95485   1
  -4  -9 -10 121.959 9.51074   1
   4  -9 -10 133.905 11.2418   1
  -4   9 -10 133.133 9.70701   1
   5   9 -10 112.478 7.32241   1
  -5  -9 -10 100.845 12.6008   2
  -5  -9  10 105.756 12.3786   2
   5  -9 -10 148.542 20.7016   1
  -6  -9 -10 265.593 14.9616   1
  -6  -9 -10 279.031 21.6166   2
   6   9 -10 249.185 13.4350   1
  -6  -9  10 317.439 22.7481   2
   6  -9 -10 308.399 18.8493   1
  -6   9 -10 284.819 16.6278   1
   7   9 -10 112.268 7.00904   1
  -7  -9 -10 114.527 8.10731   1
  -7  -9 -10 108.700 16.4749   2
   7  -9 -10 112.799 11.1822   1
  -7   9 -10 114.668 9.97422   1
  -8  -9 -10 260.575 22.2877   2
  -8  -9 -10 263.736 13.2346   1
   8  -9 -10 243.665 17.5633   1
  -8  -9  10 229.504 21.6158   2
  -8   9 -10 236.651 15.8634   1
  -9  -9 -10 149.460 18.2488   2
   9  -9 -10 159.044 14.3811   1
  -9   9 -10 160.728 12.8740   1
  -9  -9  10 165.417 19.6791   2
 -10  -9 -10 40.4620 12.1337   2
 -10   9 -10 73.9337 10.1825   1
  10  -9 -10 65.4602 10.6516   1
 -10  -9  10 91.7587 18.0205   2
 -11  -9 -10 84.1956 18.3728   2
 -11  -9  10 119.730 20.2106   2
   0  10 -10 1507.12 63.2234   1
   0 -10 -10 1507.63 65.6199   1
  -1 -10 -10 33.9874 6.11688   1
   1  10 -10 26.4582 4.41210   1
  -1 -10 -10 27.2841 5.90155   2
   1 -10 -10 22.7237 5.40268   1
  -1  10 -10 16.4812 3.79259   1
  -2 -10 -10 589.196 30.7490   2
  -2 -10 -10 559.996 28.5116   1
   2  10 -10 603.402 26.5506   1
   2 -10 -10 583.831 29.6867   1
  -2  10 -10 559.188 27.3908   1
  -3 -10 -10 48.1884 7.11996   1
   3  10 -10 47.6483 4.69833   1
  -3 -10 -10 47.3278 8.78195   2
  -3  10 -10 46.9747 6.41110   1
   3 -10 -10 54.3294 8.53652   1
  -4 -10 -10 516.687 25.8788   1
  -4 -10 -10 494.638 30.0259   2
   4  10 -10 563.133 23.8821   1
  -4  10 -10 510.216 31.0573   1
   5  10 -10 196.483 10.5523   1
  -5 -10 -10 185.402 13.6818   1
   5 -10 -10 204.101 14.7931   1
  -5 -10  10 197.041 17.4344   2
  -5  10 -10 217.667 13.5539   1
  -6 -10 -10 506.102 23.5857   1
   6  10 -10 489.121 21.7042   1
  -6 -10 -10 443.433 30.8181   2
  -6  10 -10 494.027 25.4379   1
   6 -10 -10 520.336 27.9002   1
  -6 -10  10 491.189 41.7805   2
  -7 -10 -10 23.1462 9.50671   2
  -7 -10 -10 22.3258 4.22271   1
   7 -10 -10 14.5420 5.83538   1
  -7  10 -10 12.5811 4.56544   1
  -7 -10  10 26.0678 9.53647   2
  -8 -10 -10 48.8076 13.0353   2
  -8  10 -10 34.5102 6.51470   1
   8 -10 -10 40.0260 8.27765   1
  -8 -10  10 26.2374 12.0031   2
  -9 -10 -10 71.0934 14.5642   2
  -9  10 -10 47.5352 7.95765   1
   9 -10 -10 74.2189 11.7815   1
  -9 -10  10 63.1002 15.3808   2
 -10  10 -10 390.679 23.7202   1
  10 -10 -10 396.568 25.7700   1
 -11 -10 -10 37.7294 15.5861   2
 -11 -10  10 33.2666 15.0630   2
   0 -11 -10 15.8907 4.89218   1
   0  11 -10 17.1839 3.62052   1
  -1 -11 -10 1431.94 62.1062   1
  -1 -11 -10 1396.61 63.1852   2
   1  11 -10 1412.07 59.3308   1
   1 -11 -10 1420.01 62.5180   1
  -1  11 -10 1404.42 59.9703   1
  -2 -11 -10 295.256 19.8291   2
  -2 -11 -10 302.304 17.6198   1
   2  11 -10 282.283 15.0174   1
  -2  11 -10 281.578 16.1383   1
   2 -11 -10 300.795 18.5186   1
  -3 -11 -10 111.250 9.83461   1
   3  11 -10 125.557 8.08509   1
  -3 -11 -10 126.492 12.3917   2
  -3  11 -10 110.666 9.36016   1
  -4 -11 -10 19.8483 7.33336   2
  -4 -11 -10 20.9147 4.93567   1
   4  11 -10 26.2369 3.74254   1
   4 -11 -10 14.9857 5.43944   1
  -4  11 -10 17.5638 4.46681   1
  -5 -11 -10 78.4197 13.4399   2
   5  11 -10 92.6167 6.36131   1
  -5 -11 -10 104.967 8.54774   1
  -5  11 -10 83.2017 8.48036   1
  -5 -11  10 108.384 15.7512   2
   5 -11 -10 122.147 10.9483   1
  -6 -11 -10 48.4941 6.15729   1
  -6  11 -10 69.2786 7.38356   1
   6 -11 -10 60.9522 9.80648   1
  -6 -11  10 59.8634 12.1235   2
  -7 -11 -10 121.838 18.2853   2
  -7 -11  10 120.028 18.3123   2
  -7  11 -10 126.764 10.7982   1
   7 -11 -10 111.723 12.1699   1
  -8 -11 -10 332.837 28.2635   2
  -8 -11  10 350.466 28.6422   2
  -9 -11 -10 56.6974 13.7160   2
  -9 -11  10 48.7665 14.5788   2
  -9  11 -10 41.6974 8.24498   1
   9 -11 -10 55.2407 10.0635   1
 -10 -11 -10 -10.726 10.7750   2
 -10 -11  10 9.84221 12.4585   2
   0  12 -10 747.538 33.6474   1
   0 -12 -10 733.866 36.1221   1
  -1 -12 -10 310.993 20.2077   2
  -1 -12 -10 319.804 18.7597   1
   1  12 -10 296.672 16.1256   1
   1 -12 -10 320.603 19.1869   1
  -1  12 -10 302.571 16.6949   1
   2  12 -10 57.1122 5.69924   1
  -2 -12 -10 67.3418 10.6499   2
  -2 -12 -10 67.9763 8.66012   1
  -2  12 -10 48.9386 6.79121   1
  -3 -12 -10 139.465 14.8724   2
  -3 -12 -10 167.883 12.0840   1
   3  12 -10 168.058 9.87342   1
   3 -12 -10 153.379 13.3731   1
  -3  12 -10 164.144 11.5174   1
  -4 -12 -10 538.129 32.1685   2
  -4 -12 -10 553.670 26.1576   1
   4  12 -10 511.226 24.0500   1
   4 -12 -10 504.158 28.4768   1
  -4  12 -10 496.059 26.0129   1
  -5 -12 -10 167.198 11.8515   1
  -5 -12 -10 207.605 34.4046   2
  -5 -12  10 183.501 18.4485   2
   5 -12 -10 179.848 14.7868   1
  -5  12 -10 172.543 12.6354   1
  -6 -12  10 376.974 28.5121   2
  -6  12 -10 359.340 20.7900   1
   6 -12 -10 359.305 22.7477   1
  -7 -12 -10 22.8974 9.56661   2
  -7 -12  10 6.05030 9.06518   2
   7 -12 -10 29.4222 8.68555   1
  -7  12 -10 17.6272 6.33104   1
  -8 -12 -10 94.6881 16.6929   2
   8 -12 -10 83.0712 13.0135   1
  -8  12 -10 88.5485 11.4572   1
  -8 -12  10 92.3653 17.1201   2
  -9 -12 -10 83.8951 18.2778   2
  -9 -12  10 47.8365 16.2074   2
   0 -13 -10 175.146 13.3291   1
   0  13 -10 145.338 10.4050   1
  -1 -13 -10 125.752 11.6501   1
  -1 -13 -10 130.321 13.2106   2
   1  13 -10 130.076 9.03843   1
  -1  13 -10 131.389 9.72884   1
   2  13 -10 208.730 12.4434   1
  -2 -13 -10 224.190 18.4751   2
  -2 -13 -10 213.227 14.9454   1
  -2  13 -10 252.236 14.4675   1
  -3 -13 -10 426.856 22.8504   1
   3  13 -10 409.689 19.9032   1
  -3 -13 -10 431.413 27.7141   2
   3 -13 -10 412.717 24.6479   1
  -3  13 -10 420.934 22.3310   1
  -4 -13 -10 281.329 27.0232   2
  -4 -13 -10 224.933 14.4459   1
  -4  13 -10 228.283 15.0096   1
   4 -13 -10 208.485 16.7854   1
  -5 -13 -10 98.6972 16.2469   2
  -5 -13 -10 92.7645 10.4694   1
  -5  13 -10 84.4667 9.23305   1
  -5 -13  10 98.0559 15.9373   2
   5 -13 -10 100.032 11.3009   1
  -6 -13 -10 213.533 22.2551   2
   6 -13 -10 193.120 16.8516   1
  -6  13 -10 197.987 14.6567   1
  -6 -13  10 213.825 21.0681   2
  -7 -13 -10 422.802 32.5960   2
   7 -13 -10 470.311 28.4273   1
  -7 -13  10 467.832 49.3055   2
  -7  13 -10 471.612 25.9632   1
  -8 -13  10 55.4536 15.2292   2
  -9 -13 -10 167.509 22.3317   2
   0  14 -10 64.1902 6.87448   1
   0 -14 -10 62.6968 11.3549   1
  -1 -14 -10 84.5604 10.7342   1
   1  14 -10 74.2450 7.31801   1
  -1 -14 -10 70.6596 11.6072   2
  -1  14 -10 89.3192 8.02980   1
   1 -14 -10 83.6686 10.4342   1
  -2 -14 -10 108.621 10.9240   1
   2  14 -10 113.349 8.33963   1
  -2  14 -10 103.040 9.07888   1
   2 -14 -10 80.2804 11.0843   1
  -3 -14 -10 368.511 26.6494   2
  -3 -14 -10 395.075 21.5547   1
   3  14 -10 374.599 18.8345   1
   3 -14 -10 403.992 23.6887   1
  -3  14 -10 379.426 21.0083   1
  -4 -14 -10 117.988 12.2311   1
  -4 -14 -10 95.9849 15.2867   2
  -4  14 -10 118.555 10.5096   1
   4 -14 -10 104.764 12.2751   1
  -5 -14 -10 476.363 34.0965   2
  -5 -14  10 513.984 34.9688   2
   5 -14 -10 534.817 30.4960   1
  -5  14 -10 532.019 27.6002   1
  -6 -14 -10 68.5119 15.4408   2
  -6  14 -10 93.3125 10.4699   1
  -6 -14  10 94.8757 17.4957   2
   6 -14 -10 84.0998 11.5258   1
  -7 -14  10 18.4922 11.2346   2
  -8 -14 -10 235.849 25.7520   2
   0  15 -10 58.5520 7.26681   1
   0 -15 -10 64.4321 9.48870   1
   1  15 -10 157.687 10.6102   1
  -1 -15 -10 129.142 14.0488   1
  -1 -15 -10 138.822 15.7864   2
   1 -15 -10 165.479 13.8788   1
  -1  15 -10 150.944 11.3276   1
   2  15 -10 9.08042 4.29372   1
  -2 -15 -10 -11.337 7.49889   2
  -2 -15 -10 10.2604 6.61800   1
   2 -15 -10 0.77332 5.76816   1
  -2  15 -10 16.2816 5.30681   1
  -3 -15 -10 478.287 31.2805   2
  -3 -15 -10 500.900 30.5519   1
   3 -15 -10 486.469 27.6277   1
  -3  15 -10 427.172 24.5043   1
  -4 -15 -10 10.8508 9.07701   2
   4 -15 -10 0.84186 6.98370   1
  -4  15 -10 11.9673 5.62577   1
  -5 -15 -10 46.0062 12.7946   2
  -5 -15  10 62.3245 14.6196   2
  -5  15 -10 55.6362 9.05739   1
   5 -15 -10 64.0358 11.1941   1
  -6 -15  10 68.6286 18.8323   2
  -7 -15 -10 333.460 31.1482   2
   0  16 -10 0.33693 4.03854   1
   0 -16 -10 -13.125 5.74522   1
  -1 -16 -10 147.719 16.9699   2
  -1 -16 -10 184.255 15.2916   1
   1 -16 -10 162.861 15.3383   1
  -1  16 -10 158.768 12.1166   1
  -2 -16 -10 42.3175 12.1691   2
   2 -16 -10 36.0353 8.92630   1
  -2  16 -10 38.2886 6.76769   1
  -3 -16 -10 17.4163 10.4305   2
  -3  16 -10 13.2646 5.98821   1
  -4 -16 -10 66.6196 14.8667   2
  -4  16 -10 77.8261 10.4192   1
   4 -16 -10 86.7101 12.7682   1
  -5 -16 -10 218.071 23.3174   2
  -6 -16 -10 71.1930 19.1099   2
   0 -17 -10 46.8148 10.8633   1
  -1 -17 -10 62.1678 13.8532   2
  -1  17 -10 65.1248 8.38227   1
   1 -17 -10 44.8423 9.92889   1
  -2 -17 -10 41.2235 13.5633   2
   2 -17 -10 18.1518 9.03440   1
  -3 -17 -10 45.9211 13.4537   2
   3 -17 -10 37.3249 10.5891   1
  -3  17 -10 53.6435 8.54817   1
  -4 -17 -10 20.5238 13.1882   2
  -1   0 -11 12.2878 3.34763   1
   1   0  11 6.37118 2.02317   2
   1   0 -11 13.1192 3.33441   1
   2   0  11 43.6748 5.13934   2
   2   0 -11 58.4224 6.12324   1
  -2   0 -11 58.7823 5.84401   1
   3   0 -11 4.69560 2.70493   1
  -3   0 -11 3.46399 2.77970   1
   3   0  11 1.89294 2.88150   2
  -4   0 -11 404.457 20.2636   1
   4   0 -11 387.541 20.8257   1
   5   0 -11 186.570 12.4360   1
  -5   0 -11 171.242 11.3061   1
   6   0 -11 77.6829 7.81080   1
  -6   0 -11 81.1673 7.42208   1
  -7   0 -11 548.354 25.8625   1
   7   0 -11 511.023 26.8936   1
  -8   0 -11 34.7924 5.47387   1
   8   0 -11 34.4093 6.84653   1
  -9   0 -11 64.0546 6.96964   1
   9   0 -11 54.2480 8.39076   1
 -10   0 -11 193.017 12.8659   1
  11   0 -11 65.6627 9.72925   1
 -11   0 -11 74.5949 8.33955   1
 -12   0 -11 188.927 14.5257   1
  12   0 -11 242.485 16.6865   1
 -13   0 -11 12.2573 6.40047   1
  13   0 -11 0.97282 6.51449   1
   0   1 -11 2220.18 92.6401   1
   0  -1 -11 2271.60 92.8778   1
   0  -1  11 2227.17 89.3928   2
   1  -1  11 632.929 28.5894   2
   1   1 -11 637.510 32.1316   1
  -1  -1 -11 657.600 30.4699   1
  -1   1 -11 681.928 30.4082   1
   1  -1 -11 653.459 30.5923   1
  -1  -1  11 635.228 26.6713   2
   2  -1  11 1345.16 56.5468   2
  -2  -1 -11 1326.01 56.9564   1
   2   1 -11 1343.77 57.3664   1
  -2  -1  11 1355.83 53.7012   2
   2   1  11 1298.22 54.8220   2
   2  -1 -11 1316.99 57.3653   1
  -2   1 -11 1317.94 56.7763   1
  -3  -1 -11 54.3747 5.87511   1
   3  -1  11 53.0396 7.30040   2
   3   1 -11 53.8659 6.13707   1
  -3  -1  11 57.1921 4.68646   2
   3   1  11 49.5332 5.86424   2
  -3   1 -11 46.8082 5.29367   1
   3  -1 -11 60.1345 7.65497   1
  -4  -1 -11 477.015 23.9519   1
   4   1 -11 504.461 24.7548   1
   4  -1 -11 488.559 24.8859   1
  -4   1 -11 496.883 24.0459   1
   5   1 -11 70.6179 7.23275   1
  -5  -1 -11 69.1377 6.70449   1
  -5   1 -11 67.1151 6.63428   1
  -5  -1  11 67.8560 6.94860   2
   5  -1 -11 75.7607 7.66026   1
   6   1 -11 457.498 23.4747   1
  -6  -1 -11 448.943 22.4719   1
  -6   1 -11 462.171 22.5441   1
   6  -1 -11 453.983 23.8166   1
  -6  -1  11 425.620 23.7007   2
   7   1 -11 143.607 10.5707   1
  -7  -1 -11 127.900 9.43403   1
  -7  -1  11 125.773 11.4693   2
   7  -1 -11 126.594 10.6001   1
  -7   1 -11 118.551 9.46368   1
   8   1 -11 152.120 11.5443   1
  -8  -1 -11 160.457 10.8247   1
   8  -1 -11 152.756 12.2629   1
  -8   1 -11 159.128 11.0931   1
  -9  -1 -11 34.7141 5.57796   1
   9   1 -11 33.4652 6.77979   1
  -9   1 -11 37.0005 6.79293   1
   9  -1 -11 28.0548 6.30194   1
 -10  -1 -11 405.260 24.2968   1
  10   1 -11 445.974 24.3259   1
 -10   1 -11 436.033 23.1826   1
  10  -1 -11 478.932 25.2056   1
  11   1 -11 24.8418 6.38656   1
 -11  -1 -11 25.9850 5.91479   1
 -11   1 -11 31.4004 6.11649   1
  11  -1 -11 31.0523 7.41005   1
 -12  -1 -11 11.4226 5.12473   1
  12   1 -11 5.34061 6.08280   1
  12  -1 -11 18.5443 6.14837   1
 -12   1 -11 16.1272 6.04313   1
 -13  -1 -11 2.22249 6.05034   1
  13   1 -11 2.51005 6.51768   1
  13  -1 -11 6.94826 6.53608   1
   0   2 -11 133.850 9.52050   1
   0  -2 -11 140.200 9.88812   1
   1   2 -11 120.296 10.1899   1
  -1  -2 -11 127.903 9.17235   1
  -1   2 -11 123.903 8.93694   1
   1  -2 -11 113.876 8.93501   1
   2   2 -11 2864.72 120.827   1
   2  -2  11 2987.70 119.155   2
  -2  -2 -11 2895.97 118.810   1
  -2   2 -11 2893.94 118.460   1
  -2  -2  11 2884.89 116.459   2
   2  -2 -11 2954.40 119.438   1
   3   2 -11 681.213 31.5269   1
  -3  -2 -11 693.849 31.4578   1
  -3   2 -11 712.104 31.3793   1
   3  -2 -11 700.537 32.3407   1
   3   2  11 592.353 31.3405   2
  -4  -2 -11 114.991 8.99314   1
   4   2 -11 124.319 9.42158   1
  -4   2 -11 128.733 9.16223   1
  -4  -2  11 115.088 8.96963   2
   4  -2 -11 134.127 9.98927   1
   5   2 -11 116.256 9.34225   1
  -5  -2 -11 121.437 9.05201   1
   5  -2 -11 117.537 9.67432   1
  -5  -2  11 120.973 9.85205   2
  -5   2 -11 114.430 8.90000   1
  -6  -2 -11 619.145 28.4841   1
   6   2 -11 625.086 29.3659   1
  -6   2 -11 573.127 28.3302   1
   6  -2 -11 617.957 30.0325   1
  -6  -2  11 571.678 30.4220   2
  -7  -2 -11 234.303 13.5558   1
   7   2 -11 221.298 14.0763   1
  -7   2 -11 192.677 12.9176   1
  -7  -2  11 226.191 16.2395   2
   7  -2 -11 234.266 15.1308   1
   8   2 -11 359.797 20.2669   1
  -8  -2 -11 356.830 19.1422   1
  -8  -2  11 386.070 23.9012   2
  -8   2 -11 380.165 19.8945   1
   8  -2 -11 354.874 21.1872   1
   9   2 -11 113.443 9.88444   1
  -9  -2 -11 105.729 8.65738   1
  -9  -2  11 95.9381 12.5005   2
   9  -2 -11 114.206 17.9045   1
  -9   2 -11 89.7017 8.43524   1
  10   2 -11 54.3877 8.17194   1
 -10  -2 -11 49.7241 6.67677   1
  10  -2 -11 50.9014 8.11612   1
 -10   2 -11 63.9012 8.26071   1
 -11  -2 -11 141.765 10.8423   1
  11   2 -11 138.208 12.0918   1
  11  -2 -11 162.374 13.4944   1
 -11   2 -11 128.509 11.2965   1
 -12  -2 -11 214.857 13.9458   1
  12   2 -11 210.211 15.3907   1
  12  -2 -11 159.408 15.2359   1
 -12   2 -11 210.117 15.0058   1
 -13  -2 -11 127.000 12.6067   1
  13  -2 -11 122.508 13.6854   1
 -13   2 -11 127.212 12.5161   1
   0  -3 -11 72.5582 7.09500   1
   0   3 -11 67.5951 6.40352   1
  -1  -3 -11 1022.59 46.1553   1
   1   3 -11 1097.71 46.1346   1
   1  -3 -11 1042.01 46.4625   1
  -1   3 -11 1020.00 45.5252   1
  -2  -3 -11 1014.75 45.1849   1
   2   3 -11 1006.13 46.7140   1
  -2   3 -11 1025.88 44.7310   1
   2  -3 -11 1038.49 45.8018   1
   3   3 -11 634.072 29.4838   1
  -3  -3 -11 611.865 29.2625   1
  -3  -3  11 582.297 28.5369   2
  -3   3 -11 636.896 29.1683   1
   3  -3 -11 644.875 30.3795   1
  -4  -3 -11 664.012 32.4209   1
   4   3 -11 717.934 32.9549   1
   4  -3 -11 711.056 33.8483   1
  -4   3 -11 728.746 32.7352   1
  -4  -3  11 721.898 33.4464   2
  -5  -3 -11 281.967 15.3770   1
   5   3 -11 302.482 15.9918   1
   5  -3 -11 299.413 16.9415   1
   5  -3 -11 235.121 13.4827   2
  -5  -3  11 269.807 16.8405   2
  -5   3 -11 269.149 15.3741   1
   6   3 -11 433.064 21.4822   1
  -6  -3 -11 406.272 20.5716   1
  -6  -3  11 403.132 23.4761   2
   6  -3 -11 423.885 22.6465   1
   6  -3 -11 369.615 20.1529   2
  -6   3 -11 395.628 20.6757   1
  -7  -3 -11 532.696 25.8032   1
   7   3 -11 532.907 26.5184   1
   7  -3 -11 539.704 28.0373   1
  -7   3 -11 535.631 26.3172   1
   8   3 -11 491.903 25.5513   1
  -8  -3 -11 522.411 24.7327   1
   8  -3 -11 503.960 27.1971   1
  -8  -3  11 531.659 30.3409   2
  -8   3 -11 474.821 26.7709   1
   9   3 -11 257.552 15.7825   1
  -9  -3 -11 244.847 14.4436   1
  -9  -3  11 233.771 19.5093   2
   9  -3 -11 243.399 16.9345   1
  -9   3 -11 265.993 15.7289   1
  10   3 -11 163.604 12.5217   1
 -10  -3 -11 159.521 11.2707   1
 -10   3 -11 164.526 12.3077   1
 -10  -3  11 180.534 17.0421   2
  10  -3 -11 162.597 13.8469   1
  11   3 -11 102.346 10.7830   1
 -11  -3 -11 118.744 15.4116   1
 -11   3 -11 122.710 10.7056   1
  11  -3 -11 115.448 12.2792   1
 -11  -3  11 105.996 16.1900   2
 -12  -3 -11 14.7063 5.81106   1
  12  -3 -11 29.0784 7.86017   1
 -12   3 -11 14.5119 6.64337   1
 -13   3 -11 148.911 13.1103   1
  13  -3 -11 91.3939 13.0388   1
   0   4 -11 748.548 34.1427   1
   0  -4 -11 759.319 35.1338   1
   1   4 -11 1435.41 60.1427   1
  -1  -4 -11 1458.15 60.9987   1
  -1   4 -11 1327.86 59.7616   1
   1  -4 -11 1447.17 61.3141   1
   2   4 -11 1857.11 78.0821   1
  -2  -4 -11 1881.50 78.6281   1
  -2   4 -11 1917.85 78.0316   1
   2  -4 -11 1836.09 79.1097   1
  -3  -4 -11 1169.36 51.2830   1
  -3  -4 -11 1120.56 51.1594   2
   3   4 -11 1184.56 52.2887   1
   3  -4 -11 1184.79 52.2729   1
  -3   4 -11 1186.35 50.8964   1
  -3  -4  11 1219.60 51.5074   2
  -4  -4 -11 140.345 9.70587   1
  -4  -4 -11 123.082 10.4656   2
   4   4 -11 139.972 9.55100   1
  -4   4 -11 130.958 9.18132   1
   4  -4 -11 120.979 7.01228   2
   4  -4 -11 127.195 10.3231   1
  -4  -4  11 110.818 9.82608   2
  -5  -4 -11 295.204 18.9882   2
   5   4 -11 286.600 16.3901   1
  -5  -4 -11 291.951 16.3857   1
  -5  -4  11 326.582 19.0930   2
   5  -4 -11 313.445 18.2665   1
  -5   4 -11 294.877 16.3452   1
   5  -4 -11 288.503 15.2744   2
   6   4 -11 357.442 18.6883   1
  -6  -4 -11 365.749 22.3922   2
  -6  -4 -11 356.373 18.2733   1
  -6  -4  11 292.194 20.5005   2
  -6   4 -11 356.644 18.6110   1
   6  -4 -11 346.413 20.0047   1
   6  -4 -11 330.669 18.3539   2
  -7  -4 -11 542.403 26.8284   1
   7   4 -11 567.778 27.6390   1
  -7   4 -11 564.604 27.7719   1
   7  -4 -11 598.543 29.8748   1
  -7  -4  11 582.504 32.1827   2
   8   4 -11 957.825 43.4271   1
  -8  -4 -11 997.616 42.7604   1
   8  -4 -11 970.556 46.1221   1
  -8  -4  11 898.078 48.6025   2
  -8   4 -11 1009.80 44.1475   1
   9   4 -11 63.0108 7.98662   1
  -9  -4 -11 54.2769 6.77558   1
  -9  -4  11 51.9759 10.2326   2
   9  -4 -11 52.0645 8.44296   1
  -9   4 -11 46.9802 7.46193   1
 -10  -4 -11 56.8909 6.95955   1
  10   4 -11 50.2325 7.21229   1
  10  -4 -11 46.1275 8.30529   1
 -10  -4  11 45.3683 10.7333   2
 -10   4 -11 48.1813 7.03436   1
  11   4 -11 196.180 14.0888   1
 -11  -4 -11 213.956 13.4534   1
 -11  -4  11 203.917 20.2511   2
 -11   4 -11 195.755 14.5010   1
  11  -4 -11 233.846 17.4723   1
 -12  -4 -11 158.438 13.5494   1
  12  -4 -11 158.345 16.5953   1
 -12  -4  11 187.262 20.2447   2
   0  -5 -11 2.07211 1.51469   2
   0   5 -11 3.57428 2.36672   1
   0  -5 -11 -0.1328 2.22865   1
  -1  -5 -11 490.592 23.4272   2
   1   5 -11 566.760 25.3697   1
  -1  -5 -11 511.430 25.8131   1
   1  -5 -11 520.204 26.2825   1
  -1   5 -11 529.513 25.0605   1
  -2  -5 -11 452.004 22.1836   2
   2   5 -11 482.001 22.5714   1
  -2  -5 -11 449.764 23.1455   1
  -2   5 -11 444.705 22.3173   1
   2  -5 -11 447.468 23.7457   1
  -3  -5 -11 105.123 8.87297   1
  -3  -5 -11 110.738 9.19092   2
   3   5 -11 125.761 8.87607   1
  -3   5 -11 110.349 8.61540   1
   3  -5 -11 122.381 10.0530   1
   3  -5 -11 119.772 6.51835   2
  -3  -5  11 123.792 9.51745   2
   4   5 -11 68.4470 6.39955   1
  -4  -5 -11 69.1124 7.79390   2
  -4  -5 -11 63.5648 6.56030   1
   4  -5 -11 68.1197 5.82987   2
  -4   5 -11 61.5377 6.15597   1
   4  -5 -11 52.4819 7.53121   1
  -4  -5  11 56.3971 7.49846   2
  -5  -5 -11 1067.56 51.1529   2
   5   5 -11 1086.97 47.5314   1
  -5  -5 -11 1081.28 47.6698   1
  -5  -5  11 1153.85 51.2803   2
  -5   5 -11 1071.02 47.7632   1
   6   5 -11 28.2887 5.09648   1
  -6  -5 -11 17.3781 6.16651   2
  -6  -5 -11 26.1544 5.07637   1
  -6   5 -11 26.2814 5.14827   1
  -6  -5  11 29.8794 7.71521   2
   6  -5 -11 24.1673 5.56023   1
  -7  -5 -11 534.367 32.8585   2
  -7  -5 -11 607.174 27.6072   1
   7   5 -11 587.502 27.6789   1
  -7  -5  11 567.937 32.7121   2
   7  -5 -11 590.212 37.2599   1
  -8  -5 -11 123.776 8.70857   1
  -8  -5 -11 101.782 12.9025   2
   8   5 -11 96.6375 8.31458   1
  -8   5 -11 102.307 8.75853   1
  -8  -5  11 94.9919 12.5757   2
   8  -5 -11 106.384 11.0365   1
  -9  -5 -11 542.281 37.6318   2
   9   5 -11 586.872 27.5822   1
  -9  -5 -11 561.357 26.6675   1
  -9  -5  11 541.226 34.1680   2
  -9   5 -11 575.792 28.6073   1
   9  -5 -11 562.846 30.5862   1
  10   5 -11 16.7371 5.00775   1
 -10  -5 -11 25.8700 5.02575   1
  10  -5 -11 28.0676 8.13594   1
 -10   5 -11 29.2050 6.56229   1
 -10  -5  11 36.3599 10.3660   2
 -11  -5 -11 160.618 11.2603   1
  11  -5 -11 156.072 14.8195   1
 -11   5 -11 130.160 12.7282   1
 -11  -5  11 164.962 18.7265   2
 -12   5 -11 209.724 15.3567   1
 -12  -5  11 208.123 23.1399   2
  12  -5 -11 188.307 17.0850   1
 -13  -5  11 283.613 29.2627   2
   0  -6 -11 608.799 26.9170   2
   0  -6 -11 644.540 30.1999   1
   0   6 -11 588.903 28.3187   1
  -1  -6 -11 260.735 15.1870   1
  -1  -6 -11 229.944 13.4182   2
   1   6 -11 270.911 14.3049   1
  -1   6 -11 267.072 14.3041   1
   1  -6 -11 232.002 11.7732   2
   1  -6 -11 234.811 15.1342   1
  -2  -6 -11 149.032 10.3212   1
   2   6 -11 143.340 9.49914   1
  -2  -6 -11 121.906 9.73089   2
   2  -6 -11 142.978 10.9879   1
  -2   6 -11 131.264 9.49409   1
   3   6 -11 186.715 12.1098   1
  -3  -6 -11 225.612 13.5458   1
  -3  -6 -11 210.416 14.2620   2
   3  -6 -11 231.732 14.7345   1
  -3   6 -11 247.289 13.4004   1
   3  -6 -11 205.674 11.6670   2
  -4  -6 -11 258.346 16.9642   2
   4   6 -11 259.459 14.2570   1
  -4  -6 -11 256.378 14.8578   1
   4  -6 -11 244.598 16.0804   1
   4  -6 -11 250.502 14.0361   2
  -4  -6  11 251.717 16.6331   2
  -4   6 -11 225.851 14.0885   1
  -5  -6 -11 203.473 12.8865   1
   5   6 -11 224.015 12.7448   1
  -5   6 -11 213.920 13.2671   1
   5  -6 -11 192.726 13.1346   2
   5  -6 -11 196.090 14.3778   1
  -5  -6  11 227.792 16.1792   2
  -6  -6 -11 72.8007 7.07366   1
  -6  -6 -11 77.5289 11.4134   2
   6   6 -11 58.5054 6.30950   1
  -6   6 -11 71.8575 7.13085   1
   6  -6 -11 79.0603 8.86688   1
  -6  -6  11 69.4546 11.1957   2
  -7  -6 -11 10.3806 3.51263   1
  -7  -6 -11 3.73860 5.24362   2
   7   6 -11 6.47619 3.34880   1
   7  -6 -11 5.93155 4.85408   1
  -7  -6  11 -2.1989 4.92135   2
  -7   6 -11 10.9524 4.06704   1
   8   6 -11 205.950 12.3837   1
  -8  -6 -11 201.741 12.0851   1
  -8  -6 -11 187.987 17.8868   2
   8  -6 -11 200.409 15.2856   1
  -8  -6  11 181.347 17.9355   2
  -8   6 -11 193.944 13.4389   1
   9   6 -11 64.7627 7.50496   1
  -9  -6 -11 51.5072 11.8666   2
  -9  -6 -11 58.7260 6.54344   1
   9  -6 -11 63.9261 10.5035   1
  -9   6 -11 63.1873 8.91381   1
  -9  -6  11 64.8911 12.9808   2
 -10  -6 -11 115.414 18.0008   2
 -10  -6 -11 136.312 9.86983   1
 -10   6 -11 151.003 12.1417   1
  10  -6 -11 117.907 13.0362   1
 -10  -6  11 124.695 18.2994   2
 -11  -6  11 34.1810 12.0154   2
 -11   6 -11 43.7093 7.89975   1
  11  -6 -11 31.1152 8.44743   1
  12  -6 -11 174.971 24.6768   1
 -12  -6  11 161.130 32.9762   2
   0   7 -11 877.903 41.2707   1
   0  -7 -11 1003.82 43.7577   1
   0  -7 -11 963.590 40.9314   2
  -1  -7 -11 826.455 35.9983   1
  -1  -7 -11 723.962 34.0200   2
   1   7 -11 723.141 33.6304   1
  -1   7 -11 750.275 34.0857   1
   1  -7 -11 740.833 35.6419   1
   2   7 -11 262.430 14.3716   1
  -2  -7 -11 264.631 15.7172   1
   2  -7 -11 259.745 16.0702   1
  -2   7 -11 251.035 14.6283   1
  -3  -7 -11 212.709 13.3847   1
   3   7 -11 219.925 12.2583   1
  -3  -7 -11 216.648 14.5987   2
   3  -7 -11 211.151 14.2432   1
  -3   7 -11 181.753 12.3003   1
  -4  -7 -11 134.119 12.1602   2
  -4  -7 -11 135.379 10.1637   1
   4   7 -11 142.410 9.23095   1
   4  -7 -11 121.604 11.1750   1
   4  -7 -11 123.265 10.0938   2
  -4  -7  11 165.061 12.9843   2
  -4   7 -11 134.984 9.87212   1
  -5  -7 -11 101.894 8.21939   1
  -5  -7 -11 96.7482 11.1436   2
   5  -7 -11 86.5656 10.8456   1
  -5   7 -11 79.4077 7.71168   1
  -5  -7  11 79.6778 10.6295   2
  -6  -7 -11 47.3458 9.49504   2
  -6  -7 -11 53.4674 6.68131   1
  -6  -7  11 54.2513 10.3387   2
   6  -7 -11 52.7256 8.43856   1
  -6   7 -11 55.5855 7.49670   1
  -7  -7 -11 26.2963 8.41616   2
  -7  -7 -11 46.2353 6.18917   1
   7  -7 -11 43.6765 8.00484   1
  -7   7 -11 42.8674 6.79641   1
  -7  -7  11 37.7561 10.1170   2
  -8  -7 -11 124.768 15.0392   2
  -8  -7 -11 139.714 9.47626   1
  -8   7 -11 111.160 10.3567   1
   8  -7 -11 135.006 12.8892   1
  -8  -7  11 150.069 16.4173   2
  -9  -7 -11 112.219 16.8780   2
  -9  -7 -11 100.652 8.11402   1
  -9  -7  11 120.112 17.1675   2
  -9   7 -11 97.5136 9.84795   1
   9  -7 -11 107.056 11.5149   1
 -10  -7 -11 29.4020 9.96431   2
 -10  -7 -11 37.5965 7.79414   1
 -10   7 -11 41.7148 8.34556   1
  10  -7 -11 26.9289 7.62815   1
 -10  -7  11 23.5906 11.0832   2
 -11  -7 -11 32.8921 14.6733   2
  11  -7 -11 38.0706 8.90529   1
 -11  -7  11 34.6395 11.7450   2
 -11   7 -11 13.9410 5.97054   1
 -12  -7  11 123.891 19.6917   2
   0   8 -11 16.0045 3.75222   1
   0  -8 -11 7.60198 3.13500   2
   0  -8 -11 5.54433 3.95530   1
  -1  -8 -11 44.8578 7.01067   1
  -1  -8 -11 44.8694 6.36994   2
   1   8 -11 44.5684 5.16145   1
   1  -8 -11 39.4068 7.21751   1
  -1   8 -11 51.6201 6.63836   1
   2   8 -11 182.394 10.8926   1
  -2  -8 -11 168.191 12.1094   1
  -2  -8 -11 170.971 12.6712   2
  -2   8 -11 184.553 11.4813   1
   2  -8 -11 171.016 12.5308   1
  -3  -8 -11 467.568 24.1522   1
   3   8 -11 479.942 22.5586   1
  -3   8 -11 465.103 23.3964   1
   4   8 -11 136.409 8.78937   1
  -4  -8 -11 114.883 13.3946   2
  -4  -8 -11 115.435 9.72336   1
   4  -8 -11 118.033 11.0351   1
  -4   8 -11 134.318 9.83335   1
  -4  -8  11 142.400 12.3675   2
  -5  -8 -11 154.416 10.6115   1
  -5  -8 -11 136.126 13.3149   2
  -5  -8  11 127.186 13.4504   2
  -6  -8 -11 247.615 14.1352   1
   6   8 -11 219.845 12.7325   1
  -6  -8 -11 237.172 18.8622   2
  -6   8 -11 244.648 14.8788   1
   6  -8 -11 238.224 16.7212   1
  -6  -8  11 228.488 18.9965   2
  -7  -8 -11 364.282 18.6568   1
  -7  -8 -11 356.627 25.7059   2
   7   8 -11 357.010 17.7293   1
   7  -8 -11 364.017 22.6289   1
  -7  -8  11 400.763 26.6251   2
  -7   8 -11 340.058 19.8757   1
  -8  -8 -11 232.041 12.9598   1
   8   8 -11 223.045 12.0743   1
  -8  -8 -11 226.079 20.3858   2
  -8   8 -11 193.833 14.4217   1
   8  -8 -11 242.460 17.5047   1
  -9  -8 -11 384.500 28.4484   2
  -9  -8 -11 330.855 17.6046   1
   9  -8 -11 361.427 22.9807   1
  -9  -8  11 346.788 27.7178   2
 -10  -8 -11 28.1575 11.0004   2
 -10   8 -11 14.4682 6.42950   1
 -10  -8  11 21.8897 10.0840   2
  10  -8 -11 29.1575 7.78631   1
 -11  -8 -11 84.7371 17.1364   2
 -11  -8  11 81.3892 17.6507   2
 -12  -8  11 17.3803 13.2156   2
   0   9 -11 138.646 9.58736   1
   0  -9 -11 140.472 11.1896   1
   0  -9 -11 140.775 10.3692   2
  -1  -9 -11 14.7789 4.73911   1
   1   9 -11 32.7408 4.86807   1
  -1  -9 -11 24.4413 4.83705   2
   1  -9 -11 21.4476 5.58203   1
  -1   9 -11 29.2693 4.92851   1
   2   9 -11 51.6017 5.51693   1
  -2  -9 -11 59.9006 8.17316   1
  -2  -9 -11 53.0336 8.17778   2
  -2   9 -11 63.4799 6.44248   1
   2  -9 -11 77.1880 9.52951   1
   3   9 -11 3.39183 2.39489   1
  -3  -9 -11 1.41861 3.27558   1
  -3  -9 -11 4.60184 8.40186   2
  -3   9 -11 2.25787 3.10766   1
   3  -9 -11 -0.2038 3.15352   1
  -4  -9 -11 631.439 30.3233   1
   4   9 -11 646.483 28.4332   1
  -4  -9 -11 650.418 34.5379   2
  -4   9 -11 560.543 34.7907   1
  -5  -9 -11 135.178 13.6112   2
  -5  -9 -11 120.918 9.89949   1
  -5  -9  11 155.468 14.7393   2
   5  -9 -11 132.921 11.7181   1
  -5   9 -11 128.815 10.2892   1
  -6  -9 -11 236.944 13.9137   1
  -6  -9 -11 219.197 19.2146   2
   6   9 -11 229.005 12.3561   1
   6  -9 -11 246.098 17.4556   1
  -6   9 -11 229.491 14.9733   1
  -6  -9  11 232.356 19.9038   2
   7   9 -11 42.7295 4.65255   1
  -7  -9 -11 33.5457 5.31992   1
  -7  -9 -11 24.4655 8.65882   2
  -7   9 -11 38.9892 7.01264   1
  -7  -9  11 37.9089 11.6788   2
   7  -9 -11 34.4197 7.40539   1
  -8  -9 -11 40.9849 10.9611   2
  -8  -9 -11 46.5430 5.88111   1
  -8   9 -11 50.3973 8.14968   1
  -8  -9  11 40.6735 11.6497   2
   8  -9 -11 54.2862 9.25311   1
  -9  -9 -11 79.2333 14.9644   2
  -9  -9  11 109.270 18.3546   2
   9  -9 -11 62.1140 17.7647   1
 -10  -9 -11 126.903 19.9407   2
 -10  -9  11 175.244 21.6224   2
  10  -9 -11 145.262 15.1900   1
 -10   9 -11 146.847 12.6134   1
 -11  -9 -11 20.4517 12.0353   2
 -11  -9  11 5.66161 12.6784   2
   0 -10 -11 47.9919 7.71699   1
   0 -10 -11 35.9733 6.06388   2
   0  10 -11 22.3046 4.51568   1
  -1 -10 -11 188.367 13.8351   2
  -1 -10 -11 205.284 14.1412   1
   1  10 -11 224.624 12.4342   1
  -1  10 -11 190.545 12.3408   1
   1 -10 -11 218.857 14.7666   1
  -2 -10 -11 245.257 15.4518   1
  -2 -10 -11 235.726 19.4123   2
   2  10 -11 233.470 13.1829   1
  -2  10 -11 243.914 14.3016   1
   2 -10 -11 227.186 15.9613   1
   3  10 -11 84.1907 6.70036   1
  -3 -10 -11 70.6545 10.3900   2
  -3 -10 -11 77.2254 8.52170   1
  -3  10 -11 81.0151 7.56913   1
  -4 -10 -11 267.711 19.6829   2
   4  10 -11 260.056 13.5784   1
  -4 -10 -11 262.721 15.7867   1
   4 -10 -11 255.494 17.3604   1
  -4  10 -11 247.437 15.3973   1
  -5 -10 -11 165.521 16.2168   2
  -5 -10 -11 168.494 11.5370   1
   5 -10 -11 158.322 13.6423   1
  -5 -10  11 128.670 15.4735   2
  -5  10 -11 165.980 12.1175   1
  -6 -10 -11 355.387 18.9704   1
   6  10 -11 369.411 17.2536   1
  -6 -10 -11 350.308 25.7499   2
   6 -10 -11 374.346 22.8982   1
  -6  10 -11 363.300 20.6789   1
  -6 -10  11 380.639 26.8359   2
  -7 -10 -11 36.6597 5.90660   1
  -7 -10 -11 32.9043 9.76818   2
  -7  10 -11 22.5722 5.48639   1
   7 -10 -11 18.8396 7.31176   1
  -7 -10  11 10.7181 8.06575   2
  -8 -10 -11 339.250 26.5325   2
  -8 -10  11 364.196 28.3220   2
  -8  10 -11 311.770 19.7780   1
   8 -10 -11 288.051 22.9444   1
  -9 -10 -11 31.8469 12.4007   2
  -9 -10  11 4.72937 10.0967   2
  -9  10 -11 33.2469 6.90150   1
   9 -10 -11 26.0538 7.82884   1
 -10 -10 -11 13.0029 10.9794   2
 -10 -10  11 41.3371 16.3078   2
   0 -11 -11 1398.94 62.7808   1
   0  11 -11 1429.87 60.1179   1
   0 -11 -11 1414.91 63.8256   2
   1  11 -11 117.314 8.64374   1
  -1 -11 -11 118.415 11.5101   2
  -1 -11 -11 127.933 11.0074   1
   1 -11 -11 123.376 11.4311   1
  -1  11 -11 122.944 9.23104   1
  -2 -11 -11 96.8643 9.74224   1
   2  11 -11 91.2617 7.35877   1
  -2 -11 -11 90.1782 10.9630   2
  -2  11 -11 93.8547 8.17524   1
  -3 -11 -11 40.3789 6.95255   1
   3  11 -11 47.3915 4.99172   1
  -3 -11 -11 49.2732 9.69274   2
  -3  11 -11 40.4152 5.95569   1
   3 -11 -11 25.2285 6.61151   1
  -4 -11 -11 486.933 30.2397   2
   4  11 -11 508.560 23.0922   1
  -4 -11 -11 480.302 25.2594   1
  -4  11 -11 511.923 25.5296   1
   4 -11 -11 506.380 28.0219   1
  -5 -11 -11 186.611 12.3603   1
  -5 -11  11 172.591 17.3242   2
   5 -11 -11 210.326 15.8546   1
  -5  11 -11 150.468 11.9342   1
  -6 -11 -11 343.581 17.9901   1
  -6 -11  11 367.420 26.7338   2
  -6  11 -11 313.791 19.3331   1
   6 -11 -11 330.827 21.7159   1
  -7 -11 -11 19.4978 10.4878   2
   7 -11 -11 31.5474 8.62709   1
  -7  11 -11 27.6619 6.63975   1
  -7 -11  11 29.5171 11.1466   2
  -8 -11 -11 223.030 22.4268   2
  -8  11 -11 211.726 15.8178   1
   8 -11 -11 243.318 18.9947   1
  -8 -11  11 255.470 24.1398   2
  -9 -11 -11 170.741 20.9590   2
 -10 -11 -11 234.397 25.4282   2
 -10 -11  11 162.507 24.9935   2
   0 -12 -11 140.009 12.2484   1
   0  12 -11 163.767 10.8485   1
  -1 -12 -11 166.111 12.9083   1
  -1 -12 -11 163.926 13.9120   2
   1  12 -11 150.833 10.2598   1
  -1  12 -11 154.876 10.6928   1
  -2 -12 -11 431.974 25.8759   2
  -2 -12 -11 402.833 23.1248   1
   2  12 -11 388.740 20.1824   1
  -2  12 -11 434.672 22.0168   1
   2 -12 -11 438.036 24.3740   1
   3  12 -11 501.102 23.2840   1
  -3 -12 -11 500.025 30.0828   2
  -3 -12 -11 507.988 26.1959   1
   3 -12 -11 514.044 27.9557   1
  -3  12 -11 467.595 25.0841   1
  -4 -12 -11 66.2580 8.15572   1
   4  12 -11 58.1689 5.76464   1
  -4 -12 -11 52.8182 10.7724   2
  -4  12 -11 55.1421 7.55854   1
   4 -12 -11 64.8116 9.80666   1
  -5 -12 -11 133.375 10.6981   1
   5 -12 -11 137.442 13.5066   1
  -5  12 -11 146.046 11.5439   1
  -5 -12  11 132.624 16.6064   2
  -6 -12 -11 35.5440 10.8016   2
  -6 -12  11 36.2093 10.8552   2
   6 -12 -11 23.9916 7.73472   1
  -6  12 -11 42.7384 7.05254   1
  -7 -12 -11 400.520 30.5487   2
  -7 -12  11 418.689 31.7940   2
   7 -12 -11 467.731 27.4261   1
  -7  12 -11 402.300 23.4242   1
  -8 -12 -11 189.202 22.2891   2
  -8  12 -11 200.710 14.9974   1
   8 -12 -11 189.119 17.8089   1
  -9 -12 -11 110.561 18.4663   2
  -9 -12  11 93.3185 20.0016   2
   0  13 -11 29.6952 5.22463   1
   0 -13 -11 20.0991 7.59289   1
  -1 -13 -11 98.9313 12.3998   2
  -1 -13 -11 142.026 12.2084   1
   1  13 -11 124.699 9.32771   1
  -1  13 -11 133.990 9.74725   1
   1 -13 -11 132.137 12.2909   1
  -2 -13 -11 119.511 11.5132   1
   2  13 -11 110.788 8.52120   1
  -2 -13 -11 122.572 13.6371   2
   2 -13 -11 110.576 11.6825   1
  -2  13 -11 119.602 9.80035   1
  -3 -13 -11 371.707 25.8648   2
   3  13 -11 386.676 18.9287   1
  -3 -13 -11 389.020 21.7239   1
   3 -13 -11 392.537 23.7204   1
  -3  13 -11 377.340 20.9874   1
  -4 -13 -11 6.52615 5.33174   1
  -4 -13 -11 23.0971 12.4798   2
  -4  13 -11 10.0255 4.40891   1
   4 -13 -11 23.9384 6.72844   1
  -5 -13 -11 340.690 27.4424   2
  -5  13 -11 363.921 20.9646   1
  -5 -13  11 383.343 27.8954   2
   5 -13 -11 330.531 23.1199   1
  -6 -13 -11 55.0466 12.7591   2
   6 -13 -11 45.9186 9.39875   1
  -6 -13  11 57.2729 13.1249   2
  -6  13 -11 44.6329 7.58067   1
  -7 -13 -11 46.0229 13.3872   2
   7 -13 -11 31.2675 9.40143   1
  -7 -13  11 25.7100 13.5158   2
  -7  13 -11 27.4644 7.05144   1
  -8 -13 -11 -0.2540 12.4689   2
  -8 -13  11 -6.5675 11.1693   2
  -9 -13 -11 13.5475 20.0137   2
   0  14 -11 119.925 9.67153   1
   0 -14 -11 138.531 12.4895   1
  -1 -14 -11 407.395 23.2815   1
  -1 -14 -11 359.646 24.5218   2
   1  14 -11 348.930 19.1664   1
  -1  14 -11 386.670 20.4718   1
   1 -14 -11 383.116 23.1554   1
   2  14 -11 27.2757 5.08106   1
  -2 -14 -11 45.8453 7.83787   1
   2 -14 -11 32.3416 7.45261   1
  -2  14 -11 26.6936 5.76739   1
  -3 -14 -11 144.036 17.0925   2
  -3 -14 -11 179.587 14.1245   1
  -3  14 -11 176.576 12.8148   1
   3 -14 -11 181.984 15.3224   1
  -4 -14 -11 131.431 17.5818   2
  -4  14 -11 139.165 11.7491   1
   4 -14 -11 136.298 13.8363   1
  -5 -14 -11 20.2571 11.6239   2
  -5  14 -11 35.9145 7.61698   1
   5 -14 -11 54.6408 10.5513   1
  -5 -14  11 26.9461 16.5154   2
  -6 -14 -11 85.4960 16.8843   2
  -6  14 -11 139.377 12.4564   1
  -6 -14  11 104.513 16.3113   2
   6 -14 -11 109.842 14.0185   1
  -7 -14 -11 362.029 41.9336   2
  -7 -14  11 332.949 31.1391   2
  -8 -14 -11 37.8798 14.5848   2
   0  15 -11 8.65547 4.05999   1
   0 -15 -11 9.88387 7.43632   2
   0 -15 -11 28.0038 7.68340   1
  -1 -15 -11 167.332 13.7095   1
  -1 -15 -11 124.836 15.8906   2
   1  15 -11 154.414 10.7572   1
   1 -15 -11 146.578 13.7779   1
  -1  15 -11 148.714 11.2245   1
  -2 -15 -11 99.1812 15.2855   2
  -2 -15 -11 90.4438 11.6105   1
  -2  15 -11 82.8852 9.10657   1
   2 -15 -11 96.4985 12.1535   1
  -3 -15 -11 7.15612 9.70368   2
   3 -15 -11 4.84956 6.97493   1
  -3  15 -11 5.31805 4.35681   1
  -4 -15 -11 115.419 17.9200   2
   4 -15 -11 161.308 15.0435   1
  -4  15 -11 165.635 13.1640   1
  -5 -15 -11 41.0674 13.8033   2
  -5 -15  11 30.2152 11.4583   2
   5 -15 -11 45.8935 10.0078   1
  -5  15 -11 51.4940 8.29460   1
  -6 -15 -11 26.5024 15.6749   2
  -7 -15 -11 89.7851 18.6196   2
   0 -16 -11 31.4770 10.2534   2
   0  16 -11 41.1985 6.83302   1
   0 -16 -11 40.4247 9.10853   1
  -1 -16 -11 174.730 15.9172   1
  -1 -16 -11 148.860 17.4384   2
  -1  16 -11 162.018 12.5463   1
   1 -16 -11 157.855 15.9654   1
  -2 -16 -11 7.82907 10.2000   2
  -2  16 -11 21.5003 6.06147   1
   2 -16 -11 6.54118 12.2658   1
  -3 -16 -11 342.695 27.8259   2
   3 -16 -11 342.139 23.9914   1
  -3  16 -11 372.982 21.3348   1
  -4 -16 -11 19.0351 12.3078   2
   4 -16 -11 21.4880 12.7578   1
  -4  16 -11 37.3207 7.51894   1
  -5 -16 -11 117.831 18.5246   2
   0 -17 -11 107.083 14.7534   1
   1 -17 -11 188.663 23.8344   1
  -1  17 -11 178.107 14.6425   1
   2 -17 -11 27.6522 9.85753   1
  -2  17 -11 26.6428 7.36446   1
  -3 -17 -11 36.1829 12.8191   2
   0   0 -12 2688.10 110.560   1
   1   0 -12 195.657 12.3773   1
  -1   0 -12 175.938 12.0154   1
  -2   0 -12 315.835 17.2228   1
   2   0 -12 326.499 17.7380   1
   2   0  12 294.964 15.7359   2
  -3   0 -12 4.77872 3.21276   1
   3   0  12 2.00070 3.16912   2
   3   0 -12 6.11786 3.39187   1
  -4   0 -12 1400.97 60.5198   1
   4   0 -12 1423.43 61.5147   1
   5   0 -12 11.4420 3.81109   1
  -5   0 -12 3.01613 2.96119   1
   6   0 -12 3032.76 124.558   1
  -6   0 -12 2996.13 123.022   1
   7   0 -12 74.1200 9.23149   1
  -7   0 -12 69.9366 7.19977   1
  -8   0 -12 74.0303 7.32593   1
   8   0 -12 51.5779 8.05748   1
   9   0 -12 57.2294 9.50598   1
  -9   0 -12 54.4096 7.26934   1
  10   0 -12 168.637 13.8737   1
 -10   0 -12 171.772 12.1782   1
  11   0 -12 253.632 17.5573   1
 -11   0 -12 254.030 16.0158   1
  12   0 -12 23.0911 7.43362   1
 -12   0 -12 18.2227 6.29850   1
  13   0 -12 -3.5331 10.2155   1
 -13   0 -12 -1.2411 5.98138   1
   0  -1 -12 70.9565 7.07100   1
   0  -1  12 89.0585 5.21934   2
   0   1 -12 76.6701 7.18517   1
[truncated: 142,814 more chars]
