# Supplementary material for: Unsymmetrical sulfoxides with sterically hindered catechol fragment: synthesis, structure, electrochemical properties, and antiradical activity
Source: Beilstein J Org Chem. 2026 Jun 1;22:828–37. doi: 10.3762/bjoc.22.65 (PMC13245472; doi:10.3762/bjoc.22.65)
Supplement: File 2 — Crystallographic information files. [file Beilstein_J_Org_Chem-22-828-s002.zip › 7a.cif]

data_109_autored
_audit_creation_date               2026-03-02
_audit_creation_method
;
Olex2 1.5
(compiled 2025.07.13 svn.rb7424aed for OlexSys, GUI svn.r7314)
;
_shelx_SHELXL_version_number       2019/2
loop_
  _audit_author_name
  _audit_author_email
  _audit_author_address
 'Burmistrova, Daria A.' ? ?
 'Fokin, Vasiliy A.' ? ?
 'Demidov, Oleg P.' ? ?
 'Kiskin, Mikhail A.' ? ?
 'Paschenko, Konstantin P.' ? ?
 'Arsenyev, Maxim V.' ? ?
 'Poddel?sky, Andrey I.' ? ?
 'Berberova, Nadezhda T.' ? ?
 'Smolyaninov, Ivan V.' ? ?

_audit_contact_author_address      ?
_audit_contact_author_email        ?
_audit_contact_author_name         ''
_audit_contact_author_phone        ?
_publ_contact_author_id_orcid      ?
_publ_requested_journal            'Beilstein J.Org.Chem.'
_publ_section_references
;
Dolomanov, O.V., Bourhis, L.J., Gildea, R.J, Howard, J.A.K. & Puschmann, H.
 (2009), J. Appl. Cryst. 42, 339-341.

Sheldrick, G.M. (2015). Acta Cryst. A71, 3-8.

Sheldrick, G.M. (2015). Acta Cryst. C71, 3-8.
;
_chemical_name_common              ?
_chemical_name_systematic          ?
_chemical_formula_moiety           'C24 H28 O3 S'
_chemical_formula_sum              'C24 H28 O3 S'
_chemical_formula_weight           396.52
_chemical_absolute_configuration   .
_chemical_melting_point            ?
_chemical_oxdiff_formula           'C24 H28 O3 S'
loop_
  _atom_type_symbol
  _atom_type_description
  _atom_type_scat_dispersion_real
  _atom_type_scat_dispersion_imag
  _atom_type_scat_source
 C C 0.0181 0.0091 'International Tables Vol C Tables 4.2.6.8 and 6.1.1.4'
 H H 0.0000 0.0000 'International Tables Vol C Tables 4.2.6.8 and 6.1.1.4'
 O O 0.0492 0.0322 'International Tables Vol C Tables 4.2.6.8 and 6.1.1.4'
 S S 0.3331 0.5567 'International Tables Vol C Tables 4.2.6.8 and 6.1.1.4'

_shelx_space_group_comment
;
The symmetry employed for this shelxl refinement is uniquely defined
by the following loop, which should always be used as a source of
symmetry information in preference to the above space-group names.
They are only intended as comments.
;
_space_group_crystal_system        'monoclinic'
_space_group_IT_number             14
_space_group_name_H-M_alt          'P 1 21/c 1'
_space_group_name_Hall             '-P 2ybc'
loop_
  _space_group_symop_operation_xyz
 'x, y, z'
 '-x, y+1/2, -z+1/2'
 '-x, -y, -z'
 'x, -y-1/2, z-1/2'

_symmetry_int_tables_number        14
_cell_length_a                     15.0697(6)
_cell_length_b                     8.5154(3)
_cell_length_c                     19.8597(7)
_cell_angle_alpha                  90
_cell_angle_beta                   108.128(4)
_cell_angle_gamma                  90
_cell_volume                       2421.99(16)
_cell_formula_units_Z              4
_cell_measurement_reflns_used      16879
_cell_measurement_temperature      293(2)
_cell_measurement_theta_max        75.5060
_cell_measurement_theta_min        3.0350
_shelx_estimated_absorpt_T_max     0.924
_shelx_estimated_absorpt_T_min     0.646
_exptl_absorpt_coefficient_mu      1.331
_exptl_absorpt_correction_T_max    1.000
_exptl_absorpt_correction_T_min    0.472
_exptl_absorpt_correction_type     gaussian
_exptl_absorpt_process_details
;
CrysAlisPro 1.171.43.90 (Rigaku Oxford Diffraction, 2023)
Numerical absorption correction based on gaussian integration over
a multifaceted crystal model
Empirical absorption correction using spherical harmonics,
implemented in SCALE3 ABSPACK scaling algorithm.
;
_exptl_absorpt_special_details     ?
_exptl_crystal_colour              colourless
_exptl_crystal_colour_lustre       .
_exptl_crystal_colour_modifier     .
_exptl_crystal_colour_primary      colourless
_exptl_crystal_density_diffrn      1.087
_exptl_crystal_density_meas        ?
_exptl_crystal_density_method      ?
_exptl_crystal_description         plate
_exptl_crystal_F_000               848
loop_
  _exptl_crystal_face_index_h
  _exptl_crystal_face_index_k
  _exptl_crystal_face_index_l
  _exptl_crystal_face_perp_dist
 -9 0 0 0.0145
 9 0 0 0.0399
 -4 4 9 0.1283
 -2 0 13 0.0954
 2 -4 6 0.0994
 4 -5 -6 0.1595
 2 0 -13 0.1462
 0 2 -11 0.1281
 1 2 1 0.1606

_exptl_crystal_size_max            0.36
_exptl_crystal_size_mid            0.246
_exptl_crystal_size_min            0.06
loop_
  _exptl_oxdiff_crystal_face_indexfrac_h
  _exptl_oxdiff_crystal_face_indexfrac_k
  _exptl_oxdiff_crystal_face_indexfrac_l
  _exptl_oxdiff_crystal_face_x
  _exptl_oxdiff_crystal_face_y
  _exptl_oxdiff_crystal_face_z
 -9.3248 0.2021 0.1489 0.0224 0.9224 0.3855
 9.3344 -0.4019 -0.2741 -0.0220 -0.9073 -0.4198
 -4.0279 3.9577 8.5524 -0.4588 -0.0875 0.8842
 -1.9241 0.0687 12.7974 -0.9610 -0.1796 0.2102
 2.0484 -4.2778 6.4831 -0.6891 -0.1268 -0.7135
 4.1200 -4.5477 -6.3592 0.2658 0.0517 -0.9626
 2.1238 -0.3529 -12.8016 0.9480 0.1772 -0.2643
 -0.0210 2.3473 -11.0824 0.9451 0.1755 0.2756
 1.0055 2.0004 0.9995 0.0118 -0.2547 0.2996

_exptl_transmission_factor_max     ?
_exptl_transmission_factor_min     ?
_diffrn_reflns_av_R_equivalents    0.0468
_diffrn_reflns_av_unetI/netI       0.0223
_diffrn_reflns_Laue_measured_fraction_full  1.000
_diffrn_reflns_Laue_measured_fraction_max  0.995
_diffrn_reflns_limit_h_max         18
_diffrn_reflns_limit_h_min         -18
_diffrn_reflns_limit_k_max         10
_diffrn_reflns_limit_k_min         -7
_diffrn_reflns_limit_l_max         24
_diffrn_reflns_limit_l_min         -24
_diffrn_reflns_number              40282
_diffrn_reflns_point_group_measured_fraction_full  1.000
_diffrn_reflns_point_group_measured_fraction_max  0.995
_diffrn_reflns_theta_full          67.684
_diffrn_reflns_theta_max           76.233
_diffrn_reflns_theta_min           3.086
_diffrn_ambient_temperature        293(2)
_diffrn_detector                   'CCD plate'
_diffrn_detector_area_resol_mean   5.2529
_diffrn_detector_type              AtlasS2
_diffrn_measured_fraction_theta_full  1.000
_diffrn_measured_fraction_theta_max  0.995
_diffrn_measurement_details
;
List of Runs (angles in degrees, time in seconds):

  # Type    Start    End  Width  t~exp~   \w     \q     \k     \f   Frames
#--------------------------------------------------------------------------
  1  \w   -117.00 -15.00   1.00    4.50    --  -41.07 -32.00  47.00  102
  2  \w    -67.00  35.00   1.00    4.50    --  -41.07  32.00-153.00  102
  3  \w     15.00 117.00   1.00    4.50    --   41.07  32.00-153.00  102
  4  \w    -35.00  67.00   1.00    4.50    --   41.07 -32.00  47.00  102
  5  \w     86.00 178.00   1.00   18.00    --  112.00  32.00-153.00   92
  6  \w     36.00 138.00   1.00   18.00    --  112.00 -32.00  47.00  102
  7  \w      6.00  32.00   1.00    4.50    --   41.07  85.00 -30.86   26
  8  \w     27.00  95.00   1.00    4.50    --   41.07-125.00-120.00   68
  9  \w      4.00  30.00   1.00    4.50    --   41.07  89.00  76.45   26
 10  \w      6.00  33.00   1.00    4.50    --   41.07  84.00  50.36   27
 11  \w     30.00 106.00   1.00   18.00    --  112.00 -95.00  60.00   76
 12  \w     59.00 178.00   1.00   18.00    --  112.00  15.00 150.00  119
 13  \w    103.00 178.00   1.00   18.00    --  112.00  77.00 150.00   75
 14  \w     39.00 109.00   1.00   18.00    --  112.00-111.00-180.00   70
 15  \w     40.00 141.00   1.00   18.00    --  112.00 -61.00 -90.00  101
 16  \w     39.00 109.00   1.00   18.00    --  112.00-111.00 -60.00   70
 17  \w     30.00 106.00   1.00   18.00    --  112.00 -95.00-180.00   76
 18  \w    104.00 178.00   1.00   18.00    --  112.00 111.00  30.00   74
 19  \w     84.00 178.00   1.00   18.00    --  112.00  30.00-120.00   94
 20  \w     36.00 140.00   1.00   18.00    --  112.00 -30.00-120.00  104
 21  \w     33.00 146.00   1.00   18.00    --  112.00 -82.00  17.50  113
 22  \w     86.00 178.00   1.00   18.00    --  112.00  45.00 -90.00   92
 23  \w     36.00 140.00   1.00   18.00    --  112.00 -30.00-120.00  104
 24  \w     33.00 146.00   1.00   18.00    --  112.00 -82.00  17.50  113
 25  \w     59.00 178.00   1.00   18.00    --  112.00  15.00 150.00  119
 26  \w    104.00 178.00   1.00   18.00    --  112.00 111.00  90.00   74
 27  \w     30.00 106.00   1.00   18.00    --  112.00 -95.00  90.00   76
 28  \w    104.00 178.00   1.00   18.00    --  112.00 111.00 150.00   74
 29  \w     30.00 106.00   1.00   18.00    --  112.00 -95.00 150.00   76
 30  \w     36.00 140.00   1.00   18.00    --  112.00 -30.00  90.00  104
 31  \w     36.00 140.00   1.00   18.00    --  112.00 -30.00  90.00  104
 32  \w     36.00 145.00   1.00   18.00    --  112.00 -77.00 -90.00  109
 33  \w    100.00 125.00   1.00   18.00    --  112.00 -77.00 -90.00   25
 34  \w     39.00  65.00   1.00   18.00    --  112.00-111.00  30.00   26
;
_diffrn_measurement_device         'four-circle diffractometer'
_diffrn_measurement_device_type    'SuperNova, Dual, Cu at home/near, AtlasS2'
_diffrn_measurement_method         '\w scans'
_diffrn_orient_matrix_type        
 'CrysAlisPro convention (1999,Acta A55,543-557)'
_diffrn_orient_matrix_UB_11        -0.0026388000
_diffrn_orient_matrix_UB_12        0.0450542000
_diffrn_orient_matrix_UB_13        -0.0757339000
_diffrn_orient_matrix_UB_21        -0.1007325000
_diffrn_orient_matrix_UB_22        -0.0623068000
_diffrn_orient_matrix_UB_23        -0.0288404000
_diffrn_orient_matrix_UB_31        -0.0376374000
_diffrn_orient_matrix_UB_32        0.1637487000
_diffrn_orient_matrix_UB_33        0.0098879000
_diffrn_radiation_monochromator    mirror
_diffrn_radiation_probe            x-ray
_diffrn_radiation_type             'Cu K\a'
_diffrn_radiation_wavelength       1.54184
_diffrn_source                     'micro-focus sealed X-ray tube'
_diffrn_source_type                'SuperNova (Cu) X-ray Source'
_reflns_Friedel_coverage           0.000
_reflns_Friedel_fraction_full      .
_reflns_Friedel_fraction_max       .
_reflns_number_gt                  4329
_reflns_number_total               5047
_reflns_special_details
;
 Reflections were merged by SHELXL according to the crystal
 class for the calculation of statistics and refinement.
 
 Structure factors included contributions from the .fab file.
 
 _reflns_Friedel_fraction is defined as the number of unique
 Friedel pairs measured divided by the number that would be
 possible theoretically, ignoring centric projections and
 systematic absences.
;
_reflns_threshold_expression       'I > 2\s(I)'
_computing_cell_refinement         'CrysAlisPro 1.171.43.90 (Rigaku OD, 2023)'
_computing_data_collection        
 'CrysAlisPro system (CCD 43.90 64-bit (release 15-09-2023))'
_computing_data_reduction          'CrysAlisPro 1.171.43.90 (Rigaku OD, 2023)'
_computing_molecular_graphics      'Olex2 1.5 (Dolomanov et al., 2009)'
_computing_publication_material    'Olex2 1.5 (Dolomanov et al., 2009)'
_computing_structure_refinement    'SHELXL 2019/2 (Sheldrick, 2015)'
_computing_structure_solution      'SHELXT 2018/2 (Sheldrick, 2018)'
_refine_diff_density_max           0.218
_refine_diff_density_min           -0.370
_refine_diff_density_rms           0.043
_refine_ls_extinction_coef         0.0017(3)
_refine_ls_extinction_expression   Fc^*^=kFc[1+0.001xFc^2^\l^3^/sin(2\q)]^-1/4^
_refine_ls_extinction_method       'SHELXL-2019/2 (Sheldrick 2019)'
_refine_ls_goodness_of_fit_ref     1.045
_refine_ls_hydrogen_treatment      mixed
_refine_ls_matrix_type             full
_refine_ls_number_parameters       366
_refine_ls_number_reflns           5047
_refine_ls_number_restraints       169
_refine_ls_R_factor_all            0.0527
_refine_ls_R_factor_gt             0.0469
_refine_ls_restrained_S_all        1.033
_refine_ls_shift/su_max            0.001
_refine_ls_shift/su_mean           0.000
_refine_ls_structure_factor_coef   Fsqd
_refine_ls_weighting_details      
 'w=1/[\s^2^(Fo^2^)+(0.0870P)^2^+0.2693P] where P=(Fo^2^+2Fc^2^)/3'
_refine_ls_weighting_scheme        calc
_refine_ls_wR_factor_gt            0.1325
_refine_ls_wR_factor_ref           0.1414
_refine_special_details            ?
_olex2_refinement_description
;
1. Restrained distances
 S1-C15 \\sim S1-C15A
 with sigma of 0.02
 C15-C24 \\sim C15A-C24A
 with sigma of 0.02
 C15-C16 \\sim C15A-C16A
 with sigma of 0.02
 C24-C23 \\sim C24A-C23A
 with sigma of 0.02
 C24-C19 \\sim C24A-C19A
 with sigma of 0.02
 C23-H23 \\sim C23A-H23A
 with sigma of 0.02
 C23-C22 \\sim C23A-C22A
 with sigma of 0.02
 C19-C20 \\sim C19A-C20A
 with sigma of 0.02
 C19-C18 \\sim C19A-C18A
 with sigma of 0.02
 C16-H16 \\sim C16A-H16A
 with sigma of 0.02
 C16-C17 \\sim C16A-C17A
 with sigma of 0.02
 C22-H22 \\sim C22A-H22A
 with sigma of 0.02
 C22-C21 \\sim C22A-C21A
 with sigma of 0.02
 C20-H20 \\sim C20A-H20A
 with sigma of 0.02
 C20-C21 \\sim C20A-C21A
 with sigma of 0.02
 C21-H21 \\sim C21A-H21A
 with sigma of 0.02
 C18-H18 \\sim C18A-H18A
 with sigma of 0.02
 C18-C17 \\sim C18A-C17A
 with sigma of 0.02
 C17-H17 \\sim C17A-H17A
 with sigma of 0.02
2. Rigid body (RIGU) restrains
 C15, C24, C19, C16, H16, C22, C20, H20, C21, H21, C18, H18, C17, H17, C15A,
 C24A, C19A, C16A, H16A, C22A, C20A, H20A, C21A, H21A, C18A, H18A, C17A, H17A,
 C23, H23, H22, H22A, C23A, H23A
 with sigma for 1-2 distances of 0.004 and sigma for 1-3 distances of 0.004
3. Others
 Sof(C15A)=Sof(C24A)=Sof(C19A)=Sof(C16A)=Sof(H16A)=Sof(C22A)=Sof(H22A)=
 Sof(C20A)=Sof(H20A)=Sof(C21A)=Sof(H21A)=Sof(C18A)=Sof(H18A)=Sof(C17A)=
 Sof(H17A)=Sof(C23A)=Sof(H23A)=1-FVAR(1)
 Sof(C15)=Sof(C24)=Sof(C23)=Sof(H23)=Sof(C19)=Sof(C16)=Sof(H16)=Sof(C22)=
 Sof(H22)=Sof(C20)=Sof(H20)=Sof(C21)=Sof(H21)=Sof(C18)=Sof(H18)=Sof(C17)=
 Sof(H17)=FVAR(1)
4.a Aromatic/amide H refined with riding coordinates:
 C5(H5), C23(H23), C16(H16), C22(H22), C20(H20), C21(H21), C18(H18), C17(H17),
 C16A(H16A), C22A(H22A), C20A(H20A), C21A(H21A), C18A(H18A), C17A(H17A),
 C23A(H23A)
4.b Idealised Me refined as rotating group:
 C13(H13A,H13B,H13C), C8(H8A,H8B,H8C), C14(H14A,H14B,H14C), C9(H9A,H9B,H9C),
 C12(H12A,H12B,H12C), C10(H10A,H10B,H10C)
;
_atom_sites_solution_hydrogens     mixed
_atom_sites_solution_primary       dual
_atom_sites_solution_secondary     ?
loop_
  _atom_site_label
  _atom_site_type_symbol
  _atom_site_fract_x
  _atom_site_fract_y
  _atom_site_fract_z
  _atom_site_U_iso_or_equiv
  _atom_site_adp_type
  _atom_site_occupancy
  _atom_site_site_symmetry_order
  _atom_site_calc_flag
  _atom_site_refinement_flags_posn
  _atom_site_refinement_flags_adp
  _atom_site_refinement_flags_occupancy
  _atom_site_disorder_assembly
  _atom_site_disorder_group
 S1 S 0.40961(3) 0.22829(5) 0.63537(2) 0.05297(14) Uani 1 1 d D . . . .
 O3 O 0.50665(8) 0.28854(16) 0.67522(7) 0.0639(3) Uani 1 1 d . . . . .
 O2 O 0.33883(9) 0.60822(15) 0.80875(7) 0.0660(3) Uani 1 1 d . . . . .
 O1 O 0.43584(9) 0.51216(16) 0.72693(8) 0.0691(3) Uani 1 1 d . . . . .
 C6 C 0.26051(11) 0.19224(19) 0.69147(8) 0.0535(3) Uani 1 1 d . . . . .
 C1 C 0.33721(11) 0.28326(18) 0.68736(8) 0.0522(3) Uani 1 1 d . . . . .
 C15 C 0.3632(8) 0.3418(14) 0.5550(5) 0.0414(16) Uani 0.50(3) 1 d D . P A 1
 C24 C 0.4163(10) 0.3202(18) 0.5062(6) 0.049(2) Uani 0.50(3) 1 d D . P A 1
 C3 C 0.31121(10) 0.47511(19) 0.77098(8) 0.0521(3) Uani 1 1 d . . . . .
 C2 C 0.36247(10) 0.42099(19) 0.72734(9) 0.0531(3) Uani 1 1 d . . . . .
 C4 C 0.23327(10) 0.39103(19) 0.77436(8) 0.0528(3) Uani 1 1 d . . . . .
 C5 C 0.21130(11) 0.2527(2) 0.73452(9) 0.0570(4) Uani 1 1 d . . . . .
 H5 H 0.159505 0.196503 0.736998 0.068 Uiso 1 1 calc R U . . .
 C7 C 0.17410(12) 0.4482(2) 0.82022(10) 0.0636(4) Uani 1 1 d . . . . .
 C23 C 0.4889(9) 0.2126(14) 0.5152(6) 0.0481(17) Uani 0.50(3) 1 d D . P A 1
 H23 H 0.511231 0.155423 0.556952 0.058 Uiso 0.50(3) 1 calc DR U P A 1
 C19 C 0.3842(9) 0.4068(16) 0.4419(6) 0.0524(17) Uani 0.50(3) 1 d D . P A 1
 C11 C 0.23163(13) 0.0346(2) 0.65296(10) 0.0654(4) Uani 1 1 d . . . . .
 C16 C 0.2983(12) 0.458(2) 0.5461(8) 0.063(3) Uani 0.50(3) 1 d D . P A 1
 H16 H 0.272963 0.479724 0.582199 0.076 Uiso 0.50(3) 1 calc DR U P A 1
 C22 C 0.5267(10) 0.1927(17) 0.4613(7) 0.0620(19) Uani 0.50(3) 1 d D . P A 1
 H22 H 0.576495 0.123691 0.467976 0.074 Uiso 0.50(3) 1 calc DR U P A 1
 C20 C 0.4241(8) 0.3792(16) 0.3865(6) 0.063(2) Uani 0.50(3) 1 d D . P A 1
 H20 H 0.402677 0.434161 0.344077 0.075 Uiso 0.50(3) 1 calc DR U P A 1
 C13 C 0.30864(18) -0.0881(3) 0.68126(14) 0.0848(6) Uani 1 1 d . . . . .
 H13A H 0.366112 -0.049490 0.676269 0.127 Uiso 1 1 calc R U . . .
 H13B H 0.291430 -0.183796 0.654858 0.127 Uiso 1 1 calc R U . . .
 H13C H 0.316610 -0.107875 0.730385 0.127 Uiso 1 1 calc R U . . .
 C8 C 0.13139(17) 0.6077(3) 0.79291(14) 0.0913(7) Uani 1 1 d . . . . .
 H8A H 0.180328 0.681390 0.794768 0.137 Uiso 1 1 calc R U . . .
 H8B H 0.095367 0.644812 0.821945 0.137 Uiso 1 1 calc R U . . .
 H8C H 0.091648 0.597238 0.744858 0.137 Uiso 1 1 calc R U . . .
 C21 C 0.4933(9) 0.2721(16) 0.3965(6) 0.064(2) Uani 0.50(3) 1 d D . P A 1
 H21 H 0.518807 0.251256 0.360376 0.077 Uiso 0.50(3) 1 calc DR U P A 1
 C18 C 0.3125(9) 0.5161(17) 0.4320(7) 0.070(2) Uani 0.50(3) 1 d D . P A 1
 H18 H 0.292944 0.571490 0.389534 0.084 Uiso 0.50(3) 1 calc DR U P A 1
 C14 C 0.21041(18) 0.0528(3) 0.57241(11) 0.0850(6) Uani 1 1 d . . . . .
 H14A H 0.165249 0.134790 0.555452 0.128 Uiso 1 1 calc R U . . .
 H14B H 0.185946 -0.044174 0.549385 0.128 Uiso 1 1 calc R U . . .
 H14C H 0.266781 0.079074 0.562121 0.128 Uiso 1 1 calc R U . . .
 C9 C 0.23497(17) 0.4671(3) 0.89718(11) 0.0872(7) Uani 1 1 d . . . . .
 H9A H 0.261308 0.367328 0.915429 0.131 Uiso 1 1 calc R U . . .
 H9B H 0.197570 0.505629 0.924914 0.131 Uiso 1 1 calc R U . . .
 H9C H 0.284299 0.540351 0.899590 0.131 Uiso 1 1 calc R U . . .
 C17 C 0.2692(9) 0.5455(17) 0.4828(7) 0.072(2) Uani 0.50(3) 1 d D . P A 1
 H17 H 0.222353 0.620730 0.475403 0.086 Uiso 0.50(3) 1 calc DR U P A 1
 C12 C 0.14223(19) -0.0309(3) 0.66456(15) 0.0963(8) Uani 1 1 d . . . . .
 H12A H 0.152373 -0.045060 0.714350 0.144 Uiso 1 1 calc R U . . .
 H12B H 0.126803 -0.129957 0.640741 0.144 Uiso 1 1 calc R U . . .
 H12C H 0.091793 0.041668 0.645829 0.144 Uiso 1 1 calc R U . . .
 C10 C 0.0954(2) 0.3328(4) 0.8187(2) 0.1159(11) Uani 1 1 d . . . . .
 H10A H 0.053362 0.325061 0.771243 0.174 Uiso 1 1 calc R U . . .
 H10B H 0.061959 0.369828 0.849589 0.174 Uiso 1 1 calc R U . . .
 H10C H 0.121463 0.231322 0.834265 0.174 Uiso 1 1 calc R U . . .
 H2 H 0.401(2) 0.656(4) 0.8092(17) 0.124(10) Uiso 1 1 d . . . . .
 H1 H 0.4718(17) 0.453(3) 0.7107(14) 0.092(8) Uiso 1 1 d . . . . .
 C15A C 0.3736(9) 0.3688(15) 0.5646(6) 0.051(2) Uani 0.50(3) 1 d D . P A 2
 C24A C 0.4040(10) 0.3393(17) 0.5034(6) 0.051(2) Uani 0.50(3) 1 d D . P A 2
 C19A C 0.3672(11) 0.4362(18) 0.4424(6) 0.059(2) Uani 0.50(3) 1 d D . P A 2
 C16A C 0.2992(13) 0.465(2) 0.5595(9) 0.067(2) Uani 0.50(3) 1 d D . P A 2
 H16A H 0.271015 0.466208 0.595025 0.086(15) Uiso 0.50(3) 1 calc DR . P A 2
 C22A C 0.5075(12) 0.212(2) 0.4460(8) 0.075(3) Uani 0.50(3) 1 d D . P A 2
 H22A H 0.553026 0.137803 0.446912 0.12(2) Uiso 0.50(3) 1 calc DR . P A 2
 C20A C 0.4035(12) 0.4137(19) 0.3853(6) 0.073(3) Uani 0.50(3) 1 d D . P A 2
 H20A H 0.380102 0.474702 0.344796 0.090(15) Uiso 0.50(3) 1 calc DR . P A 2
 C21A C 0.4702(12) 0.3079(18) 0.3875(7) 0.073(3) Uani 0.50(3) 1 d D . P A 2
 H21A H 0.491962 0.298344 0.348686 0.092(16) Uiso 0.50(3) 1 calc DR . P A 2
 C18A C 0.2996(10) 0.5474(16) 0.4427(7) 0.071(2) Uani 0.50(3) 1 d D . P A 2
 H18A H 0.276509 0.612639 0.403627 0.098(17) Uiso 0.50(3) 1 calc DR . P A 2
 C17A C 0.2657(11) 0.5636(17) 0.4997(8) 0.080(3) Uani 0.50(3) 1 d D . P A 2
 H17A H 0.220866 0.639391 0.498546 0.100(18) Uiso 0.50(3) 1 calc DR . P A 2
 C23A C 0.4741(11) 0.2325(19) 0.5028(7) 0.065(3) Uani 0.50(3) 1 d D . P A 2
 H23A H 0.499823 0.171450 0.543011 0.064(15) Uiso 0.50(3) 1 calc DR . P A 2

loop_
  _atom_site_aniso_label
  _atom_site_aniso_U_11
  _atom_site_aniso_U_22
  _atom_site_aniso_U_33
  _atom_site_aniso_U_23
  _atom_site_aniso_U_13
  _atom_site_aniso_U_12
 S1 0.0583(2) 0.0524(2) 0.0570(2) 0.00399(14) 0.03073(17) 0.00345(14)
 O3 0.0571(6) 0.0702(7) 0.0703(7) 0.0074(6) 0.0286(5) 0.0071(5)
 O2 0.0687(7) 0.0626(7) 0.0788(8) -0.0150(6) 0.0406(6) -0.0109(5)
 O1 0.0700(7) 0.0651(7) 0.0899(9) -0.0165(6) 0.0505(7) -0.0203(6)
 C6 0.0552(8) 0.0541(8) 0.0567(8) 0.0017(6) 0.0253(6) -0.0048(6)
 C1 0.0542(8) 0.0529(8) 0.0568(8) 0.0021(6) 0.0278(6) -0.0030(6)
 C15 0.042(2) 0.036(3) 0.047(3) -0.007(2) 0.016(2) -0.013(2)
 C24 0.053(4) 0.048(3) 0.052(3) 0.005(2) 0.025(2) -0.003(2)
 C3 0.0533(7) 0.0521(8) 0.0572(7) -0.0006(6) 0.0264(6) -0.0016(6)
 C2 0.0511(7) 0.0553(8) 0.0608(8) 0.0010(6) 0.0289(6) -0.0048(6)
 C4 0.0497(7) 0.0574(8) 0.0582(8) 0.0046(6) 0.0268(6) 0.0023(6)
 C5 0.0514(8) 0.0611(9) 0.0657(9) 0.0014(7) 0.0287(7) -0.0091(6)
 C7 0.0578(8) 0.0699(10) 0.0759(10) 0.0022(8) 0.0394(8) 0.0076(7)
 C23 0.058(3) 0.046(3) 0.047(3) 0.005(3) 0.026(3) 0.004(2)
 C19 0.050(3) 0.050(4) 0.062(3) 0.004(2) 0.024(2) -0.005(2)
 C11 0.0760(11) 0.0616(10) 0.0652(9) -0.0068(8) 0.0314(8) -0.0174(8)
 C16 0.061(3) 0.079(4) 0.060(5) 0.007(3) 0.033(3) 0.012(3)
 C22 0.076(4) 0.061(3) 0.059(4) 0.003(3) 0.037(3) 0.006(3)
 C20 0.072(4) 0.065(5) 0.062(3) 0.012(3) 0.037(3) 0.004(3)
 C13 0.1101(17) 0.0552(10) 0.0929(14) -0.0036(10) 0.0372(13) -0.0044(10)
 C8 0.0867(14) 0.0981(17) 0.0975(15) 0.0107(13) 0.0407(12) 0.0384(12)
 C21 0.076(4) 0.070(4) 0.060(4) 0.003(3) 0.039(3) 0.002(3)
 C18 0.078(4) 0.079(5) 0.064(3) 0.015(3) 0.037(3) 0.015(3)
 C14 0.1004(15) 0.0898(15) 0.0662(11) -0.0114(10) 0.0276(10) -0.0248(12)
 C9 0.0998(15) 0.1093(18) 0.0679(11) 0.0108(11) 0.0484(11) 0.0269(13)
 C17 0.070(3) 0.086(4) 0.063(4) 0.018(4) 0.027(3) 0.029(3)
 C12 0.1051(17) 0.0906(16) 0.1107(17) -0.0286(14) 0.0590(14) -0.0484(14)
 C10 0.1018(17) 0.118(2) 0.170(3) -0.034(2) 0.104(2) -0.0267(16)
 C15A 0.055(3) 0.047(4) 0.048(3) -0.010(2) 0.013(2) -0.018(3)
 C24A 0.051(4) 0.046(4) 0.057(3) -0.004(2) 0.019(2) -0.016(3)
 C19A 0.066(5) 0.057(5) 0.056(3) 0.009(2) 0.020(3) -0.009(3)
 C16A 0.072(4) 0.067(4) 0.064(5) 0.010(4) 0.024(3) 0.007(3)
 C22A 0.088(6) 0.080(6) 0.069(5) -0.006(4) 0.042(5) -0.014(4)
 C20A 0.092(6) 0.071(5) 0.060(3) 0.003(3) 0.030(3) -0.024(4)
 C21A 0.100(8) 0.069(6) 0.061(3) -0.002(3) 0.040(4) -0.019(4)
 C18A 0.076(4) 0.066(4) 0.068(5) 0.016(3) 0.020(3) 0.006(3)
 C17A 0.090(4) 0.077(4) 0.076(5) 0.014(4) 0.029(3) 0.011(3)
 C23A 0.075(5) 0.068(5) 0.056(4) 0.013(3) 0.027(4) -0.001(3)

_geom_special_details
;
 All esds (except the esd in the dihedral angle between two l.s. planes)
 are estimated using the full covariance matrix.  The cell esds are taken
 into account individually in the estimation of esds in distances, angles
 and torsion angles; correlations between esds in cell parameters are only
 used when they are defined by crystal symmetry.  An approximate (isotropic)
 treatment of cell esds is used for estimating esds involving l.s. planes.
;
loop_
  _geom_bond_atom_site_label_1
  _geom_bond_atom_site_label_2
  _geom_bond_distance
  _geom_bond_site_symmetry_2
  _geom_bond_publ_flag
 S1 O3 1.5191(14) . ?
 S1 C1 1.7824(15) . ?
 S1 C15 1.810(8) . ?
 S1 C15A 1.797(10) . ?
 O2 C3 1.351(2) . ?
 O2 H2 1.02(3) . ?
 O1 C2 1.3532(18) . ?
 O1 H1 0.87(3) . ?
 C6 C1 1.415(2) . ?
 C6 C5 1.393(2) . ?
 C6 C11 1.539(2) . ?
 C1 C2 1.401(2) . ?
 C15 C24 1.448(9) . ?
 C15 C16 1.363(9) . ?
 C24 C23 1.395(9) . ?
 C24 C19 1.424(9) . ?
 C3 C2 1.406(2) . ?
 C3 C4 1.395(2) . ?
 C4 C5 1.400(2) . ?
 C4 C7 1.539(2) . ?
 C5 H5 0.9300 . ?
 C7 C8 1.529(3) . ?
 C7 C9 1.527(3) . ?
 C7 C10 1.533(3) . ?
 C23 H23 0.9300 . ?
 C23 C22 1.370(8) . ?
 C19 C20 1.426(8) . ?
 C19 C18 1.393(8) . ?
 C11 C13 1.532(3) . ?
 C11 C14 1.539(3) . ?
 C11 C12 1.540(3) . ?
 C16 H16 0.9300 . ?
 C16 C17 1.409(10) . ?
 C22 H22 0.9300 . ?
 C22 C21 1.401(8) . ?
 C20 H20 0.9300 . ?
 C20 C21 1.354(8) . ?
 C13 H13A 0.9600 . ?
 C13 H13B 0.9600 . ?
 C13 H13C 0.9600 . ?
 C8 H8A 0.9600 . ?
 C8 H8B 0.9600 . ?
 C8 H8C 0.9600 . ?
 C21 H21 0.9300 . ?
 C18 H18 0.9300 . ?
 C18 C17 1.385(8) . ?
 C14 H14A 0.9600 . ?
 C14 H14B 0.9600 . ?
 C14 H14C 0.9600 . ?
 C9 H9A 0.9600 . ?
 C9 H9B 0.9600 . ?
 C9 H9C 0.9600 . ?
 C17 H17 0.9300 . ?
 C12 H12A 0.9600 . ?
 C12 H12B 0.9600 . ?
 C12 H12C 0.9600 . ?
 C10 H10A 0.9600 . ?
 C10 H10B 0.9600 . ?
 C10 H10C 0.9600 . ?
 C15A C24A 1.447(10) . ?
 C15A C16A 1.369(11) . ?
 C24A C19A 1.428(10) . ?
 C24A C23A 1.396(10) . ?
 C19A C20A 1.417(9) . ?
 C19A C18A 1.393(9) . ?
 C16A H16A 0.9300 . ?
 C16A C17A 1.411(10) . ?
 C22A H22A 0.9300 . ?
 C22A C21A 1.386(10) . ?
 C22A C23A 1.383(10) . ?
 C20A H20A 0.9300 . ?
 C20A C21A 1.341(9) . ?
 C21A H21A 0.9300 . ?
 C18A H18A 0.9300 . ?
 C18A C17A 1.385(9) . ?
 C17A H17A 0.9300 . ?
 C23A H23A 0.9300 . ?

loop_
  _geom_angle_atom_site_label_1
  _geom_angle_atom_site_label_2
  _geom_angle_atom_site_label_3
  _geom_angle
  _geom_angle_site_symmetry_1
  _geom_angle_site_symmetry_3
  _geom_angle_publ_flag
 O3 S1 C1 105.85(7) . . ?
 O3 S1 C15 108.9(4) . . ?
 O3 S1 C15A 100.9(5) . . ?
 C1 S1 C15 103.4(3) . . ?
 C1 S1 C15A 100.8(4) . . ?
 C3 O2 H2 117.7(19) . . ?
 C2 O1 H1 106.0(18) . . ?
 C1 C6 C11 123.98(14) . . ?
 C5 C6 C1 115.68(15) . . ?
 C5 C6 C11 120.34(14) . . ?
 C6 C1 S1 123.22(13) . . ?
 C2 C1 S1 116.15(11) . . ?
 C2 C1 C6 120.57(14) . . ?
 C24 C15 S1 112.3(7) . . ?
 C16 C15 S1 124.5(7) . . ?
 C16 C15 C24 121.9(9) . . ?
 C23 C24 C15 124.9(9) . . ?
 C23 C24 C19 119.3(8) . . ?
 C19 C24 C15 115.5(9) . . ?
 O2 C3 C2 118.93(13) . . ?
 O2 C3 C4 121.48(13) . . ?
 C4 C3 C2 119.59(15) . . ?
 O1 C2 C1 123.73(13) . . ?
 O1 C2 C3 114.98(14) . . ?
 C1 C2 C3 121.28(13) . . ?
 C3 C4 C5 117.33(13) . . ?
 C3 C4 C7 121.20(15) . . ?
 C5 C4 C7 121.46(14) . . ?
 C6 C5 C4 125.49(14) . . ?
 C6 C5 H5 117.3 . . ?
 C4 C5 H5 117.3 . . ?
 C8 C7 C4 109.18(15) . . ?
 C8 C7 C10 108.9(2) . . ?
 C9 C7 C4 110.35(14) . . ?
 C9 C7 C8 108.46(19) . . ?
 C9 C7 C10 107.9(2) . . ?
 C10 C7 C4 111.91(17) . . ?
 C24 C23 H23 120.6 . . ?
 C22 C23 C24 118.8(9) . . ?
 C22 C23 H23 120.6 . . ?
 C24 C19 C20 119.9(8) . . ?
 C18 C19 C24 120.3(9) . . ?
 C18 C19 C20 119.7(8) . . ?
 C6 C11 C12 111.50(16) . . ?
 C13 C11 C6 110.34(16) . . ?
 C13 C11 C14 109.80(19) . . ?
 C13 C11 C12 107.25(19) . . ?
 C14 C11 C6 111.34(16) . . ?
 C14 C11 C12 106.47(18) . . ?
 C15 C16 H16 119.6 . . ?
 C15 C16 C17 120.8(10) . . ?
 C17 C16 H16 119.6 . . ?
 C23 C22 H22 118.6 . . ?
 C23 C22 C21 122.7(9) . . ?
 C21 C22 H22 118.6 . . ?
 C19 C20 H20 120.4 . . ?
 C21 C20 C19 119.3(8) . . ?
 C21 C20 H20 120.4 . . ?
 C11 C13 H13A 109.5 . . ?
 C11 C13 H13B 109.5 . . ?
 C11 C13 H13C 109.5 . . ?
 H13A C13 H13B 109.5 . . ?
 H13A C13 H13C 109.5 . . ?
 H13B C13 H13C 109.5 . . ?
 C7 C8 H8A 109.5 . . ?
 C7 C8 H8B 109.5 . . ?
 C7 C8 H8C 109.5 . . ?
 H8A C8 H8B 109.5 . . ?
 H8A C8 H8C 109.5 . . ?
 H8B C8 H8C 109.5 . . ?
 C22 C21 H21 120.0 . . ?
 C20 C21 C22 120.0(8) . . ?
 C20 C21 H21 120.0 . . ?
 C19 C18 H18 118.7 . . ?
 C17 C18 C19 122.6(10) . . ?
 C17 C18 H18 118.7 . . ?
 C11 C14 H14A 109.5 . . ?
 C11 C14 H14B 109.5 . . ?
 C11 C14 H14C 109.5 . . ?
 H14A C14 H14B 109.5 . . ?
 H14A C14 H14C 109.5 . . ?
 H14B C14 H14C 109.5 . . ?
 C7 C9 H9A 109.5 . . ?
 C7 C9 H9B 109.5 . . ?
 C7 C9 H9C 109.5 . . ?
 H9A C9 H9B 109.5 . . ?
 H9A C9 H9C 109.5 . . ?
 H9B C9 H9C 109.5 . . ?
 C16 C17 H17 121.1 . . ?
 C18 C17 C16 117.9(9) . . ?
 C18 C17 H17 121.1 . . ?
 C11 C12 H12A 109.5 . . ?
 C11 C12 H12B 109.5 . . ?
 C11 C12 H12C 109.5 . . ?
 H12A C12 H12B 109.5 . . ?
 H12A C12 H12C 109.5 . . ?
 H12B C12 H12C 109.5 . . ?
 C7 C10 H10A 109.5 . . ?
 C7 C10 H10B 109.5 . . ?
 C7 C10 H10C 109.5 . . ?
 H10A C10 H10B 109.5 . . ?
 H10A C10 H10C 109.5 . . ?
 H10B C10 H10C 109.5 . . ?
 C24A C15A S1 116.3(8) . . ?
 C16A C15A S1 119.9(10) . . ?
 C16A C15A C24A 120.6(10) . . ?
 C19A C24A C15A 118.1(10) . . ?
 C23A C24A C15A 123.9(11) . . ?
 C23A C24A C19A 117.7(9) . . ?
 C20A C19A C24A 117.2(9) . . ?
 C18A C19A C24A 118.7(9) . . ?
 C18A C19A C20A 124.1(8) . . ?
 C15A C16A H16A 120.4 . . ?
 C15A C16A C17A 119.2(12) . . ?
 C17A C16A H16A 120.4 . . ?
 C21A C22A H22A 121.5 . . ?
 C23A C22A H22A 121.5 . . ?
 C23A C22A C21A 117.1(10) . . ?
 C19A C20A H20A 118.7 . . ?
 C21A C20A C19A 122.5(9) . . ?
 C21A C20A H20A 118.7 . . ?
 C22A C21A H21A 119.1 . . ?
 C20A C21A C22A 121.7(10) . . ?
 C20A C21A H21A 119.1 . . ?
 C19A C18A H18A 119.1 . . ?
 C17A C18A C19A 121.8(10) . . ?
 C17A C18A H18A 119.1 . . ?
 C16A C17A H17A 119.9 . . ?
 C18A C17A C16A 120.2(11) . . ?
 C18A C17A H17A 119.9 . . ?
 C24A C23A H23A 118.1 . . ?
 C22A C23A C24A 123.8(10) . . ?
 C22A C23A H23A 118.1 . . ?

loop_
  _geom_torsion_atom_site_label_1
  _geom_torsion_atom_site_label_2
  _geom_torsion_atom_site_label_3
  _geom_torsion_atom_site_label_4
  _geom_torsion
  _geom_torsion_site_symmetry_1
  _geom_torsion_site_symmetry_2
  _geom_torsion_site_symmetry_3
  _geom_torsion_site_symmetry_4
  _geom_torsion_publ_flag
 S1 C1 C2 O1 1.3(2) . . . . ?
 S1 C1 C2 C3 -179.30(12) . . . . ?
 S1 C15 C24 C23 6.5(19) . . . . ?
 S1 C15 C24 C19 -179.6(11) . . . . ?
 S1 C15 C16 C17 177.0(13) . . . . ?
 S1 C15A C24A C19A 172.1(11) . . . . ?
 S1 C15A C24A C23A -14.7(19) . . . . ?
 S1 C15A C16A C17A -173.5(14) . . . . ?
 O3 S1 C1 C6 -147.20(14) . . . . ?
 O3 S1 C1 C2 30.23(15) . . . . ?
 O3 S1 C15 C24 64.7(11) . . . . ?
 O3 S1 C15 C16 -102.9(15) . . . . ?
 O3 S1 C15A C24A 83.9(11) . . . . ?
 O3 S1 C15A C16A -116.1(14) . . . . ?
 O2 C3 C2 O1 -0.9(2) . . . . ?
 O2 C3 C2 C1 179.65(15) . . . . ?
 O2 C3 C4 C5 -178.63(15) . . . . ?
 O2 C3 C4 C7 1.2(2) . . . . ?
 C6 C1 C2 O1 178.83(16) . . . . ?
 C6 C1 C2 C3 -1.8(3) . . . . ?
 C1 S1 C15 C24 176.9(10) . . . . ?
 C1 S1 C15 C16 9.4(16) . . . . ?
 C1 S1 C15A C24A -167.4(10) . . . . ?
 C1 S1 C15A C16A -7.5(15) . . . . ?
 C1 C6 C5 C4 -1.8(3) . . . . ?
 C1 C6 C11 C13 64.2(2) . . . . ?
 C1 C6 C11 C14 -58.0(2) . . . . ?
 C1 C6 C11 C12 -176.75(19) . . . . ?
 C15 S1 C1 C6 98.3(5) . . . . ?
 C15 S1 C1 C2 -84.3(5) . . . . ?
 C15 C24 C23 C22 173.2(15) . . . . ?
 C15 C24 C19 C20 -172.1(13) . . . . ?
 C15 C24 C19 C18 6(2) . . . . ?
 C15 C16 C17 C18 -4(3) . . . . ?
 C24 C15 C16 C17 11(3) . . . . ?
 C24 C23 C22 C21 -2(2) . . . . ?
 C24 C19 C20 C21 -1.1(19) . . . . ?
 C24 C19 C18 C17 0(2) . . . . ?
 C3 C4 C5 C6 -0.3(3) . . . . ?
 C3 C4 C7 C8 62.3(2) . . . . ?
 C3 C4 C7 C9 -56.8(2) . . . . ?
 C3 C4 C7 C10 -177.0(2) . . . . ?
 C2 C3 C4 C5 1.4(2) . . . . ?
 C2 C3 C4 C7 -178.69(15) . . . . ?
 C4 C3 C2 O1 178.99(15) . . . . ?
 C4 C3 C2 C1 -0.4(2) . . . . ?
 C5 C6 C1 S1 -179.89(12) . . . . ?
 C5 C6 C1 C2 2.8(2) . . . . ?
 C5 C6 C11 C13 -114.73(19) . . . . ?
 C5 C6 C11 C14 123.09(19) . . . . ?
 C5 C6 C11 C12 4.3(3) . . . . ?
 C5 C4 C7 C8 -117.8(2) . . . . ?
 C5 C4 C7 C9 123.0(2) . . . . ?
 C5 C4 C7 C10 2.8(3) . . . . ?
 C7 C4 C5 C6 179.83(16) . . . . ?
 C23 C24 C19 C20 2(2) . . . . ?
 C23 C24 C19 C18 -179.3(13) . . . . ?
 C23 C22 C21 C20 3(2) . . . . ?
 C19 C24 C23 C22 -1(2) . . . . ?
 C19 C20 C21 C22 -1.6(17) . . . . ?
 C19 C18 C17 C16 -1(2) . . . . ?
 C11 C6 C1 S1 1.2(2) . . . . ?
 C11 C6 C1 C2 -176.17(16) . . . . ?
 C11 C6 C5 C4 177.20(17) . . . . ?
 C16 C15 C24 C23 174.4(16) . . . . ?
 C16 C15 C24 C19 -12(2) . . . . ?
 C20 C19 C18 C17 178.3(12) . . . . ?
 C18 C19 C20 C21 -179.6(11) . . . . ?
 C15A S1 C1 C6 108.0(5) . . . . ?
 C15A S1 C1 C2 -74.6(5) . . . . ?
 C15A C24A C19A C20A 175.0(13) . . . . ?
 C15A C24A C19A C18A -4.1(19) . . . . ?
 C15A C24A C23A C22A -175.3(16) . . . . ?
 C15A C16A C17A C18A 9(3) . . . . ?
 C24A C15A C16A C17A -14(3) . . . . ?
 C24A C19A C20A C21A -0.7(19) . . . . ?
 C24A C19A C18A C17A -1.6(19) . . . . ?
 C19A C24A C23A C22A -2(2) . . . . ?
 C19A C20A C21A C22A 0.5(18) . . . . ?
 C19A C18A C17A C16A 0(2) . . . . ?
 C16A C15A C24A C19A 12(2) . . . . ?
 C16A C15A C24A C23A -174.5(17) . . . . ?
 C20A C19A C18A C17A 179.3(13) . . . . ?
 C21A C22A C23A C24A 2(2) . . . . ?
 C18A C19A C20A C21A 178.4(11) . . . . ?
 C23A C24A C19A C20A 1(2) . . . . ?
 C23A C24A C19A C18A -177.8(12) . . . . ?
 C23A C22A C21A C20A -1(2) . . . . ?

_smtbx_masks_special_details       ?
loop_
  _smtbx_masks_void_nr
  _smtbx_masks_void_average_x
  _smtbx_masks_void_average_y
  _smtbx_masks_void_average_z
  _smtbx_masks_void_volume
  _smtbx_masks_void_count_electrons
  _smtbx_masks_void_content
 1 0.000 0.261 0.000 248.6 64.7 ?
 2 0.000 -0.371 0.500 248.6 64.7 ?

_smtbx_masks_void_probe_radius     1.2
_smtbx_masks_void_truncation_radius  1.2
_shelx_res_file
;
TITL 109_autored_a.res in P2(1)/c
    109_autored.res
    created by SHELXL-2019/2 at 08:53:25 on 03-Feb-2025
REM Old TITL 109_autored in P2(1)/c
REM SHELXT solution in P2(1)/c: R1 0.212, Rweak 0.125, Alpha 0.044
REM <I/s> 0.419 for 352 systematic absences, Orientation as input
REM Formula found by SHELXT: C25 N O3 Cl
CELL 1.54184 15.0697 8.5154 19.8597 90 108.128 90
ZERR 4 0.0006 0.0003 0.0007 0 0.004 0
LATT 1
SYMM -X,0.5+Y,0.5-Z
SFAC C H O S
UNIT 96 112 12 4
SADI S1 C15 S1 C15A
SADI C15 C24 C15A C24A
SADI C15 C16 C15A C16A
SADI C24 C23 C24A C23A
SADI C24 C19 C24A C19A
SADI C23 H23 C23A H23A
SADI C23 C22 C23A C22A
SADI C19 C20 C19A C20A
SADI C19 C18 C19A C18A
SADI C16 H16 C16A H16A
SADI C16 C17 C16A C17A
SADI C22 H22 C22A H22A
SADI C22 C21 C22A C21A
SADI C20 H20 C20A H20A
SADI C20 C21 C20A C21A
SADI C21 H21 C21A H21A
SADI C18 H18 C18A H18A
SADI C18 C17 C18A C17A
SADI C17 H17 C17A H17A
RIGU C15 C24 C19 C16 H16 C22 C20 H20 C21 H21 C18 H18 C17 H17 C15A C24A C19A =
 C16A H16A C22A C20A H20A C21A H21A C18A H18A C17A H17A C23 H23 H22 H22A =
 C23A H23A

L.S. 20
PLAN  11
SIZE 0.06 0.246 0.36
CONF
BOND
list 4
fmap 2 53
MORE -1
BOND $H
ABIN
ACTA
REM <olex2.extras>
REM <HklSrc "%.\\109_autored.hkl">
REM </olex2.extras>

WGHT    0.087000    0.269300
EXTI    0.001721
FVAR       0.57138   0.50432
S1    4    0.409611    0.228293    0.635369    11.00000    0.05832    0.05242 =
         0.05699    0.00399    0.03073    0.00345
O3    3    0.506649    0.288538    0.675222    11.00000    0.05710    0.07018 =
         0.07033    0.00739    0.02857    0.00714
O2    3    0.338832    0.608217    0.808751    11.00000    0.06867    0.06256 =
         0.07880   -0.01505    0.04056   -0.01093
O1    3    0.435843    0.512159    0.726932    11.00000    0.07002    0.06514 =
         0.08985   -0.01645    0.05049   -0.02034
C6    1    0.260515    0.192243    0.691474    11.00000    0.05520    0.05415 =
         0.05668    0.00170    0.02535   -0.00480
C1    1    0.337207    0.283262    0.687360    11.00000    0.05421    0.05287 =
         0.05683    0.00212    0.02778   -0.00300
PART 1
C15   1    0.363180    0.341815    0.554998    21.00000    0.04210    0.03645 =
         0.04726   -0.00684    0.01611   -0.01290
C24   1    0.416302    0.320202    0.506201    21.00000    0.05327    0.04811 =
         0.05194    0.00489    0.02473   -0.00284
PART 0
C3    1    0.311212    0.475108    0.770976    11.00000    0.05333    0.05212 =
         0.05720   -0.00065    0.02645   -0.00157
C2    1    0.362469    0.420987    0.727341    11.00000    0.05114    0.05528 =
         0.06085    0.00102    0.02893   -0.00476
C4    1    0.233270    0.391032    0.774357    11.00000    0.04967    0.05736 =
         0.05823    0.00457    0.02680    0.00229
C5    1    0.211304    0.252729    0.734519    11.00000    0.05142    0.06114 =
         0.06566    0.00143    0.02872   -0.00906
AFIX  43
H5    2    0.159505    0.196503    0.736998    11.00000   -1.20000
AFIX   0
C7    1    0.174097    0.448165    0.820223    11.00000    0.05781    0.06989 =
         0.07591    0.00216    0.03944    0.00759
PART 1
C23   1    0.488900    0.212593    0.515173    21.00000    0.05821    0.04620 =
         0.04674    0.00456    0.02615    0.00373
AFIX  43
H23   2    0.511231    0.155423    0.556952    21.00000   -1.20000
AFIX   0
C19   1    0.384202    0.406815    0.441853    21.00000    0.05009    0.04974 =
         0.06220    0.00350    0.02448   -0.00489
PART 0
C11   1    0.231629    0.034570    0.652964    11.00000    0.07603    0.06159 =
         0.06519   -0.00684    0.03140   -0.01743
PART 1
C16   1    0.298298    0.458004    0.546081    21.00000    0.06089    0.07939 =
         0.06011    0.00726    0.03335    0.01152
AFIX  43
H16   2    0.272963    0.479724    0.582199    21.00000   -1.20000
AFIX   0
C22   1    0.526672    0.192732    0.461274    21.00000    0.07633    0.06121 =
         0.05926    0.00324    0.03693    0.00554
AFIX  43
H22   2    0.576495    0.123691    0.467976    21.00000   -1.20000
AFIX   0
C20   1    0.424055    0.379200    0.386539    21.00000    0.07222    0.06487 =
         0.06162    0.01194    0.03665    0.00378
AFIX  43
H20   2    0.402677    0.434161    0.344077    21.00000   -1.20000
AFIX   0
PART 0
C13   1    0.308635   -0.088102    0.681261    11.00000    0.11007    0.05519 =
         0.09293   -0.00360    0.03722   -0.00441
AFIX 137
H13A  2    0.366112   -0.049490    0.676269    11.00000   -1.50000
H13B  2    0.291430   -0.183796    0.654858    11.00000   -1.50000
H13C  2    0.316610   -0.107875    0.730385    11.00000   -1.50000
AFIX   0
C8    1    0.131386    0.607749    0.792907    11.00000    0.08673    0.09808 =
         0.09749    0.01067    0.04073    0.03843
AFIX 137
H8A   2    0.180328    0.681390    0.794768    11.00000   -1.50000
H8B   2    0.095367    0.644812    0.821945    11.00000   -1.50000
H8C   2    0.091648    0.597238    0.744858    11.00000   -1.50000
AFIX   0
PART 1
C21   1    0.493349    0.272105    0.396508    21.00000    0.07570    0.06957 =
         0.05964    0.00342    0.03881    0.00239
AFIX  43
H21   2    0.518807    0.251256    0.360376    21.00000   -1.20000
AFIX   0
C18   1    0.312511    0.516087    0.431962    21.00000    0.07767    0.07896 =
         0.06365    0.01478    0.03653    0.01465
AFIX  43
H18   2    0.292944    0.571490    0.389534    21.00000   -1.20000
AFIX   0
PART 0
C14   1    0.210406    0.052777    0.572407    11.00000    0.10037    0.08975 =
         0.06619   -0.01138    0.02760   -0.02484
AFIX 137
H14A  2    0.165249    0.134790    0.555452    11.00000   -1.50000
H14B  2    0.185946   -0.044174    0.549385    11.00000   -1.50000
H14C  2    0.266781    0.079074    0.562121    11.00000   -1.50000
AFIX   0
C9    1    0.234968    0.467128    0.897181    11.00000    0.09982    0.10932 =
         0.06785    0.01084    0.04841    0.02691
AFIX 137
H9A   2    0.261308    0.367328    0.915429    11.00000   -1.50000
H9B   2    0.197570    0.505629    0.924914    11.00000   -1.50000
H9C   2    0.284299    0.540351    0.899590    11.00000   -1.50000
AFIX   0
PART 1
C17   1    0.269179    0.545544    0.482810    21.00000    0.06982    0.08639 =
         0.06323    0.01823    0.02746    0.02895
AFIX  43
H17   2    0.222353    0.620730    0.475403    21.00000   -1.20000
AFIX   0
PART 0
C12   1    0.142233   -0.030855    0.664563    11.00000    0.10507    0.09063 =
         0.11066   -0.02857    0.05904   -0.04844
AFIX 137
H12A  2    0.152373   -0.045060    0.714350    11.00000   -1.50000
H12B  2    0.126803   -0.129957    0.640741    11.00000   -1.50000
H12C  2    0.091793    0.041668    0.645829    11.00000   -1.50000
AFIX   0
C10   1    0.095360    0.332811    0.818686    11.00000    0.10178    0.11762 =
         0.17041   -0.03351    0.10361   -0.02668
AFIX 137
H10A  2    0.053362    0.325061    0.771243    11.00000   -1.50000
H10B  2    0.061959    0.369828    0.849589    11.00000   -1.50000
H10C  2    0.121463    0.231322    0.834265    11.00000   -1.50000
AFIX   0
H2    2    0.400900    0.656027    0.809231    11.00000    0.12375
H1    2    0.471806    0.453171    0.710652    11.00000    0.09156
PART 2
C15A  1    0.373635    0.368824    0.564591   -21.00000    0.05482    0.04706 =
         0.04835   -0.01020    0.01342   -0.01809
C24A  1    0.404018    0.339258    0.503418   -21.00000    0.05117    0.04647 =
         0.05690   -0.00417    0.01928   -0.01606
C19A  1    0.367194    0.436153    0.442418   -21.00000    0.06588    0.05741 =
         0.05578    0.00943    0.01994   -0.00904
C16A  1    0.299207    0.465360    0.559498   -21.00000    0.07219    0.06707 =
         0.06379    0.00987    0.02423    0.00723
AFIX  43
H16A  2    0.271015    0.466208    0.595025   -21.00000    0.08579
AFIX   0
C22A  1    0.507509    0.212270    0.445960   -21.00000    0.08781    0.08018 =
         0.06880   -0.00624    0.04206   -0.01378
AFIX  43
H22A  2    0.553026    0.137803    0.446912   -21.00000    0.11853
AFIX   0
C20A  1    0.403454    0.413711    0.385315   -21.00000    0.09163    0.07129 =
         0.05994    0.00291    0.02990   -0.02410
AFIX  43
H20A  2    0.380102    0.474702    0.344796   -21.00000    0.09018
AFIX   0
C21A  1    0.470166    0.307873    0.387462   -21.00000    0.09956    0.06929 =
         0.06094   -0.00192    0.03955   -0.01927
AFIX  43
H21A  2    0.491962    0.298344    0.348686   -21.00000    0.09226
AFIX   0
C18A  1    0.299575    0.547413    0.442748   -21.00000    0.07607    0.06594 =
         0.06789    0.01619    0.01987    0.00601
AFIX  43
H18A  2    0.276509    0.612639    0.403627   -21.00000    0.09819
AFIX   0
C17A  1    0.265748    0.563598    0.499699   -21.00000    0.09002    0.07731 =
         0.07583    0.01386    0.02902    0.01101
AFIX  43
H17A  2    0.220866    0.639391    0.498546   -21.00000    0.09973
AFIX   0
C23A  1    0.474111    0.232497    0.502824   -21.00000    0.07534    0.06828 =
         0.05568    0.01260    0.02651   -0.00101
AFIX  43
H23A  2    0.499823    0.171450    0.543011   -21.00000    0.06376
AFIX   0
HKLF 4


REM  109_autored_a.res in P2(1)/c
REM wR2 = 0.1414, GooF = S = 1.045, Restrained GooF = 1.033 for all data
REM R1 = 0.0469 for 4329 Fo > 4sig(Fo) and 0.0527 for all 5047 data
REM 366 parameters refined using 169 restraints

END

WGHT      0.0874      0.2699

REM Highest difference peak  0.218,  deepest hole -0.370,  1-sigma level  0.043
Q1    1   0.4233  0.1118  0.6381  11.00000  0.05    0.22
Q2    1   0.4831  0.2153  0.6590  11.00000  0.05    0.22
Q3    1   0.2486  0.1176  0.6735  11.00000  0.05    0.16
Q4    1   0.2982  0.3938  0.7869  11.00000  0.05    0.16
Q5    1   0.2930  0.2006  0.6996  11.00000  0.05    0.15
Q6    1  -0.0196  0.2834  0.5174  11.00000  0.05    0.14
Q7    1   0.3627  0.3379  0.7226  11.00000  0.05    0.14
Q8    1   0.1437  0.4024  0.8223  11.00000  0.05    0.13
Q9    1   0.2128  0.0046  0.6614  11.00000  0.05    0.13
Q10   1   0.2871 -0.1985  0.6724  11.00000  0.05    0.13
Q11   1   0.5055  0.4011  0.6615  11.00000  0.05    0.13
;
_shelx_res_checksum                9486
_shelx_hkl_file
;
   0   0   2  270.48    4.67
   0   0   3    0.07    0.29
   0   0   4  443.17    8.57
   0   0   5    0.31    0.54
   0   0   5    0.08    0.27
   0   0   6  258.94    8.26
   0   0  -6  271.20    8.96
   0   0   7   -0.94    0.91
   0   0  -7    0.40    0.54
   0   0   8  725.05   16.62
   0   0  -8  772.83   18.06
   0   0  -9   -0.82    0.91
   0   0 -10    0.36    0.86
   0   0 -11    0.18    1.01
   0   0 -12    0.99    1.09
   0   0  12    1.09    1.13
   0   0  13   -1.03    1.46
   0   0 -13    0.04    1.12
   0   0 -14   52.68    7.06
   0   0  14   45.95    6.42
   0   0 -15    0.11    0.49
   0   0 -15    0.20    0.55
   0   0 -15    0.12    1.62
   0   0  15   -0.19    1.00
   0   0  15   -0.03    0.42
   0   0 -15    0.27    0.62
   0   0  15    0.78    0.84
   0   0  15   -1.53    1.32
   0   0 -15   -0.56    0.82
   0   0 -15    0.19    1.26
   0   0 -15    0.33    0.80
   0   0 -16  219.25    6.10
   0   0 -16  214.09    6.09
   0   0 -16  244.41   16.54
   0   0 -16  226.39    7.18
   0   0  16  262.17   16.51
   0   0  16  213.31    6.25
   0   0  16  188.21    7.44
   0   0  16  189.32    7.69
   0   0 -16  183.10    8.31
   0   0 -16  198.05    7.06
   0   0 -16  188.10    8.82
   0   0 -17   -0.55    0.60
   0   0 -17    0.62    0.62
   0   0 -17    0.20    0.50
   0   0  17   -0.07    0.46
   0   0  17    0.52    1.06
   0   0  17    1.11    1.08
   0   0 -17    0.44    0.86
   0   0 -17   -0.18    1.08
   0   0 -17    1.13    0.90
   0   0 -18   38.71    2.52
   0   0 -18   41.33    3.10
   0   0  18   38.85    2.68
   0   0  18   30.34    3.05
   0   0  18   29.35    3.13
   0   0 -18   31.21    3.56
   0   0 -18   30.30    3.70
   0   0 -19   -0.32    0.52
   0   0 -19    0.73    0.53
   0   0  19   -0.29    0.58
   0   0  19   -1.02    1.00
   0   0  19   -0.14    0.76
   0   0 -19    0.58    0.89
   0   0 -19    0.10    0.77
   0   0 -20    3.91    1.20
   0   0 -20    3.66    0.97
   0   0  20    2.85    1.11
   0   0  20    2.82    1.28
   0   0 -20    3.66    1.60
   0   0 -20    1.86    0.99
   0   0 -21    0.51    0.69
   0   0 -21   -0.04    0.44
   0   0  21    0.87    0.89
   0   0  21    1.02    0.84
   0   0 -21    0.96    1.03
   0   0 -21    1.57    1.18
   0   0 -22   43.48    2.70
   0   0  22   37.34    2.55
   0   0  22   37.05    2.58
   0   0 -22   43.18    2.60
   0   0 -23   -0.24    0.35
   0   0 -23    0.30    0.36
   0   0  23    1.30    0.56
   0   0 -23    0.71    0.54
   0   0  23    0.75    0.59
   0   1   0    0.25    0.54
   0   1   1 1244.42   14.59
   0   1  -1 1151.84    7.13
   0   1  -1 1108.18   14.43
   0   1   1 1200.23    7.23
   0  -1  -1 1165.66    7.25
   0  -1   1 1178.28    7.21
   0   1   2 1479.03   11.24
   0   1  -2 1506.58   11.64
   0  -1   3 9932.43   35.74
   0   1  -3 9941.89   37.24
   0   1   3 9999.00   35.65
   0   1  -4 1359.80   15.98
   0  -1   4 1325.27   15.16
   0  -1  -4 1352.80   16.08
   0  -1  -5  967.80   15.44
   0   1  -5  992.15   15.44
   0  -1   5  961.98   14.54
   0   1   5  941.22   14.43
   0  -1   5  979.56   12.77
   0  -1   6  254.14    8.36
   0  -1  -6  257.38    8.76
   0   1   6  250.86    8.25
   0   1  -6  265.35    8.86
   0  -1   6  258.36    7.06
   0  -1   7  107.73    5.92
   0   1   7  103.08    5.81
   0  -1   7  119.49    5.25
   0   1  -7  107.58    6.22
   0  -1  -7  108.87    6.33
   0   1  -8  119.11    7.10
   0  -1  -8  119.44    7.16
   0  -1  -9   77.96    6.32
   0   1  -9   78.07    6.26
   0   1 -10    4.34    1.73
   0  -1 -10    5.48    1.88
   0   1 -11  135.28    9.44
   0  -1 -11  138.65    9.69
   0  -1  11  141.28    9.66
   0   1  11  143.78    9.72
   0  -1  12   18.29    3.69
   0  -1 -12   19.47    3.98
   0   1  12   18.63    3.76
   0   1 -12   17.62    3.71
   0   1  13   21.72    4.23
   0  -1 -13   22.13    4.51
   0  -1  13   24.95    4.57
   0   1 -13   20.98    4.35
   0   1 -14   40.72    2.69
   0   1  14   40.35    5.98
   0  -1  14   44.61    6.38
   0   1 -14   41.86    6.28
   0  -1 -14   44.50    6.58
   0  -1 -14   41.71    2.97
   0   1  14   44.01    3.70
   0   1  14   46.85    3.83
   0   1 -14   40.85    3.64
   0   1 -14   40.60    3.38
   0   1 -14   45.61    3.40
   0   1 -15   13.45    1.61
   0  -1 -15   12.88    1.42
   0   1 -15   15.52    1.74
   0  -1  15   11.22    3.40
   0   1  15   12.59    1.58
   0  -1 -15   13.88    3.95
   0   1  15   14.93    3.90
   0  -1  15   14.67    1.69
   0  -1 -15   14.05    1.79
   0   1 -15   12.83    3.80
   0   1 -15   14.62    1.77
   0   1  15   11.84    2.13
   0  -1  15   13.06    2.12
   0  -1  15   12.80    2.07
   0   1  15   14.09    2.13
   0   1 -15   13.62    1.97
   0  -1 -15   12.93    1.81
   0   1 -15   10.84    2.07
   0  -1 -15   10.69    2.26
   0   1 -15   10.88    2.02
   0  -1 -15   12.05    2.41
   0   1 -16  171.72    5.58
   0   1 -16  167.41    5.51
   0   1  16  167.10    5.58
   0  -1  16  162.18    5.53
   0  -1  16  191.85   14.10
   0   1 -16  168.58    6.20
   0   1  16  192.25   14.00
   0  -1 -16  172.29    6.33
   0   1  16  143.25    6.79
   0  -1  16  148.66    6.58
   0   1  16  142.40    6.91
   0  -1  16  147.01    6.75
   0   1 -16  156.79    6.34
   0  -1 -16  145.57    7.71
   0   1 -16  148.13    7.84
   0  -1 -16  143.69    8.15
   0   1 -16  150.77    7.37
   0   1 -17   47.55    2.98
   0   1 -17   48.94    2.99
   0  -1  17   50.77    3.13
   0  -1 -17   51.55    3.49
   0   1  17   51.68    3.11
   0   1 -17   50.01    3.41
   0   1  17   34.15    3.58
   0   1  17   34.77    3.50
   0  -1  17   34.17    3.34
   0  -1  17   35.88    3.36
   0   1 -17   40.20    4.25
   0  -1 -17   36.20    4.42
   0  -1 -17   35.58    4.09
   0   1 -17   39.09    3.92
   0   1 -17   31.44    3.09
   0   1 -18   72.28    3.66
   0   1 -18   72.99    3.64
   0  -1 -18   71.66    4.07
   0   1  18   74.34    3.65
   0  -1  18   73.94    3.67
   0   1 -18   72.45    4.04
   0  -1  18   62.11    4.48
   0  -1  18   62.13    4.40
   0   1  18   70.92    4.60
   0   1  18   67.02    4.59
   0   1 -18   62.58    4.95
   0   1 -18   73.43    5.60
   0  -1 -18   62.60    5.15
   0  -1 -18   67.94    5.68
   0   1 -18   70.53    4.30
   0   1 -19   20.88    2.45
   0   1 -19   20.57    1.92
   0  -1  19   19.40    1.91
   0  -1 -19   22.02    2.23
   0   1 -19   19.85    2.12
   0   1  19   19.86    1.91
   0  -1  19   15.84    2.23
   0   1  19   14.87    2.33
   0   1  19   15.21    2.32
   0  -1  19   15.38    2.18
   0   1 -19   16.92    2.54
   0   1 -19   16.89    2.80
   0  -1 -19   20.20    3.08
   0  -1 -19   18.13    2.70
   0   1 -20   40.06    2.46
   0   1 -20   37.80    2.97
   0  -1 -20   41.14    3.24
   0  -1 -20   40.95    2.85
   0   1 -20   44.28    2.93
   0   1  20   27.85    2.84
   0  -1  20   29.85    2.80
   0  -1  20   28.81    2.84
   0   1  20   26.67    2.77
   0   1 -20   30.56    3.44
   0   1 -20   29.71    3.69
   0   1 -21    0.79    0.46
   0  -1 -21    0.89    0.87
   0   1 -21    1.17    0.70
   0   1 -21    0.57    0.45
   0  -1 -21    0.28    0.50
   0  -1  21    3.31    1.06
   0   1 -21    1.11    0.85
   0   1  21    2.53    0.98
   0   1  21    2.40    1.06
   0  -1  21    2.32    0.98
   0   1 -21    0.49    0.98
   0   1 -21   -0.09    0.72
   0   1 -22    6.15    1.01
   0   1 -22    6.91    0.82
   0  -1 -22    6.23    1.18
   0  -1 -22    8.64    1.09
   0   1 -22    8.33    1.07
   0  -1  22    4.34    0.98
   0  -1  22    4.31    0.94
   0   1  22    4.85    1.21
   0   1 -22    4.73    1.08
   0   1  22    4.20    1.17
   0   1 -22    4.65    1.20
   0   1 -22    5.62    1.36
   0  -1 -23    0.27    0.41
   0  -1 -23    0.21    0.32
   0   1 -23    0.50    0.37
   0   1  23    0.31    0.48
   0  -1 -23    0.65    0.48
   0   1 -23    0.09    0.52
   0   1  23   -0.29    0.50
   0   2   0  581.03   14.08
   0   2  -1  157.25    7.64
   0   2   1  151.24    7.23
   0  -2   2    3.40    0.61
   0  -2  -2    3.98    0.64
   0   2   2    4.61    1.48
   0   2  -2    3.66    0.61
   0  -2   3  300.49   12.41
   0  -2  -3  279.34    6.31
   0   2  -3  278.15    6.22
   0   2   3  295.68   10.89
   0   2  -4   74.83    3.77
   0   2   4   81.93    6.14
   0  -2  -4   74.97    3.84
   0   2  -5  193.20    6.89
   0  -2  -5  190.92    6.96
   0   2   5  195.77   10.11
   0   2  -6 2565.90   27.93
   0  -2  -6 2555.81   28.35
   0  -2   7  101.99    5.55
   0   2  -7  107.56    6.35
   0  -2  -7  101.17    6.18
   0  -2   8  640.77   14.39
   0  -2  -8  614.10   16.63
   0   2  -8  622.89   16.46
   0   2   9    4.82    1.61
   0  -2   9    5.40    1.46
   0  -2  -9    4.60    1.64
   0  -2   9    4.37    1.49
   0   2  -9    3.25    1.31
   0   2  10   14.56    2.94
   0   2 -10   12.67    2.70
   0  -2 -10   15.01    3.07
   0  -2  10   15.51    3.08
   0  -2  11   87.09    7.78
   0  -2 -11   83.32    7.60
   0   2  11   91.71    7.78
   0   2 -11   85.05    7.59
   0  -2 -12   84.24    8.10
   0   2  12   92.08    8.24
   0   2 -12   90.05    8.34
   0  -2  12   96.97    8.57
   0  -2 -13   77.29    8.35
   0   2  13   88.97    8.50
   0   2 -13   79.57    8.37
   0  -2  13   86.89    8.52
   0   2 -14    1.94    0.73
   0   2 -14    2.24    0.70
   0  -2 -14    1.96    0.59
   0   2 -14    2.54    0.81
   0  -2  14    3.80    2.18
   0   2 -14    1.56    1.44
   0   2  14    3.11    1.60
   0  -2  14    2.27    0.71
   0   2  14    2.33    0.72
   0  -2 -14    2.29    1.66
   0   2  14    2.67    1.19
   0   2  14    2.48    1.16
   0   2 -14    3.75    1.16
   0   2 -14    2.32    1.11
   0   2 -14    2.47    1.05
   0   2 -15    0.03    0.52
   0   2 -15    0.03    0.53
   0   2  15    0.01    1.33
   0  -2  15   -0.20    0.58
   0   2 -15   -0.15    0.55
   0   2 -15   -0.88    1.55
   0  -2 -15   -0.21    1.47
   0  -2 -15   -0.11    0.61
   0   2  15   -0.25    0.60
   0  -2  15   -1.26    2.12
   0   2  15   -0.11    1.24
   0   2  15   -0.15    1.16
   0   2 -15    0.03    0.86
   0   2 -15   -0.33    0.70
   0   2 -15    0.34    0.80
   0   2 -16   93.27    4.23
   0   2 -16  101.73    4.49
   0   2  16  100.89    4.25
   0  -2 -16   98.70    4.72
   0  -2  16  102.14    4.45
   0   2 -16  101.02    4.75
   0   2  16   95.07    5.64
   0   2  16   91.74    5.65
   0   2 -16   80.18    5.59
   0   2 -16   96.12    4.99
   0   2 -16   83.80    5.51
   0   2 -17   39.22    2.70
   0   2 -17   38.25    2.77
   0   2 -17   36.28    2.84
   0  -2 -17   36.94    2.88
   0   2  17   38.59    2.66
   0  -2  17   40.86    2.82
   0   2  17   33.38    3.56
   0   2  17   35.65    3.50
   0   2 -17   30.02    3.69
   0   2 -17   31.66    3.14
   0   2 -17   33.95    3.79
   0   2 -18   93.99    4.25
   0   2 -18   85.28    3.97
   0   2 -18   89.46    4.78
   0  -2 -18   90.60    4.47
   0   2 -18   90.64    4.44
   0  -2  18  100.20    4.25
   0   2  18   96.93    4.11
   0   2  18   71.40    4.93
   0   2  18   71.95    4.80
   0   2 -18   79.13    4.45
   0   2 -18   75.39    5.54
   0   2 -18   75.70    5.71
   0   2 -19   18.74    1.86
   0  -2 -19   17.23    2.28
   0   2 -19   15.80    1.94
   0   2 -19   19.25    1.98
   0  -2 -19   19.03    1.99
   0   2  19   13.72    2.09
   0   2 -19   12.53    2.02
   0   2  19   11.84    2.00
   0   2 -19   15.70    2.55
   0   2 -19   13.67    2.24
   0   2 -20   -0.21    0.54
   0  -2 -20    0.86    0.78
   0   2 -20    0.68    0.48
   0   2 -20    0.91    0.50
   0  -2 -20    0.51    0.43
   0   2  20   -0.75    0.86
   0   2 -20    0.29    0.79
   0   2  20    0.88    0.93
   0   2 -20    0.85    0.88
   0   2 -20    0.68    0.91
   0  -2 -21    5.69    1.22
   0   2 -21    5.86    0.93
   0   2 -21    5.97    1.01
   0  -2 -21    5.39    0.94
   0   2 -21    3.88    1.04
   0   2  21    4.10    1.27
   0   2  21    3.94    1.15
   0   2 -21    3.50    1.20
   0   2 -21    3.82    1.15
   0   2 -22   15.64    1.19
   0  -2 -22   15.58    1.62
   0  -2 -22   17.14    1.39
   0   2 -22   16.59    1.34
   0   2  22   13.95    1.73
   0   2  22   12.03    1.67
   0   2 -22   14.69    1.55
   0   2 -22   13.40    1.77
   0   2 -22   12.98    1.75
   0  -2 -23    4.60    0.77
   0   2  23    3.39    0.78
   0   2 -23    4.08    0.74
   0   2  23    2.91    0.69
   0   3   0    0.64    1.05
   0   3  -1    0.31    1.16
   0   3   1    0.21    0.88
   0  -3   1   -0.01    1.52
   0   3   2 1020.79   23.88
   0  -3   2 1050.90   25.65
   0  -3   3   11.06    1.10
   0   3  -3   13.40    1.26
   0  -3  -3   14.15    1.36
   0  -3   3   12.53    3.43
   0   3   3    7.43    2.22
   0   3   3   11.84    1.19
   0   3   4 1036.68   13.74
   0   3   4  997.05   25.34
   0  -3   4  994.73   13.29
   0  -3  -4  963.96   13.85
   0   3  -4  920.46   12.92
   0   3   5   88.91    7.87
   0   3  -5   85.84    4.57
   0   3   5   91.70    4.78
   0  -3   5   92.38    4.76
   0  -3  -6   63.76    4.58
   0   3   6   64.52    4.49
   0   3   6   59.98    6.94
   0   3  -6   58.76    4.26
   0  -3   6   65.64    4.50
   0   3  -7  305.02   10.74
   0  -3   7  350.99   11.44
   0   3   7  300.90   15.96
   0   3   7  334.99   11.14
   0  -3  -7  321.09   11.31
   0  -3   8   79.17    5.89
   0   3   8   77.73    5.80
   0   3  -8   76.92    5.95
   0  -3   8   71.87    5.64
   0   3   8   68.84    8.10
   0  -3  -8   71.36    5.77
   0  -3   9   23.00    3.34
   0   3   9   22.41    3.37
   0  -3   9   26.15    3.68
   0   3  -9   20.94    3.36
   0  -3  -9   20.41    3.42
   0   3   9   21.42    4.67
   0  -3  10   77.03    6.20
   0  -3 -10   74.36    6.94
   0   3  10   78.04    6.74
   0  -3  10   78.26    6.78
   0   3  10   69.78    8.99
   0   3 -10   75.73    6.85
   0  -3  11  139.29    9.60
   0   3  11  171.54   10.60
   0   3 -11  174.15   11.07
   0   3  11  161.17   14.37
   0  -3 -11  172.56   11.17
   0   3  12    4.76    3.04
   0   3 -12    1.08    1.44
   0  -3  12    2.83    1.40
   0  -3 -12    2.22    1.37
   0   3  12    3.52    1.79
   0   3 -13    7.15    1.65
   0   3 -13    5.80    1.01
   0   3 -13    6.58    1.14
   0  -3  13    5.74    2.50
   0   3 -13    5.24    2.41
   0   3  13    4.31    3.20
   0  -3 -13    4.66    2.45
   0   3  13    5.55    2.34
   0   3  13    7.01    1.44
   0   3  13    6.42    1.38
   0   3 -13    7.43    1.50
   0   3 -13    7.72    1.54
   0   3 -13    6.49    1.58
   0   3 -14    1.67    1.13
   0   3 -14    0.87    0.56
   0   3 -14    0.70    0.59
   0   3  14    0.82    0.49
   0   3  14   -0.81    1.59
   0  -3  14    1.92    1.69
   0   3 -14    0.38    1.70
   0   3 -14    0.55    0.60
   0   3  14   -0.36    2.59
   0  -3 -14    0.28    1.78
   0  -3  14    0.84    0.42
   0  -3 -14    0.74    0.60
   0   3  14    2.55    1.05
   0   3  14    0.90    0.93
   0   3 -14    1.24    0.92
   0   3 -14    0.07    0.68
   0   3 -14    2.20    1.20
   0   3 -15   40.25    3.74
   0   3 -15   45.16    2.89
   0   3 -15   48.37    3.17
   0   3 -15   45.25    3.07
   0  -3  15   45.17    2.71
   0  -3 -15   44.99    3.04
   0   3  15   43.13    2.64
   0   3  15   39.24    3.60
   0   3  15   36.70    3.57
   0   3 -15   36.86    3.24
   0   3 -15   43.88    3.65
   0   3 -15   41.61    3.76
   0   3 -16   -0.05    0.59
   0   3 -16   -1.04    0.84
   0   3 -16   -0.09    1.01
   0  -3 -16    0.15    0.49
   0  -3  16    0.26    0.46
   0   3 -16    0.10    0.48
   0   3  16    0.17    0.38
   0   3  16    1.19    1.09
   0   3  16    1.44    0.99
   0   3 -16    1.85    1.38
   0   3 -16   -0.66    1.02
   0   3 -16   -0.26    0.92
   0   3 -16    0.19    0.70
   0   3 -17   15.60    1.89
   0   3 -17   14.05    1.65
   0   3 -17   14.20    1.75
   0   3  17   14.17    1.54
   0  -3 -17   13.19    1.69
   0  -3  17   13.24    1.51
   0   3  17   14.35    2.41
   0   3 -17   14.61    2.31
   0   3  17   11.70    2.17
   0   3 -17   12.79    1.94
   0   3 -17   13.65    2.25
   0   3 -17   12.53    2.22
   0   3 -18   51.98    3.05
   0   3 -18   55.63    3.30
   0  -3 -18   54.10    3.95
   0   3 -18   52.39    3.15
   0  -3 -18   48.59    3.07
   0   3  18   56.66    4.11
   0   3 -18   61.38    4.13
   0   3  18   59.14    4.28
   0   3 -18   54.29    3.69
   0   3 -18   52.13    4.18
   0   3 -18   48.30    4.31
   0   3 -19   14.03    1.64
   0  -3 -19   15.47    2.05
   0  -3 -19   12.74    1.54
   0   3 -19   12.68    1.49
   0   3  19   14.48    2.10
   0   3 -19   12.20    1.95
   0   3  19   14.35    2.13
   0   3 -19   11.95    2.12
   0   3 -19   11.00    2.21
   0   3 -20   24.37    1.92
   0  -3 -20   24.04    2.34
   0  -3 -20   25.67    1.92
   0   3 -20   22.81    1.79
   0   3 -20   22.45    2.25
   0   3  20   18.08    2.23
   0   3  20   21.41    2.32
   0   3 -20   16.93    2.54
   0   3 -20   17.75    2.41
   0  -3 -21    1.18    0.57
   0   3 -21    1.79    0.55
   0   3 -21    1.98    0.51
   0  -3 -21    1.89    0.55
   0   3  21    0.27    0.77
   0   3 -21    1.24    0.72
   0   3  21    0.88    0.70
   0   3 -21    0.65    0.69
   0   3 -21    0.00    0.63
   0  -3 -22   -0.30    0.45
   0   3 -22    0.33    0.30
   0   3 -22   -0.02    0.51
   0   3  22   -0.42    0.56
   0   3  22   -0.66    0.69
   0   3 -22   -1.23    0.69
   0   3 -22   -0.44    0.63
   0   4   0  918.37   26.18
   0   4  -1  112.08    9.28
   0  -4   1  116.78    9.91
   0   4   1  105.05    8.91
   0  -4   2   17.96    4.58
   0   4   2   16.61    3.75
   0  -4   3   80.34    9.16
   0   4   3   70.69    7.75
   0   4   4  189.01   13.06
   0   4   5   19.46    4.52
   0   4   6    7.46    3.06
   0   4   7  147.10   12.75
   0  -4   8  338.50   13.99
   0   4   8  344.01   20.13
   0   4   9   84.05   10.47
   0  -4   9   87.22    7.34
   0  -4  10  114.30    8.45
   0   4  10  110.96   12.32
   0  -4  11   89.70    7.62
   0   4  11   85.67   11.28
   0   4 -12   29.77    2.67
   0   4 -12   28.94    2.37
   0   4 -12   25.65    2.16
   0   4  12   28.50    7.00
   0   4 -12   27.32    2.89
   0   4 -12   25.44    3.75
   0   4  12   25.19    2.64
   0   4  12   28.01    2.69
   0   4 -12   24.85    2.55
   0   4 -12   29.97    2.88
   0   4 -12   28.87    2.95
   0   4 -13   -0.03    0.80
   0   4 -13    0.60    0.46
   0   4 -13    0.33    0.57
   0   4  13    0.56    2.07
   0   4 -13    0.42    1.18
   0   4  13   -0.92    1.20
   0   4 -13    3.11    2.69
   0   4  13    0.53    0.84
   0   4 -13   -0.52    2.06
   0   4 -13    0.83    0.98
   0   4 -13    0.61    1.08
   0   4 -13   -0.66    0.91
   0   4 -14   22.23    1.98
   0   4 -14   21.83    2.52
   0   4 -14   25.54    2.38
   0   4  14   20.32    2.48
   0   4 -14   19.04    2.55
   0   4 -14   10.99    2.96
   0   4 -14   23.15    4.49
   0   4  14   16.50    2.18
   0   4 -14   22.88    2.54
   0   4 -14   22.59    2.69
   0   4 -14   17.33    2.22
   0   4 -15    0.50    0.59
   0   4 -15    0.76    0.50
   0  -4 -15    0.70    0.66
   0   4 -15    0.16    0.60
   0   4  15   -1.00    1.09
   0   4 -15   -1.21    1.23
   0   4  15   -0.25    0.92
   0   4 -15    0.03    0.68
   0   4 -15    0.25    0.70
   0   4 -15    0.53    0.66
   0   4 -16    1.68    0.64
   0  -4 -16    0.95    0.81
   0   4 -16    0.73    0.68
   0   4 -16    1.42    0.76
   0   4 -16    0.51    0.91
   0   4  16    0.88    0.94
   0   4  16    1.42    1.07
   0   4 -16    1.01    0.74
   0   4 -16    0.74    0.71
   0   4 -16    1.12    0.90
   0   4 -17    1.21    0.62
   0  -4 -17    0.73    0.78
   0   4 -17    1.64    1.13
   0   4 -17    1.30    0.66
   0   4  17    1.01    0.95
   0   4 -17    1.58    0.99
   0   4  17    1.62    1.04
   0   4 -17    1.16    0.76
   0   4 -17    0.62    0.79
   0   4 -17    0.09    0.75
   0   4 -18   14.37    1.65
   0  -4 -18   14.28    1.89
   0   4 -18   10.94    1.91
   0   4  18   16.21    2.10
   0   4 -18   16.38    2.23
   0   4  18   15.45    2.11
   0   4 -18   13.96    2.25
   0   4 -18   14.08    2.13
   0   4 -19    0.38    0.48
   0  -4 -19   -0.31    0.63
   0   4  19    0.30    0.72
   0   4 -19    0.82    0.81
   0   4  19    0.27    0.91
   0   4 -19    0.89    0.89
   0   4 -19    0.22    0.79
   0   4 -20    1.45    0.52
   0  -4 -20    1.57    0.66
   0   4  20    0.34    0.74
   0   4 -20    1.55    0.80
   0   4  20    1.29    0.70
   0   4 -20    1.70    0.93
   0   4 -20    1.55    0.88
   0   4 -21    4.31    0.70
   0  -4 -21    4.54    0.82
   0   4 -21    5.06    0.97
   0   4  21    2.82    0.78
   0   4  21    2.99    0.78
   0   4 -21    3.71    0.74
   0   4 -21    3.64    0.94
   0   4 -21    1.85    0.86
   0   4 -21    4.26    0.74
   0   4 -22    4.80    0.85
   0  -5   0    0.88    2.62
   0   5   0   -0.45    1.36
   0   5   1   15.33    3.89
   0  -5   1   18.10    5.15
   0   5   2   97.72   10.25
   0  -5   2   98.18   10.99
   0  -5   3   45.54    8.03
   0   5   3   41.93    6.88
   0   5   4    3.32    2.30
   0   5   5  286.15   18.82
   0   5   6   73.30    9.74
   0   5   7  166.50   15.13
   0  -5   8   83.26    7.89
   0   5   8   84.26   11.04
   0   5  -9    0.15    0.56
   0   5   9    2.16    2.30
   0  -5   9   -0.03    1.38
   0   5  -9   -2.06    1.56
   0   5   9   -1.37    1.34
   0   5  10   93.75    4.39
   0   5  10   99.95    4.85
   0   5 -10  104.60    4.82
   0   5 -10   91.87    4.14
   0  -5  10   90.84    8.42
   0   5  10   93.68   12.34
   0   5  10  106.19    5.03
   0   5 -10  120.65    7.17
   0   5 -10  106.31    5.48
   0   5 -10  106.35    4.81
   0   5 -10  110.48    5.10
   0   5 -11  169.62    5.75
   0   5  11  165.52    5.80
   0   5 -11  182.87    6.53
   0   5  11  172.10    6.24
   0   5  11  172.71   17.04
   0  -5  11  185.41   11.96
   0   5  11  166.76    6.30
   0   5 -11  175.34    8.91
   0   5 -11  163.92    7.03
   0   5 -11  179.34    6.86
   0   5 -11  173.65    6.54
   0   5 -12   62.36    3.60
   0   5 -12   66.67    4.12
   0   5 -12   68.19    3.31
   0   5  12   62.29    3.54
   0   5 -12   65.46    5.82
   0   5  12   64.65    3.90
   0   5 -12   61.87    4.46
   0   5 -12   68.21    4.46
   0   5 -12   68.04    4.27
   0   5 -12   64.72    3.88
   0   5 -13    2.17    0.80
   0   5 -13    1.77    0.79
   0   5  13    2.30    0.78
   0   5 -13    2.18    0.72
   0   5  13    0.50    0.96
   0   5 -13    2.19    2.25
   0   5  13    0.60    0.80
   0   5  13    3.96    1.36
   0   5 -13   -1.08    1.36
   0   5 -13    0.33    1.41
   0   5 -13    2.25    0.90
   0   5 -13    0.29    0.71
   0   5 -13    0.76    0.97
   0   5 -14   -0.06    0.59
   0   5 -14    0.87    0.85
   0   5 -14    0.32    0.42
   0   5 -14   -0.85    1.44
   0   5  14   -0.21    0.86
   0   5 -14    0.37    0.90
   0   5  14    0.68    0.79
   0   5 -14    1.41    2.10
   0   5 -14    0.30    0.67
   0   5 -14    0.65    0.72
   0   5 -14    0.13    0.80
   0   5 -15   10.01    1.33
   0   5 -15   10.25    1.50
   0   5 -15    8.11    1.66
   0   5 -15    9.51    1.92
   0   5  15    8.88    1.74
   0   5 -15    4.19    2.43
   0   5 -15    8.75    2.88
   0   5  15    7.32    1.60
   0   5 -15   10.20    1.81
   0   5 -15    9.30    1.78
   0   5 -15    7.98    1.53
   0   5 -16   18.25    2.38
   0   5 -16   22.73    1.91
   0   5 -16   21.57    2.08
   0  -5 -16   19.25    2.15
   0   5  16   20.11    2.46
   0   5  16   21.33    2.46
   0   5 -16   21.91    2.62
   0   5 -16   20.43    2.18
   0   5 -16   18.77    2.44
   0   5 -16   21.59    2.46
   0  -5 -17    2.34    0.86
   0   5 -17    1.14    0.80
   0   5 -17    2.42    0.75
   0   5  17    0.85    0.98
   0   5  17    1.61    0.90
   0   5 -17    1.15    0.98
   0   5 -17    1.92    0.79
   0   5 -17    0.74    0.80
   0   5 -18    4.00    1.08
   0   5 -18    4.06    0.87
   0  -5 -18    2.72    0.79
   0   5  18    2.67    0.74
   0   5  18    1.92    0.83
   0   5 -18    4.58    1.33
   0   5 -18    4.34    1.10
   0   5 -18    3.70    1.18
   0   5 -18    3.93    1.14
   0   5 -19   -0.11    0.41
   0   5  19   -1.09    0.82
   0   5 -19    0.73    0.71
   0   5 -19    0.12    0.65
   0   5  19   -0.89    0.77
   0   5 -19    0.65    0.74
   0   5 -19   -0.05    0.50
   0   5 -20   10.10    1.00
   0   5 -20    9.34    1.16
   0   5  20    7.06    0.91
   0   5  20    7.30    0.98
   0   5 -20    8.44    1.26
   0   5 -20   10.04    1.13
   0   5 -20    7.87    1.33
   0   5 -20    8.54    1.14
   0   5 -21    0.58    0.28
   0  -6   0  172.58   16.56
   0   6   1   17.83    5.47
   0  -6  -1   25.95    7.47
   0  -6   1   12.08    5.68
   0   6   2   38.44    7.33
   0  -6   2   40.08    8.52
   0  -6  -2   37.02    8.02
   0   6   3   26.30    6.24
   0  -6   3   30.09    7.65
   0   6   4   38.28    7.47
   0   6   5   44.06    3.08
   0   6  -5   48.12    3.18
   0   6   5   49.44    3.69
   0   6   5   35.49    2.55
   0   6   5   46.86    3.41
   0   6  -5   56.15    3.76
   0   6   5   54.47    3.73
   0   6   5   35.16    7.35
   0   6   6    7.55    1.53
   0   6  -6    7.39    1.28
   0   6   6    7.11    1.31
   0   6   6    6.72    1.37
   0   6   6    6.65    1.11
   0   6   6    7.28    3.55
   0   6   6    5.48    1.45
   0   6  -6    6.53    1.33
   0   6  -6    5.06    1.58
   0   6  -6    8.55    2.15
   0   6   7  148.10    5.27
   0   6   7  183.08    7.07
   0   6   7  152.58    5.88
   0   6  -7  184.42    6.37
   0   6   7  165.13    6.44
   0   6   7  143.73   15.34
   0   6   7  162.30    6.43
   0   6  -7  174.61    6.89
   0   6  -7  189.70    8.85
   0   6  -7  149.86    6.46
   0   6  -7  182.61    6.32
   0   6  -7  181.25    6.10
   0   6  -8    6.82    1.34
   0   6   8    5.60    1.36
   0   6  -8    5.43    1.13
   0   6   8    7.21    1.48
   0   6   8    4.36    0.93
   0   6   8    5.58    1.38
   0  -6   8    5.56    2.66
   0   6   8    9.06    4.69
   0   6  -8    5.54    1.51
   0   6   8    4.68    1.55
   0   6  -8    4.77    1.42
   0   6  -8    6.25    1.96
   0   6  -8    6.76    1.40
   0   6  -8    5.72    1.23
   0   6   9   89.75    4.88
   0   6  -9   67.78    3.63
   0   6   9   69.61    3.56
   0   6   9   78.89    4.50
   0   6   9   74.88    4.11
   0   6  -9   85.42    4.48
   0   6   9   83.92   11.90
   0  -6   9   83.74    8.70
   0   6  -9   80.51    4.62
   0   6   9   75.16    4.41
   0   6  -9   87.18    6.19
   0   6  -9   65.35    4.48
   0   6  -9   81.10    4.30
   0   6  -9   79.33    4.39
   0   6  10    3.78    0.99
   0   6  10    4.15    1.12
   0   6 -10    5.04    1.21
   0   6  10    5.40    1.28
   0   6 -10    3.56    0.96
   0   6  10    4.83    1.17
   0   6 -10    4.86    1.31
   0   6 -10    6.95    2.18
   0   6  10    6.15    1.71
   0   6 -10    3.73    1.25
   0   6 -10    5.70    1.28
   0   6 -10    5.60    1.25
   0   6  11    0.40    0.52
   0   6 -11    0.39    0.61
   0   6 -11    0.96    0.51
   0   6  11    0.06    0.64
   0   6  11    0.03    0.70
   0   6 -11    2.38    1.08
   0   6  11    3.33    1.72
   0   6 -11   -0.02    0.90
   0   6 -11    0.57    1.30
   0   6 -11    0.50    0.83
   0   6 -11    0.40    0.57
   0   6 -12   11.46    1.54
   0   6  12   14.73    1.84
   0   6 -12   14.25    1.94
   0   6  12   10.85    1.40
   0   6 -12   12.70    2.09
   0   6  12   19.40    2.35
   0   6 -12   14.82    2.97
   0   6 -12   13.49    1.95
   0   6 -12   14.73    2.17
   0   6 -13   48.10    3.05
   0   6  13   46.13    2.88
   0   6 -13   50.73    3.60
   0   6 -13   62.60    6.80
   0   6 -13   38.59    4.70
   0   6  13   54.47    3.53
   0   6 -13   47.41    3.73
   0   6 -13   52.99    3.66
   0   6 -13   52.68    3.81
   0   6  14    1.50    0.53
   0   6 -14    2.65    1.12
   0   6 -14    2.95    0.87
   0   6 -14    1.41    1.63
   0   6 -14    6.65    1.86
   0   6 -14    3.33    1.22
   0   6 -14    0.83    1.40
   0   6 -14    3.17    1.06
   0   6 -14    2.47    1.07
   0   6 -15   37.95    2.65
   0   6 -15   37.10    3.23
   0   6 -15   25.37    4.04
   0   6 -15   34.32    3.08
   0   6 -15   30.99    4.56
   0   6 -15   36.31    3.39
   0   6 -15   34.58    3.04
   0   6 -15   37.54    3.07
   0   6 -16    4.51    1.14
   0   6 -16    6.96    1.17
   0   6 -16    4.95    2.21
   0   6 -16    2.82    1.66
   0   6 -16    8.02    1.72
   0   6 -16    7.01    1.41
   0   6 -16    5.30    1.21
   0   6 -16    5.71    1.36
   0   6 -17    6.56    1.24
   0   6 -17    9.85    1.17
   0   6 -17    9.08    1.42
   0   6 -17    9.42    1.71
   0   6 -17    9.79    1.49
   0   6 -17   10.81    1.74
   0   6 -18    1.26    0.65
   0   6 -18    1.93    0.53
   0   6 -18    0.61    0.63
   0   6 -18    0.67    0.67
   0   6 -18    1.52    0.59
   0   6 -18    1.52    0.77
   0   6 -18    1.70    0.72
   0   6 -18    1.15    0.65
   0   6 -19    0.45    0.31
   0   6 -19    0.08    0.44
   0   6 -19   -0.86    0.56
   0   6 -19    0.15    0.52
   0   6 -19    0.35    0.38
   0   6 -19    0.23    0.53
   0   6 -19    0.33    0.48
   0   7   0   -0.09    0.67
   0   7   0   -0.31    0.84
   0   7   0   -0.40    0.76
   0   7   0    1.63    1.11
   0   7   0   -0.42    1.51
   0   7   0   -0.04    0.80
   0  -7   0    3.06    3.18
   0   7  -1   36.00    3.19
   0   7   1   33.49    2.95
   0   7   1   36.00    3.25
   0   7   1   37.09    2.83
   0   7   1   34.59    3.00
   0   7  -1   33.95    2.92
   0   7   1   33.43    3.14
   0   7  -1   37.68    2.91
   0   7  -1   39.04    3.60
   0   7   1   36.34    3.00
   0   7   1   40.24    3.60
   0   7   1   44.97    4.28
   0   7  -1   44.37    4.30
   0   7  -1   36.56    3.14
   0   7  -1   34.24    3.38
   0  -7  -1   27.56    7.73
   0  -7   1   43.73   10.54
   0   7   2   16.55    2.22
   0   7  -2   17.42    1.98
   0   7   2   17.66    2.37
   0   7  -2   15.49    1.96
   0   7   2   13.61    1.93
   0   7   2   17.44    1.94
   0   7  -2   16.49    2.15
   0   7   2   15.34    2.10
   0   7  -2   14.14    2.35
   0   7  -2   15.53    2.14
   0   7   2   18.16    2.90
   0   7  -2   15.41    2.68
   0   7   2   14.35    1.92
   0   7   2   19.41    2.59
   0  -7  -2   16.76    6.67
   0  -7   2    9.51    4.80
   0   7   3    5.03    1.57
   0   7  -3    2.58    1.02
   0   7   3    2.22    0.95
   0   7   3    1.66    0.95
   0   7  -3    2.16    0.85
   0   7   3    2.09    0.91
   0   7  -3    2.31    0.93
   0   7  -3    1.48    1.32
   0   7  -3    3.57    1.52
   0   7   3    1.70    1.08
   0   7   3    1.81    1.01
   0   7   3    5.24    1.94
   0   7  -3    1.43    1.07
   0  -7  -3    3.07    3.31
   0   7   4  109.17    5.60
   0   7   4   92.40    4.47
   0   7  -4  102.31    5.42
   0   7   4   96.74    4.94
   0   7  -4   94.96    4.68
   0   7   4  100.73    5.13
   0   7  -4  107.90    4.98
   0   7  -4  110.11    5.47
   0   7  -4  106.41    6.08
   0   7   4  125.57    7.19
   0   7  -4  128.36    7.29
   0   7   4  111.23    5.50
   0   7   4   84.96   12.26
   0   7  -5   11.89    1.70
   0   7   5   12.75    1.94
   0   7   5   12.97    1.85
   0   7   5   12.02    1.92
   0   7   5    8.48    1.45
   0   7  -5    9.77    1.75
   0   7   5    8.10    2.05
   0   7  -5   11.39    2.44
   0   7   5   12.62    2.27
   0   7  -5   10.59    1.94
   0   7  -5    6.81    1.71
   0   7  -6    4.96    1.14
   0   7   6    4.65    1.03
   0   7   6    7.38    1.56
   0   7  -6    4.89    1.21
   0   7   6    5.20    1.29
   0   7   6    6.19    1.48
   0   7   6   11.92    2.26
   0   7  -6    5.11    1.57
   0   7  -6    6.13    1.46
   0   7  -6    7.00    1.94
   0   7   6    6.71    1.86
   0   7   7   29.73    2.50
   0   7   7   25.13    2.44
   0   7   7   30.96    2.88
   0   7   7   32.44    3.01
   0   7  -7   34.51    2.87
   0   7  -7   38.53    4.20
   0   7   7   40.06    3.42
   0   7  -7   34.27    3.13
   0   7   7   42.52    4.01
   0   7  -7   32.29    3.61
   0   7  -7   29.37    2.74
   0   7  -7   30.64    3.00
   0   7   8    0.91    0.74
   0   7  -8    1.23    0.79
   0   7   8    0.08    0.83
   0   7   8    1.90    1.04
   0   7   8    3.58    1.36
   0   7  -8    1.38    0.94
   0   7  -8    1.47    1.33
   0   7   8    1.60    1.19
   0   7  -8    1.60    0.93
   0   7  -8    1.79    1.16
   0   7   9   -0.68    0.78
   0   7   9   -0.42    0.68
   0   7   9   -1.49    0.98
   0   7  -9    0.01    0.59
   0   7   9    3.40    1.22
   0   7  -9    0.26    0.80
   0   7  -9    2.67    6.01
   0   7  -9   -0.02    1.27
   0   7  -9   -0.15    0.97
   0   7   9    5.36    1.86
   0   7  -9    0.09    0.74
   0   7  -9   -0.01    0.77
   0   7  10   19.57    2.08
   0   7 -10   22.79    2.04
   0   7 -10   26.08    2.54
   0   7  10   25.98    2.28
   0   7  10   29.18    2.65
   0   7  10   24.88    2.41
   0   7 -10   27.86    2.64
   0   7 -10   21.13    3.00
   0   7 -10   26.86    3.67
   0   7 -10   22.18    2.53
   0   7  10   30.89    2.88
   0   7 -10   26.08    2.45
   0   7 -10   25.46    2.53
   0   7 -11   19.71    1.86
   0   7 -11   23.93    2.42
   0   7  11   23.51    2.32
   0   7  11   21.69    1.95
   0   7  11   18.23    1.89
   0   7  11   24.75    2.46
   0   7 -11   15.94    2.67
   0   7 -11   19.91    3.26
   0   7 -11   20.77    2.39
   0   7 -11   18.26    2.02
   0   7  11   29.13    2.67
   0   7 -11   24.61    2.45
   0   7 -11   23.30    2.30
   0   7  12    1.13    0.56
   0   7  12    1.58    0.72
   0   7  12    0.34    0.52
   0   7 -12    1.12    0.52
   0   7 -12    0.74    0.59
   0   7 -12    0.42    1.08
   0   7 -12    0.44    1.13
   0   7 -12    0.44    0.60
   0   7 -12    0.18    0.79
   0   7 -12    1.86    0.92
   0   7 -12    1.82    0.89
   0   7 -13    0.92    0.60
   0   7  13   -0.05    0.43
   0   7 -13    1.95    0.93
   0   7  13    0.18    0.55
   0   7 -13   -1.02    1.54
   0   7 -13   -0.54    1.06
   0   7 -13   -0.95    0.98
   0   7 -13   -0.44    1.63
   0   7 -13    0.65    0.62
   0   7 -13   -0.27    0.66
   0   7 -13    0.03    0.62
   0   7 -13    1.11    0.81
   0   7 -14    0.86    0.71
   0   7 -14    0.39    0.45
   0   7  14    0.32    0.54
   0   7 -14   -0.86    1.72
   0   7 -14   -0.27    1.55
   0   7 -14    0.30    0.76
   0   7 -14    0.78    1.07
   0   7 -14    0.74    0.77
   0   7 -14    0.58    0.58
   0   7 -14    0.03    0.66
   0   7 -14    0.33    0.79
   0   7 -15   21.69    2.23
   0   7 -15   24.18    1.78
   0   7 -15   17.51    2.86
   0   7 -15   24.36    3.64
   0   7 -15   23.61    2.49
   0   7 -15   25.28    2.18
   0   7 -15   21.80    2.04
   0   7 -15   26.29    2.31
   0   7 -15   21.18    2.10
   0   7 -15   26.66    2.19
   0   7 -16    0.04    0.31
   0   7 -16   -0.94    0.74
   0   7 -16   -0.50    0.66
   0   7 -16    0.09    0.72
   0   7 -16    0.71    0.56
   0   7 -16    1.10    0.74
   0   7 -16    0.39    0.52
   0   7 -16   -0.10    0.46
   0   7 -17    0.17    0.51
   0   7 -17    0.65    0.37
   0   7 -17   -0.66    0.66
   0   7 -17    0.53    0.49
   0   7 -17    0.65    0.42
   0   7 -17    0.36    0.38
   0   7 -17    1.13    0.57
   0   8   0    0.20    0.60
   0   8   0   -0.33    0.65
   0   8   0    0.59    0.91
   0   8   0    1.15    1.25
   0   8   0   -1.13    1.02
   0   8  -1   15.09    2.17
   0   8   1   14.44    1.96
   0   8   1   15.54    2.23
   0   8   1   21.53    2.63
   0   8  -1   17.08    1.92
   0   8   1   15.23    1.75
   0   8  -1   15.06    1.97
   0   8  -1   17.38    2.84
   0   8  -1   13.97    1.90
   0   8   1   18.71    2.80
   0   8   1   15.20    2.01
   0   8   2   32.01    3.03
   0   8  -2   30.80    3.03
   0   8  -2   27.93    2.63
   0   8   2   32.30    3.10
   0   8  -2   31.54    2.63
   0   8   2   27.39    2.67
   0   8   2   29.11    2.68
   0   8  -2   28.73    2.78
   0   8  -2   35.81    4.21
   0   8   2   32.93    3.70
   0   8   3   85.34    4.65
   0   8   3   94.45    5.25
   0   8  -3   95.27    4.56
   0   8   3   96.75    4.97
   0   8  -3   88.79    5.08
   0   8   3   88.05    4.48
   0   8  -3   87.34    4.76
   0   8   3  103.13    6.37
   0   8  -3  101.88    6.53
   0   8  -4    1.93    0.84
   0   8  -4    3.58    1.10
   0   8   4    2.42    0.90
   0   8   4    5.28    1.51
   0   8   4    2.68    0.98
   0   8  -4    2.77    1.64
   0   8   4    3.56    1.07
   0   8   4    3.90    1.63
   0   8  -4    2.35    1.35
   0   8  -4    2.44    1.03
   0   8   5    0.45    0.60
   0   8  -5    2.68    0.97
   0   8   5    0.11    0.90
   0   8  -5   -0.10    0.85
   0   8   5    3.07    1.19
   0   8  -5   -0.12    0.85
   0   8   5    0.57    0.94
   0   8  -5    1.50    1.34
   0   8  -5   -0.18    1.22
   0   8   6   18.49    2.24
   0   8   6   16.43    2.13
   0   8  -6   20.27    2.16
   0   8   6   14.94    1.89
   0   8  -6   18.55    2.33
   0   8  -6   19.62    2.34
   0   8   6   20.18    2.71
   0   8  -6   19.89    2.85
   0   8  -6   18.62    2.97
   0   8  -7    4.47    1.08
   0   8   7    3.55    0.94
   0   8   7    4.14    1.13
   0   8   7    5.12    1.25
   0   8  -7    4.96    1.34
   0   8  -7    4.10    1.40
   0   8  -7    3.33    1.71
   0   8   7    3.36    1.33
   0   8  -8   27.17    2.44
   0   8   8   26.60    2.59
   0   8   8   24.92    2.36
   0   8   8   24.41    2.33
   0   8  -8   18.85    2.66
   0   8   8   23.36    2.73
   0   8  -8   29.06    3.66
   0   8  -8   22.59    2.32
   0   8  -9   24.40    2.31
   0   8   9   19.59    2.04
   0   8   9   21.16    2.09
   0   8   9   21.79    2.23
   0   8  -9   16.01    1.90
   0   8  -9   16.50    2.42
   0   8  -9   22.43    3.27
   0   8  -9   19.48    2.05
   0   8  -9   18.99    2.09
   0   8 -10    7.20    1.29
   0   8  10    6.23    1.19
   0   8  10    7.67    1.29
   0   8  10    6.46    1.16
   0   8 -10    6.83    2.02
   0   8 -10    5.90    1.15
   0   8 -10    4.89    1.53
   0   8 -10    5.67    1.21
   0   8 -10    5.29    1.18
   0   8 -11    1.69    0.64
   0   8  11    1.39    0.70
   0   8  11    1.29    0.61
   0   8  11    1.68    0.82
   0   8 -11    1.69    0.72
   0   8 -11    0.72    0.92
   0   8 -11    0.11    1.00
   0   8 -11    1.44    0.78
   0   8 -11    2.05    0.96
   0   8  12    4.98    1.04
   0   8 -12    4.23    1.07
   0   8  12    3.67    0.75
   0   8  12    4.88    0.96
   0   8 -12    2.05    1.15
   0   8 -12    3.14    0.80
   0   8 -12    3.98    1.96
   0   8 -12    0.47    1.13
   0   8 -12    2.65    0.91
   0   8 -12    4.52    1.01
   0   8  13   16.12    1.47
   0   8 -13   15.16    1.77
   0   8 -13   13.22    1.89
   0   8 -13   10.57    2.12
   0   8 -13   16.03    3.01
   0   8 -13   15.10    1.62
   0   8 -13   15.08    1.56
   0   8 -14    4.95    0.97
   0   8 -14    3.25    1.52
   0   8 -14    5.65    1.17
   0   8 -14    4.73    1.86
   0   8 -14    6.80    1.10
   0   8 -14    5.97    0.95
   0   8 -15   -0.27    0.47
   0   8 -15    0.61    0.63
   0   8 -15    0.82    0.52
   0   8 -15    0.67    0.47
   0   9   0    0.77    0.67
   0   9   0    0.09    0.65
   0   9   0    0.01    0.46
   0   9   0   -0.46    1.00
   0   9   0   -0.82    0.84
   0   9  -1   24.64    2.58
   0   9   1   23.59    2.55
   0   9   1   22.36    2.25
   0   9  -1   24.66    2.05
   0   9   1   22.66    2.22
   0   9  -1   22.76    2.24
   0   9   1   26.24    3.11
   0   9  -1   27.13    3.26
   0   9   2   12.76    1.89
   0   9   2    9.50    1.54
   0   9  -2   10.33    1.76
   0   9  -2   10.76    1.43
   0   9  -2    9.47    1.52
   0   9  -2   10.99    2.14
   0   9   2    9.68    2.01
   0   9   2    9.84    1.50
   0   9   3    2.16    0.92
   0   9  -3    0.83    0.86
   0   9   3    1.40    0.72
   0   9  -3    2.45    0.84
   0   9  -3    0.94    0.78
   0   9   3    1.82    1.12
   0   9  -3    2.42    1.48
   0   9   3    1.00    0.71
   0   9  -4   27.97    2.26
   0   9   4   24.17    2.25
   0   9  -4   23.59    2.51
   0   9   4   24.55    2.45
   0   9   4   24.27    2.79
   0   9  -4   23.62    3.00
   0   9  -4   20.89    2.18
   0   9  -5    0.87    0.60
   0   9  -5    0.79    0.58
   0   9   5    1.47    0.74
   0   9   5    1.31    0.78
   0   9  -5    0.24    0.66
   0   9   5    2.36    1.18
   0   9  -5    0.90    1.01
   0   9   6    3.32    0.93
   0   9   6    3.21    1.02
   0   9  -6    1.19    0.71
   0   9  -6    2.38    0.74
   0   9   6    2.10    1.10
   0   9  -6    0.89    0.60
   0   9  -6    3.90    1.43
   0   9  -7   18.31    1.81
   0   9   7   19.00    2.00
   0   9   7   16.26    1.72
   0   9   7   17.84    2.07
   0   9  -7   13.21    1.60
   0   9  -7   17.22    2.73
   0   9   8   12.98    1.59
   0   9   8   14.31    1.57
   0   9  -8   12.77    1.47
   0   9  -8    9.93    1.41
   0   9  -8   12.41    2.22
   0   9   9   10.25    1.34
   0   9   9   11.06    1.30
   0   9  -9    9.40    1.24
   0   9  -9   10.17    1.33
   0   9  -9    8.19    1.76
   0   9 -10    1.43    0.70
   0   9  10    0.28    0.40
   0   9  10    0.87    0.58
   0   9 -10    0.85    1.00
   0   9 -10    0.77    0.57
   0   9 -10    1.30    1.51
   0   9 -11   18.28    1.69
   0   9 -11   17.25    1.32
   0   9 -11   19.69    2.95
   0   9 -11   12.48    2.03
   0   9 -12    6.76    1.01
   0   9 -12    4.92    1.37
   0   9 -12    5.61    1.61
   0  10   0    0.63    0.56
   0  10   0    2.29    1.07
   0  10   1    5.81    1.17
   0  10  -1    4.86    1.04
   0  10  -1    4.87    1.26
   0  10   1    5.18    1.19
   0  10  -2    7.73    1.27
   0  10   2    8.00    1.28
   0  10  -2    7.80    1.17
   0  10  -2    8.02    1.66
   0  10   2    7.37    1.32
   0  10  -3    0.48    0.31
   0  10  -3   -0.04    0.61
   0  10   3    1.35    0.60
   0  10   3    1.93    0.85
   0  10  -3    0.97    0.60
   0  10  -4    0.59    0.62
   0  10  -4    0.09    0.41
   0  10   4    1.62    0.67
   0  10  -4    0.99    0.64
   0  10   4    2.49    0.84
   0  10  -4    1.95    1.11
   0  10  -5   13.17    1.26
   0  10   5   18.77    1.76
   0  10  -5   15.16    1.45
   0  10  -5   15.28    2.12
   0  10  -6    1.14    0.47
   0  10   6    0.32    0.43
   0  10  -6    0.60    0.77
   0  10  -6    0.58    0.50
   0  10   7    1.15    0.49
   0  10  -7    3.45    0.68
   0  10  -7    2.16    0.98
   0  10  -8    2.05    1.19
   0  10  -8    1.34    0.70
   1   0 -24    3.32    0.54
   1   0 -23   -0.68    0.52
  -1   0  23    1.38    0.76
   1   0 -23    0.38    0.55
  -1   0  23    1.23    0.72
   1   0 -23   -0.13    0.37
   1   0 -22   19.58    1.90
   1   0 -22   18.78    1.72
  -1   0  22   18.39    1.96
  -1   0  22   17.57    1.97
   1   0 -21    0.51    0.49
   1   0 -21    0.80    0.73
   1   0 -21   -0.05    0.43
  -1   0  21    0.42    0.55
  -1   0  21   -0.20    0.75
  -1   0  21    0.09    0.85
   1   0 -21    1.06    1.01
   1   0 -21    0.37    1.12
   1   0 -20   22.07    1.81
  -1   0  20   22.45    1.97
   1   0 -20   20.29    2.11
  -1   0  20   15.50    2.22
  -1   0  20   14.65    2.19
   1   0 -20   17.75    2.73
   1   0 -20   16.82    2.89
   1   0 -19   -0.22    0.44
  -1   0  19    0.04    0.43
   1   0 -19   -0.15    0.65
  -1   0  19   -0.74    1.02
  -1   0  19   -0.13    0.96
   1   0 -19   -0.08    0.99
   1   0 -19   -0.89    1.05
   1   0 -18    0.41    0.44
   1   0 -18    0.26    0.52
   1   0 -18    0.15    0.52
  -1   0  18    0.66    0.61
  -1   0  18    1.87    1.34
  -1   0  18    1.14    1.23
   1   0 -18    1.39    0.83
   1   0 -18   -0.34    1.36
   1   0 -18    1.10    0.99
   1   0 -17   -0.02    0.46
   1   0 -17    0.37    0.50
  -1   0  17   -0.03    0.51
   1   0 -17   -0.22    0.62
  -1   0  17    0.98    1.12
  -1   0  17    0.71    1.15
   1   0 -17   -0.87    0.96
   1   0 -17    0.61    1.23
   1   0 -17    1.03    0.94
   1   0 -16   31.45    2.36
   1   0 -16   34.14    2.44
  -1   0  16   32.95    2.56
   1   0 -16   36.23    6.38
  -1   0  16   38.81    6.24
   1   0 -16   32.82    2.71
  -1   0  16   34.49    3.44
  -1   0  16   33.84    3.35
   1   0 -16   35.06    3.09
   1   0 -16   33.75    3.57
   1   0 -16   36.96    3.95
   1   0 -15    0.34    0.61
   1   0 -15    0.21    0.60
  -1   0  15    0.61    1.41
   1   0 -15    0.39    0.62
   1   0 -15   -0.97    1.31
  -1   0  15    0.52    0.55
  -1   0  15    0.11    0.83
  -1   0  15    0.35    1.08
   1   0 -15   -0.14    0.98
   1   0 -15   -1.23    1.05
   1   0 -15    0.71    0.94
   1   0 -14   31.79    5.36
  -1   0  14   33.80    5.36
  -1   0  13   -0.18    0.85
   1   0 -13   -0.03    0.82
   1   0 -12   41.50    5.33
  -1   0  12   42.58    5.47
   1   0 -11   -0.09    0.97
  -1   0  11    0.21    0.67
   1   0 -10    1.51    1.21
  -1   0  10    0.68    0.72
  -1   0   9   -0.11    0.79
   1   0  -9    0.09    0.53
  -1   0   8   38.19    3.89
   1   0  -8   38.74    3.92
   1   0  -7    0.02    0.64
  -1   0   7    0.15    0.50
   1   0  -6  157.90    6.68
  -1   0   4   46.03    2.94
  -1   0   3    0.37    0.43
  -1   0   2 1922.78   13.01
  -1   0   1    0.19    0.16
  -1   0   0 4960.11   17.02
   1   0   0 4793.63   19.42
   1   0   1    0.47    0.24
   1   0   1    0.06    0.25
   1   0   2  167.29    4.31
   1   0   2  208.62    3.97
   1   0   3    0.05    0.32
   1   0   3   -0.26    0.34
   1   0   4  185.13    5.92
   1   0   4  218.28    4.62
   1   0   5    0.18    0.45
  -1   0  -6   91.15    5.47
   1   0   6   86.78    4.95
   1   0   7    0.01    0.45
  -1   0  -7   -0.10    0.70
   1   0   8 1370.73   23.61
  -1   0  -8 1436.34   25.85
  -1   0  -9   -0.07    0.88
   1   0   9   -0.79    0.93
  -1   0 -10   64.52    6.40
   1   0  10   62.00    5.83
  -1   0 -11   -0.02    1.27
  -1   0 -12  710.21   24.20
  -1   0 -13    0.59    1.28
   1   0  13    0.22    1.39
  -1   0 -14    2.34    0.75
  -1   0 -14    2.85    0.88
   1   0  14    2.55    0.80
   1   0  14    1.96    1.75
  -1   0 -14    3.54    1.99
   1   0  14   -0.34    0.81
   1   0  14   -0.44    1.07
  -1   0 -14    1.32    1.13
  -1   0 -14    0.99    0.75
  -1   0 -14    0.58    0.71
  -1   0 -15   -0.06    0.59
  -1   0 -15   -0.34    0.64
  -1   0 -15   -0.41    0.80
  -1   0 -15   -0.07    1.11
   1   0  15    1.90    1.57
   1   0  15   -0.10    0.52
   1   0  15    0.06    0.85
   1   0  15    0.06    1.06
  -1   0 -15   -0.92    1.00
  -1   0 -15   -0.19    0.81
  -1   0 -15    0.61    1.04
  -1   0 -16  219.78    6.04
  -1   0 -16  219.29    7.17
   1   0  16  214.42    6.18
   1   0  16  168.68    7.07
   1   0  16  169.72    7.22
  -1   0 -16  167.63    8.26
  -1   0 -16  161.12    8.46
   1   0  17    0.00    0.40
  -1   0 -17    0.21    0.48
   1   0  17    0.88    1.03
   1   0  17    0.36    1.04
  -1   0 -17   -1.01    1.24
  -1   0 -17   -1.17    1.19
  -1   0 -18   24.12    2.64
   1   0  18   26.42    2.24
  -1   0 -18   27.30    2.50
   1   0  18   17.76    2.39
   1   0  18   17.20    2.32
  -1   0 -18   16.62    2.86
  -1   0 -18   16.77    2.85
  -1   0 -19    0.49    0.83
  -1   0 -19   -0.03    0.47
   1   0  19   -0.24    0.89
   1   0  19   -0.41    0.71
  -1   0 -19   -0.36    0.91
  -1   0 -19   -0.11    0.97
  -1   0 -20   22.22    2.31
  -1   0 -20   27.15    2.25
   1   0  20   17.88    2.26
   1   0  20   18.48    2.21
  -1   0 -20   21.89    2.88
  -1   0 -20   21.46    2.68
  -1   0 -21    0.55    0.57
   1   0  21    0.31    0.77
  -1   0 -21    1.52    0.90
   1   0  21   -0.23    0.62
  -1   0 -21    0.02    0.44
  -1   0 -22   22.33    1.77
   1   0  22   18.63    1.69
   1   0  22   16.59    1.68
  -1   0 -22   20.48    1.67
  -1   0 -23    0.34    0.35
   1   1 -23   13.06    1.23
   1  -1 -23   14.54    1.48
   1  -1 -23   16.65    1.37
   1   1 -23   15.80    1.32
  -1   1  23   12.46    1.42
   1   1 -23   11.25    1.31
   1  -1 -23   12.58    1.24
  -1   1  23   10.64    1.35
   1  -1 -22   17.42    1.87
   1   1 -22   12.99    1.53
   1   1 -22   15.61    1.32
   1  -1 -22   16.38    1.57
   1   1 -22   15.72    1.53
  -1  -1  22   14.40    1.66
  -1   1  22   16.16    1.88
  -1  -1  22   14.33    1.64
  -1   1  22   15.64    1.88
   1   1 -22   14.33    1.76
   1   1 -22   15.31    1.98
   1   1 -22   13.27    2.04
   1  -1 -21    6.12    1.40
   1   1 -21    4.33    1.06
   1   1 -21    3.76    0.77
   1   1 -21    4.24    0.95
   1  -1 -21    4.39    0.99
  -1  -1  21    4.24    1.18
  -1   1  21    4.85    1.35
  -1  -1  21    2.83    1.18
  -1   1  21    2.48    1.02
   1   1 -21    4.69    1.56
   1   1 -21    4.84    1.33
   1   1 -20   31.12    2.30
   1   1 -20   35.33    2.76
  -1   1  20   35.68    2.51
   1  -1 -20   34.98    2.75
  -1  -1  20   35.19    2.45
  -1  -1  20   28.74    2.90
  -1  -1  20   31.36    2.94
  -1   1  20   26.17    2.97
  -1   1  20   27.88    2.99
   1   1 -20   30.28    3.45
   1   1 -20   29.42    3.27
   1   1 -19    5.84    1.12
   1   1 -19    5.93    1.10
   1  -1 -19    6.01    1.28
  -1  -1  19    6.53    1.18
   1   1 -19    4.78    1.09
  -1   1  19    5.39    1.06
  -1   1  19    6.10    1.58
  -1  -1  19   10.00    1.86
  -1  -1  19    8.35    1.66
  -1   1  19    5.78    1.50
   1   1 -19    7.57    1.50
   1   1 -19    5.69    1.84
   1   1 -19    4.58    1.60
   1   1 -18   48.76    3.04
   1   1 -18   47.79    3.03
   1  -1 -18   45.66    3.29
  -1  -1  18   47.44    3.06
  -1   1  18   48.97    3.04
   1   1 -18   47.80    3.32
  -1  -1  18   51.92    4.19
  -1   1  18   53.01    4.30
  -1  -1  18   52.21    4.14
  -1   1  18   54.59    4.36
   1  -1 -18   49.65    4.78
   1   1 -18   47.79    4.59
   1   1 -18   54.48    3.74
   1   1 -18   46.40    4.23
   1  -1 -18   46.48    5.01
   1  -1 -17  139.41    4.82
   1   1 -17  141.44    5.10
   1   1 -17  141.44    5.19
  -1   1  17  142.60    5.26
   1  -1 -17  136.27    5.76
   1   1 -17  135.47    5.67
  -1  -1  17  142.81    5.28
  -1   1  17  150.05    6.98
  -1  -1  17  137.21    6.76
  -1   1  17  154.12    6.92
  -1  -1  17  133.92    6.65
   1   1 -17  140.20    7.50
   1   1 -17  139.26    7.05
   1  -1 -17  144.35    5.86
   1  -1 -17  132.04    7.53
   1  -1 -17  141.92    8.24
   1   1 -17  144.84    6.22
   1   1 -16  228.98    6.51
   1  -1 -16  225.25    6.00
   1   1 -16  237.62    6.63
   1   1 -16  228.91    7.19
  -1  -1  16  241.72    6.82
   1   1 -16  253.80   16.51
  -1  -1  16  263.81   16.12
  -1   1  16  231.02    6.67
   1  -1 -16  254.57   16.73
   1  -1 -16  231.17    7.27
  -1   1  16  257.19   15.92
  -1  -1  16  243.63    8.44
  -1   1  16  250.82    8.96
  -1   1  16  246.20    8.79
  -1  -1  16  238.99    8.23
   1   1 -16  226.68    7.89
   1   1 -16  227.55    9.13
   1   1 -16  223.47    8.53
   1  -1 -16  234.07    7.36
   1   1 -15    1.69    0.74
   1  -1 -15    1.54    0.74
   1   1 -15    2.53    0.93
   1  -1 -15    1.97    0.79
  -1  -1  15    1.58    1.55
   1   1 -15    2.46    1.00
  -1  -1  15    1.48    0.76
  -1   1  15    1.76    1.55
  -1   1  15    1.56    0.68
   1   1 -15    1.84    1.52
   1  -1 -15    2.68    1.99
  -1   1  15    0.22    0.95
  -1  -1  15    0.28    0.91
  -1   1  15    1.09    1.02
  -1  -1  15   -0.93    1.03
   1   1 -15    1.62    0.97
   1  -1 -15   -0.52    0.91
   1   1 -15    0.42    0.80
   1   1 -15    0.26    0.99
  -1  -1  14    6.83    2.40
   1  -1 -14    6.45    2.30
   1   1 -14    6.78    2.52
  -1   1  14    6.61    2.43
   1   1 -13   12.44    3.13
   1  -1 -13   13.99    3.31
  -1   1  13   13.14    3.19
  -1  -1  13   14.72    3.38
  -1  -1  12   28.28    4.49
   1   1 -12   28.80    4.47
   1  -1 -12   24.14    4.25
  -1   1  12   25.64    4.24
   1  -1 -11  407.22   16.00
   1   1 -11  407.13   15.76
  -1  -1  11  401.17   15.64
  -1   1  11  408.33   15.78
  -1   1  10  159.67    9.18
   1   1 -10  156.33    9.14
  -1  -1  10  155.70    9.08
   1  -1 -10  156.93    9.22
  -1  -1   9  287.79   11.68
  -1   1   9  302.49   11.86
   1  -1  -9  297.16   11.76
   1   1  -9  305.85   11.81
  -1   1   8 1126.22   21.18
  -1  -1   8 1111.73   21.02
   1  -1  -8 1108.88   21.03
   1   1  -8 1102.17   20.89
   1   1  -7  103.30    5.85
  -1  -1   7  100.04    5.89
  -1   1   7  104.34    5.95
  -1  -1   7   99.73    4.37
   1  -1  -7  105.66    5.94
   1   1  -6   95.60    5.17
   1  -1  -6   95.64    5.18
  -1  -1   6   94.21    3.90
  -1  -1   6   97.77    5.31
  -1   1   6   99.15    5.29
  -1  -1   5  190.72    6.66
   1   1  -5  198.44    6.79
  -1   1   5  191.02    6.70
   1  -1  -5  198.87    6.83
  -1   1   4 2354.89   20.93
   1   1  -4 2333.09   20.82
  -1  -1   4 2357.07   21.10
   1  -1  -4 2391.72   21.08
   1  -1  -3   76.53    3.28
   1   1  -3   74.90    3.24
  -1  -1   3   72.76    3.14
  -1   1   3   74.46    3.17
   1  -1  -2  229.90    4.50
  -1   1   2  225.56    4.63
   1   1  -2  218.66    4.39
  -1  -1   2  224.15    4.49
  -1   1   2  228.37    4.44
  -1  -1   2  218.00    4.64
  -1   1   1  541.90    5.77
  -1  -1   1  546.95    5.83
  -1   1   1  583.78    5.67
  -1  -1   1  582.47    5.71
  -1   1   0 4286.22   15.56
  -1  -1   0 4189.91   15.62
  -1   1   0 4295.15   15.36
   1   1   0 4251.00   17.34
   1  -1   0 4204.28   17.27
  -1  -1   0 4365.71   16.02
   1  -1   1 1166.02    9.51
  -1   1  -1 1227.88   16.48
   1  -1   1 1211.26   14.80
   1   1   1 1226.14   13.63
   1   1   1 1153.15    9.50
  -1  -1  -2 2081.44   16.65
   1   1   2 2155.82   15.47
   1  -1   2 2146.93   15.44
  -1   1  -2 2089.33   16.49
  -1   1  -3 5142.36   29.68
   1   1   3 5023.21   27.39
  -1  -1  -3 5086.87   29.86
   1  -1   3 5109.38   27.98
   1  -1   3 5134.52   27.62
  -1  -1  -4 1104.05   15.66
   1  -1   4 1118.56   14.57
  -1   1  -4 1116.24   15.62
   1   1   4 1100.52   14.48
   1   1   5 1556.76   19.14
  -1  -1  -5 1535.21   20.45
   1  -1   5 1535.91   17.95
   1  -1   5 1551.69   19.26
  -1   1  -5 1568.70   20.69
   1  -1   6  122.99    5.58
   1  -1   6  120.41    5.94
  -1  -1  -6  115.83    6.21
  -1   1  -6  120.88    6.34
   1   1   6  117.07    5.81
  -1   1  -7  556.19   14.81
   1  -1   7  570.05   14.13
  -1  -1  -7  566.70   14.99
   1   1   7  556.32   13.94
   1  -1   8  164.86    5.48
  -1   1  -8  171.40    8.95
   1  -1   8  169.03    8.37
  -1  -1  -8  170.73    9.02
   1   1   8  172.12    8.37
   1  -1   9   41.86    4.50
  -1  -1  -9   41.57    4.82
  -1   1  -9   41.15    4.75
   1   1   9   41.16    4.45
  -1  -1 -10   26.07    4.10
  -1   1 -10   27.07    4.18
  -1  -1 -11   26.09    4.47
  -1   1 -11   27.19    4.46
  -1  -1 -12    1.50    1.22
  -1   1 -12    0.05    0.89
   1   1  13   26.58    4.84
   1  -1  13   22.50    4.46
  -1   1 -13   22.69    4.57
  -1  -1 -13   19.82    4.31
  -1   1 -14   44.91    2.83
  -1   1 -14   40.68    2.69
  -1  -1 -14   40.99    2.55
  -1  -1 -14   43.02    3.08
   1   1  14   41.94    2.71
  -1   1 -14   43.29    3.05
   1  -1  14   46.35    6.70
  -1   1 -14   44.34    6.67
  -1  -1 -14   43.10    6.73
   1   1  14   44.51    6.51
   1  -1  14   42.41    2.73
   1  -1  14   38.20    3.54
   1   1  14   41.89    3.70
   1  -1  14   39.26    3.50
   1   1  14   43.11    3.68
  -1   1 -14   41.01    3.76
  -1   1 -14   39.61    3.53
  -1   1 -14   41.06    3.28
  -1  -1 -14   36.53    3.92
  -1  -1 -14   35.02    3.68
  -1   1 -15    4.79    0.93
  -1   1 -15    5.04    1.00
  -1   1 -15    5.63    1.11
  -1   1 -15    6.87    2.80
   1   1  15    5.66    2.28
  -1  -1 -15    5.53    1.08
   1  -1  15    6.82    2.48
   1  -1  15    5.85    1.12
   1   1  15    5.40    1.02
  -1  -1 -15    6.35    2.28
   1   1  15    4.35    1.41
   1  -1  15    3.53    1.47
   1  -1  15    4.93    1.64
   1   1  15    2.93    1.33
  -1   1 -15    3.70    1.10
  -1  -1 -15    2.10    0.97
  -1   1 -15    5.28    1.66
  -1  -1 -15    1.91    1.02
  -1   1 -15    5.83    1.91
  -1   1 -16    6.17    1.07
  -1   1 -16    6.46    1.14
   1   1  16    6.52    1.13
  -1   1 -16    6.35    1.19
  -1  -1 -16    5.88    1.19
   1  -1  16    5.38    1.05
   1  -1  16    4.90    1.58
   1   1  16    4.40    1.43
   1  -1  16    4.50    1.59
   1   1  16    3.87    1.43
  -1  -1 -16    3.02    1.57
  -1  -1 -16    5.31    1.65
  -1   1 -16    5.13    1.84
  -1   1 -16    3.36    1.06
  -1   1 -16    6.09    1.91
  -1   1 -17   -0.10    0.54
   1   1  17   -0.09    0.51
  -1  -1 -17    0.59    0.73
   1  -1  17    0.83    0.60
  -1   1 -17    0.71    0.63
   1   1  17    0.52    0.90
   1   1  17   -0.16    0.84
   1  -1  17   -0.12    0.77
   1  -1  17    0.46    0.97
  -1  -1 -17    0.52    0.93
  -1   1 -17    0.53    0.87
  -1   1 -17    0.19    1.12
  -1  -1 -17    0.46    1.00
  -1   1 -18   46.88    3.62
  -1  -1 -18   51.38    3.88
  -1   1 -18   51.71    2.95
  -1  -1 -18   51.98    3.44
  -1   1 -18   50.79    3.32
   1  -1  18   51.33    3.06
   1   1  18   51.94    3.08
   1  -1  18   37.12    3.34
   1   1  18   34.33    3.60
   1  -1  18   40.09    3.40
   1   1  18   37.03    3.51
  -1   1 -18   40.06    4.18
  -1  -1 -18   42.08    4.45
  -1  -1 -18   43.32    4.22
  -1   1 -18   39.13    3.95
  -1   1 -19    7.24    1.43
  -1  -1 -19    9.86    1.81
  -1   1 -19   10.75    1.32
  -1   1 -19   10.88    1.54
  -1  -1 -19    9.09    1.45
   1  -1  19    7.52    1.53
   1   1  19    4.59    1.34
   1   1  19    7.90    1.61
   1  -1  19    7.43    1.51
  -1   1 -19    7.31    1.78
  -1   1 -19    7.08    1.78
  -1   1 -20    6.80    0.99
  -1   1 -20    6.71    1.28
  -1  -1 -20    5.77    1.32
  -1  -1 -20    9.53    1.34
  -1   1 -20    8.01    1.23
   1  -1  20    5.25    1.33
   1  -1  20    4.96    1.28
  -1   1 -20    5.01    1.18
   1   1  20    4.10    1.23
   1   1  20    5.06    1.34
  -1   1 -20    3.88    1.34
  -1   1 -20    4.92    1.69
  -1  -1 -21   13.15    1.66
  -1   1 -21   11.69    1.42
  -1  -1 -21   14.23    1.50
  -1   1 -21   14.35    1.49
   1   1  21   10.85    1.61
   1  -1  21    8.51    1.38
  -1   1 -21   11.66    1.60
   1   1  21   10.23    1.63
   1  -1  21    9.52    1.42
  -1   1 -21    8.61    1.76
  -1   1 -21    8.65    1.74
  -1   1 -22    5.09    0.82
  -1  -1 -22    4.82    0.98
  -1  -1 -22    6.16    0.96
   1   1  22    5.58    1.02
   1   1  22    4.40    1.02
  -1   1 -22    7.33    1.13
  -1  -1 -22    7.11    0.94
  -1   1 -22    6.62    0.90
  -1  -1 -23    4.13    0.60
  -1   1 -23    4.71    0.61
  -1  -1 -23    3.08    0.61
   1   2 -23   -0.17    0.27
   1  -2 -23   -0.16    0.41
   1  -2 -23    0.06    0.33
   1   2 -23   -0.07    0.26
  -1   2  23   -0.25    0.52
  -1   2  23   -0.51    0.53
   1  -2 -23   -0.31    0.46
   1   2 -23    0.29    0.50
   1   2 -23    0.47    0.66
   1   2 -23    0.53    0.50
   1   2 -22    0.31    0.39
   1  -2 -22   -0.15    0.54
   1  -2 -22    0.26    0.39
   1   2 -22   -0.20    0.33
   1   2 -22   -0.49    0.73
  -1   2  22    0.05    0.61
  -1   2  22    0.54    0.78
   1   2 -22   -1.25    0.73
   1   2 -22   -0.58    0.77
   1   2 -21   -0.21    0.40
   1  -2 -21   -0.72    0.77
   1  -2 -21    0.01    0.43
   1   2 -21    0.11    0.43
  -1   2  21   -0.17    0.82
  -1   2  21   -0.10    0.69
   1   2 -21   -1.00    0.89
   1   2 -21   -0.15    0.65
   1   2 -21   -0.92    0.97
   1   2 -20   27.24    2.18
   1  -2 -20   28.06    2.79
   1   2 -20   25.71    2.41
  -1   2  20   31.02    2.21
   1   2 -20   28.88    2.35
  -1  -2  20   30.82    2.23
   1  -2 -20   30.03    2.41
   1   2 -20   22.92    2.46
  -1   2  20   22.49    2.53
  -1   2  20   23.18    2.60
   1   2 -20   20.30    2.84
   1   2 -20   19.67    2.70
   1   2 -19    8.73    1.38
   1   2 -19    7.67    1.33
   1   2 -19    8.18    1.37
   1  -2 -19    8.29    1.44
  -1   2  19    9.84    1.37
  -1  -2  19    9.97    1.37
  -1   2  19    9.74    1.92
  -1   2  19    9.48    1.81
   1   2 -19    9.53    2.05
   1   2 -19    8.04    1.87
   1   2 -19   10.87    1.79
   1   2 -18  125.45    4.97
   1   2 -18  117.65    4.72
   1   2 -18  115.26    5.07
   1  -2 -18  115.88    5.14
  -1   2  18  119.88    4.63
  -1  -2  18  126.78    4.91
  -1   2  18  133.99    6.74
  -1   2  18  129.42    6.50
   1   2 -18  110.14    6.42
   1   2 -18  112.20    6.76
   1   2 -18  126.85    5.70
   1   2 -17    0.54    0.59
   1   2 -17    1.34    0.74
   1  -2 -17    0.15    0.54
   1   2 -17    0.39    0.61
  -1   2  17    0.18    0.51
  -1  -2  17    0.12    0.55
  -1   2  17    3.96    1.61
  -1   2  17    2.44    1.45
   1   2 -17   -0.03    1.01
   1   2 -17    1.37    1.09
   1   2 -17    0.88    0.94
   1   2 -16   27.90    2.41
   1   2 -16   26.89    2.28
   1   2 -16   25.75    2.42
  -1  -2  16   26.60    2.34
  -1  -2  16   29.39    5.47
   1  -2 -16   25.99    2.44
  -1   2  16   25.51    2.20
  -1   2  16   30.37    5.45
  -1   2  16   37.96    3.60
  -1   2  16   36.24    3.43
   1   2 -16   27.44    3.05
   1   2 -16   27.63    3.24
   1   2 -16   26.68    2.94
   1   2 -15   14.56    1.66
   1   2 -15   16.67    1.81
  -1   2  15   15.13    1.67
   1   2 -15   17.22    4.25
  -1  -2  15   15.71    1.81
  -1   2  15   17.85    3.96
  -1  -2  15   17.24    4.19
   1  -2 -15   17.05    4.27
   1   2 -15   16.34    1.87
   1  -2 -15   17.14    1.94
  -1   2  15   15.60    2.31
  -1   2  15   15.99    2.34
   1   2 -15   13.34    2.26
   1   2 -15   14.07    2.11
   1   2 -15   13.12    1.89
   1   2 -14   76.07    3.76
   1   2 -14   72.32    3.60
   1   2 -14   81.29    8.58
  -1  -2  14   81.78    3.93
  -1  -2  14   82.08    8.51
   1  -2 -14   82.56    4.06
  -1   2  14   82.40    8.30
   1  -2 -14   81.86    8.75
  -1   2  14   62.44    4.36
  -1   2  14   68.24    4.46
   1   2 -14   67.48    4.59
   1   2 -14   57.87    3.88
   1   2 -14   75.29    4.51
  -1   2  13   79.61    7.86
   1  -2 -13   74.08    7.77
   1   2 -13   73.42    7.76
  -1  -2  13   77.48    7.72
  -1  -2  12   12.65    3.08
   1   2 -12    8.75    2.46
   1  -2 -12    8.14    2.50
  -1   2  12    9.05    2.50
   1  -2 -11   21.77    3.69
   1   2 -11   22.22    3.76
  -1  -2  11   20.33    3.62
  -1   2  11   22.72    3.71
  -1  -2  10  118.53    6.31
  -1   2  10  118.17    7.94
   1  -2 -10  113.72    7.92
  -1  -2  10  116.73    7.93
   1   2 -10  118.66    8.05
  -1   2   9   53.83    5.04
   1  -2  -9   50.48    4.96
  -1  -2   9   50.85    4.01
   1   2  -9   51.89    4.94
  -1  -2   9   54.72    5.06
   1   2  -8  113.76    6.77
   1  -2  -8  110.87    6.76
  -1   2   8  109.18    6.57
  -1  -2   8  113.82    5.93
  -1  -2   8  109.25    6.73
   1   2  -7   35.29    3.51
   1  -2  -7   37.15    3.57
  -1   2   7   36.71    3.62
  -1  -2   7   37.48    3.62
  -1   2   6  560.57   12.64
   1   2  -6  540.53   12.40
   1  -2  -6  551.09   12.57
  -1  -2   6  554.88   12.50
  -1   2   5 1546.11   18.89
  -1  -2   5 1548.74   18.77
   1  -2  -5 1582.31   19.22
   1   2  -5 1505.32   19.01
  -1   2   4 1347.76   24.36
  -1   2   4 1345.02   15.44
   1   2  -4 1352.27   15.75
  -1  -2   4 1359.69   15.36
   1  -2  -4 1369.28   15.80
  -1  -2   3  267.04    5.75
   1   2  -3  280.44    6.16
   1  -2  -3  281.24    6.18
  -1   2   3  262.74    5.75
  -1   2   2   46.75    1.96
   1   2  -2   47.31    2.10
   1  -2  -2   46.07    2.07
  -1  -2   2   45.74    1.94
   1   2  -1    0.96    0.28
  -1   2   1    2.26    0.35
   1  -2  -1    1.22    0.29
   1   2  -1    1.55    0.96
  -1  -2   1    1.19    0.34
   1   2  -1    1.43    0.35
  -1   2   1    1.26    0.31
   1  -2   0 2533.01   10.47
  -1  -2   0 2534.83   11.19
   1   2   0 2567.07   10.85
   1  -2   1   75.11    2.33
   1   2   1   75.28    2.32
  -1  -2  -1   74.77    2.47
   1  -2   1   84.87    5.81
   1   2   1   85.80    5.23
  -1   2  -1   74.87    2.38
   1  -2   2 1533.58   13.07
  -1  -2  -2 1466.33   14.07
   1   2   2 1661.24   24.08
   1  -2   2 1629.49   25.60
   1   2   2 1542.47   12.91
  -1  -2  -3    0.67    0.52
   1  -2   3    0.88    0.51
   1   2   3    1.30    1.13
   1   2   3    0.48    0.41
  -1   2  -3    0.58    0.45
  -1   2  -4 2570.06   24.12
   1  -2   4 2647.74   23.12
   1   2   4 2659.68   22.94
   1   2   4 2553.42   34.08
  -1  -2  -4 2537.57   24.61
   1  -2   5  188.31    7.37
   1  -2   5  194.69    7.09
  -1  -2  -5  187.68    7.46
   1   2   5  193.37    6.96
  -1   2  -5  185.25    7.22
  -1  -2  -6  796.15   16.71
   1   2   6  828.21   15.85
   1  -2   6  825.68   16.05
   1  -2   6  801.85   15.51
  -1   2  -6  802.47   16.59
   1  -2   7  453.14   12.14
   1  -2   7  459.46   13.08
  -1  -2  -7  437.50   13.46
   1   2   7  450.74   12.80
  -1   2  -7  443.87   13.41
  -1  -2  -8    9.46    2.18
  -1   2  -8   12.52    2.40
   1  -2   8   11.22    2.20
   1   2   8   11.25    2.13
   1  -2   8   10.57    2.04
  -1  -2  -9   46.70    5.17
  -1   2  -9   44.54    4.99
  -1  -2 -10  165.49   10.37
  -1   2 -10  144.99    9.64
  -1  -2 -11   92.79    8.39
  -1   2 -11   93.36    8.33
  -1  -2 -12   27.14    4.81
   1   2  12   25.65    4.49
   1  -2  12   28.21    4.81
  -1   2 -12   26.80    4.80
  -1   2 -13   42.72    2.73
  -1   2 -13   46.26    2.87
  -1   2 -13   50.90    6.90
  -1  -2 -13   48.41    6.73
   1  -2  13   54.23    6.95
   1   2  13   51.50    6.74
   1   2  13   33.74    3.19
   1   2  13   33.52    3.13
  -1   2 -13   36.72    3.31
  -1   2 -13   40.60    3.36
  -1   2 -13   35.31    2.99
  -1   2 -14    4.93    1.07
  -1   2 -14    3.65    1.32
  -1   2 -14    5.00    1.06
   1  -2  14    6.18    1.16
  -1  -2 -14    5.57    1.10
  -1  -2 -14    6.72    2.79
   1   2  14    7.74    2.96
   1   2  14    6.10    1.06
  -1   2 -14    6.45    2.52
   1  -2  14    5.87    2.23
  -1   2 -14    4.80    1.05
   1   2  14    2.29    1.01
   1   2  14    1.80    0.96
  -1  -2 -14    2.35    1.38
  -1   2 -14    3.35    1.08
  -1  -2 -14    2.27    1.01
  -1   2 -14    3.05    1.16
  -1   2 -14    3.47    1.11
  -1   2 -15   -0.28    0.59
  -1   2 -15   -1.00    1.45
  -1   2 -15   -0.67    0.77
   1   2  15   -0.49    1.15
  -1   2 -15    0.43    1.19
   1  -2  15    0.00    0.62
   1   2  15   -0.21    0.56
   1  -2  15    0.12    1.29
  -1  -2 -15   -0.37    0.75
  -1   2 -15    0.39    0.60
  -1  -2 -15    0.55    1.15
   1   2  15   -0.89    1.16
   1   2  15   -1.00    1.30
  -1  -2 -15   -3.23    1.71
  -1   2 -15   -0.38    0.98
  -1   2 -15   -0.80    1.21
  -1  -2 -15   -0.37    1.12
  -1   2 -15   -0.99    1.26
  -1   2 -16   41.46    2.91
  -1   2 -16   38.71    2.69
   1  -2  16   42.18    2.84
   1   2  16   38.57    2.63
  -1  -2 -16   42.01    3.13
  -1   2 -16   39.32    2.99
   1   2  16   33.30    3.50
   1   2  16   35.45    3.43
  -1   2 -16   35.39    3.85
  -1   2 -16   35.04    3.59
  -1   2 -16   31.87    3.06
  -1   2 -17   14.28    1.95
  -1  -2 -17   13.55    2.19
  -1   2 -17   13.27    1.60
  -1   2 -17   14.29    1.78
   1  -2  17   14.82    1.72
   1   2  17   13.63    1.60
  -1   2 -17   14.17    1.80
  -1  -2 -17   14.69    1.87
   1   2  17    7.82    1.74
   1   2  17    9.23    1.92
  -1   2 -17   12.77    2.48
  -1   2 -17   12.34    2.27
  -1   2 -17   10.86    1.77
  -1   2 -18    1.93    0.81
  -1  -2 -18    1.99    1.25
  -1   2 -18    0.86    0.82
  -1   2 -18    1.16    0.73
  -1  -2 -18    1.00    0.71
  -1   2 -18    6.22    1.62
   1   2  18    2.25    1.30
   1   2  18    2.07    1.28
  -1   2 -18    2.41    1.45
  -1   2 -18    2.14    1.32
  -1   2 -19    2.18    0.76
  -1  -2 -19    1.64    0.98
  -1   2 -19    1.91    0.85
  -1  -2 -19    1.30    0.55
  -1   2 -19    1.03    0.64
   1   2  19    3.37    1.29
   1   2  19    3.69    1.45
  -1   2 -19    2.13    1.10
  -1   2 -19    1.31    1.11
  -1   2 -19    2.62    1.19
  -1   2 -20    9.63    1.18
  -1  -2 -20   10.68    1.66
  -1  -2 -20   11.23    1.40
  -1   2 -20   10.66    1.37
  -1   2 -20    8.20    1.41
   1   2  20    8.13    1.61
   1   2  20    9.04    1.71
  -1   2 -20    8.20    1.79
  -1   2 -20    7.67    1.72
  -1   2 -21    0.42    0.41
  -1  -2 -21    0.07    0.53
  -1  -2 -21    0.34    0.42
  -1   2 -21    0.09    0.39
  -1   2 -21    1.01    0.79
   1   2  21    0.87    0.74
   1   2  21    1.17    0.71
  -1   2 -21    0.56    0.66
  -1   2 -21   -0.33    0.69
  -1  -2 -22   17.89    1.61
  -1   2 -22   19.57    1.14
   1   2  22   13.65    1.51
  -1   2 -22   16.63    1.46
   1   2  22   12.58    1.51
  -1  -2 -22   23.66    1.46
  -1   2 -22   24.13    1.45
   1  -3 -23    0.15    0.33
  -1   3  23   -0.16    0.46
  -1   3  23   -0.06    0.48
   1   3 -23    0.82    0.46
   1  -3 -22    1.26    0.58
   1   3 -22    1.20    0.46
   1   3 -22   -0.08    0.22
   1  -3 -22    1.87    0.47
  -1   3  22    0.91    0.72
   1   3 -22    0.09    0.55
  -1   3  22    1.78    0.77
   1   3 -22    1.24    0.65
   1   3 -22    0.30    0.58
   1   3 -21   13.62    1.38
   1  -3 -21   10.52    1.55
   1   3 -21   13.17    1.26
   1  -3 -21   14.23    1.37
   1   3 -21    9.27    1.44
  -1   3  21    9.55    1.55
  -1   3  21    7.76    1.45
   1   3 -21    7.36    1.48
   1   3 -21    8.24    1.64
   1  -3 -20    0.49    0.70
   1   3 -20    0.85    0.53
   1   3 -20   -0.28    0.52
   1  -3 -20    0.19    0.43
  -1   3  20    0.78    0.84
   1   3 -20    1.82    0.95
  -1   3  20    0.25    0.86
   1   3 -20    1.05    0.86
   1   3 -20    1.37    1.10
   1   3 -19    0.77    0.63
   1   3 -19    0.57    0.50
   1  -3 -19    0.07    0.71
   1   3 -19    0.16    0.55
   1  -3 -19   -0.02    0.56
  -1   3  19    0.23    1.02
   1   3 -19    0.47    0.83
  -1   3  19    0.28    0.95
   1   3 -19    1.42    0.84
   1   3 -19    1.08    0.86
   1   3 -19    0.73    0.92
   1   3 -18   26.07    2.33
   1   3 -18   23.49    2.10
   1  -3 -18   26.33    2.34
  -1   3  18   24.98    2.02
   1   3 -18   25.41    2.26
  -1  -3  18   25.74    2.05
  -1   3  18   15.98    2.31
  -1   3  18   16.71    2.30
   1   3 -18   21.43    2.62
   1   3 -18   15.97    2.09
   1   3 -18   20.89    2.64
   1   3 -18   19.22    2.66
   1   3 -17    3.94    0.97
   1   3 -17    4.03    1.02
  -1  -3  17    3.59    0.87
   1  -3 -17    4.70    1.04
  -1   3  17    4.40    0.90
   1   3 -17    4.44    1.07
  -1   3  17    5.27    1.59
  -1   3  17    4.37    1.51
   1   3 -17    3.72    1.22
   1   3 -17    5.40    1.33
   1   3 -17    3.02    1.20
   1   3 -16  204.00    6.62
   1   3 -16  201.17    6.11
   1   3 -16  203.10    6.62
   1  -3 -16  157.27    5.80
  -1   3  16  195.00    5.71
  -1  -3  16  202.79    5.84
  -1   3  16  188.06    7.65
  -1   3  16  187.54    7.49
   1   3 -16  175.65    7.98
   1   3 -16  182.00    7.10
   1   3 -16  184.84    7.71
   1   3 -15   16.96    1.85
   1   3 -15   18.32    1.98
   1   3 -15   17.14    1.91
  -1   3  15   16.34    1.72
  -1  -3  15   18.01    1.80
  -1   3  15   17.59    4.16
   1  -3 -15   16.36    1.89
  -1   3  15   18.24    5.62
  -1   3  15   22.30    2.71
  -1   3  15   21.34    2.58
   1   3 -15   21.74    2.43
   1   3 -15   18.08    2.59
   1   3 -15   18.65    2.53
   1   3 -14   14.42    1.59
   1   3 -14   15.28    2.18
   1   3 -14   17.58    1.89
  -1   3  14   15.95    5.41
   1  -3 -14   15.88    4.21
   1  -3 -14   16.04    1.80
   1   3 -14   18.43    4.28
  -1   3  14   15.15    1.64
  -1  -3  14   17.33    3.98
   1   3 -14   15.02    1.83
  -1   3  14   18.00    3.89
  -1  -3  14   15.61    1.63
  -1   3  14   14.97    2.14
  -1   3  14   15.25    2.23
   1   3 -14   16.25    2.32
   1   3 -14   17.77    2.49
   1   3 -14   13.55    1.87
   1   3 -13    0.33    0.52
   1   3 -13   -0.86    0.76
   1   3 -13    0.86    1.18
   1  -3 -13    0.46    1.02
  -1   3  13    0.67    1.35
  -1  -3  13    0.88    1.30
  -1   3  13    0.84    1.44
  -1   3  13   -0.83    1.27
  -1   3  13   -0.19    1.21
   1   3 -13    0.48    0.93
   1   3 -13    0.92    0.85
   1   3 -13   -0.61    0.98
  -1  -3  12   13.03    3.09
   1   3 -12   15.15    3.45
  -1   3  12   12.19    4.28
   1  -3 -12   14.11    3.29
  -1   3  12   14.90    3.22
   1  -3 -11  561.63   19.46
   1   3 -11  564.51   19.56
  -1   3  11  533.90   25.78
  -1  -3  11  605.02   19.45
  -1   3  11  586.39   18.91
   1   3 -10  230.45   11.49
  -1  -3  10  237.19   10.50
  -1   3  10  230.12   11.17
  -1  -3  10  230.88   11.28
   1  -3 -10  232.00   11.73
  -1   3  10  219.85   15.71
  -1  -3   9   22.06    3.23
  -1   3   9   22.51    3.25
   1  -3  -9   19.48    3.18
  -1  -3   9   20.42    3.17
  -1   3   9   23.53    4.98
   1   3  -9   22.09    3.28
  -1   3   8  111.53   10.19
  -1  -3   8  109.09    6.71
   1  -3  -8  104.35    6.74
   1   3  -8  102.46    6.59
  -1   3   8  105.88    6.47
  -1   3   7  407.51   11.66
  -1  -3   7  411.30   11.80
   1  -3  -7  405.00   12.16
  -1   3   7  399.94   18.47
   1   3  -7  392.33   11.78
   1   3  -6  103.64    5.46
  -1  -3   6  110.21    5.43
   1  -3  -6  104.87    5.61
  -1   3   6  108.07    5.43
  -1   3   6   98.38    8.77
   1   3  -5   18.13    2.02
  -1  -3   5   18.68    2.03
  -1   3   5   17.38    3.59
  -1   3   5   18.72    2.01
   1  -3  -5   17.87    2.08
  -1   3   4  218.87   11.89
  -1   3   4  241.24    6.20
   1  -3  -4  230.77    6.41
   1   3  -4  224.39    6.10
  -1  -3   4  230.14    5.91
   1  -3  -3  125.88    3.79
   1   3  -3  120.50    3.56
  -1   3   3  133.05    3.59
  -1   3   3  115.03    8.38
  -1  -3   3  124.42    9.60
  -1  -3   3  137.23    3.61
  -1   3   2    0.61    1.19
  -1  -3   2    3.15    2.50
   1   3  -1   20.95    3.40
  -1   3   1   19.56    3.41
  -1  -3   1   19.90    3.85
   1   3   0  214.25   10.36
  -1   3   0  215.43   10.80
   1   3   1   24.11    3.54
   1  -3   1   20.25    3.65
  -1   3  -1   25.60    3.96
  -1  -3  -2 1222.14   10.74
  -1   3  -2 1254.00   10.59
   1  -3   2 1236.79   27.65
   1   3   3   27.18    4.05
   1  -3   3   30.31    4.79
  -1   3  -4  234.72    7.16
  -1  -3  -4  240.52    7.57
   1   3   4  256.32   12.79
  -1   3  -5   41.29    3.45
   1   3   5   43.17    5.61
  -1  -3  -5   44.23    3.72
  -1   3  -6 1712.31   24.59
  -1  -3  -6 1779.62   25.93
   1  -3   6 1785.34   27.14
   1   3   6 1728.14   36.24
   1  -3   7  215.10    9.88
   1   3   7  227.77   13.73
  -1  -3  -7  221.05    9.97
  -1   3  -7  215.81    9.49
   1  -3   8   46.32    4.79
   1   3   8   48.22    6.65
  -1   3  -8   45.65    4.74
  -1  -3  -8   44.74    4.87
  -1  -3  -9    2.48    1.50
   1  -3   9    1.98    1.11
   1  -3   9    2.59    1.39
  -1   3  -9    1.98    1.25
   1   3   9    0.82    1.59
   1   3   9    3.06    1.43
   1   3  10    4.60    1.85
   1   3  10    6.36    2.83
   1  -3  10    6.23    1.90
  -1  -3 -10    5.28    1.98
   1  -3  10    5.22    1.82
  -1   3 -10    5.06    1.81
  -1   3 -11   83.20    7.96
   1   3  11   87.85    7.95
   1   3  11   76.89    9.95
   1  -3  11   87.22    7.95
  -1  -3 -11   84.75    8.10
  -1   3 -12   -0.55    1.19
  -1  -3 -12    0.52    1.29
   1  -3  12   -0.45    1.29
   1   3  12   -0.49    1.37
   1   3  12    0.34    1.80
  -1   3 -12   -0.10    0.75
  -1   3 -12    0.38    0.85
  -1   3 -12    0.24    0.75
  -1   3 -13    1.36    0.66
  -1   3 -13    1.73    1.00
  -1   3 -13    1.16    0.54
  -1   3 -13    0.94    1.28
  -1  -3 -13    2.34    1.55
   1   3  13    1.26    1.92
  -1  -3 -13    1.12    0.57
  -1   3 -13    0.99    0.65
   1   3  13    0.98    1.04
   1  -3  13    0.70    1.02
   1   3  13    1.37    0.62
  -1   3 -13   -0.78    1.68
   1   3  13    0.57    1.25
  -1   3 -13    1.59    1.95
   1   3  13    1.22    0.96
  -1   3 -13    1.02    0.81
  -1   3 -13    0.45    0.72
  -1   3 -13    2.01    0.96
  -1   3 -14    3.76    0.86
  -1   3 -14    3.67    0.84
  -1   3 -14    3.75    1.13
  -1   3 -14    3.18    1.99
   1   3  14    7.31    4.30
   1   3  14    4.15    0.83
   1  -3  14    3.21    0.73
  -1  -3 -14    3.52    0.87
   1   3  14    2.37    1.65
  -1   3 -14    3.20    0.79
  -1  -3 -14    1.40    1.74
   1   3  14    6.25    1.50
  -1   3 -14    6.83    3.15
  -1   3 -14    3.14    2.25
   1   3  14    4.75    1.34
  -1   3 -14    7.03    1.78
  -1   3 -14    4.68    1.42
  -1   3 -14    3.78    1.06
  -1   3 -14    3.38    1.16
  -1   3 -15    3.20    1.23
  -1   3 -15    3.42    0.79
  -1   3 -15    3.90    1.05
  -1   3 -15    3.19    0.87
   1   3  15    1.79    0.45
   1  -3  15    2.28    0.48
  -1  -3 -15    2.29    0.78
  -1   3 -15    4.96    1.48
   1   3  15    3.74    1.25
   1   3  15    4.43    1.34
  -1   3 -15    2.85    0.92
  -1   3 -15    3.21    1.11
  -1   3 -15    3.58    0.93
  -1  -3 -16    0.87    0.87
  -1   3 -16   -0.16    0.59
  -1   3 -16   -0.28    0.80
  -1   3 -16   -0.56    0.53
  -1   3 -16    0.77    0.54
  -1  -3 -16    0.06    0.43
   1   3  16   -0.80    0.88
  -1   3 -16    0.86    1.04
   1   3  16   -0.19    0.97
  -1   3 -16   -0.53    0.69
  -1   3 -16   -0.19    0.86
  -1   3 -16   -0.69    1.11
  -1  -3 -17   18.79    2.43
  -1   3 -17   16.90    2.62
  -1   3 -17   19.48    2.02
  -1   3 -17   17.86    1.89
  -1  -3 -17   17.00    1.83
  -1   3 -17   19.32    2.48
   1   3  17   16.99    2.39
   1   3  17   17.08    2.41
  -1   3 -17   14.99    2.55
  -1   3 -17   16.75    2.81
  -1  -3 -18   86.59    4.79
  -1   3 -18   89.55    3.99
  -1  -3 -18   88.90    4.01
  -1   3 -18   92.02    4.07
   1   3  18   88.98    5.10
   1   3  18   85.03    4.89
  -1   3 -18   87.69    4.81
  -1   3 -18   78.03    5.18
  -1   3 -18   70.96    5.26
  -1   3 -19    9.16    1.29
  -1  -3 -19   10.05    1.66
  -1   3 -19    9.18    1.25
  -1  -3 -19    9.36    1.27
  -1   3 -19   11.78    1.80
   1   3  19    8.36    1.68
   1   3  19    8.42    1.74
  -1   3 -19    8.94    1.78
  -1   3 -19    7.78    1.86
  -1  -3 -20    4.21    1.03
  -1   3 -20    5.55    0.95
  -1  -3 -20    6.44    0.94
  -1   3 -20    5.91    0.86
   1   3  20    2.38    0.96
  -1   3 -20    3.19    1.05
   1   3  20    2.87    1.08
  -1   3 -20    3.29    1.22
  -1   3 -20    4.40    1.25
  -1  -3 -21    2.20    0.72
  -1   3 -21    3.37    0.63
  -1   3 -21    1.51    0.39
  -1  -3 -21    2.36    0.49
  -1   3 -21    2.10    0.67
   1   3  21    2.11    0.81
   1   3  21    0.66    0.61
  -1   3 -21    1.56    0.83
  -1   3 -21    1.70    0.83
  -1  -3 -22    3.80    0.68
  -1   3 -22    3.57    0.71
   1   3  22    1.95    0.61
   1   3  22    3.14    0.75
  -1   3 -22    3.45    0.86
  -1   3 -22    2.77    0.72
   1   4 -22    6.62    0.76
  -1   4  22    4.86    0.77
   1   4 -22    7.38    0.95
  -1   4  22    4.82    0.80
   1   4 -22    5.62    0.95
   1   4 -22    4.16    0.90
   1   4 -21    0.19    0.34
   1  -4 -21    0.84    0.57
  -1   4  21   -1.01    0.76
  -1   4  21   -1.93    0.83
   1   4 -21   -0.10    0.57
   1   4 -21   -0.38    0.69
   1   4 -21   -0.08    0.57
   1  -4 -20    2.51    0.82
   1   4 -20    2.81    0.74
   1   4 -20    1.23    0.84
  -1   4  20    2.09    0.89
  -1   4  20    2.82    0.98
   1   4 -20    2.19    0.93
   1   4 -20    2.95    1.03
   1  -4 -19    8.64    1.49
   1   4 -19    8.61    1.25
  -1   4  19    4.03    1.13
   1   4 -19    4.32    1.29
  -1   4  19    4.81    1.26
   1   4 -19    6.28    1.54
   1   4 -19    5.35    1.34
   1   4 -18   12.84    1.46
   1  -4 -18   13.37    1.86
   1   4 -18   12.60    1.61
   1   4 -18   11.77    1.97
  -1   4  18   11.90    2.03
  -1   4  18   10.83    1.85
   1   4 -18   10.80    1.80
   1   4 -18    9.47    1.84
   1   4 -18    9.17    1.75
   1   4 -17    5.02    1.10
   1  -4 -17    4.30    1.28
   1   4 -17    3.47    1.04
   1   4 -17    4.51    0.99
  -1   4  17    3.22    1.18
   1   4 -17    3.10    1.24
  -1   4  17    2.26    1.15
   1   4 -17    3.84    1.26
   1   4 -17    2.95    1.14
   1   4 -17    3.03    0.95
   1   4 -16    5.68    1.09
   1   4 -16    5.52    1.18
   1   4 -16    5.78    1.43
  -1   4  16    4.79    1.32
   1   4 -16    5.31    1.58
  -1   4  16    3.08    1.00
   1   4 -16    5.49    1.60
   1   4 -16    4.43    1.35
   1   4 -16    5.33    1.27
   1   4 -15   37.50    2.85
   1   4 -15   36.34    2.65
   1   4 -15   34.39    3.16
   1   4 -15   36.20    3.57
  -1   4  15   36.68    3.25
  -1   4  15   35.96    3.34
   1   4 -15   39.17    3.63
   1   4 -15   36.83    3.09
   1   4 -15   38.44    3.40
   1   4 -14   51.85    3.69
   1   4 -14   49.31    3.09
   1   4 -14   51.92    3.34
  -1   4  14   50.66    3.83
   1   4 -14   48.69    3.99
  -1   4  14   49.51    3.85
   1   4 -14   47.76    3.75
   1   4 -14   54.64    4.18
   1   4 -14   55.44    3.96
  -1   4  13  175.07    5.88
   1   4 -13  192.86    6.19
   1   4 -13  185.24    6.58
   1   4 -13  182.17    5.76
  -1   4  13  189.98   18.07
   1   4 -13  180.11    7.28
  -1   4  13  178.40    6.94
  -1   4  13  179.09    7.13
   1   4 -13  198.10    7.38
   1   4 -13  175.37    6.85
   1   4 -13  197.21    7.01
   1   4 -12    3.96    0.89
  -1   4  12    2.21    0.81
   1   4 -12    3.31    0.83
   1   4 -12    3.65    1.00
  -1   4  12    3.35    2.94
   1   4 -12    1.89    1.19
  -1   4  12    2.42    0.87
  -1   4  12    2.57    1.23
   1   4 -12    4.08    1.12
   1   4 -12    4.02    1.09
   1   4 -12    2.85    1.02
  -1   4  11    3.69    2.23
  -1  -4  10  159.11    9.77
  -1   4  10  158.99   15.00
  -1   4   9   10.48    3.79
  -1  -4   9   11.15    2.76
  -1   4   8  102.48   11.12
  -1   4   7  263.40   17.23
  -1   4   6   16.84    4.35
  -1   4   5   -0.54    1.37
  -1   4   4  333.94   17.24
  -1  -4   4  353.61   19.65
  -1  -4   3  105.64   10.36
  -1   4   3   99.17    9.20
  -1  -4   2  976.17   30.05
  -1   4   2  958.01   27.77
  -1  -4   1   21.53    4.63
  -1   4   1   15.95    3.61
   1   4  -1   18.35    3.95
   1   4   0  384.85   16.44
  -1   4   0  388.73   17.37
  -1   4  -1   46.04    6.13
   1   4   1   47.51    5.85
   1  -4   1   45.58    6.46
   1   4   2   59.02    6.66
   1  -4   2   62.49    7.52
   1   4   3  178.29   11.91
   1  -4   3  188.76   13.39
   1   4   4  565.26   21.98
   1   4   5   20.48    4.42
   1   4   6   26.06    5.14
   1   4   7  168.23   13.27
   1  -4   7  167.18    9.82
   1   4   8   32.22    6.08
   1  -4   8   36.94    4.73
   1  -4   9  107.74    8.25
   1   4   9  108.80   11.54
   1  -4  10    0.79    1.12
   1   4  10    2.30    2.11
  -1   4 -11   16.36    1.62
  -1   4 -11   17.63    2.03
  -1   4 -11   17.32    1.90
   1   4  11   16.95    4.99
   1  -4  11   19.81    3.93
  -1   4 -11   15.98    3.10
   1   4  11   15.22    2.02
  -1   4 -11   13.61    2.14
   1   4  11   12.63    1.89
  -1   4 -11   14.88    2.01
  -1   4 -11   15.18    1.98
  -1   4 -11   13.06    1.78
  -1  -4 -12   68.10    4.36
  -1   4 -12   69.84    4.25
  -1   4 -12   70.70    3.82
  -1   4 -12   68.26    3.39
   1   4  12   82.28   11.08
   1   4  12   61.50    4.11
  -1   4 -12   84.69    8.19
  -1   4 -12   54.39    5.84
   1   4  12   60.35    4.17
  -1   4 -12   60.21    4.29
  -1   4 -12   70.76    4.28
  -1   4 -12   64.15    4.00
  -1   4 -12   67.49    4.40
  -1   4 -13    0.78    0.53
  -1   4 -13    1.22    0.74
  -1   4 -13    0.81    0.63
  -1  -4 -13    0.39    0.80
  -1   4 -13    1.03    0.99
   1   4  13    1.14    0.90
   1   4  13    0.05    0.99
  -1   4 -13    0.63    2.32
  -1   4 -13   -1.43    2.33
  -1   4 -13    1.00    0.92
  -1   4 -13    1.48    0.91
  -1   4 -13    1.26    0.73
  -1   4 -14    3.55    1.01
  -1   4 -14    4.63    0.96
  -1  -4 -14    3.99    1.13
  -1   4 -14    3.49    1.17
   1   4  14    3.72    1.24
  -1   4 -14    1.58    1.50
  -1   4 -14    2.59    1.97
  -1   4 -14    1.65    1.04
   1   4  14    2.51    0.98
  -1   4 -14    2.31    1.01
  -1   4 -14    2.89    1.01
  -1   4 -14    3.95    1.33
  -1   4 -15    9.52    1.51
  -1   4 -15    7.04    1.69
  -1   4 -15    9.72    1.35
  -1  -4 -15    8.34    1.59
  -1   4 -15    8.79    1.93
  -1   4 -15    6.53    2.67
   1   4  15    7.63    1.66
   1   4  15    7.18    1.66
  -1   4 -15    6.96    3.13
  -1   4 -15    8.91    1.58
  -1   4 -15   10.31    1.84
  -1   4 -15   10.26    1.93
  -1   4 -16    8.99    1.30
  -1   4 -16    9.44    1.45
  -1   4 -16    5.76    1.61
  -1  -4 -16    8.90    1.62
   1   4  16    7.20    1.48
  -1   4 -16    3.93    2.44
   1   4  16    7.46    1.72
  -1   4 -16    5.64    1.56
  -1   4 -16    6.62    1.48
  -1   4 -16    6.64    1.61
  -1   4 -17    7.83    1.64
  -1   4 -17   10.62    1.49
  -1  -4 -17    8.78    1.55
  -1   4 -17   10.03    1.81
   1   4  17    8.85    1.78
   1   4  17    7.70    1.67
  -1   4 -17   10.06    2.02
  -1   4 -17    9.99    1.89
  -1   4 -18    3.70    1.12
  -1  -4 -18    4.68    1.13
  -1   4 -18    5.62    1.05
   1   4  18    5.19    1.28
  -1   4 -18    4.33    1.44
   1   4  18    3.89    1.24
  -1   4 -18    3.57    1.09
  -1   4 -18    3.97    1.18
  -1   4 -18    3.24    1.27
  -1   4 -19    0.59    0.47
  -1  -4 -19    0.58    0.57
  -1   4 -19    0.98    0.83
   1   4  19   -0.13    0.91
   1   4  19    0.23    0.81
  -1   4 -19    2.13    0.94
  -1   4 -19    0.12    0.70
  -1  -4 -20   11.72    1.36
  -1   4 -20   13.52    1.25
   1   4  20    9.06    1.35
   1   4  20   10.52    1.35
  -1   4 -20   12.04    1.43
  -1   4 -20   10.72    1.28
  -1   4 -20   11.50    1.23
  -1   4 -20    9.79    1.53
  -1   4 -20    8.34    1.56
  -1  -4 -21    1.57    0.45
  -1   4 -21    2.18    0.50
   1   4  21    0.55    0.47
  -1   4 -21    2.09    0.68
   1   4  21    0.71    0.44
  -1   4 -21    1.29    0.63
  -1   4 -21    1.75    0.66
   1   5 -21    1.34    0.40
   1   5 -21    0.75    0.39
   1   5 -21    1.33    0.59
   1   5 -21    0.93    0.50
   1   5 -21    0.86    0.47
   1   5 -20    9.11    1.02
   1   5 -20    8.37    1.17
  -1   5  20    7.39    1.04
   1   5 -20    7.09    1.13
  -1   5  20    7.74    1.11
   1   5 -20    8.56    1.45
   1   5 -20    8.53    1.33
   1   5 -19    0.33    0.39
   1   5 -19   -0.36    0.77
  -1   5  19   -0.32    0.81
  -1   5  19   -0.84    0.79
   1   5 -19   -1.16    0.90
   1   5 -19    0.34    0.67
   1   5 -19   -0.09    0.62
   1   5 -18    0.40    0.64
   1   5 -18    0.73    0.46
  -1   5  18    0.63    0.82
  -1   5  18    0.62    0.66
   1   5 -18    0.26    0.78
   1   5 -18   -0.44    0.91
   1   5 -18   -0.85    0.75
   1   5 -17   14.94    2.04
   1   5 -17   20.96    1.78
   1   5 -17   19.79    1.94
  -1   5  17   15.50    2.14
   1   5 -17   18.79    2.35
  -1   5  17   15.72    2.04
   1   5 -17   16.54    1.87
   1   5 -17   16.21    2.13
   1   5 -17   14.83    2.19
   1   5 -16    5.52    1.40
   1   5 -16    5.08    1.18
   1   5 -16    5.49    0.95
  -1   5  16    4.02    1.23
  -1   5  16    5.09    1.42
   1   5 -16    4.87    1.43
   1   5 -16    4.60    1.31
   1   5 -16    4.99    1.28
   1   5 -16    4.81    1.23
   1   5 -15    2.40    0.81
  -1   5  15    2.70    0.88
   1   5 -15    3.45    1.15
   1   5 -15    2.13    0.64
  -1   5  15    2.67    1.09
  -1   5  15    2.51    1.15
   1   5 -15    0.90    1.08
   1   5 -15    0.89    0.70
   1   5 -15    1.80    0.87
   1   5 -15    2.67    1.13
  -1   5  14    0.98    0.71
   1   5 -14    0.52    0.53
   1   5 -14    0.18    0.70
   1   5 -14   -0.07    0.65
  -1   5  14   -0.25    0.91
   1   5 -14   -1.04    2.07
   1   5 -14   -0.39    1.05
  -1   5  14   -0.42    0.93
   1   5 -14    0.76    1.48
  -1   5  14    0.74    0.85
   1   5 -14    0.32    0.66
   1   5 -14    1.17    0.96
   1   5 -14    0.48    0.78
   1   5 -13   33.50    2.67
  -1   5  13   29.36    2.54
   1   5 -13   31.61    2.37
   1   5 -13   31.01    2.77
  -1   5  13   22.61    2.34
   1   5 -13   28.29    3.97
   1   5 -13   26.45    3.05
   1   5 -13   34.48    3.19
   1   5 -13   30.21    2.78
   1   5 -13   34.68    3.07
   1   5 -12   18.63    2.12
   1   5 -12   16.23    1.67
   1   5 -12   18.84    1.99
  -1   5  12   16.59    1.95
  -1   5  12   17.86    6.24
  -1   5  12   17.13    2.03
   1   5 -12   17.86    3.17
   1   5 -12   17.04    2.41
   1   5 -12   22.62    2.49
   1   5 -12   18.94    2.13
   1   5 -12   20.34    2.27
  -1   5  11  150.99    5.67
   1   5 -11  168.60    6.11
   1   5 -11  152.06    5.40
  -1   5  11  150.51   16.18
   1   5 -11  183.06    8.81
   1   5 -11  161.20    6.93
  -1   5  11  162.83    6.32
   1   5 -11  169.75    6.31
   1   5 -11  175.89    6.67
   1   5 -10   10.65    1.48
  -1   5  10   10.19    1.57
   1   5 -10   12.55    1.76
  -1  -5  10   11.64    3.23
  -1   5  10   13.10    5.12
   1   5 -10    7.84    1.72
   1   5 -10   10.66    2.12
  -1   5  10    5.71    0.87
   1   5 -10    9.69    1.66
   1   5 -10   11.83    1.83
   1   5 -10   12.08    1.81
  -1   5   9   15.44    5.13
  -1  -5   9   14.15    3.30
  -1   5   8   96.61   12.10
  -1   5   7    8.40    3.67
  -1   5   6  229.81   17.46
  -1   5   5   12.39    4.17
  -1   5   4  202.28   15.58
  -1   5   3  210.26   15.38
  -1  -5   3  247.89   18.58
  -1  -5   2   17.75    5.48
  -1   5   2   16.23    4.31
   1  -5  -1    3.14    2.09
  -1  -5   1    8.40    3.57
  -1   5   1    6.31    2.73
  -1  -5   0  260.65   17.66
  -1   5   0  270.04   16.85
   1   5   0  259.31   15.67
   1  -5   0  256.08   16.73
   1  -5   1  228.09   16.23
   1   5   1  217.54   14.43
   1  -5   2  364.31   20.86
   1   5   2  344.25   18.47
   1  -5   3   23.50    5.75
   1   5   3   27.34    5.41
   1   5   4    3.89    2.60
   1   5   5  196.77   15.03
   1   5   6   27.08    5.74
   1  -5   7   76.50    7.44
   1   5   7   73.81    9.59
   1   5   8    8.88    3.71
   1  -5   8    5.93    2.31
   1   5   9   51.36    3.25
   1   5   9   50.37    3.42
  -1   5  -9   50.94    3.04
  -1   5  -9   56.77    3.50
   1   5   9   47.46    8.08
   1  -5   9   57.03    6.64
  -1   5  -9   59.23    5.32
  -1   5  -9   47.39    3.67
   1   5   9   54.14    3.66
  -1   5  -9   56.50    3.59
  -1   5  -9   55.31    3.43
   1   5  10   49.43    3.43
   1   5  10   45.46    3.02
   1   5  10   57.83    3.95
  -1   5 -10   49.72    3.38
  -1   5 -10   43.07    2.93
   1   5  10   47.29    8.35
   1  -5  10   45.61    6.09
   1   5  10   51.63    3.55
  -1   5 -10   56.91    5.15
  -1   5 -10   48.76    3.84
  -1   5 -10   53.18    3.55
  -1   5 -10   52.64    3.68
  -1   5 -11   69.90    4.18
   1   5  11   65.38    4.00
   1   5  11   64.74    3.59
  -1   5 -11   65.55    3.63
   1  -5  11   69.72    7.57
   1   5  11   64.84    3.98
  -1   5 -11   66.88    5.87
  -1   5 -11   62.08    4.39
  -1   5 -11   63.84    4.25
  -1   5 -11   62.43    4.03
   1   5  12    2.35    0.91
  -1   5 -12    1.98    0.87
  -1   5 -12    1.12    0.63
  -1   5 -12    1.50    0.90
  -1   5 -12    2.60    1.28
  -1   5 -12    3.06    2.30
  -1   5 -12    2.31    1.75
   1   5  12    2.66    1.27
   1   5  12    3.18    1.01
  -1   5 -12    2.27    0.96
  -1   5 -12    2.93    1.11
  -1   5 -12    3.13    1.11
  -1   5 -13   12.32    1.67
  -1   5 -13   11.92    2.00
  -1   5 -13   13.18    1.52
   1   5  13   13.43    2.04
  -1   5 -13   12.86    2.14
  -1   5 -13   17.10    3.97
  -1   5 -13   12.05    3.09
   1   5  13   13.35    2.06
  -1   5 -13   14.24    1.91
  -1   5 -13   12.81    2.02
  -1   5 -13   12.83    2.11
  -1   5 -14    5.36    1.39
  -1   5 -14    4.98    1.15
  -1   5 -14    5.55    1.03
  -1   5 -14    3.35    1.97
   1   5  14    3.94    1.45
  -1   5 -14    5.50    2.50
  -1   5 -14    3.73    1.22
   1   5  14    4.08    1.32
  -1   5 -14    4.22    1.24
  -1   5 -14    3.96    1.35
  -1   5 -14    3.70    1.15
  -1   5 -15   42.44    2.91
  -1   5 -15   37.94    3.51
  -1  -5 -15   36.50    2.97
  -1   5 -15   28.04    4.62
  -1   5 -15   35.43    3.25
   1   5  15   36.04    3.27
   1   5  15   34.69    3.15
  -1   5 -15   36.09    5.29
  -1   5 -15   37.80    3.28
  -1   5 -15   36.38    3.44
  -1   5 -16   13.50    1.64
  -1  -5 -16   11.44    1.66
  -1   5 -16    9.00    1.70
  -1   5 -16    7.96    2.69
  -1   5 -16   13.41    2.02
   1   5  16   10.88    1.83
  -1   5 -16    8.93    2.75
   1   5  16   10.73    1.83
  -1   5 -16   16.38    2.37
  -1   5 -16    9.76    1.80
  -1   5 -16   10.58    1.73
  -1  -5 -17   -0.23    0.65
  -1   5 -17   -0.23    0.63
  -1   5 -17   -0.60    0.57
   1   5  17   -1.31    1.10
   1   5  17    0.30    0.75
  -1   5 -17   -0.31    0.90
  -1   5 -17    0.74    0.88
  -1   5 -17    0.32    0.79
  -1   5 -17    0.22    0.63
  -1  -5 -18   10.76    1.30
  -1   5 -18   12.30    1.34
  -1   5 -18    9.74    1.62
  -1   5 -18   13.80    1.20
   1   5  18    9.53    1.39
  -1   5 -18   11.55    1.57
   1   5  18    8.38    1.35
  -1   5 -18    9.04    1.47
  -1   5 -18   11.12    1.64
  -1   5 -18    9.75    1.74
  -1   5 -19    1.88    0.53
  -1   5 -19    2.28    0.80
  -1   5 -19    3.57    0.87
   1   5  19    2.38    0.71
   1   5  19    1.33    0.67
  -1   5 -19    1.53    0.69
  -1   5 -19    1.77    0.89
  -1   5 -19    2.79    0.72
  -1   5 -19    2.93    0.90
  -1   5 -20    2.62    0.52
  -1   5 -20    2.82    0.67
  -1   5 -20    1.60    0.64
  -1   5 -20    2.58    0.59
  -1   5 -20    1.15    0.50
  -1   5 -20    2.61    0.61
   1   6 -20    4.24    0.70
   1   6 -20    4.20    0.66
   1   6 -19    3.12    0.60
   1   6 -19    1.71    0.62
   1   6 -19    1.19    0.66
   1   6 -19    1.69    0.68
   1   6 -19    1.80    0.67
   1   6 -19    2.77    0.71
   1   6 -19    3.27    0.83
   1   6 -18   14.39    1.66
   1   6 -18   15.86    1.41
   1   6 -18   13.76    1.52
   1   6 -18   13.96    1.72
   1   6 -18   16.82    1.88
   1   6 -18   16.67    1.97
   1   6 -17    1.10    0.69
   1   6 -17    1.28    0.57
   1   6 -17    1.51    1.04
   1   6 -17    0.81    0.75
   1   6 -17    1.22    0.67
   1   6 -17    1.30    0.76
   1   6 -16    0.55    0.52
   1   6 -16    0.27    0.60
   1   6 -16    0.56    1.13
   1   6 -16   -0.59    0.90
   1   6 -16   -0.93    0.93
   1   6 -16    0.33    0.62
  -1   6  15   43.68    2.66
   1   6 -15   45.46    2.89
   1   6 -15   41.95    3.23
   1   6 -15   41.72    3.41
   1   6 -15   36.07    4.61
   1   6 -15   46.04    5.46
   1   6 -15   48.87    3.47
   1   6 -15   47.26    3.58
   1   6 -14    2.83    0.91
  -1   6  14    2.05    0.68
   1   6 -14    2.21    0.73
   1   6 -14    4.38    2.33
   1   6 -14    1.59    0.89
   1   6 -14    0.57    1.44
   1   6 -14    4.57    1.32
   1   6 -14    3.87    1.08
   1   6 -13   11.32    1.53
  -1   6  13   13.64    1.78
   1   6 -13   13.57    1.84
   1   6 -13   11.25    2.59
  -1   6  13   17.01    2.23
   1   6 -13   11.15    1.91
   1   6 -13   13.25    1.99
   1   6 -13   14.56    2.01
   1   6 -12    1.36    0.65
   1   6 -12    2.01    0.78
  -1   6  12    1.19    0.70
   1   6 -12    1.81    0.91
  -1   6  12    2.97    1.29
   1   6 -12    2.03    1.45
   1   6 -12   -0.57    1.11
   1   6 -12    2.09    0.92
   1   6 -12    2.77    1.04
   1   6 -11    2.90    0.85
  -1   6  11    3.29    1.01
  -1   6  11    1.32    0.74
  -1   6  11    2.75    0.98
   1   6 -11    3.64    1.01
  -1   6  11    2.12    1.05
   1   6 -11    3.35    1.10
   1   6 -11    2.80    1.53
   1   6 -11    2.09    1.12
   1   6 -11    2.75    0.87
   1   6 -11    3.29    1.04
   1   6 -10   33.04    2.82
  -1   6  10   30.32    2.70
  -1   6  10   23.25    2.05
  -1   6  10   32.43    2.85
  -1   6  10   30.19    2.69
   1   6 -10   25.54    2.30
   1   6 -10   29.71    2.91
  -1   6  10   26.50    2.67
   1   6 -10   33.95    3.99
   1   6 -10   26.01    2.87
   1   6 -10   32.50    2.81
   1   6 -10   34.05    3.06
  -1   6   9   74.14    4.28
   1   6  -9   83.40    4.37
  -1   6   9   63.63    3.50
  -1   6   9   69.14    3.99
  -1   6   9   75.56    4.42
  -1   6   9   66.38   10.95
  -1  -6   9   70.98    8.20
   1   6  -9   66.80    4.33
   1   6  -9   84.39    5.95
  -1   6   9   69.75    4.27
   1   6  -9   75.40    4.62
   1   6  -9   79.10    4.26
   1   6  -9   78.85    4.37
  -1   6   8   10.88    1.52
  -1   6   8   11.69    1.77
  -1   6   8   11.63    1.77
  -1   6   8   13.26    1.92
   1   6  -8   13.55    1.80
  -1   6   8    9.72    4.37
   1   6  -8   14.68    2.48
   1   6  -8   11.12    1.86
  -1   6   8    7.53    1.37
   1   6  -8   12.06    1.83
   1   6  -8   11.90    1.69
  -1   6   7   15.78    2.03
  -1   6   7   14.42    1.94
   1   6  -7   17.85    2.05
  -1   6   7   16.64    1.90
  -1   6   7   15.71    2.08
  -1   6   7   13.01    4.72
  -1   6   7   11.49    1.64
   1   6  -7   16.50    2.72
   1   6  -7   14.46    1.98
  -1   6   7   18.81    2.40
   1   6  -7   15.17    1.95
   1   6  -7   17.30    1.97
  -1   6   6  105.33    4.52
  -1   6   6  123.72    5.67
  -1   6   6  109.22    5.02
   1   6  -6  126.28    5.17
  -1   6   6  115.69    5.34
   1   6  -6  123.72    5.72
  -1   6   6  112.95    5.32
   1   6  -6  148.40    7.48
  -1   6   6   98.65   12.76
  -1   6   5    9.58    1.65
  -1   6   5   10.15    1.51
   1   6  -5   12.10    1.68
  -1   6   5   13.10    4.91
  -1   6   4   97.53   12.32
  -1   6   3   17.46    5.07
  -1  -6   3   20.09    6.41
  -1  -6   2   17.16    5.44
  -1   6   2   10.73    4.53
   1  -6  -2   16.84    5.52
  -1  -6   1  137.38   15.26
  -1   6   1  133.89   13.74
   1  -6  -1  138.47   14.16
  -1  -6   0   58.67   10.08
   1  -6   0   40.41    8.09
   1   6   1   84.21   10.29
   1  -6   1   78.23   11.13
  -1  -6  -1   80.25   11.59
  -1  -6  -2    5.27    4.46
   1   6   2    2.90    2.53
   1  -6   2    2.17    2.53
   1   6   3  163.18   14.62
   1   6   4  173.50   15.07
   1   6   5   26.30    2.65
   1   6   5   23.14    2.22
   1   6   5   33.66    3.11
  -1   6  -5   29.55    2.47
  -1   6  -5   28.25    2.74
   1   6   5   24.99    2.26
   1   6   5   29.57    2.88
  -1   6  -5   31.43    3.61
  -1   6  -5   25.86    2.99
  -1   6  -5   25.76    2.67
   1   6   5   20.13    5.18
  -1   6  -6    5.54    1.20
   1   6   6    4.01    1.19
  -1   6  -6    4.40    1.17
   1   6   6    2.59    0.82
   1   6   6    3.78    0.98
   1   6   6    4.71    1.35
  -1   6  -6    2.90    1.18
  -1   6  -6    4.37    1.17
   1   6   6    6.96    1.87
  -1   6  -6    3.47    1.49
  -1   6  -6    5.21    1.83
   1  -6   6    3.44    2.23
   1   6   6    1.32    1.67
  -1   6  -7   31.77    2.46
   1   6   7   36.74    3.12
   1   6   7   35.10    2.68
   1   6   7   33.78    2.72
   1   6   7   44.61    3.61
  -1   6  -7   43.68    3.11
   1   6   7   35.04    7.25
   1  -6   7   41.10    6.34
  -1   6  -7   37.15    3.66
  -1   6  -7   41.82    4.16
   1   6   7   40.89    3.39
  -1   6  -7   30.59    3.13
  -1   6  -7   39.66    3.18
  -1   6  -8    1.18    0.50
   1   6   8   -0.91    1.13
   1   6   8    0.35    0.58
   1   6   8    0.94    0.98
   1   6   8    0.74    0.76
  -1   6  -8    1.29    0.71
   1  -6   8    1.91    1.80
  -1   6  -8   -0.39    1.15
  -1   6  -8   -1.45    1.62
  -1   6  -8   -0.19    0.83
   1   6   8    2.38    1.38
  -1   6  -8    0.82    1.19
  -1   6  -8    0.59    0.58
  -1   6  -8    0.43    0.73
  -1   6  -9   30.79    2.78
   1   6   9   31.67    3.04
   1   6   9   27.18    2.73
   1   6   9   22.76    2.23
  -1   6  -9   24.38    2.22
  -1   6  -9   24.63    3.15
  -1   6  -9   27.80    3.78
   1   6   9   29.87    3.01
  -1   6  -9   26.05    2.60
  -1   6  -9   20.17    2.58
  -1   6  -9   28.26    2.64
  -1   6  -9   30.07    2.58
  -1   6 -10    1.58    0.75
  -1   6 -10    1.63    0.85
   1   6  10    2.21    1.00
   1   6  10    1.54    0.85
   1   6  10   -0.29    0.91
  -1   6 -10    0.96    0.93
  -1   6 -10    1.87    1.48
  -1   6 -10    0.79    1.36
  -1   6 -10    1.43    0.96
  -1   6 -10    2.83    1.10
  -1   6 -10    2.96    0.93
  -1   6 -11    2.26    0.78
   1   6  11    4.34    1.13
   1   6  11    1.21    0.63
   1   6  11    4.11    1.16
  -1   6 -11    3.74    1.04
  -1   6 -11    6.83    2.07
  -1   6 -11    3.84    1.42
  -1   6 -11    4.74    1.86
  -1   6 -11    3.77    1.11
  -1   6 -11    4.10    1.26
  -1   6 -12   22.30    2.44
  -1   6 -12   21.34    2.12
   1   6  12   26.66    2.50
   1   6  12   21.08    1.93
   1   6  12   27.99    2.55
  -1   6 -12   16.68    2.29
  -1   6 -12   18.83    3.29
  -1   6 -12   22.25    3.02
  -1   6 -12   25.05    4.73
  -1   6 -12   23.60    2.63
  -1   6 -12   22.87    2.45
  -1   6 -13   19.01    1.97
  -1   6 -13   22.25    2.54
   1   6  13   21.77    2.13
  -1   6 -13   12.32    2.72
  -1   6 -13   13.73    2.34
  -1   6 -13   14.26    2.07
  -1   6 -13   22.64    4.16
  -1   6 -13   18.78    2.29
  -1   6 -13   17.56    2.32
  -1   6 -14    3.79    0.91
  -1   6 -14    3.52    1.25
  -1   6 -14    3.56    2.07
  -1   6 -14    5.97    1.69
  -1   6 -14    2.21    1.56
  -1   6 -14    5.06    1.43
  -1   6 -14    3.68    1.09
  -1   6 -14    3.42    1.03
  -1   6 -15    2.36    0.74
  -1   6 -15    3.88    1.23
  -1   6 -15    7.27    2.51
  -1   6 -15    5.41    1.32
  -1   6 -15    3.17    1.91
  -1   6 -15    5.39    1.59
  -1   6 -15    2.79    1.01
  -1   6 -15    2.05    0.88
  -1   6 -16   -0.09    0.49
  -1   6 -16   -0.31    0.71
  -1   6 -16    1.20    0.91
  -1   6 -16    0.88    1.51
  -1   6 -16    1.63    0.85
  -1   6 -16    1.06    0.64
  -1   6 -16    1.20    0.80
  -1   6 -16    1.18    0.76
  -1   6 -16    1.23    0.74
  -1   6 -17    3.43    0.71
  -1   6 -17    2.40    0.88
  -1   6 -17    3.13    0.93
  -1   6 -17    2.56    0.96
  -1   6 -17    3.32    0.91
  -1   6 -17    3.50    1.01
  -1   6 -17    3.21    1.01
  -1   6 -17    3.04    0.79
  -1   6 -18   -0.57    0.61
  -1   6 -18    0.11    0.30
  -1   6 -18    0.01    0.63
  -1   6 -18    0.13    0.48
  -1   6 -18    0.05    0.51
  -1   6 -18    0.10    0.51
  -1   6 -18   -0.18    0.57
  -1   6 -18    0.65    0.46
  -1   6 -19    0.54    0.28
  -1   6 -19    0.38    0.33
  -1   6 -19    0.52    0.44
   1   7 -18   -0.28    0.52
   1   7 -18    0.04    0.32
   1   7 -18    0.41    0.44
   1   7 -17    3.81    0.83
   1   7 -17    6.26    0.79
   1   7 -17    4.69    1.09
   1   7 -17    6.07    1.11
   1   7 -17    5.47    0.93
   1   7 -17    5.48    1.01
   1   7 -17    6.23    1.01
   1   7 -16    0.31    0.38
   1   7 -16    0.19    0.43
   1   7 -16    0.81    0.63
   1   7 -16   -0.31    0.87
   1   7 -16    0.41    0.54
   1   7 -16   -0.36    0.62
   1   7 -16    1.05    0.76
   1   7 -16   -0.88    0.83
   1   7 -15   25.01    1.84
  -1   7  15   25.13    1.82
   1   7 -15   24.88    2.30
   1   7 -15   19.57    3.00
   1   7 -15   22.60    3.56
   1   7 -15   21.28    1.96
   1   7 -15   25.23    2.63
   1   7 -15   22.48    2.28
   1   7 -15   22.90    2.13
   1   7 -15   27.05    2.26
   1   7 -15   25.34    2.34
   1   7 -14    3.17    0.86
  -1   7  14    0.91    0.56
   1   7 -14    4.19    1.18
   1   7 -14    1.87    0.92
   1   7 -14    3.08    1.37
   1   7 -14    0.54    1.50
   1   7 -14    3.08    1.96
   1   7 -14    1.29    0.74
   1   7 -14    2.10    0.94
  -1   7  13   40.44    2.73
   1   7 -13   42.10    3.11
   1   7 -13   38.55    2.55
   1   7 -13   40.53    3.65
   1   7 -13   27.78    3.81
   1   7 -13   37.31    2.62
   1   7 -13   31.48    2.77
   1   7 -13   49.24    5.75
   1   7 -13   42.36    3.03
   1   7 -13   41.01    3.12
   1   7 -12   34.06    2.84
  -1   7  12   27.92    2.40
  -1   7  12   29.89    2.36
   1   7 -12   27.56    2.14
  -1   7  12   31.27    2.22
  -1   7  12   34.72    2.93
   1   7 -12   24.93    3.01
   1   7 -12   22.53    2.41
   1   7 -12   28.74    2.58
   1   7 -12   26.08    3.66
   1   7 -12   33.28    2.77
   1   7 -12   32.43    2.90
  -1   7  11   29.01    2.26
  -1   7  11   30.58    2.67
  -1   7  11   24.66    2.28
  -1   7  11   28.03    2.48
   1   7 -11   30.48    2.73
   1   7 -11   26.67    2.59
   1   7 -11   23.07    3.13
   1   7 -11   30.37    3.81
  -1   7  11   34.74    3.07
   1   7 -11   30.75    2.72
   1   7 -11   30.67    2.85
  -1   7  10    0.15    0.55
  -1   7  10    0.39    0.63
  -1   7  10    1.72    0.91
   1   7 -10    0.39    0.57
  -1   7  10   -1.45    1.09
   1   7 -10   -0.48    1.18
   1   7 -10    0.54    1.27
   1   7 -10   -0.41    0.77
   1   7 -10   -0.45    0.70
   1   7 -10    0.18    0.67
  -1   7   9    0.00    0.58
  -1   7   9    0.98    0.81
   1   7  -9    0.27    0.53
  -1   7   9    0.85    0.64
  -1   7   9   -0.61    0.98
   1   7  -9   -0.70    0.93
   1   7  -9   -1.41    1.43
   1   7  -9    0.25    1.15
  -1   7   9    3.45    1.50
   1   7  -9    0.16    0.60
   1   7  -9   -0.03    0.58
  -1   7   8   58.54    3.83
   1   7  -8   66.80    4.01
  -1   7   8   52.29    3.58
  -1   7   8   52.51    3.28
  -1   7   8   70.20    4.30
   1   7  -8   69.11    5.62
  -1   7   8   61.51    4.08
   1   7  -8   50.43    4.59
   1   7  -8   59.46    4.12
   1   7  -8   65.70    3.95
   1   7  -8   64.52    3.76
  -1   7   7   37.09    2.78
   1   7  -7   48.44    3.34
  -1   7   7   46.19    3.55
  -1   7   7   36.28    3.02
  -1   7   7   41.28    3.23
  -1   7   7   46.62    3.66
   1   7  -7   56.55    5.04
   1   7  -7   45.36    4.20
   1   7  -7   47.32    3.75
   1   7  -7   46.76    3.23
   1   7  -7   47.86    3.35
  -1   7   6   52.64    3.85
  -1   7   6   41.63    3.24
   1   7  -6   52.85    3.52
  -1   7   6   42.48    3.02
  -1   7   6   44.96    3.41
   1   7  -6   46.54    4.22
  -1   7   6   50.94    3.72
  -1   7   6   53.67    4.50
   1   7  -6   54.37    3.98
   1   7  -6   52.98    4.83
   1   7  -5    2.78    0.89
   1   7  -5    3.35    1.12
  -1   7   5    1.77    0.59
  -1   7   5    3.98    1.13
   1   7  -5    3.27    0.93
  -1   7   5    1.06    0.89
  -1   7   5    2.68    1.08
  -1   7   5    4.42    1.64
   1   7  -5    2.14    1.34
   1   7  -5    2.25    1.09
   1   7  -5    0.94    1.34
  -1   7   5    2.05    1.31
   1   7  -4    4.56    1.08
  -1   7   4    4.83    1.33
  -1   7   4    3.35    0.92
   1   7  -4    4.53    1.26
  -1   7   4    3.89    1.16
  -1   7   4    3.63    1.07
   1   7  -4    5.07    1.33
  -1   7   4    6.13    1.62
  -1   7   4    5.63    1.75
   1   7  -4    7.16    1.97
   1   7  -4    5.09    1.28
  -1   7   4    4.45    1.16
   1   7  -4    3.19    1.59
   1  -7  -4    6.12    5.11
  -1   7   4    3.62    3.50
  -1   7   3   10.94    1.75
  -1   7   3   11.77    1.76
  -1   7   3   11.18    1.85
  -1   7   3   11.50    1.68
   1   7  -3   12.76    1.73
   1   7  -3   10.66    1.60
   1   7  -3   12.04    1.87
  -1   7   3   12.07    1.74
   1   7  -3   15.51    2.61
  -1   7   3   14.84    2.47
  -1   7   3   13.68    2.20
   1   7  -3   12.94    2.29
   1   7  -3   12.64    1.91
   1  -7  -3    1.88    3.81
  -1   7   3   12.84    4.98
  -1   7   2   12.65    1.85
   1   7  -2   13.64    1.96
  -1   7   2   13.63    2.00
  -1   7   2   12.49    1.97
  -1   7   2   11.46    1.89
   1   7  -2   14.50    1.87
   1   7  -2   10.71    1.65
   1   7  -2   12.68    2.06
  -1   7   2   16.65    2.52
  -1   7   2   13.07    1.84
   1   7  -2   14.18    2.53
   1   7  -2   13.16    2.25
  -1   7   2   13.92    2.44
   1  -7  -2    7.74    5.06
  -1  -7   2    4.11    4.74
   1   7  -1    1.05    0.79
  -1   7   1    1.12    1.26
  -1   7   1    0.53    0.68
   1   7  -1    3.89    1.60
   1   7  -1    0.38    0.57
   1   7  -1    0.70    0.80
  -1   7   1   -0.04    0.59
  -1   7   1   -0.03    0.86
  -1   7   1    0.74    0.88
   1   7  -1    0.54    0.74
  -1   7   1    3.44    1.61
   1   7  -1    0.44    1.10
  -1   7   1    0.80    1.05
  -1   7   1    0.12    0.77
   1  -7  -1   -3.69    4.38
   1   7   0   16.68    1.98
   1   7   0   18.03    2.32
  -1   7   0   16.70    2.31
  -1   7   0   18.15    2.44
  -1   7   0   14.79    1.95
  -1   7   0   17.12    2.24
  -1   7   0   17.03    1.86
   1   7   0   13.73    1.93
   1   7   0   16.49    2.36
  -1   7   0   18.64    2.87
   1   7   0   16.50    2.21
  -1   7   0   16.19    2.05
  -1   7   0   20.57    2.70
   1   7   0   18.02    2.96
  -1  -7   0   10.88    6.14
   1  -7   0   12.33    5.26
   1   7   1  131.68    5.87
  -1   7  -1  122.24    5.42
  -1   7  -1  145.64    5.50
  -1   7  -1  134.39    5.64
   1   7   1  124.35    5.67
  -1   7  -1  135.63    6.18
   1   7   1  142.24    5.69
  -1   7  -1  135.37    6.18
   1   7   1  141.78    6.38
   1   7   1  134.44    5.77
  -1   7  -1  135.05    6.82
   1   7   1  157.91    8.11
  -1   7  -1  134.83    5.85
  -1   7  -1  159.01    7.89
  -1  -7  -1  111.45   15.68
   1  -7   1  122.84   16.35
   1   7   2    1.29    1.01
   1   7   2    1.30    0.89
  -1   7  -2    1.16    0.64
   1   7   2    6.13    1.74
  -1   7  -2    2.03    0.87
  -1   7  -2    0.62    0.69
   1   7   2    1.22    0.80
  -1   7  -2    1.92    1.08
   1   7   2    1.13    1.09
   1   7   2    1.20    1.16
  -1   7  -2    1.49    1.15
  -1   7  -2    2.09    1.43
  -1  -7  -2    0.78    3.54
  -1   7  -3   42.29    3.08
  -1   7  -3   37.01    3.33
   1   7   3   46.11    3.71
   1   7   3   44.98    3.21
   1   7   3   35.78    3.13
  -1   7  -3   39.45    3.12
   1   7   3   37.28    3.10
  -1   7  -3   41.77    3.44
  -1   7  -3   42.23    4.24
  -1   7  -3   35.92    3.70
   1   7   3   45.46    3.91
   1   7   3   37.46    2.94
   1   7   3   43.41    4.29
  -1   7  -3   34.88    3.01
  -1  -7  -3   34.04    9.99
  -1   7  -4   10.05    1.85
   1   7   4    9.81    1.76
   1   7   4    9.70    1.75
  -1   7  -4   11.27    1.65
   1   7   4   15.09    2.29
   1   7   4    9.13    1.60
  -1   7  -4   14.76    2.66
   1   7   4   12.98    2.70
  -1   7  -4   10.40    1.83
  -1   7  -4   10.23    1.87
  -1   7  -4   11.83    2.16
  -1   7  -5    0.85    0.70
  -1   7  -5    1.39    0.79
   1   7   5    0.66    0.77
   1   7   5    4.74    1.44
   1   7   5    0.31    0.69
   1   7   5    0.81    0.71
  -1   7  -5   -0.86    1.53
   1   7   5    0.98    1.31
  -1   7  -5    1.36    0.93
  -1   7  -5    1.22    1.18
  -1   7  -5    0.39    1.34
  -1   7  -5   -1.05    0.97
  -1   7  -5    0.55    0.86
  -1   7  -6    2.08    0.92
   1   7   6    2.22    0.97
  -1   7  -6    0.45    0.72
   1   7   6    1.95    0.99
   1   7   6    0.64    0.70
   1   7   6    4.40    1.38
  -1   7  -6    2.22    1.36
  -1   7  -6   -0.87    1.60
  -1   7  -6    2.46    1.03
   1   7   6    0.97    1.11
  -1   7  -6    1.59    1.12
  -1   7  -6    0.44    0.91
  -1   7  -6    0.89    0.63
   1   7   7   35.33    3.26
   1   7   7   32.80    2.99
  -1   7  -7   27.41    2.94
   1   7   7   33.80    2.78
  -1   7  -7   34.06    2.83
   1   7   7   29.60    2.59
  -1   7  -7   28.50    3.13
   1   7   7   40.53    4.18
  -1   7  -7   38.07    4.34
  -1   7  -7   34.34    3.09
  -1   7  -7   33.22    3.65
   1   7   7   44.06    3.51
  -1   7  -7   30.32    2.79
  -1   7  -7   31.01    3.00
   1   7   8   40.91    3.42
   1   7   8   36.31    2.76
   1   7   8   34.59    3.03
   1   7   8   32.07    2.69
  -1   7  -8   41.36    3.18
  -1   7  -8   27.66    2.79
  -1   7  -8   34.72    4.15
   1   7   8   32.97    3.61
   1   7   8   42.66    3.49
  -1   7  -8   26.25    2.88
  -1   7  -8   27.85    3.32
  -1   7  -8   32.06    2.91
  -1   7  -8   31.13    3.03
   1   7   9   17.48    2.21
   1   7   9   15.35    1.86
  -1   7  -9   16.96    2.14
  -1   7  -9   15.78    1.75
   1   7   9   17.88    2.25
  -1   7  -9   16.68    2.15
   1   7   9   18.73    2.74
  -1   7  -9   15.37    2.71
  -1   7  -9   15.22    2.30
  -1   7  -9   21.20    3.51
  -1   7  -9   15.37    2.14
  -1   7  -9   18.25    2.44
   1   7  10   72.80    4.30
   1   7  10   65.98    4.00
  -1   7 -10   57.46    3.18
  -1   7 -10   66.32    4.07
   1   7  10   59.14    3.41
  -1   7 -10   57.93    5.40
  -1   7 -10   50.92    3.89
  -1   7 -10   49.06    4.29
  -1   7 -10   53.37    3.46
  -1   7 -10   60.10    3.86
  -1   7 -10   59.39    4.00
   1   7  11   30.61    2.63
  -1   7 -11   29.75    2.75
   1   7  11   32.62    2.78
  -1   7 -11   23.47    2.04
   1   7  11   25.03    2.13
  -1   7 -11   26.62    3.86
  -1   7 -11   24.67    2.22
  -1   7 -11   23.91    2.90
  -1   7 -11   21.80    2.54
  -1   7 -11   25.73    2.65
  -1   7 -11   28.71    2.56
  -1   7 -11   28.89    2.68
  -1   7 -11   27.36    2.65
  -1   7 -12    3.46    0.82
   1   7  12    5.38    1.08
  -1   7 -12    5.42    1.32
   1   7  12    4.89    1.03
   1   7  12    3.12    0.89
  -1   7 -12    3.87    2.23
  -1   7 -12    1.55    1.27
  -1   7 -12    3.27    1.26
  -1   7 -12    2.38    1.02
  -1   7 -12    3.88    1.06
  -1   7 -12    4.11    1.16
  -1   7 -12    4.21    1.19
  -1   7 -12    4.40    1.00
   1   7  13    2.81    0.75
   1   7  13    2.98    0.85
  -1   7 -13    1.82    0.64
  -1   7 -13    2.25    1.01
  -1   7 -13    0.29    1.39
  -1   7 -13    3.14    1.25
  -1   7 -13    2.72    2.11
  -1   7 -13    2.17    0.89
  -1   7 -13    3.35    1.02
  -1   7 -13    2.29    1.01
  -1   7 -13    1.45    0.65
  -1   7 -13    1.95    0.76
  -1   7 -14    7.39    1.07
  -1   7 -14    6.39    1.34
  -1   7 -14    5.06    1.39
  -1   7 -14    4.25    1.84
  -1   7 -14    5.80    2.18
  -1   7 -14    6.55    1.32
  -1   7 -14    6.24    1.32
  -1   7 -14    6.83    1.18
  -1   7 -14    8.40    1.40
  -1   7 -14    7.31    1.31
  -1   7 -15   12.61    1.69
  -1   7 -15   13.18    1.30
  -1   7 -15    9.68    2.34
  -1   7 -15   12.74    1.54
  -1   7 -15    9.87    1.63
  -1   7 -15    7.33    1.91
  -1   7 -15   11.04    1.53
  -1   7 -15   13.17    1.62
  -1   7 -15   14.21    1.58
  -1   7 -15   12.72    1.58
  -1   7 -16    3.13    0.78
  -1   7 -16    4.63    0.74
  -1   7 -16    5.79    0.99
  -1   7 -16    4.43    1.05
  -1   7 -16    5.58    0.97
  -1   7 -16    4.45    0.86
  -1   7 -16    4.18    0.93
  -1   7 -16    4.46    0.91
  -1   7 -17    0.60    0.46
  -1   7 -17    0.82    0.31
  -1   7 -17   -0.39    0.52
  -1   7 -17    1.12    0.50
  -1   7 -17    0.62    0.40
   1   8 -16    1.08    0.57
   1   8 -15    9.13    1.20
   1   8 -15   13.36    1.63
   1   8 -15   11.20    1.21
   1   8 -15   11.42    1.17
   1   8 -14    2.43    0.80
  -1   8  14    4.76    0.87
   1   8 -14    3.16    1.65
   1   8 -14    3.50    1.45
   1   8 -14    3.26    1.15
   1   8 -14    2.67    0.82
   1   8 -14    1.82    0.64
   1   8 -14   -0.20    0.46
   1   8 -14    0.04    0.41
   1   8 -13   10.55    1.49
  -1   8  13   11.23    1.37
   1   8 -13    7.70    2.28
   1   8 -13    3.95    1.62
   1   8 -13    8.58    1.08
   1   8 -13    9.13    1.65
   1   8 -13    9.05    1.18
   1   8 -13    9.72    1.30
   1   8 -13    7.99    1.15
   1   8 -13    8.37    1.29
  -1   8  12    3.38    0.92
  -1   8  12    2.82    0.66
   1   8 -12    1.64    0.69
   1   8 -12    1.96    1.17
   1   8 -12    3.04    0.83
   1   8 -12    4.11    2.13
   1   8 -12    1.17    1.25
   1   8 -12    2.55    0.88
   1   8 -12    3.45    0.88
   1   8 -12    2.38    0.83
   1   8 -12    2.71    0.82
  -1   8  11    5.93    1.12
  -1   8  11    5.27    1.12
   1   8 -11    6.14    1.16
  -1   8  11    5.31    1.01
   1   8 -11    4.60    1.40
   1   8 -11    3.96    1.67
   1   8 -11    2.86    0.85
   1   8 -11    4.04    0.95
   1   8 -11    6.52    1.16
   1   8 -11    4.44    1.19
   1   8 -11    5.47    1.11
  -1   8  10    2.67    0.87
  -1   8  10    3.61    0.92
  -1   8  10    4.27    1.06
   1   8 -10    3.55    0.97
   1   8 -10    2.06    1.15
   1   8 -10    1.69    0.81
   1   8 -10    3.95    1.72
   1   8 -10    2.98    0.92
   1   8 -10    2.47    0.93
  -1   8   9   40.39    2.88
  -1   8   9   40.19    2.74
  -1   8   9   42.94    3.18
   1   8  -9   46.20    3.17
  -1   8   9   39.03    2.91
   1   8  -9   38.46    3.02
   1   8  -9   46.93    4.50
   1   8  -9   38.08    3.61
   1   8  -8    2.04    0.83
  -1   8   8    2.00    0.81
  -1   8   8    1.89    0.85
  -1   8   8    1.09    0.68
   1   8  -8    3.15    1.52
   1   8  -8    2.09    1.02
   1   8  -8    1.73    1.17
  -1   8   7    0.85    0.65
  -1   8   7    0.53    0.59
  -1   8   7    0.38    0.59
   1   8  -7    0.37    0.66
   1   8  -7   -1.72    1.66
   1   8  -7    0.90    0.83
   1   8  -7    1.06    1.19
  -1   8   6   12.36    1.82
  -1   8   6   11.85    1.74
  -1   8   6   12.76    1.90
   1   8  -6   13.91    1.99
  -1   8   6   17.89    2.16
   1   8  -6   14.17    1.78
   1   8  -6   13.49    2.37
  -1   8   6   11.99    2.02
   1   8  -6   12.42    1.98
   1   8  -6   13.22    2.40
  -1   8   5   28.27    2.85
  -1   8   5   28.06    2.79
  -1   8   5   27.19    2.62
  -1   8   5   37.30    2.97
   1   8  -5   25.48    2.67
   1   8  -5   29.63    2.59
   1   8  -5   24.93    2.67
   1   8  -5   29.06    3.55
  -1   8   5   40.79    3.38
   1   8  -5   21.90    2.97
  -1   8   5   26.48    3.19
  -1   8   4   48.80    3.26
  -1   8   4   40.76    3.33
   1   8  -4   41.64    3.47
  -1   8   4   40.94    3.22
  -1   8   4   39.03    3.37
   1   8  -4   42.15    3.09
   1   8  -4   37.02    3.85
  -1   8   4   50.54    3.77
  -1   8   4   40.65    3.10
  -1   8   4   47.62    4.29
   1   8  -4   49.48    4.73
   1   8  -4   42.69    3.46
  -1   8   3  138.77    6.11
   1   8  -3  124.74    5.35
  -1   8   3  127.58    5.63
  -1   8   3  139.34    5.39
   1   8  -3  136.19    6.14
   1   8  -3  148.14    5.77
  -1   8   3  143.94    6.49
  -1   8   3  147.16    7.37
   1   8  -3  138.38    6.04
  -1   8   3  126.35    5.39
   1   8  -3  150.87    7.93
   1   8  -2    4.52    1.30
  -1   8   2    7.34    1.74
  -1   8   2    2.90    0.93
   1   8  -2    4.69    1.12
  -1   8   2    4.22    1.23
   1   8  -2    4.75    1.14
   1   8  -2    5.11    1.76
  -1   8   2    4.10    1.64
  -1   8   2    2.37    0.94
   1   8  -2    3.59    1.16
   1   8  -1    0.93    0.58
  -1   8   1    1.15    0.82
  -1   8   1    2.35    1.46
  -1   8   1    1.23    0.77
   1   8  -1    1.16    0.73
   1   8  -1    0.54    0.65
   1   8  -1    0.81    2.37
  -1   8   1    0.77    1.13
  -1   8   1   -0.03    0.96
   1   8  -1    0.86    0.90
   1   8   0    4.15    1.22
   1   8   0    3.53    1.05
   1   8   0    4.73    1.05
  -1   8   0    3.39    1.15
  -1   8   0    2.51    0.98
  -1   8   0    3.05    0.81
   1   8   0    2.24    1.37
  -1   8   0    3.68    1.61
  -1   8   0    2.15    0.85
   1   8   0    1.60    0.78
  -1   8  -1    2.51    0.97
   1   8   1    2.11    1.01
   1   8   1    1.92    0.85
  -1   8  -1    0.67    0.69
   1   8   1    2.09    0.77
  -1   8  -1    1.50    0.82
   1   8   1    3.19    1.57
  -1   8  -1    1.17    0.74
  -1   8  -1    2.50    1.48
   1   8   1    0.73    1.04
  -1   8  -2    8.04    1.60
  -1   8  -2    9.53    1.51
   1   8   2   12.04    2.07
   1   8   2    7.56    1.52
   1   8   2    8.09    1.36
   1   8   2    9.26    1.76
  -1   8  -2    8.62    1.69
   1   8   2    7.41    1.24
  -1   8  -2   11.77    2.40
   1   8   2   10.99    2.39
  -1   8  -3   12.91    1.72
   1   8   3   14.08    2.08
  -1   8  -3   12.97    1.98
   1   8   3   14.09    1.71
   1   8   3   11.36    1.83
   1   8   3   13.97    2.17
  -1   8  -3   13.86    2.52
   1   8   3   15.11    2.66
   1   8   3   12.48    1.72
  -1   8  -3   10.59    1.69
   1   8   4    0.46    0.81
   1   8   4    4.72    1.37
  -1   8  -4    2.06    0.94
  -1   8  -4    0.84    0.70
   1   8   4    0.52    0.62
  -1   8  -4    0.20    1.16
  -1   8  -4    1.81    1.43
  -1   8  -4    0.93    0.85
   1   8   4    0.41    1.17
   1   8   5    7.93    1.59
  -1   8  -5    5.62    1.40
   1   8   5    5.80    1.25
   1   8   5    9.64    1.70
  -1   8  -5    7.31    1.34
  -1   8  -5    7.04    2.08
   1   8   5    8.11    2.00
  -1   8  -5    6.19    1.41
  -1   8  -5    7.03    2.10
  -1   8  -6   15.27    1.90
   1   8   6   15.21    1.99
   1   8   6   14.22    1.95
  -1   8  -6   14.95    2.15
   1   8   6   16.60    2.20
  -1   8  -6    9.34    2.32
   1   8   6   17.11    2.63
  -1   8  -6   13.10    2.00
  -1   8  -6   15.90    2.82
   1   8   7   61.44    3.84
  -1   8  -7   67.99    3.89
   1   8   7   67.15    4.21
  -1   8  -7   52.62    3.86
   1   8   7   58.79    3.51
  -1   8  -7   56.51    4.42
  -1   8  -7   63.14    3.88
  -1   8  -7   72.90    5.74
  -1   8  -7   58.40    3.88
   1   8   7   66.64    4.82
  -1   8  -7   62.63    3.93
  -1   8  -7   61.00    3.72
  -1   8  -8   21.51    2.23
   1   8   8   21.86    2.43
   1   8   8   18.99    2.06
   1   8   8   19.65    2.12
  -1   8  -8   19.34    3.23
  -1   8  -8   16.71    2.10
  -1   8  -8   15.06    2.37
  -1   8  -8   13.64    1.97
   1   8   8   18.58    2.54
  -1   8  -8   15.38    2.07
  -1   8  -8   17.29    2.03
   1   8   9   20.53    1.97
   1   8   9   22.03    2.27
  -1   8  -9   21.15    2.13
   1   8   9   20.15    2.05
  -1   8  -9   17.49    2.40
  -1   8  -9   17.84    1.98
   1   8   9   22.07    2.51
  -1   8  -9   21.21    3.17
  -1   8  -9   14.38    1.98
  -1   8  -9   18.23    2.12
  -1   8  -9   19.19    2.03
  -1   8 -10   -0.58    0.63
   1   8  10    1.09    0.75
   1   8  10    0.09    0.50
   1   8  10   -0.16    0.50
  -1   8 -10   -0.84    1.11
  -1   8 -10   -0.97    0.88
  -1   8 -10   -0.31    1.09
  -1   8 -10    0.57    0.63
  -1   8 -10    0.37    0.57
  -1   8 -10   -0.73    0.84
  -1   8 -11   19.60    2.07
   1   8  11   21.64    2.01
   1   8  11   16.87    1.65
   1   8  11   16.92    1.68
  -1   8 -11   16.16    1.79
  -1   8 -11   23.23    3.91
  -1   8 -11   14.27    2.55
  -1   8 -11   17.20    2.29
  -1   8 -11   15.60    1.56
  -1   8 -11   16.70    1.89
  -1   8 -11   17.81    1.82
  -1   8 -12    5.35    1.14
   1   8  12    5.13    0.94
   1   8  12    5.84    1.01
  -1   8 -12    1.46    1.06
  -1   8 -12    3.96    1.28
  -1   8 -12    4.52    1.05
  -1   8 -12    4.75    2.10
  -1   8 -12    4.92    0.99
  -1   8 -12    4.51    1.06
  -1   8 -13    9.83    1.41
  -1   8 -13    4.40    1.53
  -1   8 -13    9.85    1.56
  -1   8 -13    7.77    2.14
  -1   8 -13    7.03    1.04
  -1   8 -13   10.55    1.33
  -1   8 -13   10.36    1.23
  -1   8 -14    1.47    0.58
  -1   8 -14    2.29    1.12
  -1   8 -14    2.03    1.25
  -1   8 -14    2.83    0.67
  -1   8 -14    3.16    0.77
  -1   8 -15    0.79    0.42
   1   9 -13    1.38    0.48
   1   9 -12    0.68    0.47
   1   9 -12    2.16    1.09
   1   9 -12    0.73    1.21
   1   9 -11    4.74    0.93
   1   9 -11    3.81    0.75
   1   9 -11    5.91    2.01
   1   9 -11    0.85    0.84
  -1   9  10    9.36    1.18
   1   9 -10    7.85    1.12
   1   9 -10    6.19    1.57
   1   9 -10    9.06    1.20
   1   9  -9    7.09    1.11
  -1   9   9    7.77    1.16
  -1   9   9    7.94    1.29
   1   9  -9    5.08    1.54
   1   9  -9    5.62    1.09
  -1   9   8   15.50    1.78
  -1   9   8   14.71    1.59
  -1   9   8   20.46    2.08
   1   9  -8   15.84    1.69
   1   9  -8   16.98    2.57
   1   9  -8   13.54    1.65
  -1   9   7   37.85    2.85
   1   9  -7   35.62    2.50
  -1   9   7   34.61    2.47
  -1   9   7   36.14    2.71
   1   9  -7   32.61    3.43
   1   9  -7   26.85    2.31
  -1   9   6    2.39    0.83
  -1   9   6    1.90    0.84
   1   9  -6    2.54    0.82
  -1   9   6    2.12    0.93
   1   9  -6    1.56    0.83
   1   9  -6    1.54    1.16
   1   9  -5    9.30    1.50
  -1   9   5    9.93    1.61
  -1   9   5    9.74    1.46
   1   9  -5   11.22    1.46
  -1   9   5   15.75    2.04
  -1   9   5   11.74    1.80
   1   9  -5    9.53    2.02
   1   9  -5    7.40    1.35
  -1   9   4    4.10    1.06
  -1   9   4    3.91    1.15
   1   9  -4    4.54    1.04
   1   9  -4    3.34    1.05
  -1   9   4    4.50    1.44
   1   9  -4    2.34    0.97
   1   9  -4    4.20    1.57
   1   9  -3   11.83    1.78
   1   9  -3   14.75    1.68
  -1   9   3   13.51    1.91
  -1   9   3   12.26    1.72
   1   9  -3   12.30    2.29
  -1   9   3   11.57    2.01
   1   9  -3   10.79    1.66
  -1   9   2    5.61    1.34
   1   9  -2    6.72    1.21
   1   9  -2    5.55    1.33
  -1   9   2    5.41    1.25
   1   9  -2    4.89    1.20
  -1   9   2    4.70    1.19
  -1   9   2    6.34    1.68
   1   9  -2    6.76    1.87
  -1   9   1   30.43    2.92
   1   9  -1   32.06    2.62
   1   9  -1   34.57    2.49
   1   9  -1   32.29    2.92
  -1   9   1   32.47    2.63
   1   9  -1   32.47    2.71
  -1   9   1   35.30    3.48
   1   9  -1   36.47    3.66
   1   9   0    8.71    1.63
   1   9   0    7.77    1.38
   1   9   0   10.83    1.39
  -1   9   0    8.51    1.65
  -1   9   0    7.05    1.33
   1   9   0    6.27    1.25
   1   9   0    7.19    1.83
  -1   9   0    7.02    1.75
   1   9   1   14.54    1.84
   1   9   1   14.54    2.03
   1   9   1   15.52    1.61
  -1   9  -1   14.32    1.57
  -1   9  -1   12.69    1.94
  -1   9  -1   12.82    2.26
   1   9   1   11.83    1.65
   1   9   1   16.15    2.46
  -1   9  -1   11.05    1.67
   1   9   2    7.38    1.36
  -1   9  -2    6.36    1.31
   1   9   2    7.66    1.44
  -1   9  -2    6.63    1.09
   1   9   2    6.73    1.25
  -1   9  -2    6.71    1.69
   1   9   2    7.08    1.71
  -1   9  -2    6.49    1.29
  -1   9  -3   11.20    1.46
   1   9   3   10.84    1.66
  -1   9  -3    9.24    1.60
   1   9   3   10.51    1.53
  -1   9  -3   11.53    2.14
  -1   9  -3   10.19    1.56
   1   9   3   14.52    2.32
   1   9   4   16.09    2.02
  -1   9  -4   16.82    1.71
   1   9   4   16.06    1.86
  -1   9  -4   13.33    1.91
   1   9   4   14.23    2.17
  -1   9  -4   16.13    2.59
  -1   9  -4   13.06    1.72
  -1   9  -5    8.16    1.24
  -1   9  -5    5.93    1.23
   1   9   5    8.12    1.47
   1   9   5    8.85    1.40
   1   9   5    7.47    1.57
  -1   9  -5   10.61    2.27
  -1   9  -5    5.97    1.25
  -1   9  -6    2.24    0.78
  -1   9  -6    1.08    0.85
   1   9   6    2.29    0.89
   1   9   6    1.89    0.75
   1   9   6    2.22    1.08
  -1   9  -6    1.70    0.78
  -1   9  -6    3.09    1.72
  -1   9  -7   10.41    1.36
   1   9   7   10.09    1.40
   1   9   7   10.47    1.51
  -1   9  -7    9.19    1.34
  -1   9  -7   10.12    2.08
   1   9   7   11.59    1.67
   1   9   8    0.18    0.52
  -1   9  -8    0.26    0.43
   1   9   8    0.54    0.46
  -1   9  -8   -0.04    0.50
  -1   9  -8    0.57    0.94
  -1   9  -9   10.66    1.40
   1   9   9   10.19    1.22
   1   9   9   10.67    1.34
  -1   9  -9    9.05    1.85
  -1   9  -9   10.65    1.30
  -1   9  -9   15.23    2.95
  -1   9 -10    3.32    0.80
   1   9  10    2.53    0.69
   1   9  10    2.78    0.68
  -1   9 -10    2.72    1.50
  -1   9 -10    2.25    1.08
  -1   9 -10    2.22    0.61
   1   9  11    5.71    0.75
  -1   9 -11    3.59    0.82
  -1   9 -11    2.89    1.34
  -1   9 -11    2.01    1.06
  -1   9 -12    1.78    0.58
  -1   9 -12    3.84    1.40
   1  10  -8    2.88    0.63
   1  10  -8    1.20    0.77
   1  10  -8    2.43    0.63
   1  10  -8    1.21    1.02
  -1  10   7    0.32    0.37
   1  10  -7   -0.06    0.34
   1  10  -7    0.23    0.43
   1  10  -7    0.50    0.79
   1  10  -6   -0.36    0.39
  -1  10   6   -0.38    0.49
   1  10  -6    0.24    0.51
   1  10  -6    0.47    0.80
  -1  10   5    6.55    1.08
   1  10  -5    8.69    1.00
   1  10  -5    7.79    1.60
   1  10  -5    7.40    1.09
   1  10  -4    1.55    0.58
  -1  10   4    3.45    0.86
   1  10  -4    2.52    0.56
   1  10  -4    3.01    0.78
   1  10  -4    5.85    1.51
  -1  10   4   -0.12    0.44
  -1  10   3   -0.22    0.55
   1  10  -3    0.21    0.31
   1  10  -3    0.42    0.50
  -1  10   3    0.25    0.66
   1  10  -3    0.65    0.56
   1  10  -3   -0.28    0.97
  -1  10   2    0.51    0.56
   1  10  -2    1.23    0.75
   1  10  -2    0.19    0.32
  -1  10   2   -0.23    0.71
   1  10  -2   -1.15    0.92
   1  10  -2    1.56    0.72
   1  10  -1   19.62    1.96
  -1  10   1   18.97    1.93
  -1  10   1   18.72    2.14
   1  10  -1   19.98    1.73
   1  10  -1   20.55    2.39
   1  10   0    4.52    1.01
  -1  10   0    3.60    0.93
   1  10   0    5.75    1.38
  -1  10   0    4.94    1.30
  -1  10  -1   -0.42    0.63
   1  10   1    1.21    0.69
   1  10   1   -0.52    0.73
  -1  10  -2    2.91    0.75
   1  10   2    7.21    1.26
   1  10   2    5.67    1.34
  -1  10  -2    5.31    1.39
  -1  10  -3    4.11    0.98
   1  10   3    5.72    1.06
  -1  10  -3    8.43    1.66
   1  10   3    5.42    1.19
  -1  10  -4    0.23    0.42
   1  10   4    0.64    0.53
   1  10   4    1.38    0.74
  -1  10  -4    1.76    1.02
  -1  10  -5    1.35    0.55
   1  10   5    1.92    0.65
  -1  10  -5    1.09    0.81
   1  10   5    1.87    2.36
   1  10   6    0.24    0.38
  -1  10  -6    0.06    0.29
  -1  10  -6    0.02    0.69
   1  10   7    9.69    1.08
  -1  10  -7    6.77    1.75
  -1  10  -7    4.71    1.16
  -1  10  -8   -0.51    0.93
   2   0 -24    1.80    0.55
   2   0 -24    0.82    0.47
   2   0 -24    2.49    0.52
   2   0 -23   -0.68    0.58
  -2   0  23   -0.55    0.54
  -2   0  23   -0.98    0.65
   2   0 -23   -0.37    0.38
   2   0 -22    0.66    0.60
   2   0 -22    0.65    0.37
   2   0 -22    0.52    0.42
  -2   0  22    0.85    0.52
  -2   0  22   -0.01    0.70
  -2   0  22    0.05    0.70
   2   0 -21    0.53    0.48
  -2   0  21    0.69    0.56
   2   0 -21    0.29    0.53
  -2   0  21    0.36    0.74
  -2   0  21   -0.18    0.78
   2   0 -21    0.28    0.82
   2   0 -21    2.28    1.29
   2   0 -20   48.20    2.77
   2   0 -20   45.24    3.16
  -2   0  20   43.46    2.80
  -2   0  20   39.04    3.70
  -2   0  20   39.56    3.54
   2   0 -20   42.87    4.23
   2   0 -20   42.21    4.10
   2   0 -19   -0.30    0.51
   2   0 -19   -0.12    0.44
   2   0 -19   -0.06    0.57
  -2   0  19   -0.37    0.58
  -2   0  19    0.09    0.79
  -2   0  19    0.15    0.89
   2   0 -19   -0.93    1.00
   2   0 -19   -0.33    0.75
   2   0 -19   -0.65    1.23
   2   0 -18   16.43    1.74
   2   0 -18   15.17    1.68
  -2   0  18   14.34    1.72
   2   0 -18   15.82    1.96
  -2   0  18   14.16    2.32
  -2   0  18   16.73    2.40
   2   0 -18   13.70    1.96
   2   0 -18   14.54    2.57
   2   0 -18   13.27    2.63
   2   0 -17   -0.40    0.66
   2   0 -17    0.13    0.56
  -2   0  17   -0.53    0.68
   2   0 -17   -0.49    0.58
  -2   0  17    0.67    0.95
  -2   0  17    0.89    1.24
   2   0 -17   -0.13    0.83
   2   0 -17   -0.25    1.11
   2   0 -17    1.43    1.08
   2   0 -16   47.68    2.92
   2   0 -16   49.19    3.37
   2   0 -16   44.68    6.91
  -2   0  16   57.01    7.41
  -2   0  16   46.98    3.12
  -2   0  16   27.20    3.09
  -2   0  16   30.89    3.33
   2   0 -16   39.51    3.94
   2   0 -16   38.91    3.75
   2   0 -16   37.78    3.28
   2   0 -15    0.71    0.59
  -2   0  15    0.18    0.97
  -2   0  15    0.61    0.60
   2   0 -15    0.67    1.63
   2   0 -15    0.30    0.61
  -2   0  15    1.19    1.18
  -2   0  15    0.41    1.07
   2   0 -15    0.65    0.80
   2   0 -14   25.28    4.55
  -2   0  14   26.25    4.68
  -2   0  13   -0.03    0.94
   2   0 -13   -0.19    0.97
  -2   0  12    0.37    0.69
   2   0 -12   -0.19    0.94
   2   0 -11    0.74    1.05
  -2   0  11    1.69    1.27
  -2   0  10  426.16   14.46
   2   0 -10  429.31   14.67
   2   0  -9    0.14    0.56
  -2   0   9   -0.56    0.72
  -2   0   8  477.25   13.31
   2   0  -8  471.97   13.32
   2   0  -7    0.54    0.71
  -2   0   7   -0.75    0.72
  -2   0   6   43.59    3.45
   2   0  -6   44.88    3.55
  -2   0   5    0.14    0.44
  -2   0   4 1937.46   18.68
  -2   0   3    0.03    0.35
  -2   0   2 1802.50   14.18
  -2   0   1    0.18    0.26
  -2   0   1    0.01    0.20
   2   0   0   50.71    2.79
  -2   0   0   53.39    2.46
   2   0   1    1.04    0.51
   2   0   2 5590.25   29.89
   2   0   3   -0.09    0.37
   2   0   4 2187.11   22.34
  -2   0  -5    5.61    1.40
   2   0   5    0.77    0.61
  -2   0  -6  525.80   13.95
   2   0   6  540.34   12.96
  -2   0  -7    0.09    0.63
   2   0   7   -0.59    0.83
   2   0   8  888.12   19.51
  -2   0  -8  896.46   21.60
  -2   0  -9    0.14    0.69
   2   0   9    0.36    0.83
  -2   0 -10  179.85   11.25
   2   0  10  167.48    9.92
  -2   0 -11   -0.70    1.40
   2   0  11   -0.37    0.98
  -2   0 -12   65.95    7.74
  -2   0 -13    0.52    1.18
  -2   0 -14   20.40    4.96
  -2   0 -14   18.50    2.08
   2   0  14   18.16    1.83
   2   0  14   21.46    4.87
   2   0  14   14.32    2.24
   2   0  14   13.18    2.11
  -2   0 -14   16.50    2.76
  -2   0 -14   16.53    2.55
  -2   0 -15   -0.92    0.84
  -2   0 -15    0.46    1.25
   2   0  15   -1.14    1.88
   2   0  15   -0.41    0.69
   2   0  15   -0.58    1.00
   2   0  15   -0.10    0.91
  -2   0 -15   -0.17    0.96
  -2   0 -15   -0.34    0.87
  -2   0 -16   29.82    3.13
  -2   0 -16   35.36    2.93
   2   0  16   35.50    2.54
   2   0  16   21.08    2.60
   2   0  16   19.61    2.55
  -2   0 -16   23.03    3.32
  -2   0 -16   24.67    3.34
  -2   0 -17   -0.47    0.75
  -2   0 -17   -0.62    0.64
   2   0  17   -0.57    0.84
   2   0  17   -1.10    0.79
  -2   0 -17   -0.61    1.13
  -2   0 -17   -2.26    1.45
  -2   0 -18    4.90    1.35
  -2   0 -18    5.80    1.23
   2   0  18    2.67    1.19
   2   0  18    2.39    1.16
  -2   0 -18    3.19    1.34
  -2   0 -18    1.03    1.17
  -2   0 -19    0.12    0.60
  -2   0 -19   -0.21    0.47
   2   0  19   -1.94    0.97
   2   0  19   -0.29    0.72
  -2   0 -19   -1.16    1.17
  -2   0 -19    0.22    0.90
  -2   0 -20   17.51    1.97
   2   0  20   11.59    1.79
   2   0  20   12.31    1.90
  -2   0 -20   16.66    1.82
  -2   0 -21   -0.62    0.61
   2   0  21    0.56    0.64
   2   0  21    0.21    0.61
  -2   0 -21   -0.13    0.53
  -2   0 -21    0.35    0.44
  -2   0 -22    0.64    0.43
   2   0  22    0.29    0.52
   2   0  22    0.77    0.47
  -2   0 -22   -0.31    0.43
  -2   0 -22    1.23    0.47
   2  -1 -24    8.95    1.01
   2  -1 -24    7.34    0.87
   2   1 -24    7.58    0.94
  -2   1  24    7.01    0.93
  -2   1  24    6.33    0.95
   2   1 -24   12.12    0.99
   2  -1 -24   11.73    0.97
   2  -1 -23    6.38    1.06
   2   1 -23    5.15    0.71
   2   1 -23    5.51    0.93
   2  -1 -23    5.73    0.88
   2   1 -23    6.54    0.93
  -2  -1  23    5.59    0.92
  -2   1  23    4.91    1.07
   2   1 -23    5.66    1.06
  -2  -1  23    5.82    1.01
  -2   1  23    5.69    1.14
   2  -1 -22    1.91    0.76
   2   1 -22    0.97    0.40
   2   1 -22    0.79    0.58
   2  -1 -22    0.11    0.45
   2   1 -22    0.24    0.39
  -2  -1  22    0.99    0.81
  -2   1  22    1.12    0.81
  -2  -1  22    1.01    0.66
  -2   1  22    1.42    0.81
   2   1 -22    0.78    0.71
   2   1 -22   -0.20    0.67
   2   1 -21    2.01    0.66
   2   1 -21    1.54    0.74
  -2  -1  21    2.38    0.74
  -2   1  21    2.58    0.73
   2  -1 -21    1.75    0.73
  -2   1  21    1.37    0.89
  -2  -1  21    1.81    0.95
  -2  -1  21    1.29    0.76
  -2   1  21    0.95    0.78
   2   1 -21    0.20    0.80
   2   1 -21    0.83    0.83
   2   1 -20    0.85    0.59
   2   1 -20    0.80    0.51
   2   1 -20    0.88    0.65
   2  -1 -20    0.28    0.52
  -2  -1  20   -0.10    0.41
  -2   1  20    0.32    0.47
  -2   1  20   -0.31    1.02
  -2   1  20   -0.50    1.12
  -2  -1  20    0.39    0.76
  -2  -1  20    0.35    0.79
   2   1 -20   -0.61    0.82
   2   1 -20    0.90    0.77
   2   1 -20    0.38    0.83
   2   1 -19    7.57    1.24
   2  -1 -19    7.82    1.14
   2   1 -19    6.78    1.12
  -2  -1  19    7.52    1.28
  -2   1  19    7.26    1.23
   2  -1 -19    8.45    1.46
   2   1 -19    7.44    1.38
  -2   1  19    2.76    1.24
  -2  -1  19    2.42    1.26
  -2   1  19    1.62    1.16
  -2  -1  19    3.07    1.31
   2   1 -19    3.70    1.28
   2   1 -19    2.77    1.45
   2   1 -19    3.38    1.17
   2   1 -18    1.34    0.67
   2  -1 -18    2.72    0.77
   2   1 -18    1.86    0.74
   2  -1 -18    2.04    0.75
  -2   1  18    1.12    0.63
  -2  -1  18    2.00    0.77
   2   1 -18    1.86    0.80
   2  -1 -18    1.32    0.77
  -2  -1  18    4.78    1.52
  -2   1  18    4.09    1.64
  -2   1  18    4.74    1.80
  -2  -1  18    3.57    1.26
   2   1 -18    3.05    1.07
   2  -1 -18    3.31    1.12
   2   1 -18    2.29    1.39
   2   1 -18    2.86    1.41
   2  -1 -17   21.22    1.87
   2  -1 -17   21.95    1.97
   2   1 -17   21.33    2.12
   2   1 -17   20.03    1.98
   2   1 -17   18.56    2.06
  -2  -1  17   19.37    2.00
   2  -1 -17   18.22    2.05
  -2   1  17   20.43    2.05
  -2  -1  17   31.70    3.26
  -2   1  17   33.86    3.41
  -2  -1  17   30.86    3.26
  -2   1  17   38.44    3.68
   2  -1 -17   26.81    2.57
   2   1 -17   28.74    2.72
   2   1 -17   22.21    2.90
   2   1 -17   23.88    3.22
   2   1 -16  180.68    5.83
   2  -1 -16  174.84    5.28
   2   1 -16  182.83    5.85
  -2  -1  16  187.50   13.48
   2   1 -16  177.13   13.77
   2  -1 -16  173.84    6.35
   2  -1 -16  182.08   14.04
   2   1 -16  163.80    6.15
  -2  -1  16  178.72    5.97
  -2   1  16  193.65   13.60
  -2   1  16  174.81    5.96
  -2   1  16  215.85    8.60
  -2   1  16  212.24    8.28
  -2  -1  16  186.15    7.55
  -2  -1  16  196.96    7.76
   2  -1 -16  202.49    6.72
   2   1 -16  182.29    7.66
   2   1 -16  185.16    8.11
   2   1 -16  201.70    7.29
   2   1 -15  217.53    6.26
   2  -1 -15  225.23    6.90
  -2   1  15  239.09   14.58
   2  -1 -15  227.41   14.81
  -2   1  15  231.66    6.66
   2   1 -15  223.15    6.85
  -2  -1  15  237.40   14.60
  -2  -1  15  224.57    6.61
   2   1 -15  233.60   14.92
  -2  -1  15  181.32    7.07
  -2   1  15  200.83    7.77
  -2  -1  15  185.60    7.25
  -2   1  15  198.52    7.84
   2   1 -15  210.59    7.75
   2   1 -15  186.19    7.10
   2   1 -15  203.16    8.10
   2   1 -14  445.38   19.65
  -2   1  14  486.24   19.84
  -2  -1  14  505.92   20.28
   2  -1 -14  465.18   20.11
  -2  -1  13   69.72    7.16
   2   1 -13   66.13    7.06
   2  -1 -13   64.01    7.05
  -2   1  13   70.45    7.15
   2   1 -12  230.38   12.47
  -2   1  12  227.99   12.17
  -2  -1  12  225.85   12.12
   2  -1 -12  222.26   12.39
   2   1 -11  116.17    8.19
  -2   1  11  113.43    8.04
   2  -1 -11  122.99    8.56
  -2  -1  11  113.42    8.06
   2  -1 -10   18.45    3.11
  -2  -1  10   19.01    3.16
  -2   1  10   15.26    2.79
   2   1 -10   15.75    2.87
  -2  -1   9    5.60    1.65
   2  -1  -9    5.81    1.61
  -2   1   9    4.71    1.42
   2   1  -9    6.06    1.64
   2  -1  -8 1407.94   23.40
  -2   1   8 1388.79   22.80
  -2  -1   8 1379.13   22.75
   2   1  -8 1386.66   22.95
   2  -1  -7  558.91   13.66
  -2  -1   7  579.58    9.24
   2   1  -7  544.19   13.46
  -2  -1   7  538.39   13.25
  -2   1   7  558.06   13.47
   2   1  -6  247.10    8.25
  -2  -1   6  248.70    8.27
   2  -1  -6  254.50    8.46
  -2   1   6  245.81    8.17
  -2  -1   5   71.14    4.02
   2  -1  -5   73.73    4.13
   2   1  -5   71.51    4.05
  -2   1   5   71.76    4.06
  -2   1   5   72.67    4.18
  -2  -1   5   67.88    4.13
   2  -1  -4 1025.60   13.71
  -2   1   4 1023.07   13.55
  -2   1   4 1005.60   14.00
  -2  -1   4 1006.11   14.15
   2   1  -4 1022.10   13.56
  -2  -1   4 1031.51   13.59
   2  -1  -3  400.63    6.54
   2  -1  -3  394.85    7.47
  -2   1   3  385.16    7.76
  -2  -1   3  384.16    7.75
   2   1  -3  390.24    7.39
  -2   1   3  396.97    7.37
  -2  -1   3  396.92    7.48
  -2  -1   2  246.75    5.62
  -2   1   2  248.45    5.59
  -2   1   2  259.46    7.79
  -2  -1   2  263.50    9.41
  -2   1   2  270.41    5.48
  -2  -1   2  270.77    5.52
  -2   1   1 1258.50   10.98
  -2   1   1 1183.31   11.17
  -2  -1   1 1330.06   16.76
  -2   1   1 1278.25   16.58
  -2  -1   1 1249.44   11.10
   2  -1   0 2150.99   18.28
  -2   1   0 2161.45   15.65
   2   1   0 2153.92   18.06
  -2   1   0 2240.54   22.05
  -2  -1   0 2148.00   15.85
  -2   1   0 2107.50   15.63
   2  -1   0 2065.00   16.15
  -2  -1   0 2070.43   15.86
   2  -1   1 1931.15   18.92
   2   1   1 1963.96   16.41
  -2  -1  -1 1949.02   15.90
  -2   1  -1 1942.61   15.60
   2   1   1 1961.09   16.81
   2  -1   1 1919.41   16.72
  -2   1  -2  767.55   11.84
   2   1   2  831.37   11.58
  -2  -1  -2  762.90   12.02
   2  -1   2  828.67   11.60
   2  -1   3 5763.80   33.63
   2   1   3 5814.83   33.38
   2  -1   3 5823.17   33.47
  -2   1  -4    0.59    0.66
   2  -1   4    0.84    0.65
   2  -1   4    0.91    0.51
  -2  -1  -4    0.75    0.67
   2   1   4    0.57    0.40
  -2  -1  -5  249.57    8.99
   2   1   5  249.12    8.15
   2  -1   5  225.58    6.47
  -2   1  -5  250.88    8.95
   2  -1   5  254.55    8.27
   2   1   6  356.44   10.60
  -2   1  -6  358.53   11.59
   2  -1   6  332.23    8.10
   2  -1   6  349.15   10.57
  -2  -1  -6  351.14   11.52
   2   1   7  446.09   12.90
   2  -1   7  433.12    9.76
  -2   1  -7  446.46   14.08
   2  -1   7  449.49   13.08
  -2  -1  -7  429.92   13.90
  -2   1  -8   34.54    4.21
   2  -1   8   36.20    3.98
  -2  -1  -8   34.48    4.32
   2   1   8   34.53    3.90
   2  -1   8   36.86    2.97
   2   1   9  175.03    9.47
  -2   1  -9  165.70   10.03
  -2  -1  -9  172.72   10.30
   2  -1   9  178.57    9.61
   2   1  10   32.86    4.42
   2  -1  10   32.81    4.45
  -2  -1 -10   32.44    4.79
  -2   1 -10   31.47    4.76
   2   1  11    0.60    1.28
  -2  -1 -11    1.04    1.60
   2  -1  11    1.34    1.53
  -2   1 -11   -0.13    1.19
  -2   1 -12   50.29    6.81
  -2  -1 -12   47.61    6.70
  -2   1 -13   17.72    1.75
   2  -1  13   19.56    1.89
  -2  -1 -13   19.89    2.09
  -2   1 -13   18.91    2.00
  -2   1 -13   18.71    4.53
   2   1  13   18.10    1.78
  -2  -1 -13   20.51    4.63
   2   1  13   14.71    2.09
   2   1  13   16.64    2.32
  -2   1 -13   15.86    2.16
  -2   1 -13   14.19    2.30
  -2   1 -13   15.98    2.23
  -2   1 -14   22.36    2.00
  -2   1 -14   20.24    3.02
  -2   1 -14   19.27    1.93
   2   1  14   21.39    1.92
   2  -1  14   21.22    4.83
  -2  -1 -14   21.94    2.25
   2  -1  14   20.12    1.90
  -2   1 -14   22.31    4.97
  -2  -1 -14   22.01    5.03
  -2   1 -14   19.02    2.08
   2   1  14   19.35    4.47
   2   1  14   15.65    2.29
   2  -1  14   13.51    2.13
   2   1  14   14.92    2.24
   2  -1  14   15.88    2.34
  -2  -1 -14   14.72    2.67
  -2   1 -14   18.78    2.27
  -2   1 -14   17.14    2.69
  -2   1 -14   17.43    2.58
  -2  -1 -14   18.08    2.82
  -2   1 -15    2.60    0.71
  -2   1 -15    3.10    0.79
  -2   1 -15    4.15    1.05
   2   1  15    3.95    1.92
   2  -1  15    3.20    0.80
   2  -1  15    3.91    2.06
  -2  -1 -15    3.52    1.02
   2   1  15    3.64    0.86
   2   1  15    2.90    1.17
   2   1  15    1.83    1.07
   2  -1  15    1.82    1.05
   2  -1  15    2.35    1.12
  -2  -1 -15    2.11    1.23
  -2   1 -15    3.89    1.33
  -2   1 -15    2.52    1.35
  -2  -1 -15    1.40    0.97
  -2   1 -16    8.10    1.66
  -2   1 -16    6.63    1.18
  -2  -1 -16    8.68    1.84
   2  -1  16    6.71    1.15
  -2   1 -16    7.69    1.44
  -2  -1 -16    6.74    1.38
   2   1  16    7.14    1.20
   2  -1  16    5.14    1.57
   2   1  16    9.30    1.90
   2  -1  16    5.78    1.63
   2   1  16    5.88    1.50
  -2   1 -16    7.83    2.07
  -2   1 -16    6.32    1.77
  -2  -1 -16    5.67    1.58
  -2  -1 -16    6.06    1.93
  -2   1 -17   -0.52    0.69
  -2   1 -17    0.22    0.49
  -2  -1 -17    0.65    0.92
  -2   1 -17    0.23    0.56
  -2  -1 -17    0.01    0.48
   2   1  17   -0.13    0.90
   2   1  17   -0.49    0.97
   2  -1  17   -0.25    1.10
   2  -1  17   -0.52    1.25
  -2  -1 -17   -0.86    1.06
  -2   1 -17   -1.00    1.24
  -2  -1 -17   -0.28    0.97
  -2   1 -17   -0.01    0.90
  -2  -1 -18   12.42    1.97
  -2   1 -18   14.09    1.54
  -2   1 -18   11.79    1.83
  -2   1 -18   13.44    1.71
  -2  -1 -18   13.58    1.74
   2  -1  18    6.31    1.57
   2   1  18    7.72    1.78
   2   1  18    8.99    1.83
   2  -1  18    7.99    1.65
  -2   1 -18   10.41    2.11
  -2   1 -18    9.32    2.16
  -2   1 -19    0.36    0.45
  -2  -1 -19   -0.65    0.82
  -2   1 -19    0.44    0.60
  -2  -1 -19    0.89    0.53
  -2   1 -19   -0.07    0.53
   2   1  19   -0.15    0.78
   2  -1  19   -0.62    0.89
   2  -1  19   -0.68    0.85
   2   1  19   -0.70    0.96
  -2   1 -19    0.99    0.86
  -2   1 -19   -0.89    1.02
  -2   1 -19    1.22    1.03
  -2  -1 -20    0.16    0.56
  -2   1 -20   -0.55    0.66
  -2   1 -20    0.12    0.37
  -2  -1 -20    0.48    0.45
   2  -1  20   -0.23    0.66
   2  -1  20    0.83    0.79
  -2   1 -20   -1.09    0.91
   2   1  20   -0.14    0.66
  -2  -1 -20    1.27    0.71
   2   1  20   -1.02    0.85
  -2   1 -20   -1.26    1.08
  -2   1 -20   -0.57    0.84
  -2   1 -21    0.43    0.45
  -2  -1 -21   -0.40    0.54
   2   1  21    0.15    0.59
   2   1  21   -0.60    0.62
  -2  -1 -21    1.12    0.68
  -2   1 -21   -0.63    0.76
  -2   1 -21    0.87    0.47
  -2  -1 -21    0.66    0.44
  -2  -1 -22   15.21    1.38
   2   1  22   10.50    1.22
  -2   1 -22   10.24    1.07
   2   1  22   10.41    1.20
  -2   1 -22   18.85    1.31
  -2  -1 -22   19.09    1.33
   2  -2 -24    5.42    0.72
   2   2 -23   10.97    1.01
   2  -2 -23   10.12    1.29
   2  -2 -23   12.88    1.16
   2   2 -23   12.29    1.08
   2   2 -23    8.59    1.17
  -2   2  23    9.72    1.30
  -2   2  23    8.91    1.34
   2   2 -23    7.22    1.24
   2   2 -23    8.25    1.28
   2   2 -22    0.06    0.36
   2  -2 -22    0.30    0.61
   2   2 -22    0.22    0.42
   2  -2 -22    0.45    0.36
  -2   2  22   -0.52    0.73
   2   2 -22   -0.43    0.67
  -2   2  22   -0.49    0.63
   2   2 -22   -0.94    0.74
   2   2 -22    0.30    0.70
   2  -2 -21    3.20    1.02
   2   2 -21    3.51    0.87
   2   2 -21    3.13    0.74
   2   2 -21    3.27    0.76
  -2  -2  21    4.26    0.84
   2  -2 -21    3.12    0.83
  -2   2  21    4.45    0.86
  -2   2  21    2.25    1.04
   2   2 -21    4.45    1.22
  -2   2  21    2.68    1.07
   2   2 -21    1.66    1.04
   2   2 -21    3.53    1.22
   2   2 -20   11.83    1.41
   2   2 -20   12.10    1.52
   2  -2 -20   11.10    1.53
   2   2 -20   13.56    1.68
  -2   2  20   13.51    1.55
  -2  -2  20   11.75    1.46
  -2   2  20   10.67    1.75
  -2   2  20   10.73    1.88
   2   2 -20   11.00    2.16
   2   2 -20   12.19    2.06
   2   2 -20   11.01    1.77
   2   2 -19    5.71    1.05
   2   2 -19    6.60    1.20
  -2  -2  19    8.03    1.22
   2   2 -19    6.23    1.26
  -2   2  19    7.71    1.22
   2  -2 -19    7.08    1.31
  -2   2  19    2.46    1.09
  -2  -2  19    3.50    1.19
  -2   2  19    2.15    0.95
  -2  -2  19    3.75    1.26
   2   2 -19    5.39    1.55
   2   2 -19    5.07    1.58
   2   2 -19    5.55    1.23
   2   2 -18    0.46    0.61
   2   2 -18    0.83    0.62
   2  -2 -18    1.67    0.67
   2   2 -18    1.59    0.56
  -2  -2  18    0.77    0.51
  -2   2  18    0.88    0.48
  -2  -2  18    2.06    1.14
  -2   2  18    1.02    1.19
  -2   2  18    1.20    1.11
  -2  -2  18    2.30    1.44
   2   2 -18    1.21    1.13
   2   2 -18    0.45    0.98
   2   2 -18    0.78    0.88
   2   2 -17  168.20    5.68
   2   2 -17  170.89    5.88
   2   2 -17  179.08    6.39
  -2   2  17  177.38    5.81
  -2  -2  17  185.41    6.17
   2  -2 -17  174.03    6.36
  -2   2  17  169.37    7.37
  -2  -2  17  163.67    7.08
  -2   2  17  161.13    7.34
  -2  -2  17  161.36    7.16
   2   2 -17  160.33    6.52
   2   2 -17  153.10    7.19
   2   2 -17  150.42    7.54
   2   2 -16   72.28    3.72
   2   2 -16   75.86    3.90
   2  -2 -16   72.24    4.09
   2   2 -16   69.32    8.80
  -2   2  16   72.96    3.78
  -2   2  16   82.63    9.02
   2   2 -16   71.44    4.06
  -2  -2  16   79.64    4.06
  -2  -2  16   78.05    8.67
  -2   2  16   74.30   11.52
   2  -2 -16   69.58    8.77
  -2  -2  16   77.35    4.82
  -2  -2  16   77.50    4.68
  -2   2  16   77.26    4.95
  -2   2  16   76.91    5.05
   2   2 -16   72.34    4.68
   2   2 -16   70.97    4.46
   2   2 -16   68.78    4.84
   2   2 -15    0.84    0.68
   2   2 -15    0.15    0.52
  -2   2  15    0.85    0.80
   2   2 -15    0.80    1.46
   2   2 -15    0.81    0.76
   2  -2 -15    0.96    0.82
  -2  -2  15    0.73    0.72
  -2   2  15    0.22    1.18
  -2  -2  15   -0.65    1.26
   2  -2 -15   -0.32    1.24
  -2   2  15    1.77    1.29
  -2   2  15    1.54    1.12
   2   2 -15    0.12    0.74
   2   2 -15    1.97    1.13
   2   2 -15    1.53    0.91
  -2  -2  14  136.87   10.59
   2  -2 -14  125.27   10.58
   2   2 -14  128.63   10.65
  -2   2  14  133.13   10.37
   2   2 -14  128.31    4.86
   2   2 -14  121.73    4.76
   2   2 -14  122.30    5.41
  -2   2  13    6.61    2.22
  -2  -2  13    5.86    2.18
   2   2 -13    6.90    2.49
   2  -2 -13    7.16    2.28
  -2   2  12  109.24    8.42
   2  -2 -12  106.15    8.60
  -2  -2  12  108.46    8.52
   2   2 -12  109.76    8.68
  -2   2  11   11.23    2.52
  -2  -2  11   13.78    2.91
   2   2 -11   10.34    2.56
   2  -2 -11   11.64    2.68
   2  -2 -10    4.09    1.60
   2   2 -10    3.05    1.29
  -2  -2  10    2.90    1.32
  -2   2  10    4.72    1.60
   2   2  -9  451.78   14.28
  -2  -2   9  441.30   11.40
  -2   2   9  454.31   14.14
  -2  -2   9  453.31   14.24
   2  -2  -9  442.64   14.30
  -2  -2   8  372.52   11.90
   2   2  -8  370.83   12.02
   2  -2  -8  371.68   12.12
  -2   2   8  372.63   12.01
  -2  -2   7    7.71    1.68
   2  -2  -7    7.57    1.67
   2   2  -7    7.15    1.64
  -2   2   7    6.77    1.54
  -2   2   6 1887.74   32.70
  -2   2   6 1905.20   22.72
  -2  -2   6 1881.31   22.88
   2  -2  -6 1932.70   23.66
   2  -2  -6 1922.68   15.95
   2   2  -6 1893.85   23.30
  -2  -2   5    7.25    1.29
  -2   2   5    7.97    1.33
   2   2  -5    7.83    1.44
   2  -2  -5    8.27    1.42
  -2   2   5    8.82    2.20
  -2   2   4  491.93    9.38
   2   2  -4  507.89    9.89
  -2  -2   4  494.05    9.37
  -2   2   4  489.51   14.80
  -2  -2   4  528.66   10.71
   2  -2  -4  512.96    9.91
  -2   2   3  135.86    4.65
  -2   2   3  141.30    7.68
  -2  -2   3  146.94    5.07
  -2  -2   3  160.68    9.46
   2  -2  -3  142.40    4.63
  -2   2   3  141.97    4.42
   2   2  -3  141.61    4.61
  -2  -2   3  145.44    4.48
   2   2  -2   52.24    2.45
  -2   2   2   53.31    2.39
  -2  -2   2   52.51    2.66
  -2  -2   2   53.50    2.42
  -2   2   2   49.36    2.47
   2  -2  -2   54.68    2.53
  -2  -2   2   55.70    5.32
  -2   2   1  924.91   10.01
  -2   2   1  912.43    9.68
   2   2  -1  974.22   17.40
  -2   2   1  990.34   19.31
  -2  -2   1  898.89    9.72
   2   2  -1  905.75   11.32
   2  -2  -1  890.65   11.31
  -2  -2   1  934.46   10.35
  -2  -2   1 1044.44   21.48
  -2   2   0 5769.71   24.61
   2   2   0 5758.42   27.12
   2   2   0 5863.64   41.39
  -2   2   0 5916.95   47.22
   2  -2   0 5605.01   26.60
  -2  -2   0 5642.10   24.99
   2  -2   1 2664.75   18.81
  -2   2  -1 2608.68   18.59
  -2   2  -1 2698.93   33.11
   2  -2   1 2657.44   30.01
   2   2   1 2641.96   18.74
   2   2   1 2711.17   28.05
  -2  -2  -2 6712.65   32.94
  -2   2  -2 6738.04   32.43
   2   2   2 6780.29   32.99
   2  -2   2 6897.46   33.36
   2   2   2 6848.98   47.56
  -2   2  -3    0.02    0.46
  -2  -2  -3    0.05    0.48
   2   2   3    0.55    0.52
   2  -2   3    0.39    0.69
   2  -2   3   -0.11    0.55
   2   2   3    0.70    0.84
   2  -2   4  104.18    4.97
  -2  -2  -4   97.27    5.35
   2   2   4  101.97    4.88
   2   2   4   90.82    6.58
   2  -2   4   95.83    5.27
  -2   2  -4   97.61    5.22
  -2  -2  -5  400.21   11.82
   2  -2   5  417.38   10.82
   2  -2   5  415.58   11.28
   2   2   5  410.80   10.70
  -2   2  -5  397.37   11.55
   2   2   6   70.55    4.86
  -2  -2  -6   67.64    5.28
  -2   2  -6   66.25    5.12
   2  -2   6   72.60    4.96
   2  -2   6   57.66    4.48
   2  -2   7  664.95   15.69
  -2  -2  -7  670.02   17.80
   2  -2   7  692.65   16.65
   2   2   7  683.38   16.34
  -2   2  -7  668.47   17.51
   2   2   8  363.55   12.89
  -2   2  -8  337.47   13.42
   2  -2   8  332.26   10.07
  -2  -2  -8  343.51   13.66
   2  -2   8  375.81   13.31
   2   2   9   -0.22    0.99
  -2   2  -9    0.37    0.83
  -2  -2  -9   -1.03    1.32
   2  -2   9    0.50    0.87
   2  -2   9   -0.71    1.24
  -2   2 -10   32.21    4.77
   2   2  10   33.33    4.55
   2  -2  10   36.69    4.83
  -2  -2 -10   30.44    4.70
  -2  -2 -11   73.66    7.78
  -2   2 -11   76.75    7.88
  -2   2 -12    3.92    1.82
  -2  -2 -12    5.49    2.60
  -2   2 -13   13.90    1.60
  -2   2 -13   10.92    2.12
  -2   2 -13   13.68    1.61
  -2   2 -13   16.67    4.13
   2   2  13   16.33    4.19
  -2   2 -13   15.81    1.83
  -2  -2 -13   12.37    3.60
   2  -2  13   16.05    1.75
   2  -2  13   15.29    3.92
  -2  -2 -13   18.01    1.98
   2   2  13   14.78    1.62
   2   2  13    8.33    1.67
   2   2  13    8.89    1.74
  -2   2 -13   14.11    3.97
  -2   2 -13    9.60    3.31
  -2  -2 -13   11.09    2.43
  -2  -2 -13   10.37    2.15
  -2   2 -13   11.29    1.95
  -2   2 -13   10.66    1.78
  -2   2 -13   11.52    2.12
  -2   2 -14   18.72    1.92
  -2   2 -14   16.65    1.80
  -2   2 -14   12.73    2.38
   2  -2  14   17.56    1.87
   2  -2  14   19.98    4.73
  -2  -2 -14   17.39    2.00
  -2   2 -14   16.96    1.99
   2   2  14   16.66    1.74
  -2   2 -14   18.28    4.46
   2   2  14   20.61    4.78
  -2  -2 -14   17.27    4.58
   2   2  14   20.93    2.81
  -2   2 -14   21.84    4.94
   2   2  14   17.03    2.43
  -2   2 -14   18.02    2.38
  -2   2 -14   13.49    2.43
  -2  -2 -14   12.06    2.14
  -2  -2 -14   12.09    2.59
  -2   2 -14   16.17    2.50
  -2   2 -15    0.63    0.59
  -2   2 -15   -0.19    0.93
  -2  -2 -15    0.63    0.86
  -2   2 -15   -0.20    0.61
   2  -2  15    0.50    0.48
   2   2  15    0.01    0.66
  -2  -2 -15   -0.03    0.59
  -2   2 -15    0.58    0.51
   2   2  15    0.03    1.01
  -2   2 -15    3.82    2.85
   2   2  15   -0.35    1.11
  -2   2 -15   -0.16    0.86
  -2   2 -15   -1.22    1.20
  -2   2 -15    0.59    0.99
  -2  -2 -16   73.94    4.73
  -2   2 -16   77.19    3.87
  -2   2 -16   73.43    5.66
  -2   2 -16   68.30    4.22
  -2   2 -16   77.45    4.17
  -2  -2 -16   77.41    4.17
   2   2  16   55.51    4.26
   2   2  16   56.54    4.36
  -2   2 -16   68.35    4.43
  -2   2 -16   59.93    5.05
  -2   2 -16   65.74    4.99
  -2  -2 -17   17.81    2.38
  -2   2 -17   17.68    1.84
  -2   2 -17   13.10    1.87
  -2   2 -17   15.92    2.66
  -2  -2 -17   16.71    1.90
  -2   2 -17   17.55    1.92
  -2   2 -17   15.32    2.23
   2   2  17   11.30    2.10
   2   2  17   12.63    2.10
  -2   2 -17   12.20    2.52
  -2   2 -17   11.45    2.35
  -2   2 -18   26.29    2.13
  -2  -2 -18   24.65    2.70
  -2   2 -18   25.09    2.24
  -2  -2 -18   26.35    2.28
   2   2  18   21.78    2.62
  -2   2 -18   26.32    2.74
   2   2  18   21.31    2.69
  -2   2 -18   16.96    2.93
  -2   2 -18   19.21    2.81
  -2   2 -19   12.66    1.39
  -2  -2 -19   12.99    1.89
  -2  -2 -19   13.03    1.56
  -2   2 -19   12.84    1.51
  -2   2 -19   11.86    1.75
   2   2  19   11.69    1.90
   2   2  19   14.12    2.13
  -2   2 -19   11.21    2.19
  -2   2 -19    9.19    1.94
  -2   2 -20    4.42    0.78
  -2  -2 -20    3.74    1.05
  -2  -2 -20    5.76    0.95
  -2   2 -20    5.63    0.94
   2   2  20    2.29    0.96
  -2   2 -20    2.93    1.00
   2   2  20    1.78    0.91
  -2   2 -20    3.46    1.34
  -2   2 -20    2.46    1.06
  -2   2 -21   -0.14    0.32
  -2  -2 -21   -0.68    0.54
  -2   2 -21   -0.33    0.36
  -2  -2 -21   -0.04    0.29
   2   2  21   -1.35    0.78
  -2   2 -21   -0.10    0.67
   2   2  21   -0.89    0.78
  -2   2 -21   -0.74    0.71
  -2   2 -21    0.02    0.58
  -2  -2 -22    2.30    0.56
  -2  -2 -22    3.23    0.51
  -2   2 -22    3.54    0.52
  -2   2 -22    1.05    0.47
   2   2  22    0.90    0.51
   2   2  22    2.24    0.67
   2   3 -23    0.72    0.35
   2  -3 -23    0.55    0.38
  -2   3  23   -0.54    0.59
   2   3 -23    1.41    0.56
  -2   3  23   -0.76    0.63
   2   3 -23    0.60    0.53
   2   3 -23    1.05    0.41
   2  -3 -22   11.42    1.43
   2   3 -22   11.31    1.13
   2   3 -22   10.37    0.99
   2  -3 -22   11.98    1.14
  -2   3  22    8.93    1.38
  -2   3  22    7.35    1.30
   2   3 -22   10.51    1.41
   2   3 -22    5.39    1.25
   2   3 -22    7.58    1.32
   2   3 -21   17.33    1.62
   2  -3 -21   19.50    2.06
   2  -3 -21   19.75    1.67
   2   3 -21   17.57    1.51
   2   3 -21   14.23    1.83
  -2   3  21   12.45    1.75
  -2   3  21   12.72    1.80
   2   3 -21   13.53    1.91
   2   3 -21   13.16    2.02
   2  -3 -20    1.49    0.88
   2   3 -20    0.71    0.49
   2   3 -20    1.28    0.62
   2  -3 -20    0.42    0.48
   2   3 -20    0.17    0.65
  -2   3  20   -0.11    0.78
   2   3 -20    0.58    0.82
  -2   3  20    0.28    0.87
   2   3 -20    1.12    0.74
   2   3 -20    2.55    1.26
   2   3 -20    0.49    0.78
   2   3 -19    0.11    0.51
   2   3 -19    0.31    0.47
  -2   3  19    0.24    0.39
  -2  -3  19    0.66    0.43
   2  -3 -19    0.29    0.54
   2   3 -19    0.22    0.55
  -2   3  19   -0.96    1.08
  -2   3  19   -0.59    1.05
   2   3 -19    1.39    1.07
   2   3 -19   -0.08    0.70
   2   3 -19    0.16    0.91
   2   3 -19    0.24    0.93
   2   3 -18   88.60    4.21
   2   3 -18   85.26    3.99
  -2  -3  18   89.16    3.88
   2   3 -18   88.45    4.22
  -2   3  18   86.58    3.74
   2  -3 -18   87.66    4.23
  -2   3  18   80.70    5.04
  -2   3  18   85.14    5.31
   2   3 -18   83.33    4.61
   2   3 -18   79.20    5.21
   2   3 -18   76.92    4.88
   2   3 -17    0.37    0.72
   2   3 -17    0.73    0.65
  -2  -3  17    0.72    0.58
   2   3 -17    0.29    0.52
   2  -3 -17    0.83    0.69
  -2   3  17    0.49    0.53
  -2   3  17    0.80    1.08
  -2   3  17    0.77    1.08
   2   3 -17   -0.42    0.79
   2   3 -17    0.26    0.72
   2   3 -17    0.14    0.74
   2   3 -16  245.58    6.93
   2   3 -16  246.92    7.16
  -2  -3  16  239.82    6.54
   2  -3 -16  227.74    6.93
   2   3 -16  241.54    7.18
  -2   3  16  235.44    6.32
  -2   3  16  282.39    9.18
  -2   3  16  280.57    9.31
   2   3 -16  241.25    8.83
   2   3 -16  260.28    8.38
   2   3 -16  242.90    8.42
   2   3 -15   39.29    2.81
   2   3 -15   43.60    3.02
  -2  -3  15   44.39    2.81
  -2   3  15   47.44    6.33
   2  -3 -15   48.12    7.07
   2  -3 -15   45.06    3.09
   2   3 -15   42.46    3.02
  -2   3  15   44.13    9.03
  -2   3  15   42.60    2.72
   2   3 -15   45.06    6.91
  -2   3  15   41.65    3.64
  -2   3  15   40.48    3.51
   2   3 -15   38.80    3.39
   2   3 -15   47.92    3.85
   2   3 -15   46.33    3.61
   2   3 -14    0.31    0.85
  -2   3  14    1.92    0.94
   2   3 -14    1.22    0.74
   2  -3 -14    2.33    2.26
  -2   3  14   -0.75    1.85
   2   3 -14    2.12    0.91
  -2  -3  14   -1.96    2.33
   2   3 -14    2.98    2.19
  -2   3  14    2.37    0.81
  -2   3  14    1.11    2.13
  -2   3  14    3.50    1.19
  -2   3  14    3.71    1.29
   2   3 -14    3.93    1.51
   2   3 -14    1.39    0.91
   2   3 -14    3.37    1.34
  -2  -3  13  164.20   11.18
  -2   3  13  155.89   15.15
   2   3 -13  149.37   11.03
  -2   3  13  157.21   10.68
   2  -3 -13  144.94   10.89
   2   3 -13  145.54    6.14
   2   3 -13  144.66    5.87
   2   3 -12   44.45    5.67
  -2  -3  12   52.32    5.98
  -2   3  12   45.80    5.41
  -2   3  12   48.96    8.09
   2  -3 -12   45.60    5.77
  -2   3  11   83.02   10.11
  -2   3  11   90.70    7.25
   2   3 -11   91.51    7.60
  -2  -3  11   93.88    7.47
   2  -3 -11   79.27    7.13
  -2  -3  10   14.40    2.70
   2   3 -10   15.48    2.91
  -2   3  10   17.51    4.47
  -2   3  10   17.84    3.04
   2  -3 -10   16.24    3.04
  -2  -3  10   17.75    2.80
  -2   3   9  117.33    7.33
   2  -3  -9  115.02    7.46
  -2  -3   9  122.24    7.46
  -2   3   9  117.02   10.94
   2   3  -9  118.65    7.50
   2  -3  -8  564.00   15.25
   2   3  -8  556.88   15.30
  -2  -3   8  602.41   15.09
  -2   3   8  573.60   22.81
  -2   3   8  582.67   15.03
   2  -3  -7   49.16    4.17
   2   3  -7   50.78    4.23
  -2   3   7   51.42    6.51
  -2  -3   7   51.52    4.04
  -2   3   7   52.95    4.13
  -2   3   6  755.40   23.82
   2   3  -6  772.06   14.82
   2  -3  -6  763.44   14.94
  -2   3   6  812.47   14.64
  -2  -3   6  790.14   14.21
   2   3  -5    1.62    0.70
  -2   3   5    1.24    1.20
  -2   3   5    1.20    0.57
  -2  -3   5    1.95    0.70
   2  -3  -5    1.87    0.68
  -2   3   4   32.59    2.28
  -2   3   4   27.56    4.23
   2   3  -4   30.52    2.40
   2  -3  -4   31.52    2.43
  -2  -3   4   32.77    2.29
  -2  -3   3   54.03    2.60
  -2   3   3   47.35    5.39
  -2  -3   3   52.24    6.20
  -2   3   3   51.80    2.45
   2  -3  -3   54.77    2.77
   2   3  -3   52.42    2.72
  -2  -3   2   44.83    2.07
  -2   3   2   46.98    2.07
   2   3  -2   53.95    2.36
   2  -3  -2   55.72    2.35
   2   3  -2   48.89    2.53
  -2   3   2   47.75    5.31
   2  -3  -2   46.08    2.40
  -2  -3   2   50.35    5.98
  -2   3   1  527.65   17.28
   2  -3  -1  534.80    6.19
  -2   3   1  484.31    6.02
   2  -3  -1  491.46    6.08
   2   3  -1  535.23   16.42
   2   3  -1  502.11    6.53
   2   3  -1  538.24    6.51
  -2  -3   1  574.78   18.98
  -2  -3   1  507.17    6.63
  -2   3   0  206.68   10.72
  -2  -3   0  214.36    4.46
   2  -3   0  207.28    4.05
   2   3   0  208.70    4.21
  -2   3   0  201.33    4.05
   2   3   0  208.98    9.84
  -2  -3  -1  415.64    6.88
  -2   3  -1  413.97   15.51
   2  -3   1  435.11    6.86
   2  -3   1  389.83   15.03
   2   3   1  411.53   13.82
   2   3   1  417.73    6.81
  -2   3  -1  410.40    6.61
   2  -3   2  231.92   11.85
  -2   3  -2  242.27    6.14
   2   3   2  243.13   10.94
   2  -3   2  248.08    6.06
   2   3   2  239.73    5.95
  -2  -3  -2  229.18    6.07
  -2   3  -3  328.15    7.96
  -2  -3  -3  329.86    8.13
   2   3   3  320.06    7.82
   2   3   3  335.14   13.52
   2  -3   3  341.09    8.20
   2   3   4 1161.82   16.59
   2  -3   4 1223.42   17.26
   2   3   4 1211.78   26.90
   2   3   5  289.09   13.86
   2  -3   5  330.38   10.12
   2  -3   5  294.54   11.04
   2   3   5  319.74    9.72
   2   3   6 1006.81   18.86
   2  -3   6 1023.72   19.38
  -2   3  -6  902.05   18.96
  -2  -3  -6  937.69   20.11
   2   3   6  943.20   26.25
   2  -3   6  946.84   20.45
   2   3   7   63.95    7.09
   2  -3   7   61.16    5.43
   2   3   7   64.99    5.19
   2  -3   7   70.42    5.52
  -2   3  -7   59.79    5.29
  -2  -3  -7   62.89    5.68
  -2   3  -8  198.13   10.47
   2   3   8  215.51   10.20
  -2  -3  -8  203.11   10.95
   2  -3   8  211.88   10.45
   2   3   8  206.92   13.43
  -2  -3  -9  226.55   12.40
   2  -3   9  233.06   11.35
   2   3   9  235.75   15.08
  -2   3  -9  227.00   12.00
  -2  -3 -10   58.97    6.72
  -2   3 -10   54.02    6.29
   2   3  10   57.44    8.01
   2   3  11   25.60    5.63
  -2   3 -11   22.54    4.31
  -2  -3 -11   23.02    4.50
   2   3  11   24.91    4.55
   2  -3  11   25.78    4.58
  -2   3 -12    8.96    1.36
  -2   3 -12    7.93    1.65
  -2   3 -12    7.25    1.14
   2  -3  12    6.99    2.87
   2   3  12    9.20    2.86
   2   3  12    8.42    3.94
  -2  -3 -12    4.86    2.58
  -2   3 -12    7.36    2.77
  -2   3 -12    5.00    1.27
   2   3  12    4.60    1.08
  -2   3 -12    2.32    1.97
  -2   3 -12    5.46    2.88
   2   3  12    5.40    1.32
  -2   3 -12    5.76    1.45
  -2   3 -12    6.60    1.48
  -2   3 -12    8.48    1.67
  -2   3 -13   10.08    1.91
  -2  -3 -13    9.95    1.68
  -2   3 -13   10.79    1.50
  -2   3 -13   10.44    1.43
   2  -3  13    9.28    3.02
   2   3  13   13.40    3.72
  -2   3 -13   10.58    1.44
  -2   3 -13   11.61    3.68
  -2  -3 -13   10.87    1.48
  -2  -3 -13   11.36    3.55
  -2   3 -13    4.24    2.33
   2   3  13    6.22    1.49
   2   3  13    6.50    1.43
  -2   3 -13    6.03    1.37
  -2   3 -13    7.73    2.95
  -2   3 -13    8.11    1.86
  -2   3 -13    7.51    1.49
  -2   3 -13    8.04    1.67
  -2   3 -14   28.12    2.27
  -2  -3 -14   27.11    2.92
  -2   3 -14   20.88    2.87
  -2   3 -14   29.60    2.49
  -2   3 -14   25.88    2.34
  -2  -3 -14   25.62    2.32
  -2   3 -14   23.88    4.87
   2   3  14   27.27    2.98
  -2   3 -14   32.64    5.90
   2   3  14   27.52    3.06
  -2   3 -14   26.36    2.90
  -2   3 -14   23.33    2.97
  -2   3 -14   24.05    2.67
  -2   3 -14   24.84    2.94
  -2  -3 -15   -0.14    0.68
  -2   3 -15   -0.54    0.57
  -2   3 -15   -0.29    0.55
  -2   3 -15    0.08    0.73
  -2  -3 -15   -0.11    0.51
  -2   3 -15   -0.09    0.49
  -2   3 -15    0.48    2.36
   2   3  15   -0.04    0.95
   2   3  15   -0.27    0.93
  -2   3 -15    0.40    1.00
  -2   3 -15   -0.10    0.79
  -2   3 -15   -0.26    0.75
  -2   3 -16    1.18    0.70
  -2  -3 -16    1.59    1.03
  -2   3 -16    3.37    1.40
  -2  -3 -16    1.93    0.70
  -2   3 -16    1.10    0.64
  -2   3 -16    1.39    1.10
   2   3  16    1.32    1.10
  -2   3 -16    3.51    2.84
   2   3  16    0.67    1.05
  -2   3 -16    1.94    1.10
  -2   3 -16    0.66    0.94
  -2  -3 -17   15.03    2.14
  -2   3 -17   16.76    1.81
  -2   3 -17   15.83    2.58
  -2   3 -17   16.22    1.75
  -2  -3 -17   16.69    1.78
   2   3  17   11.73    1.97
  -2   3 -17   13.30    2.06
   2   3  17   10.52    1.92
  -2   3 -17   13.98    2.43
  -2   3 -17   11.21    2.40
  -2  -3 -18   64.90    4.05
  -2   3 -18   67.65    3.34
  -2   3 -18   66.80    4.71
  -2   3 -18   71.94    3.43
  -2  -3 -18   74.09    3.49
   2   3  18   59.26    4.11
   2   3  18   63.68    4.14
  -2   3 -18   65.92    4.01
  -2   3 -18   53.05    4.51
  -2   3 -18   58.38    4.52
  -2   3 -19    0.43    0.49
  -2  -3 -19    0.62    0.63
  -2  -3 -19    0.51    0.39
  -2   3 -19    0.87    0.44
   2   3  19   -0.27    0.88
   2   3  19    0.36    0.79
  -2   3 -19    1.29    0.92
  -2   3 -19    0.29    0.78
  -2   3 -19    1.38    0.91
  -2   3 -20    3.01    0.61
  -2  -3 -20    2.42    0.73
  -2  -3 -20    2.88    0.61
  -2   3 -20    3.20    0.63
   2   3  20    3.68    1.05
  -2   3 -20    2.19    0.79
   2   3  20    2.07    0.82
  -2   3 -20    2.42    1.00
  -2   3 -20    3.01    1.02
  -2  -3 -21    2.33    0.64
  -2   3 -21    3.27    0.51
   2   3  21    2.13    0.75
  -2   3 -21    2.66    0.71
   2   3  21    2.12    0.78
  -2   3 -21    1.92    0.69
  -2   3 -21    3.15    0.93
   2  -4 -22    5.19    0.84
   2   4 -22    6.08    0.77
  -2   4  22    2.79    0.67
  -2   4  22    2.74    0.64
   2   4 -22    5.28    0.87
   2   4 -22    4.03    0.98
   2   4 -22    3.95    0.90
   2  -4 -21    1.43    0.58
   2   4 -21    2.21    0.60
   2   4 -21    0.96    0.70
  -2   4  21    1.53    0.77
  -2   4  21    0.57    0.60
   2   4 -21    0.55    0.76
   2   4 -21    1.56    0.80
   2   4 -20    9.35    1.27
   2   4 -20    9.90    1.15
   2  -4 -20    9.46    1.48
  -2   4  20    6.98    1.32
   2   4 -20    8.68    1.49
  -2   4  20    8.17    1.39
   2   4 -20    6.99    1.51
   2   4 -20    6.94    1.40
   2   4 -19   28.85    2.15
   2  -4 -19   28.87    2.66
   2   4 -19   31.15    2.32
  -2   4  19   26.67    2.59
   2   4 -19   24.56    2.61
  -2   4  19   22.75    2.44
   2   4 -19   23.14    2.62
   2   4 -19   24.63    2.32
   2   4 -19   25.17    2.62
   2  -4 -18    5.63    1.33
   2   4 -18    5.66    1.05
   2   4 -18    5.25    1.09
  -2   4  18    5.55    1.43
  -2   4  18    5.94    1.54
   2   4 -18    5.26    1.43
   2   4 -18    3.61    1.13
   2   4 -18    5.11    1.33
   2   4 -18    4.93    1.36
   2   4 -17   12.98    1.60
   2   4 -17   11.70    1.60
  -2   4  17    9.14    1.79
  -2   4  17    9.99    1.78
   2   4 -17    7.99    1.74
   2   4 -17   10.17    1.76
   2   4 -17   10.90    1.92
   2   4 -17    9.35    1.87
   2   4 -16   17.74    1.86
   2   4 -16   16.96    1.94
  -2   4  16   15.93    1.82
  -2   4  16   17.37    2.48
  -2   4  16   15.80    2.27
   2   4 -16   18.16    2.54
   2   4 -16   18.20    2.23
   2   4 -16   17.75    2.30
   2   4 -16   16.11    2.34
   2   4 -15   63.25    4.03
  -2   4  15   62.27    3.62
   2   4 -15   68.23    3.63
   2   4 -15   67.05    3.78
  -2   4  15   64.52    4.53
   2   4 -15   66.40    4.77
  -2   4  15   62.54    4.38
   2   4 -15   69.62    4.34
   2   4 -15   61.27    4.18
   2   4 -15   66.73    4.43
   2   4 -14  165.42    5.85
   2   4 -14  160.05    6.22
   2   4 -14  161.90    5.53
  -2   4  14  155.53    5.76
  -2   4  14  170.83    7.02
   2   4 -14  168.13    7.26
  -2   4  14  173.16    7.20
   2   4 -14  174.48    7.05
   2   4 -14  173.45    6.76
   2   4 -14  173.06    6.65
  -2   4  13   18.42    2.00
   2   4 -13   17.44    1.86
   2   4 -13   19.33    1.95
   2   4 -13   19.87    2.11
  -2   4  13   21.44    6.36
  -2   4  13   25.44    2.66
   2   4 -13   24.23    2.76
  -2   4  13   17.69    1.86
  -2   4  13   23.78    2.50
   2   4 -13   17.30    2.15
   2   4 -13   20.39    2.36
   2   4 -13   23.95    2.62
  -2   4  12    9.77    1.48
   2   4 -12   11.62    1.46
   2   4 -12   10.08    1.35
   2   4 -12   11.91    1.61
  -2   4  12    9.43    4.22
  -2   4  12   17.03    2.13
   2   4 -12   16.21    2.35
   2   4 -12   15.12    1.99
   2   4 -12   16.67    2.02
   2   4 -12   14.35    1.88
  -2   4  11   46.93    8.38
  -2   4  10    5.52    3.34
  -2  -4  10    5.33    1.87
  -2   4   9   11.97    3.98
  -2   4   8    0.19    1.62
  -2   4   7  219.35   15.55
  -2   4   6  521.20   23.00
  -2   4   5  508.65   21.86
  -2   4   4   46.82    6.60
  -2  -4   4   44.65    7.22
  -2  -4   3   55.06    7.57
  -2   4   3   53.64    6.77
  -2  -4   2  355.79   18.42
  -2   4   2  347.02   16.85
  -2  -4   1  166.10   12.32
  -2   4   1  165.09   11.44
   2   4  -1  168.13   10.78
   2  -4   0   90.58    8.50
  -2   4   0   86.74    8.32
   2   4   0   85.04    7.48
   2   4   1  450.27   17.03
  -2   4  -1  470.09   19.42
   2  -4   1  474.36   19.35
   2  -4   2   30.90    5.26
   2   4   2   37.10    5.05
   2   4   3  456.03   18.17
   2  -4   3  464.28   20.82
   2   4   4    9.75    2.89
   2   4   5    0.42    0.96
   2  -4   5   -0.67    1.11
   2  -4   6    6.43    2.11
   2   4   6    5.55    2.50
   2   4   7  179.74   13.10
   2  -4   7  176.74   10.26
   2   4   8  108.09   10.53
   2  -4   8  106.68    8.24
   2  -4   9   98.53    8.18
   2   4   9  101.03   10.64
  -2   4 -10  102.33    4.37
  -2   4 -10  103.28    4.93
   2   4  10  103.95   11.11
   2  -4  10  107.89    8.88
   2  -4  10   90.84    7.31
  -2   4 -10   97.83    5.18
  -2   4 -10   89.48    7.03
  -2  -4 -11   20.80    2.41
   2   4  11   22.00    2.26
  -2   4 -11   24.38    2.53
  -2   4 -11   27.13    2.35
  -2   4 -11   23.88    2.01
   2   4  11   23.69    2.75
   2   4  11   24.38    2.75
  -2   4 -11   21.38    3.48
  -2   4 -11   30.22    5.26
  -2   4 -11   23.83    2.76
  -2   4 -11   22.82    2.43
  -2   4 -11   24.53    2.54
  -2   4 -11   23.12    2.52
  -2  -4 -12   -1.32    1.19
  -2   4 -12   -0.33    0.70
  -2   4 -12    0.15    0.51
  -2   4 -12    0.28    0.73
   2   4  12   -1.96    1.29
  -2   4 -12    1.31    2.11
  -2   4 -12    0.27    0.97
   2   4  12   -0.89    1.03
  -2   4 -12   -1.14    2.29
  -2   4 -12    0.52    0.78
  -2   4 -12    0.02    0.67
  -2   4 -12   -0.07    0.85
  -2   4 -13    0.64    0.47
  -2   4 -13    1.10    0.94
  -2   4 -13    0.84    0.55
  -2  -4 -13    1.32    0.95
  -2   4 -13    1.16    1.08
  -2   4 -13   -3.00    2.97
   2   4  13    0.01    0.94
  -2   4 -13    0.85    1.87
   2   4  13   -0.20    0.94
  -2   4 -13    0.53    0.77
  -2   4 -13   -0.07    0.66
  -2   4 -13    1.24    0.96
  -2   4 -14   17.24    2.53
  -2  -4 -14   18.16    2.32
  -2   4 -14   19.93    2.11
   2   4  14   16.24    2.39
  -2   4 -14   18.93    2.52
   2   4  14   18.50    2.45
  -2   4 -14   20.82    4.63
  -2   4 -14   13.60    3.65
  -2   4 -14   18.11    2.53
  -2   4 -14   17.74    2.36
  -2   4 -15    6.48    1.28
  -2   4 -15    4.92    1.48
  -2  -4 -15    3.49    1.16
  -2   4 -15    3.07    2.11
   2   4  15    5.52    1.53
   2   4  15    4.96    1.40
  -2   4 -15    3.75    1.29
  -2   4 -15    2.48    2.44
  -2   4 -15    4.09    1.29
  -2   4 -15    3.27    1.26
  -2   4 -16   14.90    2.44
  -2   4 -16   19.48    1.98
  -2  -4 -16   17.39    2.16
  -2   4 -16   12.62    3.54
  -2   4 -16   16.49    2.23
   2   4  16   14.28    2.11
  -2   4 -16   16.27    2.28
   2   4  16   14.87    2.26
  -2   4 -16   15.58    2.52
  -2   4 -16   15.65    2.29
  -2   4 -17    3.91    0.94
  -2   4 -17    3.11    1.10
  -2  -4 -17    3.34    1.00
  -2   4 -17    2.11    1.05
  -2   4 -17    2.95    2.19
   2   4  17    1.95    0.97
   2   4  17    2.93    1.21
  -2   4 -17    2.75    1.12
  -2   4 -17    3.46    1.35
  -2  -4 -18   -0.21    0.55
  -2   4 -18    0.85    0.96
  -2   4 -18   -0.15    0.47
   2   4  18    0.31    0.72
   2   4  18   -0.65    0.82
  -2   4 -18    0.44    0.78
  -2   4 -18   -0.11    0.84
  -2   4 -18    0.12    0.69
  -2   4 -19    1.76    0.49
  -2   4 -19    1.80    0.79
  -2  -4 -19    0.93    0.61
  -2   4 -19    1.41    0.84
   2   4  19    1.24    0.69
   2   4  19    0.23    0.73
  -2   4 -19    0.42    0.70
  -2   4 -19    1.93    0.83
  -2   4 -19    2.21    0.65
  -2   4 -19    1.50    0.69
  -2  -4 -20   10.43    1.18
  -2   4 -20   12.87    1.14
  -2   4 -20   10.58    1.24
   2   4  20    9.17    1.21
   2   4  20    8.80    1.21
  -2   4 -20   10.01    1.39
  -2   4 -20    9.85    1.05
  -2   4 -20   11.08    1.04
  -2   4 -20    8.18    1.38
   2   5 -21    3.49    0.62
   2   5 -21    3.29    0.80
   2   5 -21    2.21    0.62
   2   5 -21    2.52    0.83
   2   5 -21    2.28    0.72
   2   5 -20    6.00    0.87
  -2   5  20    5.50    0.92
  -2   5  20    6.11    1.08
   2   5 -20    5.88    1.08
   2   5 -20    5.69    1.23
   2   5 -20    6.64    1.25
   2   5 -20    6.35    1.31
   2   5 -19    0.99    0.51
  -2   5  19    0.57    0.66
  -2   5  19   -0.01    0.79
   2   5 -19   -0.91    0.91
   2   5 -19   -0.01    0.76
   2   5 -19    0.10    0.58
   2   5 -18   14.54    1.59
   2   5 -18   15.66    1.49
   2   5 -18   11.88    1.85
  -2   5  18   13.98    1.86
  -2   5  18   10.91    1.72
   2   5 -18   14.03    1.91
   2   5 -18   13.51    1.66
   2   5 -18   12.44    1.93
   2   5 -17   18.15    1.92
   2   5 -17   14.61    2.04
   2   5 -17   18.50    1.68
  -2   5  17   18.55    1.74
   2   5 -17   16.90    2.30
  -2   5  17   15.28    2.10
  -2   5  17   16.83    2.14
   2   5 -17   14.79    2.19
   2   5 -17   16.24    1.90
   2   5 -17   15.27    2.07
  -2   5  16   -0.29    0.49
   2   5 -16    0.14    0.50
   2   5 -16   -0.13    0.51
   2   5 -16    0.66    0.73
   2   5 -16   -1.71    1.06
  -2   5  16   -0.24    0.99
  -2   5  16   -0.22    0.84
   2   5 -16   -0.38    0.69
   2   5 -16   -0.30    0.69
   2   5 -16    0.80    0.79
   2   5 -15   14.04    1.64
   2   5 -15   14.28    1.74
  -2   5  15   12.94    1.66
   2   5 -15   13.01    1.83
  -2   5  15   11.20    1.87
   2   5 -15    8.05    1.87
  -2   5  15   11.05    1.62
  -2   5  15   10.45    1.77
   2   5 -15   12.59    2.06
   2   5 -15   12.81    2.00
   2   5 -15   11.20    1.79
  -2   5  14   -0.21    0.57
   2   5 -14   -0.87    0.74
   2   5 -14   -0.07    0.53
   2   5 -14   -0.26    0.60
   2   5 -14   -0.78    0.89
  -2   5  14   -1.39    1.27
   2   5 -14    0.30    0.65
   2   5 -14    0.07    0.89
   2   5 -14    0.93    0.95
   2   5 -13    1.63    0.78
  -2   5  13    2.10    0.92
   2   5 -13    1.59    0.68
   2   5 -13    1.11    0.54
   2   5 -13    1.05    0.99
  -2   5  13   -1.43    1.42
   2   5 -13    2.12    0.84
   2   5 -13    0.81    0.89
   2   5 -13    1.05    0.72
  -2   5  12    0.44    0.60
   2   5 -12   -0.78    0.76
   2   5 -12    0.33    0.65
   2   5 -12    0.84    0.75
  -2   5  12    3.22    3.14
  -2   5  12   -3.87    1.81
   2   5 -12    0.80    0.96
   2   5 -12    1.54    1.72
   2   5 -12   -0.02    0.63
   2   5 -12   -1.29    1.12
   2   5 -12    0.34    0.71
  -2   5  11   47.52    3.33
   2   5 -11   52.41    3.35
  -2   5  11   42.49    2.84
   2   5 -11   44.71    2.92
   2   5 -11   46.54    2.77
  -2   5  11   47.50    9.40
   2   5 -11   55.91    3.98
  -2   5  11   56.78    3.72
   2   5 -11   64.96    5.20
   2   5 -11   54.87    4.01
   2   5 -11   57.69    3.60
   2   5 -11   61.54    3.96
   2   5 -11   59.47    3.73
   2   5 -10   11.98    1.47
  -2   5  10   13.39    1.78
   2   5 -10   15.15    1.82
  -2   5  10   13.52    1.66
  -2   5  10   15.23    5.40
  -2  -5  10   11.01    2.86
  -2   5  10   15.08    1.98
  -2   5  10   17.45    2.50
   2   5 -10   13.51    1.81
   2   5 -10   16.90    2.51
   2   5 -10   13.66    1.81
   2   5 -10   14.36    1.97
  -2   5   9   73.81   10.96
  -2   5   8   80.84   11.17
  -2   5   7    0.15    1.56
  -2   5   6   11.45    4.14
  -2   5   5   50.69    7.88
  -2  -5   4  411.66   25.23
  -2   5   4  343.46   20.26
  -2  -5   3    1.66    2.58
  -2   5   3    0.08    1.64
  -2   5   2   29.14    5.77
  -2  -5   2   34.41    7.04
  -2   5   1   17.70    4.42
  -2  -5   1   15.83    4.82
   2  -5  -1   17.50    4.57
  -2  -5   0   44.33    7.48
   2   5   0   46.65    6.45
  -2   5   0   45.27    7.20
   2  -5   0   35.51    6.28
   2  -5   1    0.28    2.09
  -2  -5  -1    1.64    1.99
   2   5   1    0.87    1.50
   2   5   2   98.85    9.41
   2  -5   2   96.22   10.82
   2   5   3  102.97    9.89
   2   5   4    4.63    2.45
   2  -5   5  113.59    8.81
   2   5   5  115.99   10.95
   2  -5   6   51.18    5.95
   2   5   6   49.85    7.37
   2   5   7   10.30    3.69
   2  -5   7   11.55    3.11
  -2   5  -8    1.47    0.64
   2   5   8    1.83    0.78
  -2   5  -8    1.78    0.76
   2  -5   8    0.75    1.02
  -2   5  -8    2.35    0.96
   2   5   8    5.99    1.62
  -2   5  -8    5.43    1.88
  -2   5  -9   -0.15    0.51
   2   5   9   -0.36    0.86
  -2   5  -9   -0.03    0.59
   2   5   9   -1.73    1.19
   2  -5   9    1.67    1.54
  -2   5  -9   -0.54    1.04
   2   5   9    1.55    1.49
  -2   5  -9    0.10    1.18
  -2   5  -9    0.23    0.68
  -2   5  -9    0.34    0.69
  -2   5 -10   42.03    2.94
   2   5  10   44.42    3.36
  -2   5 -10   49.19    3.47
   2  -5  10   48.45    6.31
   2   5  10   50.55    3.63
  -2   5 -10   43.62    3.65
  -2   5 -10   48.28    5.16
  -2   5 -10   45.01    3.43
  -2   5 -10   44.52    3.34
  -2   5 -11   24.49    2.29
  -2   5 -11   23.84    2.55
   2   5  11   25.59    2.58
  -2   5 -11   21.97    2.68
   2   5  11   20.73    2.48
  -2   5 -11   21.38    3.57
   2   5  11   21.97    2.61
  -2   5 -11   23.55    2.48
  -2   5 -11   23.19    2.61
   2   5  12  111.29    5.20
  -2   5 -12  104.44    5.53
  -2   5 -12  101.85    4.64
   2   5  12   92.67    5.28
   2   5  12   94.64    5.23
  -2   5 -12  120.86    9.91
  -2   5 -12   83.21    7.48
  -2   5 -12   97.20    5.54
  -2   5 -12   98.88    5.46
  -2   5 -12  101.09    5.22
  -2   5 -13   20.15    2.54
  -2   5 -13   17.55    2.29
   2   5  13   22.81    2.31
   2   5  13   18.31    2.40
  -2   5 -13   21.61    2.70
  -2   5 -13   22.46    4.32
  -2   5 -13   10.44    2.73
   2   5  13   18.28    2.53
  -2   5 -13   16.61    2.47
  -2   5 -13   17.21    2.32
  -2  -5 -14   15.02    2.00
  -2   5 -14   16.33    1.89
  -2   5 -14   17.66    2.43
  -2   5 -14   18.52    4.16
  -2   5 -14   16.24    2.55
  -2   5 -14   16.66    2.32
   2   5  14   15.13    2.14
  -2   5 -14   11.56    3.32
   2   5  14   15.31    2.10
  -2   5 -14   14.55    2.04
  -2   5 -14   12.46    1.98
  -2   5 -15   18.45    1.93
  -2   5 -15   17.12    2.41
  -2  -5 -15   15.49    1.91
  -2   5 -15   14.15    2.30
  -2   5 -15   16.61    2.21
   2   5  15   13.31    1.94
   2   5  15   14.84    2.09
  -2   5 -15   15.72    3.61
  -2   5 -15    5.73    2.66
  -2   5 -15   14.76    2.19
  -2   5 -15   13.01    2.14
  -2   5 -16    0.43    0.45
  -2   5 -16   -0.50    0.93
  -2  -5 -16    0.00    0.58
   2   5  16   -0.18    0.95
  -2   5 -16    0.05    0.83
   2   5  16   -0.28    0.93
  -2   5 -16   -0.57    0.95
  -2   5 -16    0.98    1.69
  -2   5 -16    0.99    0.93
  -2   5 -16    1.04    0.89
  -2  -5 -17    6.35    1.07
  -2   5 -17    7.87    1.14
  -2   5 -17    6.51    1.46
   2   5  17    6.70    1.31
  -2   5 -17    6.34    1.34
  -2   5 -17    4.86    1.88
  -2   5 -17    6.82    1.36
   2   5  17    5.65    1.19
  -2   5 -17    8.04    1.39
  -2   5 -17    7.66    1.28
  -2   5 -17    6.63    1.45
  -2   5 -17    5.64    1.26
  -2   5 -18    5.78    1.23
  -2   5 -18    6.75    0.97
  -2  -5 -18    4.55    0.77
  -2   5 -18    7.71    0.86
  -2   5 -18    6.44    1.18
   2   5  18    5.89    1.07
   2   5  18    6.30    1.15
  -2   5 -18    6.79    1.12
  -2   5 -18    5.08    1.14
  -2   5 -18    4.87    1.14
  -2   5 -18    6.26    1.03
  -2   5 -19    4.33    0.68
  -2   5 -19    3.56    0.78
   2   5  19    4.21    0.87
  -2   5 -19    4.25    0.86
   2   5  19    4.11    0.82
  -2   5 -19    3.63    0.76
  -2   5 -19    3.73    0.95
  -2   5 -19    5.14    0.84
  -2   5 -19    3.58    0.95
  -2   5 -20    0.25    0.21
   2   6 -20   15.78    1.05
   2   6 -20   11.20    1.23
   2   6 -20   15.20    1.25
   2   6 -20   14.52    1.28
   2   6 -20   13.27    1.44
   2   6 -20   14.18    1.41
   2   6 -19    1.52    0.48
   2   6 -19    1.40    0.79
   2   6 -19    0.24    0.38
   2   6 -19    1.31    0.68
   2   6 -19    1.30    0.65
   2   6 -18    2.39    0.61
   2   6 -18    2.48    0.80
   2   6 -18    1.82    0.78
   2   6 -18    1.90    0.99
   2   6 -18    1.46    0.76
   2   6 -18    1.32    0.75
   2   6 -17    4.52    1.06
  -2   6  17    4.37    0.70
   2   6 -17    4.03    0.83
   2   6 -17    3.67    1.05
   2   6 -17    5.60    1.24
   2   6 -17    3.82    1.17
  -2   6  16    7.83    1.06
   2   6 -16    8.29    1.48
   2   6 -16    9.68    1.11
   2   6 -16    7.82    1.25
   2   6 -16    7.22    1.45
   2   6 -16    8.83    1.58
   2   6 -16    9.40    1.60
   2   6 -16    7.66    1.24
   2   6 -15   17.56    1.84
   2   6 -15   18.79    2.12
  -2   6  15   17.61    1.92
   2   6 -15   17.11    1.51
   2   6 -15   16.43    2.11
  -2   6  15   24.08    2.46
   2   6 -15   19.01    2.30
   2   6 -15   20.03    2.45
   2   6 -15   16.82    1.81
   2   6 -14    2.35    0.83
  -2   6  14    2.67    0.93
   2   6 -14    2.03    0.79
  -2   6  14    2.36    1.33
   2   6 -14   -0.63    0.97
   2   6 -14    1.48    1.79
   2   6 -14    0.90    1.33
   2   6 -14    2.82    1.16
   2   6 -14    2.53    1.10
  -2   6  13    1.07    0.80
   2   6 -13    0.23    0.61
   2   6 -13    0.76    0.59
  -2   6  13    0.36    0.73
   2   6 -13   -0.03    1.16
   2   6 -13    0.22    0.70
   2   6 -13   -0.56    1.06
  -2   6  13    0.22    0.83
   2   6 -13    0.06    0.66
   2   6 -13    1.06    0.74
   2   6 -12    1.72    0.83
  -2   6  12    1.29    0.63
  -2   6  12    2.03    0.89
   2   6 -12    1.86    0.68
  -2   6  12    1.90    0.83
   2   6 -12    2.23    1.02
   2   6 -12    2.48    1.45
   2   6 -12    1.99    0.89
   2   6 -12    2.41    0.92
   2   6 -11   11.08    1.67
   2   6 -11   10.48    1.45
  -2   6  11   11.65    1.69
  -2   6  11   10.35    1.52
  -2   6  11   11.82    1.70
   2   6 -11   13.57    2.66
   2   6 -11    9.93    1.82
  -2   6  11    7.90    1.46
   2   6 -11   12.12    1.85
   2   6 -11   10.64    1.66
  -2   6  10   45.34    3.31
  -2   6  10   50.81    3.49
   2   6 -10   50.74    3.47
  -2   6  10   43.09    3.10
  -2   6  10   45.50    3.08
   2   6 -10   48.38    3.83
   2   6 -10   53.35    4.77
  -2   6  10   40.34    3.28
   2   6 -10   52.00    3.71
   2   6 -10   50.69    3.53
  -2   6   9   36.39    3.00
  -2   6   9   35.86    2.72
  -2   6   9   36.17    2.92
   2   6  -9   44.80    3.21
  -2   6   9   41.02    3.19
  -2   6   9   41.80    9.06
  -2   6   9   34.06    2.96
   2   6  -9   50.64    4.62
   2   6  -9   42.90    3.62
   2   6  -9   43.70    3.35
   2   6  -9   43.25    3.21
  -2   6   8    0.52    0.65
  -2   6   8    0.90    0.59
  -2   6   8    0.70    0.59
  -2   6   8    1.08    0.71
   2   6  -8    1.48    0.76
  -2   6   8   -1.44    2.97
  -2   6   8   -1.84    1.78
  -2   6   8    3.07    1.33
   2   6  -8    2.62    1.23
   2   6  -8    1.45    0.94
   2   6  -8    2.40    0.87
   2   6  -8    1.24    0.68
  -2   6   7    1.01    0.73
  -2   6   7    0.89    0.67
  -2   6   7    1.27    0.77
  -2   6   7    1.38    0.81
   2   6  -7    1.66    0.70
  -2   6   7    0.48    2.28
   2   6  -7    0.90    1.15
  -2   6   7   -1.56    1.80
  -2   6   7    1.27    1.01
   2   6  -7    0.62    0.88
   2   6  -7    1.46    0.83
   2   6  -7    1.78    0.80
  -2   6   6   90.95    4.70
  -2   6   6   98.55    5.07
   2   6  -6  102.67    4.79
  -2   6   6   86.58    4.51
  -2   6   6   84.99    4.22
   2   6  -6   94.62    5.07
   2   6  -6  107.95    6.41
  -2   6   6   82.19    4.54
  -2   6   6   91.13   12.48
  -2   6   5    1.31    0.67
  -2   6   5    1.57    0.91
   2   6  -5    0.38    0.52
   2   6  -5    0.54    0.87
  -2   6   5    1.63    2.26
  -2   6   4    3.43    2.15
   2  -6  -3    7.36    4.26
  -2  -6   3   11.10    5.00
  -2   6   3   10.79    4.02
  -2  -6   2    3.14    2.88
  -2   6   2    2.16    2.75
   2  -6  -2   -0.82    2.97
  -2  -6   1   49.61    9.63
   2  -6  -1   46.65    8.60
  -2   6   1   47.68    8.38
   2  -6   0    7.45    4.35
  -2  -6   0   10.69    4.85
  -2  -6  -1   16.49    5.94
   2  -6   1   23.79    6.36
   2  -6   2   84.56   11.73
   2   6   2   69.98    8.91
  -2  -6  -2   74.90   11.43
  -2  -6  -3   79.23   12.21
   2   6   3   61.57    8.44
   2   6   4  326.03    7.81
   2   6   4  341.94    8.69
  -2   6  -4  354.99    9.76
   2   6   4  410.49   10.74
  -2   6  -4  366.12    8.52
   2   6   4  361.74    9.63
   2   6   4  279.43   18.16
   2  -6   4  328.92   17.01
  -2   6  -4  449.91   12.78
  -2   6  -4  381.35   10.82
   2   6   4  374.41    9.58
  -2   6  -4  375.40    9.50
   2   6   5    3.96    1.21
  -2   6  -5    3.25    1.09
  -2   6  -5    4.68    1.04
   2   6   5    4.81    1.55
   2   6   5    4.33    1.19
   2   6   5    3.28    0.90
   2  -6   5    2.55    1.86
  -2   6  -5    5.67    1.46
  -2   6  -5    7.32    1.83
   2   6   5    8.14    2.15
  -2   6  -5    6.20    1.89
  -2   6  -5    3.94    1.40
  -2   6  -5    4.39    1.12
  -2   6  -5    2.62    0.87
   2   6   6   43.05    3.42
   2   6   6   43.42    2.99
   2   6   6   40.99    3.04
  -2   6  -6   43.20    3.62
  -2   6  -6   34.44    2.51
  -2   6  -6   44.32    3.09
   2   6   6   51.64    3.98
  -2   6  -6   50.76    4.19
   2   6   6   57.83    4.09
  -2   6  -6   49.99    3.74
  -2   6  -6   53.53    3.68
  -2   6  -6   58.58    4.95
   2  -6   6   41.37    6.32
   2   6   7   46.34    3.53
   2   6   7   45.37    3.01
  -2   6  -7   49.65    3.34
   2   6   7   53.52    4.07
  -2   6  -7   37.00    2.62
   2   6   7   43.63    3.09
  -2   6  -7   41.68    3.66
  -2   6  -7   44.30    3.33
   2   6   7   49.98    3.86
  -2   6  -7   39.65    3.76
  -2   6  -7   39.43    3.40
  -2   6  -7   48.90    4.81
   2  -6   7   54.92    7.24
  -2   6  -8    6.37    1.19
   2   6   8    7.46    1.61
   2   6   8    3.99    0.94
  -2   6  -8    6.42    1.32
   2   6   8    7.05    1.43
  -2   6  -8    5.99    2.06
  -2   6  -8    1.57    1.10
   2   6   8   10.92    2.45
  -2   6  -8    3.90    1.21
  -2   6  -8    4.92    1.21
   2   6   9    0.53    0.61
   2   6   9   -0.25    0.88
   2   6   9   -0.06    0.85
  -2   6  -9    0.14    0.50
  -2   6  -9   -0.11    0.64
  -2   6  -9    0.21    0.91
  -2   6  -9    1.47    1.25
  -2   6  -9    1.57    1.51
  -2   6  -9    0.49    0.88
  -2   6 -10    7.32    1.25
   2   6  10    6.86    1.12
  -2   6 -10    9.63    1.62
   2   6  10   11.06    1.81
   2   6  10    8.74    1.54
  -2   6 -10   10.53    2.73
  -2   6 -10    8.12    1.98
  -2   6 -10    6.46    1.70
  -2   6 -10    8.24    1.58
  -2   6 -10    9.10    1.49
  -2   6 -11   88.19    4.16
  -2   6 -11   92.42    5.04
   2   6  11   97.87    5.00
   2   6  11   93.41    4.10
  -2   6 -11   87.43    7.09
  -2   6 -11   96.23    5.85
  -2   6 -11   91.26    5.23
  -2   6 -11   94.83    4.84
  -2   6 -11   90.45    4.95
  -2   6 -12    9.95    1.83
   2   6  12    9.98    1.60
   2   6  12   12.65    1.81
  -2   6 -12    8.99    1.46
  -2   6 -12    5.36    1.74
  -2   6 -12   10.43    3.26
  -2   6 -12    6.58    2.11
  -2   6 -12    5.08    1.30
  -2   6 -12    7.91    1.52
  -2   6 -12    7.98    1.66
  -2   6 -13    2.53    0.85
   2   6  13    4.08    1.16
  -2   6 -13    2.95    1.08
  -2   6 -13   -0.04    1.62
  -2   6 -13    1.46    1.87
  -2   6 -13    0.91    1.18
  -2   6 -13    0.31    0.86
  -2   6 -13    1.66    0.75
  -2   6 -13    2.00    0.82
  -2   6 -14    6.04    1.13
  -2   6 -14    6.40    1.52
  -2   6 -14    4.93    2.44
  -2   6 -14    3.70    1.93
  -2   6 -14    5.29    1.55
  -2   6 -14    5.09    1.34
  -2   6 -14    4.44    1.16
  -2   6 -14    6.69    1.45
  -2   6 -14    6.77    1.44
  -2   6 -14    4.48    1.24
  -2   6 -15    5.06    1.30
  -2   6 -15    5.10    1.01
  -2   6 -15    5.48    1.40
  -2   6 -15    6.70    2.48
  -2   6 -15    2.87    1.63
  -2   6 -15    5.28    1.28
  -2   6 -15    5.19    1.36
  -2   6 -15    5.44    1.27
  -2   6 -15    5.51    1.19
  -2   6 -15    4.20    1.16
  -2   6 -16    5.48    0.90
  -2   6 -16    3.55    1.02
  -2   6 -16    5.73    1.21
  -2   6 -16    3.61    1.04
  -2   6 -16    4.51    1.80
  -2   6 -16    5.25    1.12
  -2   6 -16    4.87    0.99
  -2   6 -16    5.69    1.17
  -2   6 -16    5.07    1.18
  -2   6 -17    0.61    0.37
  -2   6 -17    0.04    0.56
  -2   6 -17    0.70    0.60
  -2   6 -17    0.22    0.63
  -2   6 -17   -0.46    0.59
  -2   6 -17    0.26    0.47
  -2   6 -17    0.65    0.55
  -2   6 -17    0.07    0.46
  -2   6 -18    1.16    0.49
  -2   6 -18    1.82    0.47
  -2   6 -18    1.25    0.51
  -2   6 -18    2.19    0.57
  -2   6 -18    0.96    0.50
  -2   6 -18    1.80    0.61
  -2   6 -18    1.49    0.55
   2   7 -18    2.71    0.84
   2   7 -18    2.53    0.65
   2   7 -18    2.30    0.67
   2   7 -18    3.15    0.72
   2   7 -18    2.90    0.65
   2   7 -17    3.59    0.83
   2   7 -17    3.61    0.61
   2   7 -17    4.23    1.05
   2   7 -17    5.15    0.95
   2   7 -17    5.56    1.04
   2   7 -17    4.09    0.91
   2   7 -17    5.24    0.96
   2   7 -16    5.79    0.85
  -2   7  16    7.12    0.98
   2   7 -16    6.89    1.21
   2   7 -16    7.27    1.54
   2   7 -16    7.46    1.24
   2   7 -16    6.54    1.25
   2   7 -15    3.05    0.94
   2   7 -15    1.63    0.57
  -2   7  15    1.79    0.53
   2   7 -15    2.48    1.29
   2   7 -15    2.08    0.80
   2   7 -15    2.11    0.84
   2   7 -14    2.37    0.74
   2   7 -14    0.86    0.55
  -2   7  14    1.18    0.58
   2   7 -14    4.53    1.68
   2   7 -14    5.55    2.42
   2   7 -14    2.14    1.46
   2   7 -14    3.08    0.96
   2   7 -14    3.57    1.18
  -2   7  13   60.39    2.98
   2   7 -13   65.35    3.78
  -2   7  13   60.27    3.49
   2   7 -13   58.40    5.18
   2   7 -13   58.52    3.47
  -2   7  13   71.00    3.86
   2   7 -13   60.45    4.54
   2   7 -13   66.20    4.04
   2   7 -13   64.64    3.80
  -2   7  12   39.55    2.58
   2   7 -12   43.35    3.17
  -2   7  12   38.23    2.60
  -2   7  12   38.00    2.88
  -2   7  12   41.05    3.21
   2   7 -12   33.86    4.08
   2   7 -12   35.39    2.91
   2   7 -12   33.95    3.60
   2   7 -12   42.13    3.24
   2   7 -12   44.45    3.21
  -2   7  11   26.25    2.29
  -2   7  11   22.65    2.10
  -2   7  11   28.59    2.52
   2   7 -11   26.65    2.51
  -2   7  11   23.03    2.31
   2   7 -11   30.22    3.73
  -2   7  11   30.04    2.89
   2   7 -11   24.78    3.28
   2   7 -11   24.92    2.61
   2   7 -11   30.63    2.82
   2   7 -11   29.10    2.64
  -2   7  10    4.94    1.10
   2   7 -10    8.66    1.49
  -2   7  10    7.91    1.42
  -2   7  10    6.75    1.27
  -2   7  10    6.92    1.33
   2   7 -10    6.86    1.55
   2   7 -10    8.78    2.15
   2   7 -10    4.62    1.89
  -2   7  10    8.61    1.79
   2   7 -10    7.64    1.39
   2   7 -10    8.30    1.63
  -2   7   9   -1.73    1.19
  -2   7   9   -0.23    0.74
   2   7  -9    0.88    0.70
  -2   7   9   -0.13    0.61
  -2   7   9    0.34    0.57
   2   7  -9    0.51    0.92
   2   7  -9    1.26    1.24
   2   7  -9    0.31    1.06
  -2   7   9    1.99    1.20
   2   7  -9    1.03    0.76
   2   7  -9    0.66    0.82
  -2   7   8   48.19    3.50
  -2   7   8   39.23    3.06
   2   7  -8   50.55    3.52
  -2   7   8   36.09    3.04
  -2   7   8   36.04    2.80
   2   7  -8   41.84    4.06
   2   7  -8   45.37    3.71
   2   7  -8   51.59    4.79
  -2   7   8   37.63    3.28
   2   7  -8   46.57    3.41
   2   7  -8   48.47    3.33
  -2   7   7   10.24    1.57
  -2   7   7    9.24    1.46
   2   7  -7   14.21    1.92
  -2   7   7   14.61    1.96
  -2   7   7   12.91    1.84
  -2   7   7   12.25    1.97
   2   7  -7   14.12    2.45
   2   7  -7   14.24    2.26
   2   7  -7   20.01    3.09
   2   7  -7   15.99    2.05
   2   7  -7   15.71    1.91
  -2   7   6    0.50    0.66
  -2   7   6    0.12    1.17
   2   7  -6    1.59    0.64
  -2   7   6    0.12    0.81
  -2   7   6    0.61    0.78
  -2   7   6    1.53    1.06
  -2   7   6    0.91    0.92
   2   7  -6    3.16    1.67
   2   7  -6    0.76    0.94
   2   7  -6    0.58    1.23
   2   7  -6    0.91    0.77
   2   7  -6    1.98    1.02
  -2   7   5   10.26    1.70
  -2   7   5   10.77    1.61
   2   7  -5   13.94    1.85
   2   7  -5    9.52    1.54
  -2   7   5    8.41    1.52
   2   7  -5   13.43    1.91
  -2   7   5   11.15    1.81
   2   7  -5   12.13    2.33
  -2   7   5   10.26    1.82
   2   7  -5   11.60    1.97
  -2   7   5   12.09    1.78
  -2   7   5   15.45    2.46
   2   7  -5   15.23    2.71
  -2   7   4   58.10    4.06
   2   7  -4   50.74    3.41
   2   7  -4   52.83    3.74
  -2   7   4   52.55    3.61
   2   7  -4   56.55    3.69
  -2   7   4   49.09    3.72
  -2   7   4   46.65    3.29
   2   7  -4   57.22    4.02
   2   7  -4   64.37    5.05
  -2   7   4   49.43    3.72
   2   7  -4   56.02    4.32
  -2   7   4   67.38    4.96
  -2   7   4   52.40    3.48
  -2   7   3    2.75    1.03
   2   7  -3    4.89    1.22
  -2   7   3    4.87    1.23
   2   7  -3    5.11    1.22
  -2   7   3    5.46    1.28
  -2   7   3    4.34    1.24
   2   7  -3    6.09    1.33
  -2   7   3    4.58    1.40
   2   7  -3    5.02    1.38
  -2   7   3    5.36    1.75
   2   7  -3    6.37    1.75
  -2   7   3    4.15    1.19
  -2   7   3    7.55    4.47
   2  -7  -3    0.44    2.90
  -2   7   2   28.92    2.92
   2   7  -2   25.02    2.51
   2   7  -2   32.36    2.84
  -2   7   2   29.13    2.90
  -2   7   2   26.77    2.61
  -2   7   2   28.49    2.69
   2   7  -2   30.77    2.90
   2   7  -2   32.94    3.75
   2   7  -2   28.18    2.85
  -2   7   2   25.58    2.77
  -2   7   2   29.18    3.40
  -2   7   2   29.29    2.67
   2  -7  -2   26.51    7.20
  -2  -7   2   14.01    5.81
  -2   7   1   23.06    2.50
   2   7  -1   23.56    2.62
   2   7  -1   19.10    2.25
   2   7  -1   25.42    2.50
  -2   7   1   20.68    2.30
  -2   7   1   22.24    2.55
  -2   7   1   22.02    2.56
  -2   7   1   22.75    2.65
  -2   7   1   19.44    2.18
   2   7  -1   22.22    2.56
  -2   7   1   20.01    2.22
   2   7  -1   26.57    3.52
  -2   7   1   23.17    3.15
  -2  -7   1   16.06    5.95
   2  -7  -1   16.60    5.49
  -2   7   0    9.51    1.81
   2   7   0   10.74    1.86
  -2   7   0    9.96    1.70
   2   7   0   13.12    2.15
  -2   7   0   10.02    1.82
  -2   7   0   11.26    1.54
   2   7   0    9.25    1.56
  -2   7   0   11.65    2.10
  -2   7   0   10.46    2.21
   2   7   0    9.26    1.62
  -2   7   0    8.02    1.51
   2   7   0   11.35    2.31
  -2   7   0    8.37    1.67
   2  -7   0    9.69    4.83
  -2  -7   0    6.26    5.31
   2   7   1   74.78    4.47
  -2   7  -1   78.07    4.82
  -2   7  -1   70.34    4.15
  -2   7  -1   77.89    4.40
   2   7   1   80.96    4.91
  -2   7  -1   80.98    4.75
   2   7   1   73.29    4.43
  -2   7  -1   78.57    4.00
   2   7   1  100.52    6.64
  -2   7  -1   80.68    4.56
  -2   7  -1   81.64    4.49
  -2   7  -1   92.96    6.08
   2   7   1   81.81    4.57
  -2  -7  -1   64.37   12.37
   2  -7   1   75.47   12.37
  -2   7  -2   17.80    2.18
   2   7   2   19.45    2.52
   2   7   2   19.65    2.35
  -2   7  -2   18.04    1.98
   2   7   2   19.65    2.35
  -2   7  -2   20.39    2.52
  -2   7  -2   14.45    2.08
  -2   7  -2   20.00    3.01
   2   7   2   22.59    3.25
   2   7   2   17.05    2.11
  -2   7  -2   15.74    2.65
  -2   7  -2   16.22    2.11
  -2  -7  -2   19.62    6.56
   2   7   3  114.92    5.26
  -2   7  -3  122.24    5.12
   2   7   3  126.15    6.16
  -2   7  -3  113.15    5.96
   2   7   3  109.66    5.55
  -2   7  -3  113.44    5.46
  -2   7  -3  133.38    7.43
  -2   7  -3  112.95    5.63
   2   7   3  139.35    7.94
  -2   7  -3  128.25    6.68
   2   7   4   72.59    4.73
   2   7   4   62.01    3.94
  -2   7  -4   67.79    3.87
   2   7   4   65.46    4.33
  -2   7  -4   61.15    4.40
  -2   7  -4   63.71    4.11
  -2   7  -4   63.40    4.33
   2   7   4   80.07    6.09
  -2   7  -4   79.84    5.90
  -2   7  -4   67.71    5.06
  -2   7  -4   61.72    4.21
  -2   7  -4   59.91    3.97
   2   7   5    2.69    1.12
   2   7   5    2.37    1.01
   2   7   5    2.43    1.17
  -2   7  -5    3.32    1.03
  -2   7  -5    2.33    1.08
  -2   7  -5    1.28    1.15
   2   7   5    2.20    1.31
  -2   7  -5    1.95    1.32
  -2   7  -5   -0.41    1.38
  -2   7  -5    1.04    0.75
  -2   7  -5    0.51    0.86
  -2   7  -5    0.20    0.70
   2   7   6    2.80    1.02
   2   7   6    3.86    1.20
  -2   7  -6    4.16    1.09
   2   7   6    2.85    1.05
  -2   7  -6    1.69    0.90
  -2   7  -6    2.14    1.17
  -2   7  -6    2.58    1.23
  -2   7  -6    1.39    1.26
  -2   7  -6    1.95    0.73
   2   7   6    2.11    1.50
  -2   7  -6    2.13    0.76
  -2   7  -6    2.52    0.96
   2   7   7    8.63    1.67
  -2   7  -7    7.89    1.48
  -2   7  -7    5.56    1.59
   2   7   7    6.25    1.31
  -2   7  -7    5.99    1.12
   2   7   7    7.77    1.60
  -2   7  -7    3.43    1.52
  -2   7  -7    6.23    1.63
   2   7   7    5.35    1.68
  -2   7  -7    5.77    1.39
  -2   7  -7    9.74    2.40
  -2   7  -7    4.69    1.27
  -2   7  -7    5.92    1.33
   2   7   8    1.64    0.99
  -2   7  -8    0.97    0.59
  -2   7  -8    1.00    0.71
   2   7   8    1.59    0.91
   2   7   8    1.98    0.89
  -2   7  -8    2.80    1.24
  -2   7  -8    2.88    0.95
  -2   7  -8    2.39    1.40
  -2   7  -8    6.40    2.18
   2   7   8    2.25    1.53
  -2   7  -8    2.51    1.03
  -2   7  -8    3.28    1.22
  -2   7  -9   90.45    4.04
  -2   7  -9   96.79    4.93
   2   7   9  103.75    5.22
   2   7   9  113.62    5.65
   2   7   9   89.92    4.20
  -2   7  -9  102.44    7.19
   2   7   9  109.66    6.66
  -2   7  -9   95.20    5.19
  -2   7  -9  100.46    5.84
  -2   7  -9   97.70    4.63
  -2   7  -9   93.73    5.10
  -2   7  -9   95.43    4.87
   2   7  10   13.36    1.94
   2   7  10   11.18    1.75
  -2   7 -10    8.95    1.39
  -2   7 -10    9.45    1.60
   2   7  10   10.30    1.50
  -2   7 -10   10.81    1.58
  -2   7 -10    9.14    1.98
  -2   7 -10   11.12    1.98
  -2   7 -10    8.95    2.41
   2   7  10   12.31    2.33
  -2   7 -10   11.44    1.81
  -2   7 -10   11.75    1.95
  -2   7 -11   33.97    2.43
   2   7  11   43.12    3.20
   2   7  11   34.44    2.35
   2   7  11   41.15    3.06
  -2   7 -11   37.06    3.17
  -2   7 -11   29.33    4.07
  -2   7 -11   29.81    3.16
  -2   7 -11   33.46    3.03
  -2   7 -11   40.29    5.48
  -2   7 -11   34.42    3.11
  -2   7 -11   36.25    2.98
   2   7  12   -0.37    0.60
  -2   7 -12   -0.19    0.59
  -2   7 -12    0.38    0.45
   2   7  12    0.39    0.68
  -2   7 -12   -0.04    0.81
  -2   7 -12    0.06    0.92
  -2   7 -12    0.26    1.38
  -2   7 -12    2.56    2.05
  -2   7 -12    0.17    0.70
  -2   7 -12   -0.01    0.58
  -2   7 -13    5.97    0.98
   2   7  13    7.69    1.14
  -2   7 -13    6.07    1.37
  -2   7 -13    1.79    1.27
  -2   7 -13    7.90    1.48
  -2   7 -13    8.20    1.69
  -2   7 -13    6.46    2.33
  -2   7 -13    6.51    1.36
  -2   7 -13    7.59    1.35
  -2   7 -14    7.04    1.35
  -2   7 -14    7.99    1.06
  -2   7 -14    4.88    2.19
  -2   7 -14    8.39    1.35
  -2   7 -14    6.43    1.42
  -2   7 -14    4.55    1.82
  -2   7 -14    7.86    1.26
  -2   7 -14    7.51    1.33
  -2   7 -15   -0.97    0.71
  -2   7 -15    0.23    0.34
  -2   7 -15    1.02    0.74
  -2   7 -15    1.67    1.24
  -2   7 -15   -0.10    0.67
  -2   7 -15   -0.05    0.43
  -2   7 -15    0.71    0.64
  -2   7 -16    4.35    0.66
  -2   7 -16    2.92    0.79
  -2   7 -16    4.08    0.79
  -2   7 -16    4.88    0.82
  -2   7 -16    4.13    0.85
   2   8 -16    1.50    0.73
   2   8 -15   30.80    2.16
  -2   8  15   39.27    1.95
   2   8 -15   33.49    2.57
   2   8 -15   29.95    1.96
   2   8 -15   32.07    1.98
   2   8 -15   32.83    1.87
   2   8 -15   30.13    1.88
  -2   8  14    6.36    1.11
   2   8 -14    4.40    1.03
   2   8 -14    3.40    1.71
   2   8 -14    4.66    1.36
   2   8 -14    1.05    1.16
   2   8 -14    5.69    1.00
   2   8 -14    3.72    0.81
   2   8 -14    3.59    0.84
   2   8 -14    4.21    0.99
  -2   8  13    1.57    0.73
   2   8 -13   -0.51    0.52
   2   8 -13    1.88    1.13
   2   8 -13    0.61    0.52
   2   8 -13   -0.10    1.26
   2   8 -13    0.93    1.14
   2   8 -13    0.80    0.69
   2   8 -13    0.35    0.58
   2   8 -13    0.17    0.54
   2   8 -13    0.09    0.44
  -2   8  12    7.51    1.28
  -2   8  12    7.39    1.03
   2   8 -12    6.51    1.16
   2   8 -12    6.88    1.19
   2   8 -12    6.54    1.67
   2   8 -12    6.33    1.93
   2   8 -12    5.73    1.10
   2   8 -12    7.89    1.29
   2   8 -12    6.76    1.28
   2   8 -12    7.10    1.15
  -2   8  11    9.19    1.50
  -2   8  11    6.56    1.15
   2   8 -11    6.44    1.26
  -2   8  11    5.95    1.06
  -2   8  11    4.92    1.14
   2   8 -11    5.95    1.91
   2   8 -11    3.69    1.30
   2   8 -11    6.50    1.27
   2   8 -11    6.31    1.18
   2   8 -11    7.31    1.34
  -2   8  10    1.19    0.73
   2   8 -10    1.10    0.70
  -2   8  10    3.71    1.23
  -2   8  10   -0.22    0.79
  -2   8  10    0.57    0.48
   2   8 -10    1.27    0.86
   2   8 -10    1.79    1.60
   2   8 -10    0.20    1.10
   2   8 -10    1.44    0.73
   2   8 -10    2.36    0.92
  -2   8   9    7.70    1.37
  -2   8   9    8.42    1.37
  -2   8   9    8.56    1.49
  -2   8   9   11.12    1.68
   2   8  -9    9.83    1.51
   2   8  -9   11.20    2.28
   2   8  -9    9.64    1.68
   2   8  -9    7.07    1.84
   2   8  -9   10.08    1.43
   2   8  -9    9.50    1.35
   2   8  -8    3.97    1.00
  -2   8   8    3.04    0.94
  -2   8   8    8.62    1.61
  -2   8   8    4.99    1.24
  -2   8   8    4.70    1.05
   2   8  -8    5.76    1.56
   2   8  -8    8.30    1.57
   2   8  -8    4.70    1.55
  -2   8   7   29.33    2.63
   2   8  -7   36.64    2.85
  -2   8   7   34.03    2.71
  -2   8   7   29.81    2.78
  -2   8   7   31.92    2.90
  -2   8   7   39.55    3.35
   2   8  -7   32.65    3.66
   2   8  -7   29.81    2.92
   2   8  -7   26.32    3.11
  -2   8   6   26.93    2.55
  -2   8   6   28.44    2.78
   2   8  -6   28.27    2.51
  -2   8   6   31.15    2.72
  -2   8   6   26.74    2.65
   2   8  -6   33.40    3.08
   2   8  -6   36.58    3.93
  -2   8   6   41.19    3.44
   2   8  -6   27.91    3.34
   2   8  -5   90.15    4.90
  -2   8   5   92.28    4.96
  -2   8   5   96.80    4.48
   2   8  -5   97.57    4.71
  -2   8   5   95.97    5.25
  -2   8   5   86.93    4.57
   2   8  -5   91.68    4.99
   2   8  -5   85.59    5.33
   2   8  -5   92.89    6.27
  -2   8   5   91.58    5.54
  -2   8   5   93.48    4.86
  -2   8   4   32.61    3.13
  -2   8   4   28.96    2.71
   2   8  -4   30.11    2.63
  -2   8   4   36.97    3.02
   2   8  -4   34.38    2.81
  -2   8   4   32.98    3.05
   2   8  -4   33.12    3.06
   2   8  -4   33.17    3.13
  -2   8   4   33.30    2.83
   2   8  -4   41.45    4.24
  -2   8   4   40.45    3.46
  -2   8   4   36.46    3.62
   2   8  -3    8.59    1.55
  -2   8   3    4.90    1.44
   2   8  -3    6.80    1.48
  -2   8   3   11.36    1.91
   2   8  -3    6.04    1.23
  -2   8   3    3.88    1.28
  -2   8   3    3.22    1.02
  -2   8   3    4.44    1.21
  -2   8   3   10.09    2.05
  -2   8   3    3.19    1.40
   2   8  -3    7.31    1.57
   2   8  -3   10.78    2.41
   2   8  -2    2.68    0.77
   2   8  -2    2.35    1.01
   2   8  -2    1.29    0.70
  -2   8   2    7.17    1.94
  -2   8   2    2.85    1.39
  -2   8   2    1.39    0.73
  -2   8   2    1.66    0.79
   2   8  -2    3.82    1.63
  -2   8   2    4.26    1.53
   2   8  -2    1.61    0.76
  -2   8   2    9.04    2.05
  -2   8   2    2.09    0.84
  -2   8   1   26.98    2.97
  -2   8   1   23.29    2.74
   2   8  -1   21.82    2.34
  -2   8   1   21.49    2.36
   2   8  -1   25.71    2.42
   2   8  -1   23.10    2.59
   2   8  -1   24.98    3.38
   2   8  -1   22.41    2.47
  -2   8   1   22.37    2.36
  -2   8   1   26.79    3.35
   2   8   0    6.11    1.17
  -2   8   0    5.06    1.41
   2   8   0    4.04    1.02
  -2   8   0    5.11    1.27
   2   8   0    5.48    1.41
  -2   8   0    5.55    1.87
   2   8   0    4.96    1.28
  -2   8   0    4.64    1.17
   2   8   0    6.76    3.30
   2   8   1    4.37    1.31
  -2   8  -1    5.26    1.11
  -2   8  -1    4.40    1.30
   2   8   1    3.08    0.99
   2   8   1    5.24    1.20
  -2   8  -1    4.58    1.66
   2   8   1    4.26    1.64
  -2   8  -1    2.64    1.14
  -2   8  -1    3.37    1.19
   2   8   1    1.31    1.17
   2   8   2    6.96    1.54
  -2   8  -2    6.88    1.22
   2   8   2    4.03    1.16
   2   8   2    6.36    1.29
  -2   8  -2    6.49    1.56
   2   8   2    4.71    1.72
  -2   8  -2    5.15    1.66
  -2   8  -2    3.99    1.47
   2   8   2    2.49    0.85
  -2   8  -2    4.73    1.30
   2   8   3    0.24    0.75
   2   8   3    0.18    0.54
   2   8   3   -0.03    0.74
  -2   8  -3    1.20    0.98
  -2   8  -3    0.40    0.60
   2   8   3    0.53    1.05
  -2   8  -3   -0.32    1.11
  -2   8  -3   -0.66    0.79
  -2   8  -3   -0.59    1.00
   2   8   4    3.02    1.21
  -2   8  -4    0.87    0.85
  -2   8  -4   -0.10    0.57
   2   8   4    0.02    0.63
   2   8   4   -0.09    0.87
   2   8   4    0.26    0.65
   2   8   4   -1.19    1.35
  -2   8  -4   -0.80    0.89
  -2   8  -4   -1.40    1.30
  -2   8  -4   -0.52    1.22
   2   8   5    2.51    1.20
   2   8   5    0.72    0.85
  -2   8  -5   -0.44    0.78
   2   8   5   -0.57    0.81
  -2   8  -5    0.25    0.48
   2   8   5   -0.11    1.05
  -2   8  -5   -0.43    0.79
  -2   8  -5   -1.39    1.50
  -2   8  -5   -0.99    1.29
  -2   8  -5   -0.12    1.11
  -2   8  -6    0.46    0.59
   2   8   6   -0.57    0.66
  -2   8  -6   -0.45    0.83
   2   8   6    0.62    0.77
   2   8   6    3.03    1.14
  -2   8  -6    0.21    1.20
  -2   8  -6   -0.34    1.27
  -2   8  -6   -1.31    1.20
   2   8   6   -0.49    0.93
  -2   8  -6    0.98    0.85
  -2   8  -6   -0.09    0.73
  -2   8  -6    0.20    0.68
   2   8   7   93.91    4.95
  -2   8  -7   70.23    4.47
  -2   8  -7   88.76    4.42
   2   8   7   78.23    3.92
   2   8   7   83.84    4.46
  -2   8  -7   82.24    4.25
  -2   8  -7   78.92    4.49
  -2   8  -7   88.63    6.42
   2   8   7   93.15    5.71
  -2   8  -7   81.58    5.15
  -2   8  -7   78.65    4.43
  -2   8  -7   81.41    4.23
   2   8   8    3.53    1.16
  -2   8  -8    1.05    0.72
   2   8   8    0.79    0.64
   2   8   8    2.21    0.97
  -2   8  -8    0.13    0.65
  -2   8  -8    1.40    0.96
  -2   8  -8    2.77    1.76
  -2   8  -8    0.13    0.99
   2   8   8    0.88    1.11
  -2   8  -8    0.67    0.77
  -2   8  -8    1.25    0.88
   2   8   9    4.89    1.16
  -2   8  -9    3.23    0.91
   2   8   9    2.60    0.84
   2   8   9    4.69    1.19
  -2   8  -9    1.91    0.94
   2   8   9    3.37    1.24
  -2   8  -9    2.12    0.83
  -2   8  -9    1.23    1.27
  -2   8  -9    1.16    0.95
  -2   8  -9    2.32    0.81
  -2   8  -9    2.14    0.90
  -2   8 -10    1.19    0.70
   2   8  10    0.45    0.48
   2   8  10   -0.42    0.62
  -2   8 -10    0.52    0.61
  -2   8 -10   -0.52    0.81
  -2   8 -10   -0.49    1.17
  -2   8 -10   -0.80    0.99
  -2   8 -10    0.44    1.44
  -2   8 -10   -0.22    0.76
  -2   8 -10   -0.25    0.60
   2   8  11   12.04    1.42
   2   8  11   12.33    1.46
  -2   8 -11   11.40    1.18
  -2   8 -11   10.36    1.55
  -2   8 -11   11.32    1.61
  -2   8 -11    7.80    1.92
  -2   8 -11   10.99    2.70
  -2   8 -11    8.89    1.59
  -2   8 -11   11.82    1.48
  -2   8 -11   12.33    1.58
   2   8  12   12.39    1.32
  -2   8 -12   10.29    1.06
   2   8  12   11.40    1.26
  -2   8 -12   10.41    1.53
  -2   8 -12    9.05    2.50
  -2   8 -12    9.62    1.61
  -2   8 -12    7.38    1.89
  -2   8 -12    7.93    1.25
  -2   8 -12   10.45    1.30
  -2   8 -12   10.78    1.38
   2   8  13   -0.13    0.20
  -2   8 -13    2.14    0.74
  -2   8 -13    0.57    1.01
  -2   8 -13   -0.22    0.62
  -2   8 -13    0.77    1.21
  -2   8 -13    2.13    0.72
  -2   8 -13    1.85    0.63
  -2   8 -14   -0.30    0.45
  -2   8 -14    0.84    1.00
  -2   8 -14    1.06    0.52
  -2   8 -14    0.79    0.40
   2   9 -13   10.12    1.12
   2   9 -12    1.63    0.60
   2   9 -12    1.01    0.49
   2   9 -12    0.09    0.93
   2   9 -12    2.02    1.21
   2   9 -11    0.27    0.41
   2   9 -11    0.28    0.87
   2   9 -11   -0.27    0.54
   2   9 -11   -0.25    1.13
  -2   9  10    0.48    0.53
   2   9 -10    1.23    0.59
   2   9 -10    0.71    0.55
   2   9 -10    2.16    1.11
  -2   9   9   28.88    2.27
   2   9  -9   29.46    2.17
  -2   9   9   35.84    2.59
   2   9  -9   28.00    2.23
   2   9  -9   28.48    3.12
   2   9  -8    2.02    0.70
  -2   9   8    1.57    0.74
  -2   9   8    3.42    1.22
   2   9  -8    2.01    0.85
   2   9  -8    4.03    1.57
  -2   9   7   44.85    3.06
  -2   9   7   53.29    3.26
   2   9  -7   48.33    2.91
   2   9  -7   46.97    3.95
   2   9  -7   43.88    2.96
  -2   9   6    1.35    0.75
  -2   9   6    3.77    1.31
   2   9  -6    2.19    0.77
   2   9  -6    0.59    0.70
   2   9  -6    0.77    0.94
  -2   9   5    0.27    0.69
   2   9  -5   -0.85    0.73
   2   9  -5    1.06    0.63
   2   9  -5   -0.24    0.75
   2   9  -5    0.45    0.99
  -2   9   5    1.06    0.91
   2   9  -4    6.68    1.18
  -2   9   4    9.82    1.82
  -2   9   4    5.12    1.23
   2   9  -4    5.28    1.20
   2   9  -4    7.17    1.80
   2   9  -4    3.61    1.00
  -2   9   4    5.53    1.47
   2   9  -3   18.42    1.88
  -2   9   3   14.78    1.99
   2   9  -3   16.05    2.01
   2   9  -3   18.57    2.72
  -2   9   3   14.56    2.15
   2   9  -3   12.68    1.71
  -2   9   2   -0.58    0.78
   2   9  -2    1.10    0.85
   2   9  -2    0.43    0.56
   2   9  -2    0.91    0.59
   2   9  -2   -0.65    0.79
  -2   9   2   -0.17    0.63
  -2   9   2   -0.41    0.93
   2   9  -2    0.92    1.15
  -2   9   1   -0.31    0.92
   2   9  -1   -0.28    0.80
   2   9  -1    0.67    0.54
   2   9  -1    0.87    0.77
   2   9  -1    0.21    1.04
  -2   9   1   -0.15    1.14
  -2   9   1    0.59    0.66
   2   9  -1    0.01    0.65
  -2   9   0    1.04    0.78
   2   9   0    1.57    0.77
   2   9   0    1.54    0.60
   2   9   0    1.89    0.83
   2   9   0   -0.40    0.82
  -2   9   0   -0.33    0.87
   2   9   0    0.20    1.19
  -2   9   0   -0.55    1.18
  -2   9  -1    7.61    1.57
   2   9   1    7.81    1.46
   2   9   1    7.20    1.30
   2   9   1    8.71    1.26
  -2   9  -1    6.76    1.31
  -2   9  -1    5.40    1.44
   2   9   1    9.17    1.92
   2   9   1    5.85    1.16
   2   9   2    1.00    0.53
   2   9   2    1.58    0.75
  -2   9  -2    0.57    0.63
   2   9   2    1.84    0.76
  -2   9  -2    1.63    0.54
  -2   9  -2    1.66    0.80
   2   9   2    0.49    1.02
  -2   9  -2   -0.20    1.07
   2   9   3   15.39    1.85
   2   9   3   16.37    2.05
  -2   9  -3   13.97    2.01
  -2   9  -3   14.76    1.57
  -2   9  -3   14.72    2.44
   2   9   3   18.54    2.61
  -2   9  -3   13.64    1.72
   2   9   4    7.96    1.43
  -2   9  -4    4.47    1.12
  -2   9  -4    7.71    1.20
   2   9   4    7.27    1.32
  -2   9  -4    5.18    1.16
  -2   9  -4    9.22    2.15
   2   9   4    7.73    1.77
  -2   9  -5   11.23    1.65
   2   9   5   15.47    1.91
  -2   9  -5   13.73    1.58
   2   9   5   12.77    1.62
   2   9   5   13.46    2.11
  -2   9  -5    9.67    1.42
  -2   9  -5   12.36    2.40
   2   9   6    9.94    1.47
   2   9   6   10.39    1.42
  -2   9  -6    7.49    1.14
  -2   9  -6    9.40    2.14
  -2   9  -6    6.14    1.11
   2   9   6   12.06    1.90
   2   9   7    0.44    0.43
   2   9   7    0.78    0.60
  -2   9  -7    1.02    0.63
  -2   9  -7   -0.69    0.64
  -2   9  -7   -0.35    0.89
   2   9   7    1.10    0.96
   2   9   8   -0.21    0.40
   2   9   8    0.44    0.52
  -2   9  -8    0.23    0.42
  -2   9  -8   -0.53    0.93
  -2   9  -8   -0.67    0.54
  -2   9  -8   -1.99    1.34
   2   9   8   -0.55    0.76
   2   9   9   13.67    1.37
   2   9   9   14.35    1.51
  -2   9  -9   11.64    1.45
  -2   9  -9    7.26    1.74
  -2   9  -9    9.99    2.39
  -2   9 -10    4.38    0.92
   2   9  10    6.33    0.89
   2   9  10    5.51    0.89
  -2   9 -10    1.86    1.12
  -2   9 -10    5.57    1.77
  -2   9 -11   -0.20    0.40
  -2   9 -11   -1.46    1.09
  -2   9 -11    0.12    0.95
   2  10  -8    1.86    0.48
   2  10  -8    1.16    0.83
   2  10  -8    2.62    0.67
  -2  10   7    0.28    0.43
   2  10  -7    0.41    0.31
   2  10  -7    0.80    0.48
   2  10  -7    0.49    0.72
   2  10  -6    2.85    0.60
  -2  10   6    2.63    0.73
   2  10  -6    1.84    0.65
   2  10  -6    2.88    1.03
  -2  10   5    0.43    0.42
   2  10  -5    1.13    0.50
   2  10  -5    1.18    0.63
   2  10  -5    2.00    1.14
   2  10  -4    2.20    0.55
   2  10  -4    1.93    0.67
  -2  10   4    1.49    0.61
   2  10  -4    1.50    0.85
   2  10  -4    1.94    0.70
   2  10  -3    2.15    0.74
   2  10  -3    3.32    0.67
  -2  10   3    2.75    0.80
   2  10  -3    3.26    0.77
   2  10  -3    3.17    1.07
  -2  10   3    0.37    0.62
   2  10  -2    7.26    1.20
   2  10  -2    8.92    1.02
  -2  10   2    7.44    1.26
   2  10  -2    6.87    1.49
  -2  10   2    7.37    1.32
   2  10  -2    7.34    1.12
  -2  10   1   25.33    2.25
   2  10  -1   28.00    1.72
   2  10  -1   28.33    2.31
   2  10  -1   27.34    1.90
   2  10  -1   30.76    2.81
  -2  10   1   25.72    2.34
  -2  10   0    1.60    0.72
   2  10   0    2.41    0.83
   2  10   0    2.54    1.03
  -2  10   0    4.06    1.26
  -2  10  -1    0.64    0.58
   2  10   1    1.81    0.78
  -2  10  -1    2.74    1.10
   2  10   1    3.17    1.16
  -2  10  -2    1.39    0.74
   2  10   2    0.32    0.46
   2  10   2    0.85    0.79
  -2  10  -2    1.65    1.04
   2  10   3    9.32    1.29
  -2  10  -3    7.20    1.55
   2  10   3    9.74    1.46
   2  10   4    0.18    0.43
   2  10   4    0.95    0.69
  -2  10  -4   -0.60    0.72
   2  10   5    1.46    0.57
   2  10   5    0.92    0.61
  -2  10  -5    2.67    1.50
  -2  10  -5    0.28    0.71
   2  10   6   -0.05    0.35
  -2  10  -6   -1.06    1.03
  -2  10  -6    0.02    0.76
  -2  10  -7    4.77    1.13
  -2  10  -7    6.77    1.57
   3   0 -24   13.25    1.23
  -3   0  24   11.48    1.21
  -3   0  24   11.90    1.24
   3   0 -24   13.48    1.31
   3   0 -24   15.08    1.22
   3   0 -23   -0.36    0.37
   3   0 -23   -0.23    0.51
  -3   0  23   -0.43    0.71
  -3   0  23   -0.59    0.70
   3   0 -23   -0.68    0.50
   3   0 -22    2.49    0.60
  -3   0  22    0.82    0.71
  -3   0  22    0.25    0.73
  -3   0  22    3.06    0.71
   3   0 -22    2.02    0.59
   3   0 -21   -0.17    0.49
  -3   0  21   -0.07    0.37
   3   0 -21   -0.02    0.45
  -3   0  21   -0.75    0.89
  -3   0  21   -0.86    0.96
   3   0 -20   16.40    1.68
   3   0 -20   17.11    1.67
  -3   0  20   15.03    1.68
   3   0 -20   17.43    1.97
  -3   0  20   15.57    2.48
  -3   0  20   15.27    2.31
   3   0 -20   15.53    2.03
   3   0 -19   -0.08    0.69
   3   0 -19    0.00    0.51
  -3   0  19   -0.19    0.58
   3   0 -19   -0.10    0.51
  -3   0  19   -0.26    0.94
  -3   0  19    0.44    0.92
   3   0 -19    0.01    0.67
   3   0 -18    0.01    0.49
   3   0 -18    0.25    0.59
  -3   0  18   -0.41    0.70
   3   0 -18    0.52    0.65
  -3   0  18    1.98    0.96
  -3   0  18    2.74    1.25
   3   0 -18    2.13    0.98
   3   0 -17   -0.83    0.74
  -3   0  17    0.16    0.65
   3   0 -17   -0.31    0.76
  -3   0  17   -0.58    1.13
  -3   0  17   -1.66    1.32
   3   0 -17   -0.64    0.91
   3   0 -16  318.45    7.64
   3   0 -16  317.70   18.17
  -3   0  16  344.54   18.06
  -3   0  16  325.43    8.20
  -3   0  16  333.95   10.37
  -3   0  16  333.31   10.16
   3   0 -16  329.92    9.09
   3   0 -15   -0.17    1.27
  -3   0  15    0.33    0.73
  -3   0  15    0.47    1.39
  -3   0  15    1.13    1.31
  -3   0  15   -0.04    1.21
  -3   0  14  263.24   14.33
   3   0 -14  251.18   14.52
   3   0 -13    0.74    1.06
  -3   0  13    0.36    1.03
   3   0 -12 1026.64   25.80
  -3   0  12 1060.26   25.49
  -3   0  11   -0.34    0.78
   3   0 -11    0.32    0.80
   3   0 -10 1333.58   26.12
  -3   0  10 1333.73   25.40
  -3   0   9   -0.49    0.75
   3   0  -9    0.32    0.81
  -3   0   8 1004.06   19.41
   3   0  -8  986.84   19.62
  -3   0   7   -0.14    0.70
   3   0  -7   -0.21    0.59
  -3   0   7    0.13    0.68
  -3   0   6  876.38   16.39
  -3   0   6  898.99   15.86
   3   0  -6  899.42   15.97
  -3   0   5   -0.07    0.41
  -3   0   4 2309.91   21.02
  -3   0   3    0.10    0.33
  -3   0   2 2028.61   17.25
   3   0  -1    0.52    0.56
  -3   0   1   -0.29    0.49
  -3   0   1   -0.02    0.27
   3   0   0  553.82   11.05
  -3   0   0  549.86    9.50
   3   0   1   -0.25    0.59
   3   0   2  211.04    7.02
   3   0   3    0.20    0.54
   3   0   4    3.89    1.06
  -3   0  -4    0.87    0.62
  -3   0  -5    0.18    0.50
   3   0   5    0.63    0.72
   3   0   6   21.06    2.82
  -3   0  -6   15.24    2.60
   3   0   7    0.07    0.82
  -3   0  -7    0.06    0.79
   3   0   8   80.69    6.25
  -3   0  -8   79.96    6.85
   3   0   9    0.87    0.86
  -3   0  -9   -0.20    1.14
   3   0  10  615.51   20.07
  -3   0 -10  633.41   22.08
   3   0  11   -0.39    1.07
  -3   0 -11   -0.43    0.95
  -3   0 -12   28.37    5.36
   3   0  12   32.40    5.20
  -3   0 -13   -0.34    1.11
  -3   0 -13    0.09    1.28
   3   0  13    0.13    0.41
  -3   0 -13   -0.08    0.58
   3   0  13   -1.40    0.94
   3   0  13   -0.96    1.09
  -3   0 -13   -0.48    2.88
  -3   0 -13   -0.30    0.85
  -3   0 -13    0.04    0.90
  -3   0 -14    0.59    1.12
  -3   0 -14    1.79    1.07
  -3   0 -14    0.13    1.51
   3   0  14   -0.33    0.64
  -3   0 -14    0.67    0.69
   3   0  14   -0.46    0.87
   3   0  14    0.11    0.94
  -3   0 -14    0.50    1.01
  -3   0 -14   -0.20    1.20
  -3   0 -15   -0.98    1.06
  -3   0 -15   -0.56    0.77
   3   0  15   -1.38    1.35
   3   0  15   -1.44    1.32
  -3   0 -15   -0.33    1.16
  -3   0 -15    0.16    0.92
  -3   0 -16    0.46    0.80
  -3   0 -16    1.33    0.56
   3   0  16   -0.25    1.02
   3   0  16    0.24    0.76
  -3   0 -16    0.38    1.01
  -3   0 -16   -0.35    1.02
  -3   0 -17    0.06    0.70
  -3   0 -17   -0.52    0.67
   3   0  17   -1.41    1.05
   3   0  17    0.55    0.81
  -3   0 -17   -1.75    1.67
  -3   0 -17   -2.19    1.50
  -3   0 -18    9.98    1.65
  -3   0 -18   11.79    1.56
   3   0  18    7.42    1.72
  -3   0 -18   10.53    1.62
   3   0  18    7.52    1.64
  -3   0 -18    8.69    2.02
  -3   0 -18    8.55    2.00
  -3   0 -19   -0.36    0.58
   3   0  19   -0.88    0.94
   3   0  19    0.07    0.67
  -3   0 -19    0.47    0.74
  -3   0 -19    0.00    0.41
  -3   0 -20    9.25    1.31
   3   0  20    5.79    1.24
   3   0  20    6.48    1.26
  -3   0 -20    7.07    1.07
  -3   0 -21    0.20    0.40
   3   0  21   -0.19    0.50
   3   0  21   -0.46    0.58
  -3   0 -21   -1.15    0.62
  -3   0 -21   -0.14    0.28
  -3   0 -22    2.05    0.45
   3  -1 -24    0.96    0.50
  -3   1  24    1.61    0.63
  -3   1  24    1.17    0.57
   3   1 -24   -0.12    0.55
   3   1 -24    0.83    0.37
   3  -1 -24    1.20    0.40
   3   1 -23    1.00    0.40
   3  -1 -23    0.75    0.57
   3   1 -23    0.92    0.56
   3   1 -23    0.85    0.40
   3  -1 -23    0.87    0.42
  -3  -1  23   -0.11    0.62
  -3   1  23   -0.03    0.63
  -3  -1  23   -0.85    0.64
  -3   1  23   -0.58    0.68
   3   1 -23    0.20    0.59
   3   1 -22    2.47    0.63
  -3  -1  22    2.75    0.64
  -3   1  22    2.98    0.65
   3   1 -22    2.33    0.61
   3  -1 -22    2.39    0.71
  -3  -1  22    1.77    0.71
  -3   1  22    1.45    0.78
  -3   1  22    0.86    0.70
  -3  -1  22    0.48    0.65
   3   1 -22    2.79    1.00
   3   1 -22    1.43    0.82
   3   1 -21    0.26    0.41
   3   1 -21    0.52    0.50
   3  -1 -21    0.21    0.41
  -3   1  21    0.55    0.52
  -3  -1  21    0.26    0.43
   3   1 -21    0.20    0.47
   3  -1 -21    0.51    0.49
  -3   1  21   -0.59    1.06
  -3  -1  21   -1.35    1.11
  -3  -1  21    0.29    0.91
  -3   1  21   -0.83    0.96
   3   1 -21    0.13    0.81
   3   1 -21    0.28    0.95
   3   1 -21    0.26    0.53
   3   1 -20    5.24    1.00
   3   1 -20    5.46    1.03
   3  -1 -20    5.42    0.97
  -3  -1  20    4.83    0.98
  -3   1  20    4.97    0.97
   3  -1 -20    5.02    1.06
   3   1 -20    3.78    0.94
  -3   1  20    6.60    1.65
  -3  -1  20    4.94    1.55
  -3   1  20    6.84    1.75
  -3  -1  20    4.83    1.41
   3   1 -20    5.10    1.46
   3   1 -20    4.52    1.48
   3   1 -20    5.92    1.30
   3   1 -19   25.12    2.26
   3  -1 -19   27.02    2.13
   3   1 -19   26.78    2.22
   3  -1 -19   26.81    2.07
  -3   1  19   26.81    2.29
   3   1 -19   28.83    2.62
  -3  -1  19   24.72    2.23
   3  -1 -19   26.60    2.52
  -3  -1  19   17.89    2.50
  -3   1  19   18.00    2.51
  -3  -1  19   18.79    2.47
  -3   1  19   18.99    2.71
   3   1 -19   19.84    2.44
   3  -1 -19   22.06    2.33
   3   1 -19   22.74    3.20
   3   1 -19   23.65    2.98
   3  -1 -18    0.56    0.57
   3  -1 -18    0.46    0.52
   3   1 -18   -0.34    0.62
   3   1 -18    0.25    0.53
   3   1 -18   -1.18    0.90
  -3   1  18   -0.71    0.82
   3  -1 -18   -0.39    0.73
  -3  -1  18   -0.32    0.81
  -3   1  18   -0.19    0.94
  -3  -1  18    0.34    1.04
  -3  -1  18    0.49    0.91
  -3   1  18    1.04    0.96
   3   1 -18   -0.35    1.07
   3   1 -18    0.05    0.85
   3   1 -18    0.38    0.88
   3  -1 -18   -0.06    0.64
   3   1 -17   68.79    3.67
   3   1 -17   65.66    3.68
  -3   1  17   71.28    3.85
   3   1 -17   69.38    4.01
   3  -1 -17   69.55    4.06
  -3  -1  17   70.17    3.85
  -3   1  17   72.64    4.92
  -3  -1  17   63.81    4.43
  -3   1  17   69.27    4.76
  -3  -1  17   62.99    4.52
   3   1 -17   65.14    4.23
   3   1 -17   61.91    4.77
   3   1 -17   66.22    4.63
   3   1 -16  108.35    4.58
  -3   1  16  111.46    4.80
   3   1 -16  112.97   10.85
  -3   1  16  116.80   10.61
   3  -1 -16  117.67   11.17
  -3  -1  16  116.01    4.91
  -3  -1  16  109.46   10.32
  -3  -1  16  130.59    6.22
  -3   1  16  132.79    6.65
  -3   1  16  135.41    6.60
  -3  -1  16  128.35    6.11
   3   1 -16  116.99    6.17
   3   1 -16  110.57    5.72
   3   1 -16  125.51    5.71
   3   1 -15  141.69    5.17
  -3  -1  15  148.98   11.38
   3  -1 -15  136.47   11.55
   3   1 -15  136.17   11.49
  -3   1  15  136.28    5.31
  -3  -1  15  142.76    5.39
  -3   1  15  147.39   11.31
  -3  -1  15  174.91    7.16
  -3  -1  15  167.00    6.89
  -3   1  15  178.41    7.58
  -3   1  15  178.92    7.69
   3   1 -15  147.64    6.61
   3   1 -15  140.22    6.15
   3   1 -15  169.50    6.47
   3   1 -14  542.49   21.55
  -3  -1  14  556.26   21.02
  -3   1  14  573.80   21.22
   3  -1 -14  554.48   21.81
   3   1 -13   41.94    5.60
   3  -1 -13   43.36    5.68
  -3   1  13   45.49    5.65
  -3  -1  13   45.88    5.68
   3   1 -12   79.95    7.28
  -3   1  12   84.87    7.29
   3  -1 -12   86.86    7.64
  -3  -1  12   81.75    7.17
   3   1 -11  210.68   11.15
   3  -1 -11  216.28   11.31
  -3   1  11  224.45   11.14
  -3  -1  11  224.41   11.18
  -3  -1  10   19.37    3.12
  -3   1  10   23.76    3.44
   3   1 -10   21.57    3.34
   3  -1 -10   23.00    3.46
  -3   1   9 1020.63   20.97
  -3  -1   9 1005.09   20.81
   3  -1  -9 1006.13   21.68
   3   1  -9 1039.60   21.65
   3   1  -8 1250.26   22.20
  -3  -1   8 1243.73   21.74
   3  -1  -8 1266.60   22.50
  -3  -1   8 1199.96   12.34
  -3   1   8 1250.29   21.62
   3  -1  -7    1.14    0.70
  -3   1   7    0.04    0.65
  -3  -1   7    0.79    0.72
   3   1  -7    0.18    0.64
  -3   1   6  569.16   13.30
  -3  -1   6  577.96   13.52
  -3   1   6  560.09   12.44
   3   1  -6  555.19   12.60
  -3  -1   6  570.93   12.63
   3  -1  -6  561.55   12.84
  -3  -1   5    9.04    1.50
  -3   1   5    9.69    1.66
   3  -1  -5    9.09    1.56
   3   1  -5    8.64    1.52
  -3  -1   5    7.94    1.49
  -3   1   5    8.28    1.45
   3   1  -4 1985.31   20.06
   3  -1  -4 1982.55   20.15
  -3  -1   4 2043.27   19.86
  -3   1   4 2000.75   19.56
   3  -1  -4 1924.47   12.29
  -3   1   4 2005.60   21.18
  -3  -1   4 1951.28   20.90
  -3  -1   3   82.50    3.73
  -3  -1   3   79.25    3.93
  -3   1   3   77.40    3.88
   3  -1  -3   63.44    2.54
  -3   1   3   73.95    4.60
  -3   1   3   82.52    3.70
   3  -1  -3   66.22    3.43
  -3  -1   2    4.29    0.92
   3  -1  -2    3.17    0.83
  -3   1   2    4.95    0.91
  -3   1   2    3.65    1.08
  -3  -1   2    4.91    0.91
   3  -1  -2    2.63    0.67
  -3   1   2    4.70    1.00
  -3   1   1 6956.22   32.14
  -3  -1   1 7070.67   32.73
   3  -1  -1 6836.74   31.64
  -3   1   1 7348.79   41.57
   3   1  -1 6729.16   37.43
  -3  -1   1 6958.92   34.43
   3  -1  -1 6857.33   37.87
  -3   1   1 6895.70   33.76
   3  -1   0  666.34   12.25
   3   1   0  662.83   12.11
  -3   1   0  679.04   10.53
   3  -1   0  627.19   10.07
  -3   1   0  683.83   12.89
  -3  -1   0  668.46   10.70
  -3   1   0  667.96   10.71
  -3  -1   0  663.11   10.88
   3   1   1 1767.02   19.78
   3  -1   1 1798.96   20.13
  -3   1  -1 1777.09   18.03
   3   1   1 1845.26   14.28
  -3  -1  -1 1775.21   18.26
   3  -1   2 1639.54   19.54
  -3  -1  -2 1676.49   18.56
  -3   1  -2 1679.46   18.45
   3   1   3 1208.94   17.31
   3  -1   3 1217.27   17.55
   3  -1   4  412.51    9.42
  -3   1  -4  406.48   11.67
  -3  -1  -4  405.69   11.72
   3   1   4  426.97   10.92
   3  -1   4  420.74   10.91
  -3  -1  -5  500.29   13.86
  -3   1  -5  501.41   13.74
   3  -1   5  488.14   10.63
   3   1   5  522.31   12.82
   3  -1   5  517.81   12.83
   3  -1   6  269.92    8.31
  -3   1  -6  281.63   11.09
  -3  -1  -6  265.94   10.85
   3  -1   6  274.33   10.03
   3   1   6  273.96    9.97
  -3  -1  -7  521.54   16.27
  -3   1  -7  528.47   16.23
   3  -1   7  551.01   12.30
   3   1   7  529.95   14.90
   3  -1   7  530.32   14.94
   3  -1   8  325.66   12.65
  -3   1  -8  317.04   13.65
   3   1   8  324.55   12.51
  -3  -1  -8  310.47   13.54
  -3  -1  -9   62.73    6.56
   3  -1   9   64.52    6.08
   3   1   9   65.63    6.13
  -3   1  -9   65.16    6.66
   3  -1  10    8.86    2.46
  -3   1 -10    8.67    3.03
  -3  -1 -10    8.29    2.73
   3   1  10   10.58    2.68
  -3  -1 -11    1.10    1.10
  -3   1 -11    0.83    0.97
   3  -1  11    0.68    0.99
   3   1  11    1.69    1.00
   3   1  12    3.53    1.75
  -3   1 -12    2.99    1.96
  -3  -1 -12    2.71    2.04
  -3   1 -13   11.00    2.10
  -3   1 -13   13.65    2.00
  -3  -1 -13   13.42    2.04
  -3   1 -13   15.38    1.71
   3   1  13   11.81    1.51
  -3   1 -13   11.69    1.60
  -3  -1 -13   16.21    4.24
   3  -1  13   12.14    1.47
  -3  -1 -13   14.13    1.79
  -3   1 -13   11.49    3.57
   3  -1  13   12.67    2.04
   3   1  13   10.99    1.90
   3  -1  13   12.24    2.05
   3   1  13   10.65    1.86
  -3   1 -13   19.34    5.26
  -3  -1 -13   13.38    2.62
  -3   1 -13   11.39    2.18
  -3   1 -13   10.09    2.17
  -3  -1 -13    9.87    2.16
  -3   1 -14    0.51    0.96
  -3   1 -14    1.63    0.74
  -3  -1 -14    1.60    1.10
  -3   1 -14    2.11    0.86
   3  -1  14    0.69    1.51
  -3   1 -14    0.22    2.05
  -3  -1 -14    0.03    1.64
  -3   1 -14    0.95    0.64
  -3  -1 -14    1.67    0.60
   3  -1  14    0.38    0.97
   3   1  14    1.04    0.84
   3  -1  14    1.09    1.02
  -3   1 -14    3.53    2.81
   3   1  14    0.98    0.97
  -3  -1 -14    0.68    0.86
  -3   1 -14    1.53    1.15
  -3   1 -14    1.06    0.92
  -3  -1 -14    0.33    1.02
  -3   1 -15    1.76    1.04
  -3   1 -15    1.22    0.77
  -3  -1 -15    2.86    1.20
  -3   1 -15    2.31    0.80
  -3  -1 -15    1.16    0.69
  -3   1 -15    2.48    0.95
   3  -1  15    0.90    0.70
  -3   1 -15    1.63    2.95
   3   1  15    1.60    1.11
   3  -1  15   -0.04    0.85
   3   1  15    2.35    1.06
  -3   1 -15    1.87    1.18
  -3  -1 -15    0.12    1.21
  -3   1 -15    1.55    1.03
  -3  -1 -15    1.65    1.05
  -3  -1 -16   27.01    3.28
  -3   1 -16   29.06    2.27
  -3   1 -16   32.42    3.76
  -3   1 -16   25.03    2.77
  -3   1 -16   32.69    2.72
  -3  -1 -16   32.52    2.75
   3  -1  16   18.79    2.63
   3   1  16   20.24    2.70
   3  -1  16   17.45    2.45
   3   1  16   18.58    2.51
  -3   1 -16   21.62    3.10
  -3   1 -16   19.64    3.04
  -3  -1 -16   26.79    3.65
  -3  -1 -16   23.11    3.13
  -3   1 -17    0.41    1.05
  -3  -1 -17    0.77    0.80
  -3   1 -17    1.13    0.49
  -3   1 -17    0.46    0.71
  -3   1 -17    0.24    0.46
  -3  -1 -17   -0.08    0.52
   3  -1  17    0.39    1.04
   3   1  17    0.22    0.80
   3  -1  17   -0.81    1.00
   3   1  17    0.01    0.83
  -3   1 -17    2.08    1.27
  -3   1 -17    0.52    0.94
  -3   1 -17    0.74    0.92
  -3   1 -18    5.96    1.28
  -3  -1 -18    4.93    1.28
  -3  -1 -18    5.56    1.13
  -3   1 -18    6.00    1.14
  -3   1 -18    6.68    1.42
   3   1  18    2.39    1.06
   3  -1  18    3.01    1.13
   3   1  18    3.14    1.14
   3  -1  18    3.38    1.16
  -3   1 -18    3.54    1.51
  -3   1 -18    3.81    1.35
  -3   1 -19    3.91    0.93
  -3  -1 -19    4.24    1.10
  -3  -1 -19    5.79    1.06
  -3   1 -19    5.61    0.99
   3  -1  19    3.01    0.99
  -3   1 -19    2.86    0.91
   3   1  19    2.72    0.95
   3  -1  19    1.79    0.91
  -3  -1 -19    4.72    0.98
   3   1  19    2.04    0.92
  -3   1 -19    1.63    1.04
  -3   1 -19    2.73    1.09
  -3   1 -20    1.09    0.53
  -3  -1 -20    0.40    0.46
  -3   1 -20    0.82    0.64
   3   1  20    0.48    0.66
   3   1  20    0.40    0.60
  -3   1 -20    1.26    0.50
  -3  -1 -20    0.54    0.37
  -3   1 -21   -0.16    0.32
  -3  -1 -21    0.70    0.45
  -3   1 -21    0.07    0.47
   3   1  21    1.50    0.67
   3   1  21    0.28    0.52
  -3  -1 -21    1.04    0.39
  -3   1 -21    1.30    0.44
  -3   1 -22   10.18    0.82
  -3  -1 -22   10.24    0.84
   3  -2 -24   12.71    1.21
   3   2 -24   11.44    1.15
  -3   2  24   10.37    1.17
  -3   2  24    9.69    1.11
   3   2 -23    8.41    0.98
   3  -2 -23    9.63    1.28
   3   2 -23    7.70    0.91
   3  -2 -23    8.53    1.00
   3   2 -23    9.26    1.28
  -3   2  23    7.44    1.31
  -3   2  23    6.70    1.20
   3   2 -23    5.23    1.19
   3   2 -23    5.83    1.13
   3   2 -22    4.18    0.83
   3   2 -22    3.78    0.86
   3  -2 -22    4.45    1.14
  -3  -2  22    3.74    0.74
  -3   2  22    4.05    0.76
   3   2 -22    4.02    0.81
   3  -2 -22    4.11    0.85
  -3   2  22    3.29    1.06
  -3   2  22    1.73    0.81
   3   2 -22    3.42    1.02
   3   2 -22    1.54    0.99
   3   2 -22    2.29    0.91
   3   2 -21    2.19    0.76
   3   2 -21    2.15    0.70
  -3   2  21    2.20    0.64
  -3  -2  21    2.43    0.68
   3  -2 -21    2.11    0.76
   3   2 -21    1.48    0.55
  -3   2  21    0.11    0.86
  -3   2  21   -0.55    0.96
   3   2 -21    0.80    0.87
   3   2 -21    1.58    0.76
   3   2 -21    0.93    0.67
   3   2 -20    5.30    1.06
   3   2 -20    5.32    1.02
  -3  -2  20    5.39    0.97
   3  -2 -20    5.26    1.08
   3   2 -20    5.64    1.10
  -3   2  20    5.79    1.00
  -3   2  20    2.25    0.89
  -3  -2  20    2.61    1.03
  -3  -2  20    4.61    1.22
  -3   2  20    2.48    0.93
   3   2 -20    4.76    1.10
   3   2 -20    6.05    1.68
   3   2 -20    4.33    1.32
   3   2 -19    3.42    0.90
   3   2 -19    5.28    1.12
  -3  -2  19    4.76    1.01
  -3   2  19    4.65    0.93
   3  -2 -19    5.35    1.19
   3   2 -19    5.44    1.18
  -3   2  19    2.98    1.38
  -3  -2  19    3.32    1.26
  -3  -2  19    2.26    1.00
  -3   2  19    3.67    1.28
   3   2 -19    1.17    0.97
   3   2 -19    2.38    0.96
   3   2 -19    2.27    1.02
   3   2 -18   58.38    3.35
   3   2 -18   58.43    3.48
  -3  -2  18   63.50    3.63
  -3   2  18   63.97    3.52
   3  -2 -18   61.45    3.77
   3   2 -18   61.34    3.73
  -3  -2  18   45.34    3.77
  -3   2  18   52.15    4.14
  -3   2  18   50.89    4.18
  -3  -2  18   45.01    3.64
   3   2 -18   45.53    4.25
   3   2 -18   45.91    3.64
   3   2 -18   48.59    4.05
   3   2 -17   52.44    3.22
   3   2 -17   51.86    3.28
  -3  -2  17   53.01    3.41
  -3   2  17   49.70    3.13
   3   2 -17   48.63    3.32
   3  -2 -17   50.19    3.40
  -3  -2  17   59.43    4.52
  -3   2  17   68.53    4.99
  -3   2  17   65.73    4.83
  -3  -2  17   60.68    4.49
   3   2 -17   56.37    4.03
   3   2 -17   54.92    4.25
   3   2 -17   53.21    4.01
   3   2 -16  159.52    5.65
   3   2 -16  156.57    5.63
  -3   2  16  162.45   12.44
  -3  -2  16  176.17    6.14
  -3  -2  16  183.02   13.13
   3   2 -16  161.95    5.98
   3  -2 -16  162.65   13.24
   3  -2 -16  158.78    6.07
   3   2 -16  169.56   13.38
  -3   2  16  164.27    5.81
  -3   2  16  176.81   17.29
  -3  -2  16  182.28    7.32
  -3   2  16  177.34    7.54
  -3  -2  16  174.90    7.08
  -3   2  16  182.47    7.78
   3   2 -16  158.57    7.18
   3   2 -16  158.51    6.82
   3   2 -16  166.67    6.74
   3   2 -15   27.93    2.37
   3   2 -15   27.79    2.41
  -3   2  15   28.32    2.44
   3   2 -15   24.82    5.01
  -3  -2  15   25.33    4.67
   3  -2 -15   25.90    5.11
  -3   2  15   27.26    4.87
  -3  -2  15   29.12    2.48
  -3  -2  15   25.14    3.04
  -3   2  15   26.49    3.00
  -3  -2  15   27.48    3.20
  -3   2  15   29.17    3.24
   3   2 -15   29.57    2.98
   3   2 -15   26.91    2.76
   3   2 -15   28.91    2.84
   3   2 -14  142.04   11.09
  -3   2  14  151.45   10.98
   3  -2 -14  148.17   11.36
  -3  -2  14  162.04   11.46
  -3  -2  13   64.24    6.87
   3   2 -13   61.70    6.86
  -3   2  13   63.61    6.69
   3  -2 -13   63.20    7.00
   3  -2 -12  162.62   10.67
   3   2 -12  171.49   10.80
  -3  -2  12  170.65   10.50
  -3   2  12  164.58   10.29
  -3   2  11   18.06    3.16
   3  -2 -11   15.93    3.17
   3   2 -11   17.16    3.17
  -3  -2  11   15.83    3.17
   3  -2 -10   76.13    6.40
  -3   2  10   83.07    6.43
   3   2 -10   76.43    6.32
  -3  -2  10   81.72    6.43
  -3  -2   9  105.46    6.86
   3  -2  -9  113.55    7.26
  -3   2   9  110.88    6.95
   3   2  -9  103.76    6.99
   3  -2  -8 1189.42   22.06
   3   2  -8 1178.37   21.99
  -3   2   8 1206.92   29.16
  -3  -2   8 1188.34   21.27
  -3   2   8 1229.62   21.75
  -3   2   7    9.28    2.59
   3   2  -7   12.69    2.20
   3  -2  -7   11.77    2.15
  -3   2   7   10.76    1.93
  -3  -2   7   11.22    1.94
   3   2  -6  171.10    7.21
   3  -2  -6  178.10    7.38
  -3  -2   6  172.32    6.88
  -3   2   6  164.62    9.62
  -3   2   6  170.36    6.88
  -3  -2   5   76.88    4.21
  -3   2   5   77.82    4.25
   3  -2  -5   78.83    4.57
   3  -2  -5   73.61    3.78
  -3   2   5   77.35    4.64
   3   2  -5   77.40    4.50
  -3   2   5   70.46    5.91
  -3  -2   5   80.95    4.89
  -3   2   4    0.42    0.57
   3   2  -4    0.07    0.47
  -3   2   4    0.29    0.45
  -3  -2   4    0.21    0.40
  -3  -2   4    0.13    0.57
   3  -2  -4    0.55    0.50
  -3   2   4    0.36    1.25
   3  -2  -4    0.25    0.45
  -3  -2   3    8.90    1.23
  -3   2   3   10.05    1.33
  -3   2   3    5.93    1.82
  -3  -2   3    8.98    1.43
   3  -2  -3    9.41    1.35
   3   2  -3    8.35    1.28
  -3   2   3    8.33    1.33
  -3  -2   3    7.63    2.49
  -3   2   2   68.53    3.27
  -3  -2   2   72.16    5.86
  -3  -2   2   72.35    3.43
   3   2  -2   63.85    3.62
   3  -2  -2   64.37    3.67
  -3  -2   2   67.72    3.55
  -3   2   2   68.60    3.49
  -3   2   2   63.83    5.19
   3  -2  -1  812.78   13.28
  -3   2   1  814.05   11.29
  -3  -2   1  816.32   11.49
   3   2  -1  820.78   13.31
  -3  -2   1  822.67   11.88
  -3   2   1  817.71   18.12
  -3   2   1  831.88   11.73
   3   2   0 1126.97   15.40
  -3   2   0 1148.68   14.07
  -3  -2   0 1114.13   14.12
   3  -2   0 1184.86   16.99
   3  -2   0 1115.64   18.62
  -3   2   0 1145.40   21.26
   3  -2   0 1122.28   15.29
   3   2   1 1087.64   15.14
  -3  -2  -1 1052.40   14.56
   3  -2   1 1075.73   15.08
   3  -2   1 1082.44   16.66
   3   2   1 1117.56   16.68
   3  -2   1 1029.95   18.85
  -3   2  -1 1111.26   21.68
  -3   2  -1 1101.19   14.54
  -3  -2  -2  262.57    7.66
   3  -2   2  260.83    8.50
   3   2   2  289.21    9.16
  -3   2  -2  259.66    7.38
   3   2   2  259.37    7.68
   3  -2   2  265.83    7.77
  -3  -2  -3   66.06    4.10
  -3   2  -3   67.35    4.03
   3   2   3   68.96    4.19
   3  -2   3   64.28    4.05
   3   2   3   69.51    4.99
   3  -2   3   64.94    4.38
   3  -2   4  399.94   11.23
   3   2   4  369.31   10.24
   3   2   4  400.03   13.09
   3  -2   4  374.90   10.35
   3   2   5  452.39   14.65
   3  -2   5  452.16   12.17
   3  -2   5  453.39   12.57
   3   2   5  448.11   12.11
   3  -2   6 1359.87   22.82
   3   2   6 1350.31   22.55
  -3   2  -6 1317.25   24.43
   3  -2   6 1357.38   22.87
  -3  -2  -6 1306.05   24.86
   3  -2   6 1281.33   20.02
   3  -2   7  410.98   11.76
  -3  -2  -7  444.62   15.48
   3   2   7  457.95   14.18
  -3   2  -7  441.37   15.17
   3  -2   7  464.37   14.39
  -3   2  -8  555.07   18.16
  -3  -2  -8  553.93   18.44
   3   2   8  568.39   16.97
   3  -2   8  572.86   17.18
   3  -2   8  559.62   14.08
  -3   2  -9  136.52    9.63
   3   2   9  142.50    9.18
  -3  -2  -9  130.15    9.61
   3  -2   9  137.21    9.05
   3  -2   9  134.06    7.18
   3  -2  10    2.34    1.22
  -3   2 -10    0.80    0.91
  -3  -2 -10    2.11    1.46
   3   2  10    0.03    1.01
   3   2  11   -0.78    1.40
  -3   2 -11   -1.01    1.55
  -3  -2 -11   -0.15    1.36
   3  -2  11   -1.11    1.44
  -3   2 -12   32.92    2.49
  -3   2 -12   32.28    2.41
  -3   2 -12   27.05    3.06
  -3  -2 -12   32.07    3.09
  -3   2 -12   28.29    2.42
  -3  -2 -12   31.02    5.57
   3   2  12   30.44    2.27
  -3   2 -12   29.20    5.31
  -3  -2 -12   29.49    2.44
   3  -2  12   35.06    2.52
   3   2  12   25.28    2.95
  -3   2 -12   26.28    4.97
  -3   2 -12   31.89    5.78
   3   2  12   25.09    2.79
  -3  -2 -12   22.50    3.45
  -3   2 -12   27.28    2.78
  -3   2 -12   28.71    2.94
  -3  -2 -12   24.68    3.31
  -3   2 -12   24.90    2.91
  -3   2 -13   -0.71    1.07
  -3  -2 -13   -0.56    0.79
  -3   2 -13   -0.28    0.57
  -3   2 -13    0.52    0.60
  -3   2 -13    0.41    0.55
  -3  -2 -13   -0.31    0.62
   3   2  13    0.31    0.87
   3   2  13    0.03    0.84
  -3   2 -13    0.94    2.03
  -3   2 -13    0.45    0.92
  -3  -2 -13    0.17    1.00
  -3   2 -13    0.29    0.81
  -3  -2 -13    0.11    1.18
  -3   2 -14   77.46    5.85
  -3   2 -14   95.78    4.35
  -3  -2 -14   93.14    5.40
   3   2  14   99.01   10.65
  -3   2 -14   93.86    4.56
  -3  -2 -14   91.38    4.57
   3  -2  14  111.81   11.22
   3   2  14   83.68    5.35
   3   2  14   80.97    5.20
  -3   2 -14   86.20    5.00
  -3   2 -14   79.65    9.52
  -3   2 -14   77.57    5.43
  -3   2 -14   78.83    5.72
  -3   2 -15    6.48    1.82
  -3   2 -15    8.63    1.35
  -3  -2 -15    6.53    1.57
  -3  -2 -15    8.87    1.45
  -3   2 -15    7.84    1.41
  -3   2 -15    7.68    3.67
   3   2  15    4.41    1.51
   3   2  15    3.44    1.20
  -3   2 -15    7.89    1.78
  -3   2 -15    5.45    1.79
  -3   2 -15    4.50    1.66
  -3  -2 -16   59.04    4.32
  -3   2 -16   68.76    5.43
  -3   2 -16   67.32    3.52
  -3  -2 -16   73.47    4.02
  -3   2 -16   68.63    3.85
  -3   2 -16   51.88    3.87
   3   2  16   46.44    3.80
   3   2  16   43.59    3.79
  -3   2 -16   52.02    7.70
  -3   2 -16   51.07    4.45
  -3   2 -16   49.26    4.69
  -3   2 -17   10.66    2.16
  -3  -2 -17   10.41    1.86
  -3   2 -17   10.92    1.43
  -3   2 -17   14.29    1.71
  -3  -2 -17   14.05    1.72
   3   2  17    6.30    1.64
   3   2  17    7.66    1.73
  -3   2 -17   12.79    2.00
  -3   2 -17    7.08    1.83
  -3   2 -17    7.23    2.04
  -3  -2 -18   13.73    1.94
  -3   2 -18   15.29    1.58
  -3   2 -18   18.67    2.51
  -3   2 -18   18.75    1.87
  -3  -2 -18   17.77    1.83
   3   2  18   11.82    1.96
  -3   2 -18   14.48    1.99
   3   2  18   13.29    2.01
  -3   2 -18   12.15    2.22
  -3   2 -18    9.39    2.09
  -3   2 -19   15.24    1.38
  -3  -2 -19   13.10    1.75
  -3   2 -19   16.30    1.57
  -3  -2 -19   16.57    1.63
  -3   2 -19   14.55    1.75
   3   2  19   12.35    1.87
   3   2  19   11.67    1.87
  -3   2 -19   11.58    2.10
  -3   2 -19   12.01    2.16
  -3   2 -20    2.03    0.48
  -3  -2 -20    1.77    0.71
  -3   2 -20    2.86    0.62
  -3  -2 -20    2.90    0.64
   3   2  20    1.51    0.75
   3   2  20    1.46    0.78
  -3   2 -20    1.09    0.59
  -3   2 -20    0.76    0.76
  -3   2 -20    1.84    1.04
  -3  -2 -21    0.62    0.36
  -3  -2 -21    0.64    0.30
  -3   2 -21    0.83    0.30
  -3   2 -21    0.67    0.44
   3   2  21    0.44    0.54
   3   2  21    0.17    0.52
   3  -3 -23    2.68    0.70
   3   3 -23    1.05    0.38
  -3   3  23    2.31    0.76
   3   3 -23    2.45    0.73
  -3   3  23    2.46    0.77
   3   3 -23    1.34    0.59
   3   3 -23    1.68    0.68
   3   3 -22   16.41    1.41
   3  -3 -22   16.60    1.79
   3   3 -22   14.59    1.25
   3  -3 -22   17.64    1.44
  -3   3  22   13.44    1.68
   3   3 -22   13.79    1.64
  -3   3  22   13.61    1.63
   3   3 -22   12.33    1.77
   3   3 -22   12.25    1.66
   3   3 -21   25.42    1.89
   3   3 -21   25.65    1.99
   3  -3 -21   28.21    2.57
   3   3 -21   23.73    1.79
   3  -3 -21   25.86    1.97
   3   3 -21   21.67    2.27
  -3   3  21   21.63    2.22
  -3   3  21   22.20    2.35
   3   3 -21   19.15    2.39
   3   3 -21   19.45    2.30
   3   3 -21   20.48    2.14
   3   3 -20    1.17    0.57
   3   3 -20    0.45    0.47
  -3   3  20    1.24    0.47
   3   3 -20    1.15    0.49
   3  -3 -20    0.38    0.46
  -3  -3  20    1.46    0.57
   3   3 -20    1.59    0.96
  -3   3  20   -1.04    1.00
  -3   3  20   -1.14    1.10
   3   3 -20   -2.10    1.23
   3   3 -20    0.72    0.68
   3   3 -20   -0.69    0.93
   3   3 -19    1.24    0.62
   3   3 -19    0.94    0.55
   3  -3 -19    1.06    0.50
  -3   3  19    1.24    0.49
  -3  -3  19    0.48    0.42
   3   3 -19    1.31    0.50
  -3   3  19    0.36    0.88
  -3   3  19    0.61    0.97
   3   3 -19    1.61    1.00
   3   3 -19    0.69    0.69
   3   3 -19    1.13    0.72
   3   3 -19    0.39    0.88
   3   3 -18    7.98    1.33
   3   3 -18    5.65    1.00
  -3   3  18    7.09    1.11
  -3  -3  18    6.67    1.09
   3   3 -18    6.17    1.14
   3  -3 -18    7.15    1.22
  -3   3  18    9.48    1.83
  -3   3  18    9.77    1.87
   3   3 -18    6.49    1.58
   3   3 -18    7.15    1.61
   3   3 -18    6.69    1.34
   3   3 -17   -0.07    0.55
   3   3 -17    0.93    0.69
   3  -3 -17    0.17    0.63
  -3   3  17   -0.11    0.52
  -3  -3  17   -0.05    0.47
   3   3 -17    0.58    0.61
  -3   3  17    1.72    1.25
  -3   3  17    1.27    1.04
   3   3 -17    0.14    0.73
   3   3 -17   -0.01    0.68
   3   3 -17    0.07    0.79
   3   3 -16   31.59    2.60
   3   3 -16   30.58    2.48
  -3   3  16   29.19    2.57
  -3   3  16   33.15    2.42
   3  -3 -16   32.36    2.61
   3   3 -16   34.41    2.74
  -3  -3  16   35.73    2.55
  -3   3  16   19.70    2.62
  -3   3  16   18.94    2.72
   3   3 -16   24.36    2.90
   3   3 -16   20.57    2.50
   3   3 -16   26.18    2.81
   3   3 -15   48.43    3.07
  -3   3  15   51.85    3.42
   3   3 -15   49.08    3.19
  -3   3  15   45.30    2.87
   3   3 -15   49.57    6.95
   3   3 -15   47.62    3.15
   3  -3 -15   49.53    6.98
  -3  -3  15   45.84    6.39
  -3  -3  15   49.01    3.08
   3  -3 -15   44.95    3.07
  -3   3  15   48.80    9.33
  -3   3  15   48.81    6.35
  -3   3  15   60.86    4.46
  -3   3  15   60.67    4.33
   3   3 -15   58.27    4.09
   3   3 -15   53.36    3.94
   3   3 -15   56.30    3.87
   3   3 -14  363.11    8.46
  -3   3  14  348.92    8.91
   3   3 -14  347.98    8.25
   3  -3 -14  361.77   18.04
  -3  -3  14  396.64   17.92
  -3   3  14  381.06   17.14
  -3   3  14  356.94   23.65
  -3   3  14  361.93    7.99
   3   3 -14  364.25   18.10
  -3   3  14  331.22    9.89
  -3   3  14  333.01   10.06
   3   3 -14  344.14    9.62
   3   3 -14  355.33    9.80
   3   3 -14  362.36    9.51
   3  -3 -13   82.04    8.05
   3   3 -13   85.64    8.25
  -3   3  13   82.01   10.89
  -3  -3  13   96.81    8.43
  -3   3  13   86.17    7.84
  -3   3  12   18.96    4.93
   3  -3 -12   22.29    3.98
   3   3 -12   21.63    3.97
  -3  -3  12   25.59    4.05
  -3   3  12   22.33    3.80
   3  -3 -11   84.97    7.28
   3   3 -11   87.60    7.43
  -3  -3  11   92.64    7.42
  -3   3  11   86.37   10.15
  -3   3  11   91.27    7.24
   3  -3 -10   89.68    6.99
  -3   3  10   99.41    7.06
   3   3 -10   93.26    7.15
  -3  -3  10   97.51    6.99
  -3   3  10   82.11    9.39
   3  -3  -9    9.12    2.12
   3   3  -9    8.73    2.02
  -3  -3   9    8.95    2.06
  -3   3   9    9.93    3.10
  -3   3   9    9.56    2.17
  -3   3   8   74.67    8.25
   3   3  -8   72.49    5.46
   3  -3  -8   71.53    5.40
  -3  -3   8   76.22    5.32
  -3   3   8   74.22    5.38
  -3  -3   7  187.45    7.67
   3  -3  -7  187.05    8.19
   3   3  -7  184.69    8.27
  -3   3   7  177.19   12.03
  -3   3   7  192.23    7.88
  -3   3   6  156.99   10.77
   3  -3  -6  167.82    6.56
   3  -3  -6  159.12    6.98
   3   3  -6  165.83    7.23
  -3   3   6  159.33    6.60
  -3  -3   6  157.21    6.43
  -3  -3   5   93.83    4.55
  -3   3   5   86.22    7.70
   3   3  -5  100.65    5.17
   3  -3  -5   98.07    5.08
  -3   3   5   97.40    4.66
   3  -3  -4 1591.07   18.61
  -3   3   4 1512.34   18.31
  -3   3   4 1519.64   16.75
   3   3  -4 1553.31   18.61
  -3  -3   4 1592.49   17.39
  -3   3   4 1449.57   30.59
  -3  -3   4 1509.39   19.07
  -3   3   3  314.93    7.77
  -3   3   3  305.25    6.98
  -3  -3   3  346.02    7.79
   3  -3  -3  336.95    7.79
   3   3  -3  331.77    7.80
  -3  -3   3  323.80    8.08
   3   3  -3  286.82    7.93
   3  -3  -3  295.81    8.01
  -3   3   3  303.25   13.75
  -3  -3   3  346.60   16.02
   3  -3  -2  139.65    4.64
  -3   3   2  128.77    4.65
  -3  -3   2  135.61    4.94
  -3   3   2  129.17    4.39
  -3  -3   2  130.21    4.57
  -3  -3   2  141.77    9.87
  -3   3   2  137.97    9.11
   3   3  -2  137.64    4.68
   3  -3  -2  130.05    5.10
   3   3  -2  126.98    5.12
   3   3  -1  110.63    4.53
  -3  -3   1  117.23    8.82
  -3   3   1  109.18    4.20
   3  -3  -1  106.53    4.30
  -3  -3   1  109.99    4.32
  -3   3   1  104.70    7.78
   3  -3   0  260.76   11.87
   3   3   0  261.39   10.71
  -3   3   0  276.38    6.71
   3   3   0  288.19    7.13
   3  -3   0  288.90    6.91
  -3   3   0  269.11   12.53
  -3  -3   0  280.43    6.95
   3  -3   1    0.39    1.23
  -3   3  -1    1.52    0.66
   3   3   1    1.34    0.54
   3  -3   1    0.57    0.51
   3   3   1    0.80    0.85
  -3  -3  -1    1.85    0.66
   3   3   2   96.89    6.63
   3   3   2  101.25    4.65
   3  -3   2   84.23    7.69
   3  -3   2  104.08    4.66
   3  -3   2   95.55    5.98
  -3  -3  -2   82.23    4.38
  -3   3  -2   99.12    4.72
  -3  -3  -3  622.30   12.72
   3  -3   3  613.62   15.58
   3   3   3  633.72   12.46
   3   3   3  604.95   17.26
   3  -3   3  634.22   12.49
  -3   3  -3  627.90   12.56
  -3   3  -4   37.71    3.29
   3  -3   4   38.99    3.37
   3   3   4   35.53    3.21
   3  -3   4   36.55    3.95
   3   3   4   41.14    4.78
  -3  -3  -4   38.92    3.43
  -3   3  -5   87.54    5.39
   3  -3   5   83.41    6.08
   3   3   5   84.97    5.36
   3  -3   5   87.18    5.49
  -3  -3  -5   90.01    5.60
   3   3   5   95.38    7.61
   3   3   6   16.74    2.58
   3  -3   6   14.57    2.74
   3   3   6   14.30    3.22
   3  -3   6   16.68    2.65
   3   3   7  279.45   11.41
   3  -3   7  272.03   11.38
   3  -3   7  259.19   11.53
   3   3   7  254.37   13.63
   3  -3   8   38.69    4.25
   3   3   8   47.34    5.08
   3  -3   8   45.64    5.07
   3   3   8   43.03    6.06
   3  -3   9  274.32   11.59
   3  -3   9  327.07   14.31
   3   3   9  331.29   14.38
   3   3   9  290.40   16.27
  -3   3 -11   88.43    3.95
  -3   3 -11   85.71    5.08
  -3   3 -11   91.36    4.16
  -3  -3 -11   82.26    4.77
   3   3  11   71.47    4.73
  -3   3 -11   85.15    8.47
  -3   3 -11   69.77    4.34
   3   3  11   77.91    4.85
  -3   3 -11   62.97    6.50
  -3   3 -11   72.87    5.03
  -3   3 -11   67.61    4.31
  -3   3 -11   78.86    4.79
  -3  -3 -12   44.76    3.68
  -3   3 -12   44.16    2.85
  -3   3 -12   41.46    3.76
  -3   3 -12   47.62    3.12
  -3   3 -12   40.39    2.82
  -3  -3 -12   42.25    2.92
   3   3  12   49.64    7.00
   3  -3  12   47.06    6.81
  -3   3 -12   38.83    6.02
  -3   3 -12   49.35    3.70
   3   3  12   55.65    4.22
   3   3  12   50.35    4.10
  -3   3 -12   52.76    7.05
  -3   3 -12   43.65    3.95
  -3   3 -12   43.66    3.61
  -3   3 -12   45.63    3.75
  -3   3 -13    5.38    1.58
  -3   3 -13    6.27    1.22
  -3  -3 -13    6.51    1.42
  -3   3 -13    6.38    1.17
  -3  -3 -13    5.85    1.10
   3   3  13    5.62    2.58
  -3   3 -13    6.55    3.33
   3   3  13    8.13    1.97
  -3   3 -13    5.66    1.26
   3   3  13    6.52    1.67
  -3   3 -13    3.45    2.34
  -3   3 -13    5.24    1.47
  -3   3 -13    5.35    1.49
  -3  -3 -14   11.63    1.95
  -3   3 -14   11.68    1.59
  -3   3 -14    8.99    2.11
  -3   3 -14   10.26    1.47
  -3  -3 -14    9.04    1.42
   3   3  14    9.97    2.05
  -3   3 -14   10.84    3.79
   3   3  14   10.92    2.01
  -3   3 -14   11.98    1.99
  -3   3 -14   10.85    2.13
  -3   3 -14    9.71    2.30
  -3   3 -15    7.67    1.34
  -3   3 -15    7.20    1.85
  -3  -3 -15    6.67    1.51
  -3   3 -15    8.81    1.36
  -3  -3 -15    8.34    1.30
  -3   3 -15    3.68    1.27
   3   3  15    4.29    1.34
  -3   3 -15    2.95    2.72
   3   3  15    3.06    1.38
  -3   3 -15    4.48    1.53
  -3   3 -15    5.91    1.77
  -3   3 -16    2.04    0.71
  -3   3 -16    1.49    0.94
  -3  -3 -16    1.64    0.93
  -3   3 -16    2.41    0.74
  -3  -3 -16    1.77    0.55
   3   3  16   -0.55    1.19
   3   3  16    0.57    1.04
  -3   3 -16    1.70    1.13
  -3   3 -16    2.13    2.54
  -3   3 -16    2.52    1.16
  -3   3 -16    2.05    1.24
  -3  -3 -17   -0.26    0.74
  -3   3 -17   -0.32    0.83
  -3   3 -17    0.17    0.48
  -3  -3 -17   -0.15    0.40
  -3   3 -17    0.16    0.46
  -3   3 -17    1.24    1.81
   3   3  17    1.03    1.24
  -3   3 -17    0.80    0.97
   3   3  17    0.75    0.84
  -3   3 -17    1.53    1.03
  -3   3 -17    0.64    1.09
  -3   3 -18   30.24    2.11
  -3   3 -18   31.18    3.11
  -3  -3 -18   23.54    2.44
  -3   3 -18   34.40    2.22
  -3  -3 -18   34.22    2.23
   3   3  18   19.81    2.50
   3   3  18   20.74    2.50
  -3   3 -18   25.42    2.46
  -3   3 -18   25.18    2.96
  -3   3 -18   26.79    2.25
  -3   3 -18   28.20    2.17
  -3   3 -18   22.65    2.71
  -3   3 -19    0.60    0.48
  -3  -3 -19    0.22    0.57
  -3   3 -19    0.93    0.61
  -3   3 -19    0.18    0.29
  -3  -3 -19    0.66    0.35
   3   3  19    1.33    0.82
   3   3  19   -0.33    0.93
  -3   3 -19    0.04    0.73
  -3   3 -19    1.12    0.97
  -3   3 -19    0.81    0.70
  -3  -3 -20    0.10    0.48
  -3   3 -20    0.90    0.32
  -3   3 -20   -0.08    0.19
  -3  -3 -20    1.35    0.38
   3   3  20   -0.39    0.68
   3   3  20   -0.27    0.59
  -3   3 -20   -1.10    0.73
  -3   3 -20   -0.03    0.89
  -3   3 -20    0.47    0.66
  -3  -3 -21    0.58    0.36
   3   3  21    1.04    0.57
   3   3  21    0.25    0.44
   3   4 -22   -0.12    0.30
   3  -4 -22    0.45    0.47
  -3   4  22    0.27    0.49
   3   4 -22    1.38    0.69
  -3   4  22    0.80    0.62
   3   4 -22    0.54    0.52
   3   4 -22    0.21    0.50
   3   4 -22   -0.36    0.65
   3  -4 -21    3.39    0.88
   3   4 -21    3.15    0.72
  -3   4  21    1.24    0.70
  -3   4  21    1.74    0.73
   3   4 -21    1.83    0.87
   3   4 -21    1.32    0.84
   3   4 -21    2.09    0.87
   3   4 -20   17.76    1.58
   3   4 -20   19.16    1.73
   3  -4 -20   18.66    2.06
   3   4 -20   18.00    2.19
  -3   4  20   16.76    1.98
  -3   4  20   18.85    2.03
   3   4 -20   14.03    2.02
   3   4 -20   13.65    1.88
   3   4 -20   16.37    1.82
   3   4 -19    4.36    0.90
   3   4 -19    4.46    1.01
   3   4 -19    2.51    1.17
  -3   4  19    3.76    1.13
  -3   4  19    3.04    1.18
   3   4 -19    3.56    1.26
   3   4 -19    4.45    1.11
   3   4 -19    1.82    0.92
   3   4 -18   -0.50    0.72
   3   4 -18    0.12    0.46
   3   4 -18    0.89    0.99
  -3   4  18   -0.37    0.85
  -3   4  18    0.00    0.79
   3   4 -18   -0.94    0.87
   3   4 -18   -0.41    0.68
   3   4 -18   -0.19    0.63
  -3   4  17    4.76    1.00
   3   4 -17    4.54    0.99
   3   4 -17    3.91    0.92
  -3   4  17    5.75    1.41
   3   4 -17    4.56    1.51
  -3   4  17    4.27    1.22
   3   4 -17    5.31    1.28
   3   4 -17    3.14    1.15
   3   4 -17    5.50    1.31
  -3   4  16   15.43    1.86
   3   4 -16   15.37    1.74
   3   4 -16   17.23    1.91
  -3   4  16   19.99    2.51
   3   4 -16   19.24    2.69
  -3   4  16   22.73    2.61
   3   4 -16   19.55    2.33
   3   4 -16   17.98    2.47
   3   4 -16   16.99    2.23
   3   4 -15    4.53    0.95
  -3   4  15    4.32    1.15
   3   4 -15    5.35    1.17
   3   4 -15    5.38    1.82
  -3   4  15    5.33    1.46
  -3   4  15    4.50    1.45
   3   4 -15    3.42    1.10
   3   4 -15    4.53    1.24
   3   4 -15    5.08    1.35
   3   4 -14    1.85    0.77
   3   4 -14    2.14    0.59
  -3   4  14    3.99    1.20
  -3   4  14    1.75    1.86
  -3   4  14    7.67    1.62
  -3   4  14    7.78    1.55
  -3   4  14    6.12    1.53
   3   4 -14    8.44    2.15
   3   4 -14    4.16    1.19
   3   4 -14    4.06    1.27
   3   4 -14    3.60    1.22
   3   4 -13   84.48    4.03
   3   4 -13   83.93    4.16
   3   4 -13   79.62    3.93
  -3   4  13   81.08    4.42
  -3   4  13   81.44   11.62
  -3   4  13   82.58    4.84
  -3   4  13   83.99    4.80
   3   4 -13   80.64    4.87
  -3   4  13   76.26    4.44
   3   4 -13   89.81    4.85
   3   4 -13   81.92    4.58
   3   4 -13   83.53    4.54
   3   4 -12   22.72    2.12
   3   4 -12   23.22    2.07
  -3   4  12   22.04    2.30
  -3   4  12   21.47    5.80
  -3   4  12   16.06    2.06
  -3   4  12   21.16    2.62
   3   4 -12   18.08    2.30
   3   4 -12   22.57    2.45
   3   4 -12   20.38    2.22
  -3   4  11   13.81    4.60
  -3   4  10   69.68    9.82
  -3   4   9    5.03    2.85
  -3   4   8   22.56    5.25
  -3   4   7   70.83    8.81
  -3   4   6  433.33   20.86
  -3   4   5  160.51   12.23
  -3  -4   4   95.05   10.51
  -3   4   4   83.10    8.57
  -3  -4   3   77.41    9.08
  -3   4   3   73.03    7.89
  -3  -4   2  731.33   26.54
  -3   4   2  708.27   24.16
  -3  -4   1  102.37    9.78
  -3   4   1   94.29    8.75
  -3  -4   0  407.18   19.01
   3  -4   0  361.00   16.44
   3   4   0  353.62   14.51
  -3   4   0  357.14   17.04
   3  -4   1  266.86   14.27
   3   4   1  252.04   12.17
   3  -4   2  204.44   13.22
   3   4   2  199.94   10.98
   3  -4   3  188.69    9.82
   3   4   3  186.04   10.99
   3   4   4   41.14    5.38
   3  -4   4   37.63    4.47
   3  -4   5    0.09    0.96
   3   4   5    0.32    1.29
   3   4   6   42.12    5.99
   3  -4   6   39.52    4.84
   3  -4   7   34.83    4.74
   3  -4   8   11.32    2.82
   3  -4   9   38.41    4.83
  -3   4 -10   38.30    2.73
  -3   4 -10   34.80    2.42
  -3   4 -10   36.06    3.14
  -3  -4 -10   36.43    3.16
   3   4  10   36.43    2.99
  -3   4 -10   41.69    3.47
   3   4  10   41.34    3.48
   3   4  10   42.34    3.70
  -3   4 -10   38.18    4.74
  -3   4 -10   52.00    6.53
  -3   4 -10   37.98    3.12
  -3   4 -10   36.82    3.31
  -3   4 -10   37.87    3.22
  -3   4 -11   81.30    4.08
  -3   4 -11   82.88    4.95
  -3  -4 -11   72.45    4.58
   3   4  11   83.39    4.55
  -3   4 -11   70.65    6.82
  -3   4 -11   97.32    9.20
  -3   4 -11   80.42    4.93
   3   4  11   87.90    5.25
   3   4  11   84.02    5.03
  -3   4 -11   78.27    4.78
  -3   4 -11   78.03    5.04
  -3   4 -12    9.30    1.88
  -3   4 -12    7.91    1.40
  -3  -4 -12    7.62    1.60
   3   4  12    9.73    1.71
  -3   4 -12    6.38    3.19
   3   4  12    9.44    1.83
   3   4  12    8.60    1.82
  -3   4 -12    4.01    2.15
  -3   4 -12    6.99    1.61
  -3   4 -12    6.71    1.76
  -3   4 -12    7.80    1.70
  -3   4 -13    1.57    1.07
  -3  -4 -13    1.53    1.04
  -3   4 -13    3.34    0.95
   3   4  13    2.64    0.89
  -3   4 -13   -2.96    2.64
   3   4  13    1.13    1.11
  -3   4 -13   -2.27    2.10
   3   4  13    1.10    1.07
  -3   4 -13    0.26    0.91
  -3   4 -13    0.51    0.98
  -3   4 -13    1.20    1.03
  -3   4 -14   35.23    3.63
  -3   4 -14   40.88    2.93
  -3  -4 -14   35.12    3.25
   3   4  14   29.70    3.16
  -3   4 -14   32.31    3.15
   3   4  14   31.68    3.12
  -3   4 -14   31.42    5.43
  -3   4 -14   38.04    3.35
  -3   4 -14   27.67    4.82
  -3   4 -14   30.86    3.29
  -3   4 -14   32.64    3.55
  -3   4 -15    4.78    1.04
  -3  -4 -15    5.08    1.26
  -3   4 -15    4.02    1.39
   3   4  15    4.11    1.28
  -3   4 -15    6.13    3.06
   3   4  15    5.55    1.48
  -3   4 -15    4.19    1.38
  -3   4 -15    7.00    1.75
  -3   4 -15    5.26    1.50
  -3  -4 -16   17.24    2.12
  -3   4 -16   21.24    1.98
  -3   4 -16   17.33    2.48
   3   4  16   16.31    2.23
  -3   4 -16   20.27    8.92
  -3   4 -16   16.43    2.11
   3   4  16   13.16    2.12
  -3   4 -16   16.58    2.36
  -3   4 -16   16.41    2.46
  -3   4 -17    1.87    0.61
  -3   4 -17    1.83    1.02
  -3  -4 -17    1.09    0.65
  -3   4 -17   -0.72    1.56
  -3   4 -17    0.04    0.88
   3   4  17    0.30    0.85
   3   4  17    0.21    0.67
  -3   4 -17    2.32    1.06
  -3   4 -17    1.72    0.87
  -3   4 -17    1.24    0.68
  -3   4 -17    2.37    0.96
  -3   4 -18    5.13    0.87
  -3   4 -18    5.77    1.33
  -3  -4 -18    3.77    0.94
   3   4  18    4.21    1.15
   3   4  18    3.17    1.06
  -3   4 -18    3.77    1.03
  -3   4 -18    1.92    1.01
  -3   4 -18    3.46    1.14
  -3   4 -18    4.98    0.91
  -3   4 -18    5.29    1.00
  -3   4 -19    0.24    0.44
  -3  -4 -19    0.21    0.48
  -3   4 -19    1.25    0.70
   3   4  19    0.09    0.58
  -3   4 -19    0.29    0.55
   3   4  19    0.13    0.60
  -3   4 -19    0.82    0.73
  -3   4 -19    0.48    0.38
  -3   4 -19    0.55    0.53
  -3   4 -19    0.32    0.43
  -3   4 -20    1.01    0.34
  -3  -4 -20    1.12    0.34
  -3   4 -20    2.30    0.41
   3   4  20    1.23    0.56
   3   4  20    1.20    0.60
  -3   4 -20    0.99    0.52
  -3   4 -20    1.37    0.58
  -3   4 -20    1.29    0.63
   3   5 -21   10.78    1.05
   3   5 -21    9.22    1.27
   3   5 -21    8.21    1.23
   3   5 -21    9.27    1.40
   3   5 -20   -0.06    0.34
  -3   5  20    0.03    0.59
  -3   5  20    0.31    0.58
   3   5 -20   -0.05    0.59
   3   5 -20   -0.28    0.52
   3   5 -20    0.44    0.56
   3   5 -19    3.98    0.79
   3   5 -19    3.47    0.81
  -3   5  19    1.35    0.79
  -3   5  19    1.93    0.83
   3   5 -19    1.29    0.78
   3   5 -19    2.69    0.96
   3   5 -19    2.64    0.91
   3   5 -19    2.33    0.81
   3   5 -18   18.06    1.81
  -3   5  18   19.47    1.73
   3   5 -18   20.27    1.68
  -3   5  18   18.23    2.18
   3   5 -18   15.62    2.10
  -3   5  18   17.99    2.12
   3   5 -18   17.26    2.21
   3   5 -18   17.95    1.93
   3   5 -18   16.86    2.10
  -3   5  17   25.32    2.15
   3   5 -17   26.01    2.28
   3   5 -17   26.45    2.01
   3   5 -17   22.54    2.55
  -3   5  17   26.31    2.72
  -3   5  17   24.87    2.54
   3   5 -17   24.16    2.57
   3   5 -17   25.59    2.74
   3   5 -17   25.84    2.39
  -3   5  16   13.34    1.72
   3   5 -16   15.40    1.63
   3   5 -16   13.22    1.89
   3   5 -16   14.07    1.73
  -3   5  16   13.05    1.95
   3   5 -16   10.79    1.98
  -3   5  16   10.19    1.59
   3   5 -16   12.26    2.01
   3   5 -16   14.02    2.01
   3   5 -16   11.83    1.77
   3   5 -15   16.71    1.78
   3   5 -15   15.74    1.91
   3   5 -15   16.93    1.93
  -3   5  15   18.24    2.07
   3   5 -15   13.80    2.16
  -3   5  15   12.89    1.70
   3   5 -15   14.29    1.96
   3   5 -15   18.08    2.39
   3   5 -15   17.21    2.17
   3   5 -14   29.97    2.60
  -3   5  14   29.10    2.72
   3   5 -14   29.82    2.54
   3   5 -14   31.89    2.40
  -3   5  14   23.47    2.42
   3   5 -14   24.94    2.84
   3   5 -14   29.37    2.99
   3   5 -14   30.06    2.86
   3   5 -14   27.81    2.66
  -3   5  13    0.36    0.70
   3   5 -13   -0.11    0.75
   3   5 -13    0.58    0.65
   3   5 -13    0.34    0.63
  -3   5  13    0.39    0.66
  -3   5  13   -2.82    1.68
   3   5 -13   -0.13    0.75
   3   5 -13    0.03    0.97
   3   5 -13    0.74    0.73
   3   5 -13   -0.29    0.71
   3   5 -13    0.72    0.78
  -3   5  12  129.70    5.73
  -3   5  12  124.09    4.96
   3   5 -12  138.13    5.08
   3   5 -12  129.32    5.02
   3   5 -12  137.26    5.46
  -3   5  12  132.44   15.78
   3   5 -12  120.89    5.83
  -3   5  12  128.14    5.94
   3   5 -12  138.58    6.08
   3   5 -12  130.73    5.74
   3   5 -12  142.95    6.00
  -3   5  11   80.36    4.03
   3   5 -11   89.80    4.00
   3   5 -11   81.22    3.87
   3   5 -11   93.99    4.46
  -3   5  11   84.21    4.60
  -3   5  11   93.46   12.79
   3   5 -11   81.75    4.74
  -3   5  11   81.93    4.76
  -3   5  11   89.60    5.16
   3   5 -11   94.25    4.96
   3   5 -11   93.27    4.79
   3   5 -11   86.17    4.54
  -3   5  10    6.88    1.40
   3   5 -10    7.80    1.31
  -3   5  10    7.77    1.31
  -3   5  10   11.12    4.60
  -3   5  10    9.92    1.88
   3   5 -10    8.05    1.60
  -3   5  10    8.35    1.72
   3   5 -10   10.29    1.68
   3   5 -10    8.99    1.60
  -3   5   9  212.59   18.38
  -3   5   8   23.73    6.03
  -3   5   7   21.69    5.60
  -3   5   6   77.18   10.17
  -3   5   5  214.21   16.28
  -3   5   4   37.78    6.85
  -3   5   3    5.46    2.86
  -3  -5   3    8.24    3.87
  -3  -5   2    4.24    3.38
  -3   5   2    1.65    1.59
   3  -5  -1   22.82    5.09
  -3   5   1   29.23    5.84
  -3  -5   1   32.24    6.74
   3  -5   0   10.71    3.95
  -3  -5   0    8.00    3.43
  -3   5   0    9.73    3.40
   3  -5   1   20.84    4.89
  -3  -5  -1   25.47    5.67
   3   5   1   21.63    4.16
   3  -5   2   10.57    3.40
   3   5   2    9.99    3.12
   3  -5   3  112.17    8.74
   3   5   3  105.56    9.38
   3  -5   4   52.80    6.07
   3  -5   5    6.87    2.31
   3  -5   6   26.41    4.36
   3   5   7    9.30    1.64
  -3   5  -7   10.60    1.59
  -3   5  -7    7.82    1.22
  -3   5  -7    7.31    1.35
  -3   5  -7    8.36    1.50
   3   5   7   14.04    2.29
  -3   5  -7    9.15    2.22
   3  -5   7    7.55    2.56
  -3   5  -8   71.24    3.62
  -3   5  -8   83.74    4.42
   3   5   8   78.97    4.47
   3  -5   8   75.56    7.87
  -3   5  -8   84.84    6.35
  -3   5  -8   73.23    4.63
  -3   5  -8   80.72    5.08
   3   5   9    0.77    0.73
  -3   5  -9    0.20    0.52
  -3   5  -9    0.42    0.58
   3  -5   9    0.33    1.07
   3  -5   9   -0.41    1.58
  -3   5  -9   -0.19    1.55
  -3   5  -9   -1.17    1.52
  -3   5  -9   -0.06    0.93
  -3   5  -9   -0.08    0.90
  -3   5  -9    0.69    0.76
  -3   5 -10    6.26    1.33
  -3   5 -10    6.88    1.22
   3   5  10    6.90    1.40
  -3   5 -10    6.93    2.84
   3   5  10    4.93    1.22
  -3   5 -10    5.95    1.56
  -3   5 -10    4.39    1.97
  -3   5 -10   10.86    2.22
   3   5  10    5.09    1.20
  -3   5 -10    6.23    1.43
  -3   5 -10    7.00    1.57
  -3   5 -11   31.33    2.61
   3   5  11   35.95    3.14
  -3   5 -11   33.73    3.16
  -3   5 -11   46.18    4.02
  -3   5 -11   48.59    6.55
  -3   5 -11   38.98    3.48
   3   5  11   38.15    3.33
  -3   5 -11   28.47    4.74
   3   5  11   37.43    3.37
  -3   5 -11   32.45    3.36
  -3   5 -11   31.64    3.16
   3   5  12    4.57    1.25
  -3   5 -12    4.84    1.48
  -3   5 -12    5.09    1.16
   3   5  12    2.14    1.14
  -3   5 -12    0.69    1.71
  -3   5 -12    3.43    1.27
  -3   5 -12    4.64    1.81
  -3   5 -12    3.59    2.47
   3   5  12    2.49    1.16
  -3   5 -12    3.08    1.15
  -3   5 -12    2.14    0.99
  -3   5 -13   37.26    2.81
   3   5  13   42.99    3.23
  -3  -5 -13   34.94    3.01
  -3   5 -13   33.18    3.48
   3   5  13   37.31    3.36
  -3   5 -13   29.74    5.01
  -3   5 -13   39.33    5.97
  -3   5 -13   39.35    3.55
  -3   5 -13   39.74    3.42
   3   5  13   37.42    3.26
  -3   5 -13   32.84    3.19
  -3   5 -13   34.11    3.36
  -3   5 -14   -0.53    0.75
  -3   5 -14    0.34    0.50
  -3  -5 -14    1.05    0.73
  -3   5 -14   -0.50    0.98
   3   5  14   -0.21    0.93
   3   5  14   -1.73    1.14
  -3   5 -14    1.38    1.21
  -3   5 -14   -0.02    1.69
  -3   5 -14    2.28    2.15
  -3   5 -14    0.34    0.67
  -3   5 -14    0.91    1.12
  -3   5 -15    2.70    1.06
  -3   5 -15    2.63    0.76
  -3  -5 -15    1.66    0.71
   3   5  15    0.92    0.74
  -3   5 -15    1.90    1.96
  -3   5 -15    0.90    0.89
  -3   5 -15    0.85    0.89
   3   5  15    0.61    0.68
  -3   5 -15    2.38    1.04
  -3   5 -15    3.15    1.16
  -3   5 -15    3.10    1.13
  -3   5 -15    3.01    0.94
  -3   5 -16    0.48    0.61
  -3   5 -16    1.15    0.61
  -3  -5 -16    0.07    0.53
  -3   5 -16    1.95    1.75
  -3   5 -16   -0.39    0.95
   3   5  16   -0.21    0.74
  -3   5 -16   -0.04    0.83
   3   5  16    0.36    0.76
  -3   5 -16    0.59    0.78
  -3   5 -16    0.01    0.60
  -3   5 -16    0.43    0.66
  -3   5 -16    0.43    0.66
  -3  -5 -17   -0.55    0.58
  -3   5 -17   -0.02    0.45
  -3   5 -17   -0.29    0.61
  -3   5 -17   -0.40    0.40
   3   5  17   -0.72    0.75
  -3   5 -17    0.37    1.22
  -3   5 -17   -1.50    0.87
   3   5  17   -0.74    0.77
  -3   5 -17   -0.58    0.84
  -3   5 -17   -0.87    0.64
  -3   5 -17   -0.91    0.68
  -3   5 -17   -0.39    0.61
  -3   5 -18   16.79    1.36
  -3  -5 -18   14.17    1.25
  -3   5 -18   13.30    1.64
  -3   5 -18   18.74    1.22
   3   5  18   13.23    1.44
   3   5  18   13.85    1.43
  -3   5 -18   13.97    1.47
  -3   5 -18   14.91    1.48
  -3   5 -18   14.72    1.38
  -3   5 -18   13.07    1.63
  -3   5 -18    9.59    1.53
  -3   5 -19    1.74    0.46
  -3   5 -19    2.32    0.62
  -3   5 -19    1.35    0.61
  -3   5 -19    1.77    0.65
   3   6 -20    8.42    0.81
   3   6 -20    7.84    1.11
   3   6 -20    7.86    1.11
   3   6 -20    7.43    1.17
   3   6 -19    4.58    0.70
   3   6 -19    5.13    1.23
   3   6 -19    5.12    1.04
   3   6 -19    3.69    0.96
  -3   6  18   -0.88    0.70
   3   6 -18    0.19    0.45
   3   6 -18    0.90    0.73
   3   6 -18    1.15    0.68
  -3   6  17    0.75    0.56
   3   6 -17    2.43    0.59
   3   6 -17    1.70    0.73
   3   6 -17    1.54    0.68
   3   6 -17    2.45    0.93
   3   6 -17    2.69    0.94
   3   6 -17    2.57    0.77
  -3   6  16   28.28    2.34
   3   6 -16   27.37    2.24
   3   6 -16   28.07    1.88
   3   6 -16   26.71    2.47
  -3   6  16   30.91    2.52
   3   6 -16   23.76    2.09
   3   6 -16   29.22    2.66
   3   6 -16   27.51    2.71
   3   6 -15   38.58    2.32
  -3   6  15   37.05    2.85
   3   6 -15   37.97    2.67
   3   6 -15   35.72    2.80
  -3   6  15   40.69    3.09
   3   6 -15   39.40    3.18
   3   6 -15   35.56    2.67
   3   6 -15   39.50    3.39
   3   6 -14   31.11    2.15
   3   6 -14   31.29    2.68
  -3   6  14   29.64    2.68
   3   6 -14   29.18    2.40
  -3   6  14   27.37    2.11
   3   6 -14   26.95    2.52
  -3   6  14   24.47    2.46
   3   6 -14   30.58    2.82
   3   6 -14   30.22    2.92
   3   6 -14   26.16    2.35
  -3   6  13    0.07    0.62
  -3   6  13    2.27    0.93
   3   6 -13    1.16    0.67
   3   6 -13    0.63    0.64
   3   6 -13    0.45    0.98
  -3   6  13   -1.38    1.18
   3   6 -13    0.30    0.58
   3   6 -13   -0.15    0.82
  -3   6  12   14.56    1.82
   3   6 -12   14.30    1.87
  -3   6  12   13.72    2.00
   3   6 -12   11.51    1.62
  -3   6  12    9.48    1.51
   3   6 -12   16.16    2.82
   3   6 -12   12.34    1.96
   3   6 -12   13.24    1.97
   3   6 -12   13.38    1.89
   3   6 -11   41.74    3.14
  -3   6  11   36.19    3.09
  -3   6  11   32.03    2.63
   3   6 -11   37.23    3.96
   3   6 -11   39.42    3.45
  -3   6  11   30.39    2.83
   3   6 -11   40.22    3.21
   3   6 -11   41.63    3.40
   3   6 -10    3.65    0.90
  -3   6  10    2.38    0.83
  -3   6  10    2.17    0.76
  -3   6  10    2.98    0.98
   3   6 -10    3.87    1.33
  -3   6  10    6.24    1.69
  -3   6  10    1.67    1.55
   3   6 -10    4.02    1.53
   3   6 -10    3.62    1.12
   3   6 -10    3.89    1.29
  -3   6   9   16.32    1.97
  -3   6   9   17.45    2.17
   3   6  -9   19.17    2.15
  -3   6   9   14.89    1.89
  -3   6   9   15.31    1.82
  -3   6   9   11.94    5.23
   3   6  -9   19.14    2.49
  -3   6   9   13.56    1.82
   3   6  -9   22.82    3.06
  -3   6   9   19.35    2.47
   3   6  -9   19.10    2.31
   3   6  -9   19.02    2.19
  -3   6   8    6.96    1.38
  -3   6   8    7.78    1.36
   3   6  -8    9.48    1.48
  -3   6   8    8.07    1.39
  -3   6   8    6.22    1.21
  -3   6   8    4.47    3.10
  -3   6   8    8.60    1.35
   3   6  -8    8.59    2.07
  -3   6   8    3.58    0.94
   3   6  -8    5.02    1.25
  -3   6   8    7.95    1.63
   3   6  -8    9.20    1.54
   3   6  -8    8.03    1.50
  -3   6   7    0.02    0.67
  -3   6   7    0.60    0.72
  -3   6   7    0.34    0.62
   3   6  -7    1.42    0.81
  -3   6   7   -0.34    0.74
  -3   6   7   -1.37    2.68
  -3   6   7    0.87    0.63
  -3   6   7    0.53    0.82
   3   6  -7    0.43    1.06
   3   6  -7   -0.17    1.16
  -3   6   7    0.41    1.04
   3   6  -7    0.92    0.80
   3   6  -7   -0.16    0.64
  -3   6   6   29.17    2.79
  -3   6   6   28.38    2.57
   3   6  -6   32.21    2.76
  -3   6   6   28.45    2.79
  -3   6   6   25.10    2.38
  -3   6   6   23.83    6.56
   3   6  -6   30.40    2.90
  -3   6   6   28.02    2.83
   3   6  -6   37.77    3.90
  -3   6   6   27.39    2.76
   3   6  -6   32.37    2.82
   3   6  -6   33.18    2.72
  -3   6   5    7.71    1.48
  -3   6   5    7.79    1.50
  -3   6   5    8.19    1.54
   3   6  -5    8.06    1.39
  -3   6   5    7.27    1.40
  -3   6   5    5.61    1.27
   3   6  -5    6.48    1.32
   3   6  -5    5.76    1.67
  -3   6   5    8.54    3.75
  -3   6   4   59.91    9.54
  -3  -6   3   28.27    7.45
   3  -6  -3   24.05    6.10
  -3   6   3   30.37    6.87
  -3  -6   2   -3.78    4.16
  -3   6   2   -0.59    1.76
   3  -6  -2    1.55    2.52
  -3  -6   1    9.80    4.75
   3  -6  -1   14.47    5.44
  -3  -6   0   11.65    4.80
   3  -6   0    5.79    3.69
  -3  -6  -1    2.71    3.33
   3  -6   1   -0.25    2.33
   3   6   2   46.39    3.25
   3   6   2   50.85    3.62
  -3   6  -2   48.96    3.61
   3   6   2   58.81    4.17
  -3  -6  -2   41.83    8.81
   3  -6   2   44.91    6.25
  -3   6  -2   46.34    3.79
  -3   6  -2   45.88    3.28
   3   6   3    8.65    1.54
  -3   6  -3    8.69    1.35
  -3   6  -3    8.00    1.60
   3   6   3    9.65    1.75
   3   6   3    9.03    1.65
  -3  -6  -3    6.00    4.51
   3  -6   3   10.38    3.11
  -3   6  -3   10.88    2.30
  -3   6  -3    7.90    1.70
  -3   6  -3    9.57    1.75
  -3   6  -3    9.39    1.47
  -3   6  -3    8.47    1.45
  -3   6  -3    8.65    1.73
   3   6   4   21.45    2.41
  -3   6  -4   18.07    1.82
  -3   6  -4   22.03    2.12
   3   6   4   21.02    2.30
  -3   6  -4   21.16    2.52
   3  -6   4   24.06    4.57
  -3   6  -4   15.96    2.44
  -3   6  -4   24.30    3.22
  -3   6  -4   15.87    2.40
  -3   6  -4   18.95    2.14
  -3   6  -4   16.33    2.14
  -3   6  -4   18.44    2.09
  -3   6  -5   71.95    3.66
  -3   6  -5   92.32    4.43
   3   6   5   84.99    4.38
   3   6   5   84.22    4.81
  -3   6  -5   77.62    4.92
   3  -6   5   82.29    8.61
  -3   6  -5  106.28    6.68
  -3   6  -5   94.60    5.18
  -3   6  -5   92.68    5.45
  -3   6  -5   95.80    4.78
  -3   6  -5   81.80    4.46
  -3   6  -5   83.98    4.78
  -3   6  -6  126.14    6.38
  -3   6  -6  118.28    4.72
  -3   6  -6  147.63    5.75
   3   6   6  138.86    5.55
   3   6   6  148.64    6.30
   3  -6   6  142.91   11.23
  -3   6  -6  129.99    4.91
  -3   6  -6  142.12    6.39
  -3   6  -6  159.28    8.28
  -3   6  -6  136.00    6.83
  -3   6  -6  148.01    5.88
  -3   6  -6  140.97    6.27
  -3   6  -6  139.15    5.91
  -3   6  -7   27.57    3.14
   3   6   7   33.70    3.11
  -3   6  -7   29.74    2.42
   3   6   7   33.94    2.76
  -3   6  -7   36.49    2.94
  -3   6  -7   31.50    2.41
  -3   6  -7   23.56    2.99
  -3   6  -7   27.70    2.59
  -3   6  -7   30.66    4.13
  -3   6  -7   26.73    2.91
  -3   6  -7   31.27    2.87
  -3   6  -7   27.65    2.87
   3   6   8   33.90    3.12
   3   6   8   38.36    3.55
  -3   6  -8   27.01    2.33
  -3   6  -8   32.36    2.85
   3   6   8   32.18    2.70
  -3   6  -8   29.43    2.34
  -3   6  -8   27.41    3.19
  -3   6  -8   29.23    3.02
  -3   6  -8   28.56    4.10
  -3   6  -8   29.27    2.64
  -3   6  -8   27.90    2.93
  -3   6  -8   30.88    2.88
   3   6   9    7.58    1.40
  -3   6  -9    9.81    1.51
   3   6   9   11.39    1.95
  -3   6  -9    6.77    1.39
   3   6   9    9.25    1.72
  -3   6  -9    7.13    1.22
  -3   6  -9    8.61    1.76
  -3   6  -9    9.26    2.10
  -3   6  -9    8.06    2.56
  -3   6  -9    8.56    1.58
   3   6  10    5.60    1.48
  -3   6 -10    5.77    1.27
   3   6  10    4.69    1.19
  -3   6 -10    4.50    1.11
  -3   6 -10    4.65    1.00
  -3   6 -10    8.70    3.35
  -3   6 -10    3.84    1.38
  -3   6 -10    4.51    1.63
  -3   6 -10    3.52    1.63
  -3   6 -10    3.67    1.84
  -3   6 -10    4.25    1.76
   3   6  11   87.13    4.79
  -3   6 -11   79.62    3.97
  -3   6 -11   78.58    4.78
   3   6  11  107.12    5.49
  -3   6 -11   82.24    3.75
  -3   6 -11   74.04    4.54
  -3   6 -11   77.89    5.07
  -3   6 -11   55.53    6.20
  -3   6 -11   90.29    8.62
  -3   6 -11   81.92    4.69
  -3   6 -11   83.18    4.97
  -3   6 -11   80.62    4.47
  -3   6 -11   76.81    4.57
   3   6  12    0.60    0.64
   3   6  12    0.24    0.63
  -3   6 -12   -0.28    0.50
  -3   6 -12   -0.24    0.62
  -3   6 -12    0.15    0.52
  -3   6 -12    1.00    0.97
  -3   6 -12   -2.42    2.05
  -3   6 -12    1.84    1.15
  -3   6 -12   -0.17    1.89
  -3   6 -12    0.29    0.86
  -3   6 -12    0.04    0.69
  -3   6 -12   -0.41    0.99
  -3   6 -12   -0.01    0.74
  -3   6 -13    1.10    0.82
   3   6  13    1.17    0.70
  -3   6 -13    0.87    0.59
   3   6  13    1.02    0.62
  -3   6 -13    2.02    0.65
  -3   6 -13   -0.86    1.96
  -3   6 -13    0.33    0.89
  -3   6 -13    0.50    0.97
  -3   6 -13    1.89    1.54
  -3   6 -13    0.40    0.69
  -3   6 -13    1.02    0.72
  -3   6 -13   -0.30    0.75
  -3   6 -13    1.40    0.89
   3   6  14    0.77    0.57
  -3   6 -14    1.00    0.76
  -3   6 -14    1.13    0.58
  -3   6 -14    1.26    0.53
  -3   6 -14    1.64    1.13
  -3   6 -14    0.23    0.76
  -3   6 -14    1.86    1.94
  -3   6 -14    0.91    0.76
  -3   6 -14    0.50    0.86
  -3   6 -14    0.90    0.63
  -3   6 -14    1.22    0.82
  -3   6 -15    0.84    0.61
  -3   6 -15    0.94    0.44
  -3   6 -15    1.13    0.46
  -3   6 -15    0.00    0.86
  -3   6 -15    1.38    0.77
  -3   6 -15    0.74    1.37
  -3   6 -15    0.81    0.57
  -3   6 -15   -0.10    0.69
  -3   6 -15    1.03    0.58
  -3   6 -15   -0.20    0.72
  -3   6 -16    5.21    0.85
  -3   6 -16    3.91    1.02
  -3   6 -16    4.27    0.64
  -3   6 -16    5.21    1.12
  -3   6 -16    5.64    1.80
  -3   6 -16    6.24    1.13
  -3   6 -16    4.91    1.07
  -3   6 -16    4.23    0.98
  -3   6 -16    2.80    0.84
  -3   6 -16    5.96    1.04
  -3   6 -17    0.25    0.33
  -3   6 -17   -0.19    0.49
  -3   6 -17   -0.11    0.55
  -3   6 -17    0.10    0.40
  -3   6 -17    0.21    0.42
  -3   6 -17   -0.44    0.47
  -3   6 -17    0.13    0.45
  -3   6 -18    0.14    0.22
  -3  -6 -18   -0.63    0.47
   3   7 -18    2.81    0.79
   3   7 -18    5.74    0.93
   3   7 -18    5.34    0.88
   3   7 -18    5.30    0.86
   3   7 -18    4.97    0.90
  -3   7  17    1.21    0.43
   3   7 -17    0.96    0.55
   3   7 -17    2.24    0.99
   3   7 -17    0.83    0.56
   3   7 -17    1.37    0.59
   3   7 -17    1.13    0.56
   3   7 -17    0.41    0.52
   3   7 -16    1.25    0.61
  -3   7  16   -0.10    0.57
   3   7 -16    1.52    0.66
   3   7 -16    1.51    0.77
   3   7 -15    0.67    0.61
  -3   7  15   -1.72    0.91
   3   7 -15   -0.16    1.00
   3   7 -15    0.21    0.67
   3   7 -15    0.61    0.64
  -3   7  14    1.90    0.77
  -3   7  14   -1.52    1.10
   3   7 -14   -0.02    0.57
   3   7 -14    1.59    0.93
   3   7 -14    1.41    1.34
   3   7 -14    1.63    0.97
   3   7 -14    0.64    0.75
  -3   7  13   37.35    2.46
   3   7 -13   40.37    2.95
  -3   7  13   36.43    2.83
  -3   7  13   43.98    3.26
   3   7 -13   37.28    2.97
   3   7 -13   37.85    3.68
   3   7 -13   37.71    4.14
   3   7 -13   41.88    3.06
   3   7 -13   43.20    3.24
  -3   7  12    8.78    1.50
  -3   7  12    6.11    1.12
   3   7 -12    8.94    1.49
   3   7 -12    8.77    2.14
   3   7 -12    8.01    1.52
   3   7 -12    8.46    2.13
  -3   7  12    9.87    1.72
   3   7 -12   10.07    1.69
   3   7 -12   10.89    1.70
  -3   7  11    4.01    1.25
  -3   7  11    1.49    0.62
   3   7 -11    3.42    0.95
  -3   7  11    2.16    0.76
   3   7 -11    2.33    1.32
  -3   7  11    2.74    1.27
   3   7 -11    2.87    1.17
   3   7 -11    6.74    2.02
   3   7 -11    3.14    1.05
   3   7 -11    3.60    1.07
  -3   7  10   30.54    2.85
  -3   7  10   25.60    2.33
  -3   7  10   32.79    2.77
   3   7 -10   35.11    2.89
  -3   7  10   29.75    2.49
  -3   7  10   31.37    3.02
   3   7 -10   31.28    3.05
   3   7 -10   34.29    3.82
   3   7 -10   27.15    3.29
   3   7 -10   34.20    2.86
   3   7 -10   34.04    2.95
  -3   7   9   12.06    1.96
  -3   7   9   13.91    1.84
  -3   7   9   10.36    1.48
   3   7  -9   14.12    1.87
  -3   7   9   12.36    1.74
   3   7  -9   14.50    2.43
   3   7  -9   14.71    2.19
  -3   7   9   11.52    1.94
   3   7  -9   15.54    2.65
   3   7  -9   13.00    1.85
   3   7  -9   13.77    1.95
  -3   7   8   10.44    1.83
  -3   7   8    4.71    0.95
  -3   7   8    9.68    1.52
   3   7  -8    9.81    1.56
  -3   7   8    9.65    1.65
  -3   7   8    6.38    1.41
   3   7  -8   10.09    2.06
   3   7  -8    8.55    1.74
   3   7  -8   13.49    2.59
  -3   7   8   13.95    2.11
   3   7  -8   11.12    1.69
   3   7  -8   10.71    1.78
  -3   7   7    0.39    0.93
  -3   7   7    1.16    0.76
  -3   7   7    1.73    0.81
  -3   7   7    1.78    0.69
   3   7  -7    1.29    0.73
   3   7  -7    1.54    0.93
   3   7  -7    1.85    1.46
  -3   7   7    0.60    1.32
  -3   7   7    1.62    1.15
   3   7  -7    1.70    1.30
   3   7  -7    2.05    0.98
   3   7  -7    1.73    0.92
  -3   7   6    7.97    1.33
  -3   7   6    7.27    1.32
   3   7  -6   12.86    1.85
  -3   7   6   11.84    1.87
  -3   7   6   10.86    1.71
   3   7  -6   14.10    2.44
  -3   7   6   14.48    1.98
   3   7  -6   12.30    1.97
  -3   7   6    8.15    1.29
   3   7  -6   16.47    2.75
   3   7  -6    9.97    1.43
   3   7  -6    9.99    1.39
  -3   7   5   66.65    3.90
  -3   7   5   74.03    4.64
   3   7  -5   79.73    4.49
  -3   7   5   70.34    4.14
   3   7  -5   79.90    4.44
  -3   7   5   77.18    4.75
  -3   7   5   64.15    4.25
  -3   7   5   65.37    4.19
   3   7  -5   75.28    4.71
  -3   7   5   69.06    3.99
   3   7  -5   73.30    5.51
   3   7  -5   76.23    4.10
   3   7  -5   73.28    4.15
  -3   7   4   63.79    4.33
  -3   7   4   60.34    4.20
   3   7  -4   65.31    4.15
  -3   7   4   58.23    3.70
   3   7  -4   70.35    4.19
   3   7  -4   57.75    3.59
  -3   7   4   63.14    3.95
   3   7  -4   66.69    4.45
  -3   7   4   65.81    4.77
  -3   7   4   63.19    3.85
   3   7  -4   68.93    5.36
  -3   7   4   55.79    3.95
   3   7  -4   61.16    3.67
   3   7  -4   63.26    3.84
  -3   7   3    2.20    0.85
  -3   7   3    0.96    0.78
   3   7  -3    4.07    1.21
   3   7  -3    4.47    1.23
   3   7  -3    5.26    1.18
  -3   7   3    4.75    1.14
  -3   7   3    4.42    1.29
   3   7  -3    3.61    1.32
  -3   7   3    3.67    1.18
  -3   7   3    5.43    1.29
   3   7  -3    5.63    1.53
  -3   7   3    5.40    1.37
   3   7  -3    4.20    0.97
   3   7  -2    0.21    0.62
  -3   7   2    0.17    0.65
  -3   7   2    0.13    0.78
   3   7  -2   -0.84    1.04
  -3   7   2   -0.52    0.79
  -3   7   2   -1.33    1.08
  -3   7   2   -0.80    1.05
   3   7  -2   -0.09    0.98
  -3   7   2    0.04    0.82
   3   7  -2   -1.90    1.73
  -3   7   2    0.29    1.02
  -3   7   2   -0.62    1.23
   3  -7  -2    0.06    4.02
  -3  -7   2   -5.91    6.93
   3   7  -1   12.63    1.87
  -3   7   1   13.61    1.93
  -3   7   1   13.16    2.03
  -3   7   1   13.87    2.08
  -3   7   1   12.83    1.94
   3   7  -1   14.91    2.12
  -3   7   1   11.03    1.86
   3   7  -1   14.37    2.55
   3   7  -1   13.04    1.95
  -3   7   1   11.47    1.69
  -3   7   1   13.17    2.42
   3  -7  -1   13.72    5.51
  -3  -7   1   16.28    6.94
  -3   7   0   68.62    4.13
  -3   7   0   72.10    4.73
   3   7   0   78.45    4.87
  -3   7   0   71.08    4.40
  -3   7   0   73.84    4.31
   3   7   0   66.33    4.22
  -3   7   0   58.87    4.13
   3   7   0   74.97    5.95
  -3   7   0   73.34    5.43
   3   7   0   64.04    4.22
  -3   7   0   59.84    3.85
   3  -7   0   63.35   10.86
  -3  -7   0   58.34   11.39
   3  -7   0   68.47    8.43
   3   7   1   53.40    3.73
  -3   7  -1   52.33    3.67
  -3   7  -1   46.26    3.82
  -3   7  -1   52.67    3.30
   3   7   1   57.35    4.20
   3   7   1   48.79    3.80
  -3   7  -1   57.57    3.86
  -3   7  -1   51.02    4.69
  -3   7  -1   47.29    3.47
   3   7   1   44.26    3.44
  -3   7  -1   43.06    3.53
   3   7   1   53.27    5.02
   3   7   2   18.96    2.36
  -3   7  -2   22.88    2.57
  -3   7  -2   14.65    1.82
   3   7   2   13.53    2.02
   3   7   2   15.57    2.29
  -3   7  -2   15.30    2.30
  -3   7  -2   14.65    2.47
  -3   7  -2   12.65    1.87
  -3   7  -2    8.68    1.38
   3   7   2   17.80    3.10
  -3   7  -2   17.40    2.76
  -3   7  -2   11.25    1.86
  -3   7  -2   14.32    1.97
   3   7   3   82.05    4.87
  -3   7  -3   76.55    5.00
   3   7   3   90.29    5.39
   3   7   3   85.28    4.55
  -3   7  -3   85.26    4.29
  -3   7  -3   70.81    4.68
  -3   7  -3   93.83    6.35
  -3   7  -3   83.20    5.53
   3   7   3   97.92    6.94
  -3   7  -3   80.62    4.57
  -3   7  -3   79.23    4.77
  -3   7  -3   79.40    4.53
   3   7   4  168.48    6.96
  -3   7  -4  156.72    7.27
   3   7   4  157.78    6.07
  -3   7  -4  168.43    6.06
   3   7   4  181.78    7.54
  -3   7  -4  185.03    8.92
  -3   7  -4  150.47    6.77
  -3   7  -4  160.91    6.44
  -3   7  -4  156.22    7.69
  -3   7  -4  155.87    6.35
  -3   7  -4  166.20    6.82
   3   7   5    3.51    1.28
  -3   7  -5    2.43    0.85
  -3   7  -5    2.53    1.01
   3   7   5    3.75    1.32
   3   7   5    5.30    1.41
  -3   7  -5    3.76    1.08
  -3   7  -5    4.52    1.55
  -3   7  -5    3.52    1.21
  -3   7  -5    4.44    1.65
  -3   7  -5    3.97    1.73
  -3   7  -5    3.82    1.22
  -3   7  -5    3.65    1.36
   3   7   6    1.09    0.91
  -3   7  -6    1.69    0.83
   3   7   6    1.33    0.93
  -3   7  -6    0.40    0.93
   3   7   6    1.50    0.94
  -3   7  -6    0.23    0.59
  -3   7  -6    2.27    1.71
  -3   7  -6    0.87    0.76
  -3   7  -6    0.02    0.95
  -3   7  -6   -0.06    1.17
  -3   7  -6    0.54    0.71
  -3   7  -6    0.12    0.75
   3   7   7   17.29    1.97
  -3   7  -7   15.22    2.51
   3   7   7   17.75    2.39
  -3   7  -7   14.77    1.73
  -3   7  -7   16.36    2.05
   3   7   7   17.16    2.26
  -3   7  -7   15.28    1.97
  -3   7  -7   12.81    2.09
  -3   7  -7   16.93    2.62
  -3   7  -7   18.52    3.12
  -3   7  -7   14.60    2.01
  -3   7  -7   14.76    2.13
  -3   7  -8    6.38    1.12
  -3   7  -8    7.24    1.42
   3   7   8    8.86    1.71
   3   7   8    8.21    1.67
   3   7   8    7.95    1.46
  -3   7  -8    7.41    1.66
  -3   7  -8    8.38    1.89
  -3   7  -8    8.27    1.42
  -3   7  -8    8.48    2.50
  -3   7  -8    8.12    1.66
  -3   7  -8    7.25    1.54
   3   7   9   68.20    3.55
   3   7   9   83.88    4.83
  -3   7  -9   64.38    3.39
  -3   7  -9   67.65    4.26
   3   7   9   76.14    4.47
  -3   7  -9   60.14    4.50
  -3   7  -9   61.63    4.15
  -3   7  -9   59.37    3.51
  -3   7  -9   60.74    5.88
  -3   7  -9   65.46    4.24
  -3   7  -9   65.55    4.03
  -3   7 -10    2.55    1.06
   3   7  10    2.72    0.98
  -3   7 -10    1.33    0.60
   3   7  10    1.67    0.89
   3   7  10    1.29    0.81
  -3   7 -10   -0.60    1.06
  -3   7 -10    1.25    1.00
  -3   7 -10    0.84    1.93
  -3   7 -10   -0.04    1.50
  -3   7 -10    1.17    0.82
  -3   7 -10    0.85    0.89
  -3   7 -11    1.19    0.59
   3   7  11    1.52    0.81
  -3   7 -11    1.68    0.85
   3   7  11    2.08    0.87
   3   7  11    0.32    1.16
  -3   7 -11   -1.35    1.51
  -3   7 -11    0.98    0.87
  -3   7 -11    1.93    1.23
  -3   7 -11    0.88    1.85
  -3   7 -11    1.71    0.92
  -3   7 -11    0.77    0.74
   3   7  12    4.80    1.02
   3   7  12    6.09    1.18
  -3   7 -12    4.47    1.23
  -3   7 -12    4.77    0.93
  -3   7 -12    6.14    2.41
  -3   7 -12    4.38    1.28
  -3   7 -12    6.10    1.32
  -3   7 -12    1.11    1.49
  -3   7 -12    5.24    1.18
  -3   7 -12    5.04    1.29
  -3   7 -13    5.31    1.21
   3   7  13    7.80    1.13
  -3   7 -13    7.15    1.03
  -3   7 -13    7.73    1.43
  -3   7 -13    5.76    1.39
  -3   7 -13    6.94    2.41
  -3   7 -13    4.25    1.96
  -3   7 -13    7.76    1.27
  -3   7 -13    7.80    1.35
  -3   7 -14    2.59    0.62
  -3   7 -14    1.88    0.75
  -3   7 -14    1.26    0.85
  -3   7 -14    2.79    0.89
  -3   7 -14    2.23    1.57
  -3   7 -14    0.60    1.18
  -3   7 -14    2.26    0.74
  -3   7 -14    2.24    0.80
  -3   7 -15   -1.39    0.78
  -3   7 -15    0.04    0.29
  -3   7 -15   -0.76    0.62
  -3   7 -15    0.93    1.05
  -3   7 -15    0.27    0.48
  -3   7 -15    0.15    0.41
  -3   7 -16    1.18    0.50
  -3   7 -16    1.19    0.35
  -3   7 -16    0.45    0.41
  -3   7 -16    1.09    0.49
  -3   7 -16    1.45    0.46
   3   8 -16    2.76    0.84
  -3   8  15   19.55    1.53
   3   8 -15   16.24    1.56
   3   8 -15   18.10    1.97
   3   8 -15   15.93    1.42
   3   8 -15   14.13    1.43
   3   8 -14    7.24    1.21
  -3   8  14    6.66    1.07
   3   8 -14    3.65    1.18
   3   8 -14    5.34    0.87
   3   8 -14    5.88    0.97
   3   8 -14    5.03    0.97
  -3   8  13   34.59    2.47
   3   8 -13   30.78    2.33
   3   8 -13   23.98    2.94
   3   8 -13   28.23    2.79
   3   8 -13   29.79    3.93
   3   8 -13   27.56    2.06
   3   8 -13   28.60    2.15
   3   8 -13   28.85    2.26
  -3   8  12   12.56    1.52
   3   8 -12    7.92    1.27
  -3   8  12    6.71    1.25
   3   8 -12    6.27    1.55
   3   8 -12    8.66    1.42
   3   8 -12    6.38    1.74
   3   8 -12    8.46    1.35
   3   8 -12    7.84    1.23
  -3   8  11    1.94    0.64
  -3   8  11    0.89    0.64
   3   8 -11    2.62    0.87
   3   8 -11    2.64    0.96
   3   8 -11    1.57    1.33
   3   8 -11    1.79    1.07
   3   8 -11    3.20    0.87
   3   8 -11    3.04    0.98
  -3   8  10   -0.23    0.81
  -3   8  10    0.54    0.47
  -3   8  10    2.78    1.12
  -3   8  10    0.65    0.57
   3   8 -10    0.42    0.59
   3   8 -10   -0.36    0.76
   3   8 -10    2.66    1.44
   3   8 -10   -2.37    1.26
   3   8 -10    0.66    0.50
   3   8 -10    0.72    0.68
  -3   8   9    4.06    1.04
  -3   8   9    3.64    1.02
  -3   8   9    5.97    1.36
  -3   8   9    3.85    0.97
   3   8  -9    4.62    1.05
   3   8  -9    4.79    1.25
   3   8  -9    2.68    1.23
   3   8  -9    5.90    1.79
   3   8  -9    3.90    0.88
   3   8  -9    4.25    0.98
  -3   8   8    2.96    1.03
  -3   8   8    5.13    1.12
  -3   8   8    5.34    1.29
  -3   8   8    9.66    1.65
   3   8  -8    7.01    1.30
   3   8  -8    2.17    1.25
   3   8  -8    6.60    1.55
   3   8  -8    2.80    1.14
  -3   8   8   11.12    2.16
   3   8  -8    5.75    1.21
   3   8  -8    6.13    1.14
  -3   8   7   88.25    4.26
  -3   8   7   83.01    4.24
  -3   8   7   88.85    4.87
   3   8  -7   94.72    4.58
  -3   8   7   86.05    4.74
   3   8  -7   86.66    4.90
  -3   8   7  100.39    5.05
   3   8  -7   94.64    6.14
   3   8  -7   87.51    5.29
   3   8  -7   93.27    4.24
   3   8  -7   96.95    4.51
  -3   8   6    3.03    1.05
  -3   8   6    1.44    0.88
  -3   8   6    8.70    1.70
  -3   8   6    1.51    0.63
   3   8  -6    2.48    0.85
  -3   8   6   10.78    2.03
   3   8  -6    4.27    1.71
   3   8  -6    4.40    1.45
   3   8  -6    3.15    1.13
   3   8  -6    2.63    0.94
  -3   8   5   44.41    3.28
  -3   8   5   43.62    3.53
  -3   8   5   40.65    3.09
   3   8  -5   38.69    3.18
   3   8  -5   43.94    3.18
  -3   8   5   37.12    3.27
  -3   8   5   48.21    3.79
   3   8  -5   51.86    4.71
   3   8  -5   42.46    3.51
  -3   8   4   28.86    2.98
  -3   8   4   25.25    2.78
   3   8  -4   28.59    2.74
  -3   8   4   31.35    2.86
   3   8  -4   24.64    2.35
  -3   8   4   26.09    2.57
   3   8  -4   31.08    2.69
  -3   8   4   27.36    3.04
   3   8  -4   25.51    2.73
   3   8  -4   28.48    3.60
  -3   8   4   29.39    3.09
   3   8  -3   30.68    2.89
  -3   8   3   27.51    2.64
   3   8  -3   27.88    2.53
  -3   8   3   30.29    3.05
  -3   8   3   29.33    3.02
   3   8  -3   33.07    2.82
  -3   8   3   37.84    3.05
  -3   8   3   29.99    3.31
   3   8  -3   28.24    2.87
  -3   8   3   30.39    2.84
   3   8  -3   32.49    3.87
  -3   8   3   37.55    3.30
  -3   8   2   48.11    3.69
   3   8  -2   43.32    3.46
  -3   8   2   40.41    3.60
   3   8  -2   47.00    3.37
   3   8  -2   40.81    3.14
  -3   8   2   51.32    3.62
   3   8  -2   41.26    3.39
  -3   8   2   48.06    4.27
  -3   8   2   40.13    3.14
   3   8  -2   45.39    4.54
  -3   8   2   49.58    3.77
   3   8  -1   25.55    2.49
   3   8  -1   23.42    2.42
  -3   8   1   25.61    2.88
  -3   8   1   24.07    2.71
  -3   8   1   32.69    2.98
   3   8  -1   26.85    2.78
   3   8  -1   27.53    3.53
  -3   8   1   25.52    3.20
   3   8  -1   24.36    2.62
  -3   8   1   20.97    2.38
   3   8   0    0.26    0.59
  -3   8   0    0.56    0.87
   3   8   0    0.39    0.60
   3   8   0    1.14    0.77
   3   8   0   -0.12    0.81
  -3   8   0    1.24    0.77
  -3   8   0    0.11    0.85
   3   8   0   -0.22    1.24
  -3   8   0    0.38    1.09
  -3   8  -1   52.58    4.16
   3   8   1   57.29    4.19
   3   8   1   56.26    3.66
  -3   8  -1   56.33    3.28
   3   8   1   48.51    3.62
   3   8   1   49.51    3.44
  -3   8  -1   58.19    4.92
  -3   8  -1   50.20    3.77
   3   8   1   55.51    4.94
  -3   8  -1   48.55    3.48
  -3   8  -2   17.42    2.45
   3   8   2   20.48    2.51
   3   8   2   22.12    2.31
   3   8   2   17.77    2.24
  -3   8  -2   18.84    1.94
  -3   8  -2   17.62    2.30
   3   8   2   19.17    3.09
  -3   8  -2   19.97    2.96
  -3   8  -2   18.55    2.26
   3   8   3    0.79    0.84
  -3   8  -3    0.15    0.80
  -3   8  -3    0.43    0.57
   3   8   3    0.50    0.62
   3   8   3    0.57    0.78
   3   8   3    1.62    1.27
  -3   8  -3   -1.69    1.44
  -3   8  -3    0.37    0.69
  -3   8  -3   -0.13    1.06
  -3   8  -4    0.45    0.75
   3   8   4    0.87    0.62
   3   8   4    0.28    0.61
   3   8   4    0.96    0.77
  -3   8  -4    0.13    0.57
   3   8   4    0.88    1.27
  -3   8  -4   -1.28    1.23
  -3   8  -4    2.65    1.71
  -3   8  -4    0.42    0.70
  -3   8  -4   -0.26    0.78
  -3   8  -4   -0.52    0.78
  -3   8  -5   -0.56    0.73
   3   8   5   -0.04    0.61
   3   8   5    0.22    0.75
  -3   8  -5    0.01    0.50
   3   8   5    0.16    1.06
  -3   8  -5   -0.52    0.98
  -3   8  -5    1.58    1.49
  -3   8  -5    1.03    0.74
  -3   8  -5   -0.54    0.82
  -3   8  -5    0.39    0.56
  -3   8  -6    6.94    1.70
  -3   8  -6    5.64    1.19
   3   8   6    6.81    1.51
   3   8   6    6.31    1.44
   3   8   6    5.51    1.87
  -3   8  -6    6.68    2.10
  -3   8  -6    5.00    1.47
  -3   8  -6    3.49    1.08
  -3   8  -6    5.67    1.20
  -3   8  -6    4.05    1.12
   3   8   7   74.39    4.43
  -3   8  -7   63.60    3.80
   3   8   7   69.41    4.10
   3   8   7   69.57    5.08
  -3   8  -7   57.58    3.50
  -3   8  -7   58.50    3.87
  -3   8  -7   61.59    5.37
  -3   8  -7   61.36    3.60
  -3   8  -7   61.62    3.78
  -3   8  -8   10.78    1.67
   3   8   8   12.85    1.82
   3   8   8    9.85    1.54
   3   8   8    8.37    1.87
  -3   8  -8    8.18    1.33
  -3   8  -8    7.77    2.13
  -3   8  -8    7.34    1.52
  -3   8  -8    8.41    1.57
  -3   8  -8    8.65    1.46
   3   8   9   -0.73    0.70
   3   8   9   -0.32    0.52
  -3   8  -9    0.54    0.71
   3   8   9   -0.36    0.88
  -3   8  -9   -0.81    0.83
  -3   8  -9    0.11    0.66
  -3   8  -9    0.91    1.67
  -3   8  -9   -0.44    1.28
  -3   8  -9    0.74    0.63
  -3   8  -9   -0.10    0.53
   3   8  10   -0.44    0.64
  -3   8 -10    0.70    0.62
   3   8  10   -0.64    0.66
   3   8  10    0.94    0.87
  -3   8 -10   -1.30    0.85
  -3   8 -10    1.24    1.56
  -3   8 -10   -2.53    1.45
  -3   8 -10   -0.22    0.53
  -3   8 -10   -0.12    0.73
   3   8  11   16.84    1.68
  -3   8 -11   11.38    1.62
   3   8  11   13.77    1.47
  -3   8 -11   12.86    1.64
  -3   8 -11   11.82    2.77
  -3   8 -11   13.35    1.51
  -3   8 -11   14.86    1.64
   3   8  12    5.83    0.86
   3   8  12    5.76    0.86
  -3   8 -12    3.73    0.96
  -3   8 -12    4.77    0.96
  -3   8 -12    1.56    1.29
  -3   8 -12    4.88    1.95
  -3   8 -12    5.28    0.95
  -3   8 -12    5.12    1.01
  -3   8 -13    0.54    0.45
  -3   8 -13    2.28    0.66
  -3   8 -13    1.61    1.28
  -3   8 -13    1.09    1.07
  -3   8 -13    1.29    0.59
  -3   8 -13    1.33    0.49
  -3   8 -14   -0.17    0.40
   3   9 -13   10.83    1.12
   3   9 -12    5.33    0.92
   3   9 -12    4.52    0.81
   3   9 -12    2.82    1.56
   3   9 -12    1.67    0.88
   3   9 -11    0.10    0.39
   3   9 -11   -0.52    0.51
   3   9 -10   12.94    1.41
  -3   9  10   16.29    1.79
  -3   9  10   10.81    1.27
   3   9 -10   10.24    1.32
   3   9 -10   10.94    1.96
  -3   9   9    7.44    1.16
   3   9  -9    9.04    1.25
  -3   9   9   13.75    1.67
   3   9  -9    9.36    1.36
   3   9  -9   11.85    2.06
  -3   9   8   12.69    1.67
   3   9  -8   11.13    1.40
  -3   9   8    9.74    1.42
   3   9  -8    9.41    1.90
   3   9  -8    8.57    1.38
  -3   9   7    7.53    1.53
  -3   9   7    3.40    0.96
   3   9  -7    3.86    0.98
   3   9  -7    5.01    1.20
   3   9  -7    4.47    1.38
  -3   9   6    3.26    0.90
   3   9  -6    5.53    1.08
  -3   9   6    6.88    1.50
   3   9  -6    3.41    0.96
   3   9  -6    3.08    1.27
  -3   9   5   12.18    1.83
   3   9  -5   12.91    1.61
  -3   9   5   15.45    2.07
   3   9  -5   11.72    1.63
   3   9  -5    9.52    1.52
   3   9  -5   10.23    2.01
  -3   9   4   19.11    2.35
  -3   9   4   14.68    2.03
   3   9  -4   16.45    1.81
   3   9  -4   14.76    1.89
   3   9  -4   11.17    1.65
   3   9  -4   15.02    2.51
  -3   9   3    0.59    0.66
   3   9  -3    0.46    0.60
   3   9  -3    0.29    0.60
   3   9  -3   -1.77    0.92
  -3   9   3    0.21    0.84
   3   9  -3   -0.25    0.95
   3   9  -2   -0.16    0.50
  -3   9   2   -0.19    0.62
   3   9  -2    0.21    0.68
   3   9  -2    1.27    0.74
   3   9  -2   -0.72    0.83
  -3   9   2   -2.06    2.85
   3   9  -2    0.56    1.11
  -3   9   1   47.17    3.66
   3   9  -1   51.95    3.59
   3   9  -1   53.95    3.15
   3   9  -1   46.80    3.09
   3   9  -1   52.21    4.38
  -3   9   1   45.49    3.77
   3   9  -1   46.25    3.11
  -3   9   0    2.71    1.06
   3   9   0    3.38    1.04
   3   9   0    2.67    0.96
   3   9   0    2.81    0.80
  -3   9   0    2.35    1.02
  -3   9   0    2.67    1.34
   3   9   0    2.45    0.88
   3   9   0    2.01    1.35
   3   9   1    5.14    1.19
   3   9   1    5.67    1.25
  -3   9  -1    3.81    1.14
   3   9   1    4.76    0.94
   3   9   1    5.08    1.03
  -3   9  -1    7.81    1.84
   3   9   1    6.32    1.79
  -3   9  -1    3.93    1.05
  -3   9  -2    6.06    1.30
   3   9   2    7.00    1.31
   3   9   2    8.59    1.24
   3   9   2    7.46    1.44
   3   9   2    7.25    1.78
  -3   9  -2    5.81    1.20
  -3   9  -2    7.00    1.83
  -3   9  -3   32.26    2.94
   3   9   3   44.45    3.27
  -3   9  -3   39.47    2.54
   3   9   3   40.22    2.90
   3   9   3   44.63    2.51
   3   9   3   41.04    3.80
  -3   9  -3   36.41    2.70
  -3   9  -3   40.73    3.93
   3   9   4    1.02    0.72
  -3   9  -4    0.51    0.58
  -3   9  -4    0.54    0.86
   3   9   4   -0.27    0.57
  -3   9  -4    1.66    1.55
   3   9   4    0.82    1.15
  -3   9  -4    0.35    0.57
   3   9   5   11.27    1.50
   3   9   5   12.48    1.70
  -3   9  -5   11.47    1.50
   3   9   5   12.19    2.07
  -3   9  -5    8.86    1.31
  -3   9  -5   10.10    2.16
  -3   9  -5    8.58    1.44
   3   9   6    2.93    0.83
   3   9   6    3.38    0.94
  -3   9  -6    3.93    1.00
  -3   9  -6    2.14    0.89
  -3   9  -6    2.02    1.28
   3   9   6    1.96    1.09
   3   9   7    0.29    0.39
   3   9   7   -0.05    0.47
  -3   9  -7    0.86    0.61
   3   9   7    0.74    0.69
  -3   9  -7   -0.42    0.61
  -3   9  -7    0.95    1.51
  -3   9  -7   -0.26    0.91
  -3   9  -8    0.20    0.48
   3   9   8    0.72    0.57
   3   9   8    0.93    0.57
  -3   9  -8    0.45    0.62
  -3   9  -8   -0.57    1.18
   3   9   8    1.08    0.72
  -3   9  -8   -1.39    1.24
   3   9   9   24.63    1.85
  -3   9  -9   18.04    1.72
   3   9   9   21.76    1.63
  -3   9  -9   12.03    2.13
  -3   9  -9   17.64    2.95
   3   9  10    7.36    0.91
  -3   9 -10    5.19    0.92
   3   9  10    6.44    0.81
  -3   9 -10    4.59    1.42
  -3   9 -10    3.60    1.44
  -3   9 -11    1.06    0.90
   3  10  -8    4.08    0.67
   3  10  -8    4.17    0.75
   3  10  -8    4.33    1.05
  -3  10   7    7.09    0.96
   3  10  -7   10.06    1.05
   3  10  -7    8.86    1.08
   3  10  -7    8.19    1.45
  -3  10   6    2.20    0.66
   3  10  -6    3.38    0.66
   3  10  -6    4.46    1.21
   3  10  -6    2.06    0.68
  -3  10   5    0.90    0.49
   3  10  -5    2.32    0.60
   3  10  -5    1.61    0.61
   3  10  -5    0.94    0.77
  -3  10   4   -0.76    0.64
   3  10  -4    0.45    0.36
   3  10  -4   -0.12    0.42
   3  10  -4    0.19    0.76
   3  10  -3   -0.70    0.57
  -3  10   3   -0.66    0.58
   3  10  -3    0.17    0.34
   3  10  -3   -0.88    0.87
   3  10  -3   -0.32    0.52
   3  10  -2   17.56    1.38
  -3  10   2   13.96    1.65
   3  10  -2   13.97    1.54
   3  10  -2   16.39    2.12
   3  10  -2   14.75    1.38
  -3  10   1    6.43    1.17
   3  10  -1    8.19    1.25
   3  10  -1    7.68    0.96
   3  10  -1    8.01    1.00
  -3  10   1    5.20    1.14
   3  10  -1    8.88    1.65
   3  10   0   -0.01    0.33
   3  10   0    0.10    0.45
  -3  10   0    0.56    0.48
  -3  10   0    0.29    0.83
   3  10   0    0.19    0.68
  -3  10  -1   10.98    1.51
   3  10   1   10.27    1.36
  -3  10  -1    7.99    1.49
   3  10   1   10.35    1.62
   3  10   2    0.99    0.59
   3  10   2    2.45    1.03
  -3  10  -2    1.32    0.89
   3  10   3    2.62    0.72
  -3  10  -3    0.93    0.76
  -3  10  -3    2.51    1.30
   3  10   3    2.34    0.87
   3  10   4    0.22    0.35
   3  10   4    0.92    0.47
  -3  10  -4    1.86    1.15
   3  10   4    0.89    0.66
  -3  10  -4   -0.22    0.79
   3  10   5    2.83    0.69
  -3  10  -5    0.24    0.73
  -3  10  -5    0.48    0.98
   3  10   6   -0.40    0.42
  -3  10  -6   -0.31    0.78
  -3  10  -6   -0.62    0.86
   4   0 -24    5.35    0.87
  -4   0  24    4.71    0.93
  -4   0  24    5.15    0.91
   4   0 -24    5.25    0.78
   4   0 -23   -0.60    0.45
  -4   0  23   -0.86    0.71
  -4   0  23   -0.88    0.79
  -4   0  23   -0.07    0.30
   4   0 -23   -1.09    0.59
   4   0 -22    9.68    1.16
   4   0 -22    9.50    1.31
  -4   0  22    9.37    1.18
  -4   0  22    4.86    1.17
  -4   0  22    4.13    1.11
   4   0 -21    0.02    0.37
   4   0 -21   -0.17    0.42
  -4   0  21   -0.26    0.49
   4   0 -21   -0.20    0.55
  -4   0  21    0.95    0.95
  -4   0  21   -0.07    0.81
   4   0 -21   -0.27    0.58
   4   0 -20   44.18    2.83
   4   0 -20   46.01    2.73
   4   0 -20   46.22    3.23
  -4   0  20   46.72    3.01
  -4   0  20   38.57    3.44
  -4   0  20   37.71    3.48
   4   0 -20   38.19    3.00
   4   0 -19   -0.23    0.47
   4   0 -19   -0.36    0.67
  -4   0  19   -0.08    0.52
   4   0 -19   -0.51    0.74
  -4   0  19   -0.06    0.90
  -4   0  19   -0.65    1.02
   4   0 -19    0.23    0.70
   4   0 -18   -0.36    0.64
  -4   0  18   -0.31    0.63
   4   0 -18   -0.32    0.59
  -4   0  18    1.08    1.23
  -4   0  18    0.33    1.04
   4   0 -18   -0.33    0.83
   4   0 -17    0.39    0.65
  -4   0  17    0.81    0.76
  -4   0  17    2.15    1.93
  -4   0  17   -0.83    1.23
  -4   0  17   -0.58    1.14
   4   0 -17    0.41    0.80
   4   0 -16  487.00    9.59
   4   0 -16  461.29   21.86
  -4   0  16  470.54   10.16
  -4   0  16  467.12   20.78
  -4   0  16  569.71   13.62
  -4   0  16  570.37   13.44
   4   0 -16  549.13   11.83
  -4   0  15    0.60    0.68
   4   0 -15   -0.59    1.19
  -4   0  15    0.71    1.14
  -4   0  15    0.71    1.18
  -4   0  15    1.79    1.32
   4   0 -14  320.59   16.44
  -4   0  14  329.55   15.93
  -4   0  13    0.62    1.07
   4   0 -13   -0.15    0.80
   4   0 -12 2053.22   37.04
  -4   0  12 2032.49   35.45
  -4   0  11    0.26    0.91
   4   0 -11   -0.27    0.83
   4   0 -10  325.71   13.26
  -4   0  10  331.46   12.86
  -4   0   9   -0.23    0.83
   4   0  -9   -0.08    0.68
  -4   0   8    7.09    1.90
   4   0  -8    8.47    1.91
  -4   0   8    7.50    1.77
   4   0  -7    0.30    0.58
  -4   0   7   -0.18    0.53
  -4   0   7    0.27    0.57
  -4   0   6  309.33   10.17
   4   0  -6  302.62    9.61
  -4   0   6  306.96    9.47
  -4   0   5   -0.22    0.60
   4   0  -5    0.33    0.44
  -4   0   5   -0.02    0.43
  -4   0   4 1209.82   16.27
  -4   0   3    0.16    0.45
  -4   0   2 1740.25   15.07
  -4   0   2 1718.92   18.22
  -4   0   1   -0.08    0.40
   4   0  -1    0.28    0.69
  -4   0   1    0.13    0.38
  -4   0   0  500.30   10.29
   4   0   0  514.08   12.07
  -4   0  -1    0.32    0.35
   4   0   1    0.07    0.59
   4   0   2 2033.96   25.14
  -4   0  -2 2039.20   22.96
  -4   0  -3    3.21    1.03
   4   0   3    1.52    0.96
   4   0   4   69.79    4.99
   4   0   5    0.42    0.85
   4   0   6    5.27    1.54
  -4   0  -7   -0.19    0.69
   4   0   7    0.16    0.64
  -4   0  -8   32.96    4.74
   4   0   8   36.66    4.53
  -4   0  -9    0.06    1.08
   4   0   9    0.10    0.76
  -4   0 -10  583.15   22.27
   4   0  10  602.55   20.85
   4   0  11   -1.16    0.93
  -4   0 -12   27.97    2.92
  -4   0 -12   30.49    3.50
   4   0  12   38.67    6.00
  -4   0 -12   32.08    2.67
  -4   0 -12   32.20    6.14
   4   0  12   23.88    2.78
   4   0  12   21.93    2.81
  -4   0 -12   22.82    3.27
  -4   0 -12   25.22    3.25
  -4   0 -13   -0.61    1.04
  -4   0 -13    0.08    0.71
  -4   0 -13   -0.18    0.62
   4   0  13   -0.39    0.87
   4   0  13    0.67    0.85
  -4   0 -13    0.10    0.91
  -4   0 -13    0.44    1.16
  -4   0 -14    6.32    2.13
  -4   0 -14    6.93    1.59
  -4   0 -14    5.69    1.26
   4   0  14   10.16    1.93
   4   0  14   10.68    2.02
  -4   0 -14    6.22    1.90
  -4   0 -14    7.61    2.19
  -4   0 -15   -0.21    0.96
  -4   0 -15   -0.22    0.91
  -4   0 -15   -0.79    0.79
   4   0  15   -0.74    0.93
   4   0  15    0.87    0.83
  -4   0 -15   -0.60    1.18
  -4   0 -15   -1.29    1.28
  -4   0 -16    1.15    0.68
  -4   0 -16    0.82    0.60
   4   0  16    0.72    0.94
  -4   0 -16    0.82    0.94
   4   0  16    1.08    0.97
  -4   0 -16    0.34    1.02
  -4   0 -16   -0.20    1.23
  -4   0 -17   -0.18    0.61
  -4   0 -17    0.01    0.45
   4   0  17   -0.02    0.84
   4   0  17   -0.76    0.96
  -4   0 -17    0.84    0.82
  -4   0 -17   -0.14    0.88
  -4   0 -17    0.40    0.81
  -4   0 -18   13.14    1.74
   4   0  18    7.61    1.58
  -4   0 -18   11.50    1.52
   4   0  18   10.06    1.64
  -4   0 -19   -0.59    0.61
   4   0  19   -0.44    0.75
   4   0  19   -0.98    0.78
  -4   0 -19    0.81    0.59
  -4   0 -19   -0.48    0.45
  -4   0 -20    1.71    0.57
   4   0  20    1.06    0.61
   4   0  20    1.26    0.66
  -4   0 -20    2.80    0.62
  -4   0 -21    0.22    0.30
  -4   0 -21   -0.18    0.25
   4   1 -24    5.26    0.64
   4   1 -24    4.63    0.73
   4  -1 -24    4.53    0.82
  -4   1  24    4.47    0.88
  -4   1  24    4.29    0.85
   4   1 -24    4.54    0.84
   4  -1 -24    4.71    0.71
   4   1 -24    5.05    0.74
   4   1 -23    1.60    0.44
   4   1 -23    1.01    0.59
   4   1 -23    1.75    0.55
  -4   1  23    2.17    0.57
  -4  -1  23    1.91    0.55
   4  -1 -23    1.87    0.56
  -4  -1  23    0.93    0.67
  -4   1  23    0.01    0.75
  -4  -1  23    0.39    0.64
  -4   1  23    0.43    0.59
   4   1 -22    6.90    0.97
   4   1 -22    7.02    1.03
   4  -1 -22    6.97    0.92
  -4   1  22    5.98    0.94
   4  -1 -22    6.17    1.06
  -4  -1  22    6.93    1.01
   4   1 -22    6.53    1.09
  -4  -1  22    5.36    1.06
  -4   1  22    5.03    1.22
  -4  -1  22    5.90    1.18
  -4   1  22    4.81    1.16
   4   1 -22    6.20    1.15
   4  -1 -21    0.19    0.45
   4   1 -21    0.12    0.45
   4   1 -21   -0.09    0.44
  -4   1  21    0.07    0.45
  -4  -1  21   -0.48    0.55
   4  -1 -21   -0.14    0.60
   4   1 -21   -0.04    0.48
  -4   1  21    1.29    0.93
  -4  -1  21   -0.04    0.74
  -4   1  21    1.02    0.89
  -4  -1  21    1.08    0.82
   4   1 -21    0.25    0.75
   4   1 -21    0.44    0.88
   4   1 -21    0.13    0.66
   4   1 -20    7.64    1.20
   4  -1 -20    8.45    1.19
   4   1 -20    8.74    1.32
  -4  -1  20    8.56    1.31
   4  -1 -20    9.35    1.49
   4   1 -20    8.78    1.39
  -4   1  20    7.88    1.22
  -4   1  20    6.33    1.66
  -4  -1  20    5.09    1.49
  -4  -1  20    4.89    1.42
  -4   1  20    6.73    1.69
   4   1 -20    5.93    1.72
   4   1 -20    6.43    1.34
   4   1 -20    5.96    1.61
   4   1 -19   25.04    2.15
   4   1 -19   25.05    2.25
   4   1 -19   22.55    2.36
  -4  -1  19   23.89    2.21
   4  -1 -19   23.61    2.42
  -4   1  19   23.08    2.17
  -4   1  19   30.09    3.32
  -4  -1  19   29.83    3.10
  -4   1  19   31.10    3.27
  -4  -1  19   28.79    2.99
   4   1 -19   24.02    2.92
   4   1 -19   23.50    3.10
   4   1 -19   27.48    2.76
   4   1 -18    0.31    0.71
   4   1 -18    0.11    0.67
  -4   1  18    0.03    0.54
   4  -1 -18   -0.10    0.74
   4   1 -18   -0.07    0.71
  -4  -1  18   -0.70    0.81
  -4   1  18   -0.30    1.17
  -4   1  18   -0.17    1.18
  -4  -1  18    0.81    0.92
  -4  -1  18   -0.33    1.25
   4   1 -18   -1.27    1.34
   4   1 -18   -1.29    1.05
   4   1 -18   -0.37    0.91
   4   1 -17   10.94    1.47
  -4  -1  17   10.27    1.51
  -4   1  17   11.41    1.58
  -4  -1  17   17.72    2.34
  -4   1  17   18.40    2.50
  -4   1  17   18.41    2.56
  -4  -1  17   16.61    2.28
   4   1 -17   15.59    2.37
   4   1 -17   15.42    2.16
   4   1 -17   11.63    1.99
   4   1 -16    2.84    0.84
  -4  -1  16    2.93    0.80
  -4   1  16    2.35    0.67
   4  -1 -16    2.72    1.73
  -4   1  16    2.56    1.50
  -4  -1  16    2.61    1.67
   4   1 -16    2.02    1.64
  -4   1  16   10.16    1.92
  -4  -1  16   11.11    2.06
  -4  -1  16   10.24    2.03
  -4   1  16    9.96    1.84
   4   1 -16    5.58    1.14
   4   1 -16    5.91    1.54
   4   1 -16    6.01    1.43
   4   1 -15    4.82    1.01
   4   1 -15    5.21    2.30
   4  -1 -15    5.13    1.94
  -4  -1  15    6.59    2.46
  -4   1  15    3.92    0.96
  -4  -1  15    7.40    1.29
  -4   1  15    5.56    2.35
  -4   1  15    5.31    1.72
  -4  -1  15    3.11    1.48
  -4  -1  15    3.21    1.40
  -4   1  15    4.56    1.62
   4   1 -15    1.20    1.02
   4  -1 -14  371.45   17.82
  -4   1  14  390.19   17.37
   4   1 -14  370.36   17.70
  -4  -1  14  382.05   17.15
   4   1 -13  166.80   11.18
   4  -1 -13  163.23   11.22
  -4   1  13  168.54   10.85
  -4  -1  13  165.54   10.79
  -4   1  12  126.88    8.91
   4  -1 -12  126.07    9.35
   4   1 -12  124.10    9.21
  -4  -1  12  127.45    8.91
   4  -1 -11  102.72    7.98
  -4   1  11  100.02    7.45
   4   1 -11  102.52    7.86
  -4  -1  11  106.09    7.70
  -4  -1  10  535.14   16.36
   4  -1 -10  548.66   17.44
   4   1 -10  534.09   17.14
  -4   1  10  538.54   16.44
  -4  -1   9   55.42    5.00
   4  -1  -9   56.77    5.29
   4   1  -9   52.95    5.05
  -4   1   9   58.97    5.13
  -4  -1   8 2117.49   31.05
   4  -1  -8 2124.62   30.07
   4   1  -8 2077.23   29.57
  -4   1   8 2125.02   31.16
  -4   1   8 2136.28   28.72
  -4  -1   8 2088.05   28.68
  -4  -1   7  218.09    8.63
   4  -1  -7  219.11    9.03
   4   1  -7  221.51    8.99
  -4   1   7  215.54    8.48
  -4  -1   7  223.87    9.49
  -4   1   7  226.05    9.52
  -4  -1   6  166.83    6.97
  -4   1   6  172.92    7.06
   4  -1  -6  173.76    7.43
   4   1  -6  167.99    7.23
  -4   1   6  175.60    7.84
  -4  -1   6  165.71    7.64
  -4   1   5  836.34   18.08
  -4   1   5  860.57   16.02
   4   1  -5  850.97   15.23
  -4   1   5  843.65   14.42
   4  -1  -5  851.35   15.21
  -4  -1   5  858.29   14.69
  -4  -1   5  839.76   15.88
  -4  -1   4  455.81   10.12
  -4   1   4  450.41    9.96
  -4  -1   4  431.05   10.80
  -4   1   4  442.78   10.94
  -4   1   4  443.04   12.25
  -4   1   3  457.26    9.66
  -4  -1   3  457.25    9.66
  -4   1   3  440.12   10.32
  -4   1   3  447.82   11.78
  -4  -1   3  439.25   10.30
  -4  -1   2    4.19    0.96
   4   1  -2    3.23    1.02
   4  -1  -2    3.14    1.07
   4  -1  -2    7.28    1.39
  -4   1   2    3.83    0.91
  -4   1   2    6.01    1.39
  -4  -1   2    4.08    1.05
  -4   1   2    4.77    1.11
  -4  -1   1  137.08    5.80
  -4   1   1  142.38    6.08
  -4   1   1  140.76    5.29
   4   1  -1  151.24    6.52
  -4  -1   1  152.02    5.54
  -4   1   1  152.57    5.88
   4  -1  -1  142.70    5.58
  -4  -1   1  150.70    5.97
   4  -1  -1  151.52    6.58
  -4   1   0 1837.52   20.52
   4  -1   0 1941.09   23.60
  -4   1   0 1902.42   20.19
  -4  -1   0 1939.02   20.68
  -4  -1   0 1854.00   20.78
  -4  -1   0 1939.99   19.84
   4  -1   0 1821.78   20.46
   4   1   0 1882.81   23.13
  -4   1   0 1889.50   22.70
  -4  -1  -1  123.80    5.53
   4   1   1  125.76    6.12
   4  -1   1  132.55    6.31
   4  -1   1  123.30    5.40
  -4   1  -1  123.56    5.45
  -4  -1  -2  330.46    9.31
   4   1   2  334.55   10.19
   4  -1   2  327.07   10.18
  -4   1  -2  331.17    9.27
   4  -1   2  323.06    8.84
  -4  -1  -3  686.92   14.32
  -4   1  -3  682.21   14.17
   4   1   3  656.81   14.76
   4  -1   3  663.81   14.86
   4   1   4   -0.13    0.70
   4  -1   4    1.11    0.80
   4  -1   4    1.26    0.79
   4   1   5  130.87    7.13
   4  -1   5  129.42    7.15
   4  -1   5  111.01    5.62
   4   1   6    8.57    2.02
   4  -1   6    8.22    2.03
   4  -1   7  105.17    7.23
   4   1   7  106.51    7.25
   4   1   8  218.93   11.04
  -4   1  -8  207.78   11.68
  -4  -1  -8  217.73   12.04
   4  -1   8  214.92   11.02
   4   1   9    9.15    2.42
   4  -1   9    9.02    2.37
  -4  -1  -9    8.35    2.72
  -4   1  -9    8.42    2.59
   4   1  10  120.00    9.36
   4  -1  10  113.56    9.16
   4   1  11   96.91    8.95
   4  -1  11  104.95    9.40
  -4  -1 -12   72.06    4.71
  -4  -1 -12   70.89    6.03
  -4   1 -12   62.51    5.24
  -4   1 -12   66.90    4.29
   4  -1  12   94.24    9.43
   4   1  12   88.89    9.06
  -4   1 -12   73.02    4.02
  -4  -1 -12   70.95    4.01
   4   1  12   69.12    4.64
   4  -1  12   74.29    4.80
   4  -1  12   72.94    4.65
   4   1  12   69.93    4.57
  -4   1 -12   87.08    9.30
  -4  -1 -12   57.77    5.08
  -4  -1 -12   58.76    5.36
  -4   1 -12   57.84    5.09
  -4   1 -12   62.01    4.83
  -4  -1 -13    1.96    1.03
  -4   1 -13    2.99    0.74
  -4   1 -13    1.69    1.09
  -4   1 -13    2.17    0.85
  -4  -1 -13    4.01    2.01
  -4  -1 -13    3.56    0.96
  -4   1 -13    2.71    0.77
  -4   1 -13    2.89    2.92
   4   1  13    1.86    1.23
   4  -1  13    1.84    1.00
   4   1  13    1.68    1.05
   4  -1  13    1.00    0.94
  -4  -1 -13    2.83    1.72
  -4  -1 -13    1.47    1.21
  -4   1 -13    2.21    1.25
  -4   1 -13    0.85    1.24
  -4   1 -14    0.57    0.88
  -4   1 -14    0.23    0.73
  -4  -1 -14    1.29    0.89
  -4   1 -14    1.64    0.68
  -4   1 -14    0.93    0.60
  -4  -1 -14    1.14    0.65
   4   1  14    1.68    1.04
   4  -1  14    1.57    1.11
   4  -1  14    1.37    1.20
   4   1  14    0.89    0.84
  -4   1 -14   -0.26    2.80
  -4  -1 -14    0.90    1.08
  -4   1 -14    0.58    0.82
  -4  -1 -14    1.71    1.28
  -4   1 -14    0.28    1.07
  -4   1 -15    2.52    0.90
  -4   1 -15    4.12    0.97
  -4  -1 -15    3.41    1.25
  -4   1 -15    1.86    1.14
  -4  -1 -15    2.06    0.82
  -4   1 -15    1.97    0.78
   4  -1  15    0.90    0.96
   4  -1  15    1.68    0.90
   4   1  15    2.22    1.19
  -4   1 -15    4.05    3.32
  -4   1 -15    4.15    1.36
   4   1  15    1.43    1.17
  -4   1 -15   -0.36    1.29
  -4   1 -15    1.04    0.92
  -4  -1 -15    1.93    1.32
  -4  -1 -15    2.14    1.30
  -4  -1 -16   30.63    3.09
  -4   1 -16   30.87    2.89
  -4   1 -16   37.38    3.98
  -4  -1 -16   37.25    2.90
  -4   1 -16   37.52    2.87
   4   1  16   20.70    2.77
  -4   1 -16   27.91    2.82
   4   1  16   23.11    2.84
   4  -1  16   23.69    2.83
   4  -1  16   23.42    2.71
  -4   1 -16   24.37    3.46
  -4   1 -16   21.57    3.12
  -4   1 -17    2.25    1.12
  -4   1 -17    1.17    0.56
  -4  -1 -17    2.04    0.99
  -4  -1 -17    2.06    0.75
  -4   1 -17    2.20    0.77
   4  -1  17    1.62    1.02
   4   1  17    0.52    0.79
   4  -1  17    1.56    0.85
   4   1  17    0.93    0.80
  -4   1 -17    1.82    0.91
  -4   1 -17   -0.46    1.16
  -4   1 -17    1.26    1.03
  -4  -1 -18    3.00    0.97
  -4   1 -18    2.79    0.90
  -4  -1 -18    3.96    0.89
  -4   1 -18    3.70    0.80
   4  -1  18    0.95    0.89
  -4   1 -18    4.04    1.04
   4   1  18    2.53    1.14
   4   1  18    2.23    0.90
   4  -1  18    1.29    0.84
  -4   1 -18    1.82    1.11
  -4   1 -18    0.73    0.83
  -4  -1 -19    0.47    0.50
  -4   1 -19    0.46    0.56
   4   1  19    0.67    0.66
   4   1  19   -0.46    0.69
  -4   1 -19    0.74    0.63
  -4  -1 -19    0.56    0.44
  -4   1 -19    0.51    0.44
  -4   1 -20    3.04    0.65
  -4  -1 -20    2.73    0.70
  -4   1 -20    0.97    0.54
   4   1  20    1.91    0.75
   4   1  20    1.59    0.69
  -4   1 -20    4.27    0.72
  -4  -1 -20    4.35    0.73
  -4  -1 -21   -0.07    0.33
   4   1  21   -0.26    0.40
  -4  -1 -21    0.01    0.23
  -4   1 -21    0.02    0.25
   4  -2 -24   15.17    1.37
   4   2 -24   13.68    1.02
   4   2 -24   14.89    1.04
   4  -2 -24   15.09    1.08
  -4   2  24   12.90    1.34
   4   2 -24   12.68    1.27
  -4   2  24   14.18    1.39
   4   2 -23    1.05    0.46
   4  -2 -23    1.54    0.66
   4  -2 -23    0.56    0.44
   4   2 -23    0.46    0.37
  -4   2  23    1.26    0.79
   4   2 -23    0.52    0.62
  -4   2  23    0.70    0.69
   4   2 -23    0.85    0.61
   4   2 -23    0.75    0.68
   4   2 -22    2.22    0.62
   4   2 -22    1.81    0.61
  -4   2  22    1.82    0.58
  -4  -2  22    2.59    0.62
   4  -2 -22    3.09    0.83
   4   2 -22    2.06    0.63
  -4   2  22    0.22    0.74
   4   2 -22    1.61    0.86
  -4   2  22    0.52    0.67
   4   2 -22    1.00    0.76
   4   2 -22    0.72    0.58
   4   2 -22    0.71    0.74
   4   2 -21    9.30    1.23
   4   2 -21   10.95    1.40
  -4   2  21   10.49    1.29
   4  -2 -21   10.30    1.48
   4   2 -21   10.37    1.43
  -4  -2  21   11.57    1.32
  -4   2  21    7.63    1.43
  -4  -2  21    9.84    1.49
  -4   2  21    7.64    1.56
  -4  -2  21   10.02    1.46
   4   2 -21    8.93    1.83
   4   2 -21    9.03    1.54
   4   2 -21    7.47    1.57
   4   2 -20   12.28    1.48
   4   2 -20   13.10    1.59
   4  -2 -20   14.63    1.79
   4   2 -20   13.45    1.67
  -4  -2  20   13.59    1.56
  -4   2  20   14.51    1.57
  -4   2  20   12.46    2.11
  -4  -2  20   10.69    1.80
  -4   2  20   15.54    2.28
  -4  -2  20   12.43    1.98
   4   2 -20    9.24    1.96
   4   2 -20   10.81    1.63
   4   2 -20    9.22    1.78
   4   2 -19   15.56    1.73
   4   2 -19   15.96    1.81
  -4   2  19   15.98    1.76
   4  -2 -19   17.47    2.06
   4   2 -19   17.26    2.04
  -4  -2  19   16.85    1.79
  -4  -2  19   14.69    2.23
  -4   2  19   16.47    2.51
  -4  -2  19   15.62    2.31
  -4   2  19   17.48    2.61
   4   2 -19   11.82    2.05
   4   2 -19   14.09    2.11
   4   2 -19   14.74    2.05
   4   2 -18   43.79    2.99
   4   2 -18   44.76    3.09
   4  -2 -18   44.50    3.28
   4   2 -18   45.90    3.26
  -4  -2  18   46.99    3.16
  -4   2  18   46.52    3.09
  -4   2  18   38.88    3.74
  -4  -2  18   38.95    3.62
  -4   2  18   42.31    3.74
  -4  -2  18   39.46    3.52
   4   2 -18   40.17    3.57
   4   2 -18   39.73    3.73
   4   2 -18   41.64    3.37
  -4   2  17    0.48    0.60
   4   2 -17   -0.37    0.60
   4   2 -17    0.56    0.60
  -4   2  17   -0.12    0.65
  -4  -2  17   -0.03    0.71
   4   2 -17   -0.71    0.97
   4  -2 -17    0.05    0.96
  -4   2  17   -2.09    1.53
  -4  -2  17   -1.22    1.43
  -4  -2  17   -1.43    1.49
  -4   2  17   -1.18    1.54
   4   2 -17   -0.54    1.03
   4   2 -17    0.27    0.75
   4   2 -17    0.25    0.80
  -4   2  16   34.72    2.86
   4   2 -16   36.09    2.70
  -4  -2  16   40.05    2.99
  -4   2  16   37.20    7.90
   4   2 -16   41.68    6.59
   4  -2 -16   37.84    6.19
  -4  -2  16   38.37    5.99
  -4   2  16   37.17    2.79
  -4   2  16   35.80    5.63
  -4  -2  16   41.35    3.62
  -4   2  16   35.31    3.58
  -4   2  16   38.82    3.67
  -4  -2  16   41.27    3.48
   4   2 -16   34.99    3.14
   4   2 -16   39.37    3.44
   4   2 -16   38.96    3.31
   4   2 -15   13.04    1.64
  -4   2  15   11.86    1.70
  -4   2  15   13.75    1.69
  -4  -2  15   12.70    3.53
  -4   2  15   14.19    3.56
   4   2 -15   13.07    3.44
   4  -2 -15   13.52    3.49
  -4  -2  15   14.27    1.75
  -4   2  15   10.22    4.06
  -4  -2  15    9.72    1.94
  -4  -2  15   12.10    2.22
  -4   2  15   14.39    2.31
  -4   2  15   12.87    2.20
   4   2 -15   12.05    1.89
   4   2 -15   13.95    2.06
   4   2 -15   14.49    2.00
   4  -2 -14   37.88    5.87
   4   2 -14   37.53    5.66
  -4   2  14   40.58    7.55
  -4  -2  14   42.30    5.89
  -4   2  14   41.19    5.64
  -4   2  13   10.69    3.61
   4  -2 -13   11.30    2.93
  -4   2  13    9.84    2.68
  -4  -2  13    9.01    2.53
   4   2 -13   10.64    2.83
   4  -2 -12   25.37    4.20
   4   2 -12   25.69    4.23
  -4  -2  12   26.04    4.07
  -4   2  12   26.34    4.11
   4  -2 -11   24.26    3.90
  -4   2  11   24.72    3.80
   4   2 -11   24.27    3.93
  -4  -2  11   26.18    3.86
   4  -2 -10   -0.04    0.70
   4   2 -10    0.79    0.89
  -4   2  10    1.14    0.93
  -4  -2  10    1.08    1.07
  -4   2  10    0.02    0.97
  -4  -2   9   62.91    5.34
  -4   2   9   64.67    7.17
   4  -2  -9   69.75    5.95
   4   2  -9   62.43    5.56
  -4   2   9   63.51    5.31
   4  -2  -8  917.77   20.24
   4   2  -8  918.65   20.10
  -4   2   8  868.87   24.77
  -4   2   8  895.56   18.63
  -4  -2   8  878.52   18.45
  -4   2   7   19.74    2.60
  -4  -2   7   17.68    2.49
  -4   2   7   17.10    2.71
   4  -2  -7   17.71    2.69
  -4   2   7   15.03    3.25
   4   2  -7   16.82    2.64
  -4  -2   7   16.84    2.67
  -4  -2   6  913.58   18.75
  -4  -2   6  889.35   15.95
  -4   2   6  881.28   15.96
   4  -2  -6  918.34   17.50
   4   2  -6  900.94   17.29
  -4   2   6  846.31   21.98
   4  -2  -6  815.28   10.63
  -4   2   6  906.55   18.50
  -4  -2   5   92.35    4.83
   4  -2  -5   95.54    5.29
   4   2  -5   90.51    5.10
  -4  -2   5   91.63    5.53
  -4   2   5   81.71    6.55
  -4   2   5   87.39    5.30
  -4   2   5   91.29    4.79
   4  -2  -5   69.14    3.49
   4  -2  -5   83.60    4.64
  -4   2   4  112.51    5.10
   4  -2  -4  115.49    4.90
   4  -2  -4  118.89    5.57
  -4  -2   4  113.14    5.68
  -4   2   4  116.90    5.78
   4   2  -4  114.04    5.42
  -4  -2   4  117.76    5.21
   4  -2  -4  124.84    5.62
  -4   2   4  123.14    7.78
  -4  -2   3  583.08   11.26
  -4   2   3  543.85   11.68
   4  -2  -3  548.52   10.91
  -4   2   3  560.23   10.84
   4  -2  -3  548.60   11.91
  -4  -2   3  556.20   12.02
  -4   2   3  566.76   16.25
  -4  -2   2  715.08   18.35
  -4   2   2  717.56   12.20
  -4  -2   2  732.52   12.54
  -4  -2   2  727.89   13.33
   4  -2  -2  734.51   13.89
   4  -2  -2  714.13   14.26
  -4   2   2  748.45   13.31
   4   2  -2  681.85   14.05
  -4   2   2  734.43   18.04
   4  -2  -2  730.81   13.13
  -4  -2   1  240.09    9.86
  -4  -2   1  236.65    7.18
   4  -2  -1  235.19    8.19
  -4   2   1  220.41    9.66
  -4  -2   1  228.30    7.48
  -4   2   1  231.90    7.02
   4  -2  -1  230.33    7.64
   4  -2  -1  231.43    7.99
  -4   2   1  229.91    7.38
   4   2  -1  230.75    8.12
   4  -2   0   69.17    4.46
   4  -2   0   60.54    4.19
   4  -2   0   63.19    4.16
  -4   2   0   61.10    5.10
   4   2   0   66.68    4.34
   4  -2   0   56.50    4.28
  -4   2   0   65.09    3.96
  -4  -2   0   64.67    3.99
  -4  -2  -1   96.70    4.99
  -4   2  -1   94.68    4.86
   4   2   1   93.90    5.27
   4  -2   1   95.76    5.34
   4  -2   1   87.51    5.03
   4  -2   1   88.93    5.15
   4   2   1   95.02    4.36
  -4  -2  -2    8.94    1.67
  -4   2  -2    9.28    1.64
   4   2   2    9.96    1.85
   4  -2   2   10.12    1.82
   4  -2   2    7.23    1.62
   4  -2   2    9.04    1.83
   4   2   2    8.70    1.53
   4   2   3  440.98   12.03
  -4  -2  -3  438.87   11.70
   4  -2   3  415.86   11.68
  -4   2  -3  436.11   11.41
   4  -2   3  446.00   12.13
   4  -2   3  431.28   11.97
   4   2   3  467.97   11.79
  -4   2  -4  778.28   16.24
   4   2   4  767.05   16.67
   4  -2   4  771.59   16.66
   4  -2   4  723.59   15.62
  -4  -2  -4  801.63   16.87
   4   2   4  799.03   17.39
   4  -2   4  736.75   16.34
  -4  -2  -5   68.88    5.29
  -4   2  -5   68.27    5.15
   4   2   5   60.19    4.88
   4  -2   5   58.87    4.88
   4  -2   5   64.27    4.76
   4   2   5   66.21    5.53
   4  -2   6   91.13    6.42
   4   2   6   90.84    6.37
   4  -2   6   90.84    5.84
   4   2   6  102.45    7.23
   4  -2   7   58.74    4.81
   4   2   7   57.64    5.41
   4  -2   7   59.41    5.51
   4  -2   8   -0.14    0.70
   4   2   8   -0.19    0.78
   4  -2   8   -0.17    0.91
   4  -2   9   38.36    5.11
   4   2   9   36.97    4.99
   4  -2  10   81.06    7.86
   4   2  10   80.95    7.80
  -4   2 -11   16.38    2.41
  -4   2 -11   20.29    1.94
  -4  -2 -11   18.17    2.35
   4   2  11   22.83    4.41
   4  -2  11   23.03    4.38
   4   2  11   13.84    2.26
  -4   2 -11   17.41    2.11
  -4   2 -11   11.04    3.31
   4   2  11   15.70    2.30
  -4   2 -11   17.57    4.38
  -4   2 -11   15.90    2.48
  -4   2 -11   15.86    2.55
  -4   2 -12    1.69    1.21
  -4  -2 -12    2.10    1.07
  -4   2 -12    2.22    0.69
  -4  -2 -12    3.33    0.92
  -4   2 -12    3.27    0.87
   4   2  12    3.34    1.40
   4   2  12    2.42    1.32
  -4   2 -12    1.36    0.95
  -4   2 -12   -0.10    2.02
  -4   2 -12    3.53    1.48
  -4   2 -12    2.11    1.11
  -4   2 -13    7.67    1.27
  -4   2 -13    7.45    1.96
  -4  -2 -13    6.83    1.62
  -4   2 -13    5.62    1.19
  -4  -2 -13    5.50    1.17
   4   2  13    5.92    1.71
  -4   2 -13    6.34    3.54
  -4   2 -13    5.91    1.49
   4   2  13    7.08    1.74
  -4   2 -13    4.58    1.70
  -4   2 -13    5.95    1.80
  -4  -2 -14  102.82    5.76
  -4   2 -14  100.10    6.52
  -4   2 -14  110.56    4.59
  -4   2 -14  107.71    4.88
  -4  -2 -14  109.59    4.97
   4   2  14   89.28    5.63
  -4   2 -14   94.04    5.22
  -4   2 -14  114.24   10.59
   4   2  14   91.65    5.54
  -4   2 -14   88.48    5.91
  -4   2 -14   82.10    6.22
  -4   2 -15   -0.74    1.13
  -4  -2 -15    0.36    0.85
  -4   2 -15    0.04    0.54
  -4  -2 -15   -0.33    0.64
  -4   2 -15   -0.40    0.69
   4   2  15   -1.68    1.32
  -4   2 -15    1.59    2.77
   4   2  15   -1.39    1.35
  -4   2 -15    0.48    1.05
  -4   2 -15    0.89    1.07
  -4   2 -15   -0.85    1.10
  -4   2 -16    3.17    0.83
  -4   2 -16    4.43    1.48
  -4  -2 -16    1.74    0.95
  -4  -2 -16    3.49    0.93
  -4   2 -16    3.98    0.91
  -4   2 -16    2.91    1.15
   4   2  16    0.34    0.87
   4   2  16    1.81    0.92
  -4   2 -16    2.20    2.55
  -4   2 -16    2.30    1.25
  -4   2 -16    0.63    1.02
  -4  -2 -17    0.73    0.66
  -4   2 -17    2.18    1.46
  -4   2 -17    1.54    0.60
  -4   2 -17    2.35    0.66
  -4  -2 -17    2.32    0.68
  -4   2 -17    1.03    0.85
   4   2  17    0.52    0.88
   4   2  17    1.03    0.93
  -4   2 -17    1.38    0.94
  -4   2 -17    1.25    0.83
  -4   2 -18   10.89    1.19
  -4   2 -18   10.30    1.91
  -4  -2 -18    7.76    1.40
  -4   2 -18   12.32    1.43
  -4  -2 -18   12.81    1.44
   4   2  18    7.95    1.52
   4   2  18    6.14    1.35
  -4   2 -18    7.51    1.35
  -4   2 -18    5.66    1.54
  -4   2 -18    7.42    1.71
  -4   2 -19    6.38    0.81
  -4  -2 -19    4.81    1.04
  -4   2 -19    8.17    1.01
  -4  -2 -19    7.89    1.02
   4   2  19    3.01    1.05
  -4   2 -19    4.37    0.97
   4   2  19    3.38    0.95
  -4   2 -19    4.53    1.20
  -4   2 -19    3.91    1.23
  -4  -2 -20    5.14    0.89
   4   2  20    2.23    0.79
   4   2  20    3.47    0.88
  -4   2 -20    3.31    0.75
  -4   2 -20    7.30    0.83
  -4  -2 -20    7.25    0.84
  -4  -2 -21   -0.33    0.36
   4  -3 -23    1.29    0.62
   4   3 -23    1.17    0.44
  -4   3  23   -0.02    0.50
   4   3 -23    1.00    0.63
  -4   3  23    0.01    0.49
   4   3 -23    0.69    0.52
   4   3 -23   -0.66    0.71
   4   3 -22   11.51    1.20
   4   3 -22   12.30    1.30
   4  -3 -22   14.70    1.73
   4   3 -22   10.80    1.10
   4  -3 -22   12.39    1.22
  -4   3  22   12.36    1.64
   4   3 -22   12.22    1.64
  -4   3  22   11.98    1.59
   4   3 -22    9.03    1.51
   4   3 -22   12.73    1.45
   4   3 -22    9.17    1.57
   4   3 -21    5.74    1.03
   4   3 -21    5.17    0.90
  -4   3  21    6.96    0.94
  -4  -3  21    6.93    0.93
   4  -3 -21    5.91    0.97
   4   3 -21    5.89    0.94
  -4   3  21    5.45    1.18
  -4   3  21    3.95    1.13
   4   3 -21    6.22    1.36
   4   3 -21    5.21    1.24
   4   3 -21    4.89    1.26
   4   3 -21    4.82    1.15
   4   3 -20    0.93    0.47
   4   3 -20    0.20    0.52
   4   3 -20    0.16    0.57
  -4   3  20   -0.20    0.39
  -4  -3  20    0.35    0.38
   4  -3 -20   -0.20    0.64
  -4   3  20   -0.66    1.06
  -4   3  20    0.63    0.81
   4   3 -20    1.03    0.99
   4   3 -20    0.48    0.58
   4   3 -20   -0.69    0.89
   4   3 -20   -1.16    1.29
   4   3 -19    1.65    0.76
   4   3 -19    1.94    0.74
  -4   3  19    2.46    0.65
  -4  -3  19    2.62    0.78
   4  -3 -19    2.57    0.84
   4   3 -19    2.10    0.71
  -4   3  19   -0.53    0.95
  -4   3  19    0.30    0.83
   4   3 -19    0.41    0.73
   4   3 -19    0.09    0.76
   4   3 -19    0.40    0.64
   4   3 -18    0.91    0.65
  -4   3  18    0.36    0.54
   4   3 -18    0.15    0.65
  -4  -3  18   -0.26    0.65
   4   3 -18   -0.18    0.76
   4  -3 -18   -0.54    0.75
  -4   3  18   -0.25    0.64
  -4   3  18    0.71    1.00
  -4   3  18    1.73    1.16
   4   3 -18    0.38    0.81
   4   3 -18    0.75    0.70
   4   3 -18    1.09    0.72
   4   3 -17    0.20    0.51
  -4   3  17    0.36    0.67
   4   3 -17    0.08    0.50
  -4  -3  17   -0.01    0.59
   4  -3 -17   -0.13    0.69
  -4   3  17    0.02    0.65
   4   3 -17    0.94    0.58
  -4   3  17   -0.12    0.99
  -4   3  17    0.71    1.07
   4   3 -17    1.27    0.94
   4   3 -17    0.58    0.83
   4   3 -17    0.55    0.77
   4   3 -16   68.19    3.86
  -4   3  16   72.31    4.23
   4   3 -16   72.40    3.86
  -4  -3  16   75.41    3.83
   4  -3 -16   71.26    3.90
   4   3 -16   64.86    3.77
  -4   3  16   70.86    3.62
  -4   3  16   77.67    5.00
  -4   3  16   76.49    4.89
   4   3 -16   68.99    4.32
   4   3 -16   72.58    4.62
   4   3 -16   69.69    4.60
  -4   3  15   78.57    4.44
   4   3 -15   83.26    4.26
   4   3 -15   80.11    4.02
  -4   3  15   88.53    8.49
  -4  -3  15   98.43    9.06
  -4   3  15   88.71    4.08
   4   3 -15   87.12    9.30
  -4  -3  15   91.85    4.23
  -4   3  15   89.33   12.14
   4  -3 -15   89.92    9.35
  -4   3  15   64.65    4.48
  -4   3  15   67.50    4.51
   4   3 -15   64.27    4.43
   4   3 -15   79.13    4.52
   4   3 -15   73.73    4.55
  -4   3  14  510.10   11.31
   4   3 -14  469.39    9.46
   4   3 -14  489.20   10.01
  -4   3  14  486.30    9.49
   4   3 -14  497.23   20.94
   4  -3 -14  492.98   20.93
  -4  -3  14  527.84   20.31
  -4   3  14  488.77   27.16
  -4   3  14  514.99   19.94
  -4   3  14  504.03   12.38
  -4   3  14  503.65   12.18
   4   3 -14  505.02   11.81
   4   3 -14  501.74   11.51
   4   3 -14  491.49   10.95
  -4  -3  13   22.84    4.03
  -4   3  13   21.18    5.39
   4   3 -13   21.59    4.13
   4  -3 -13   19.67    3.94
  -4   3  13   21.26    3.80
  -4   3  12   -0.53    2.04
   4  -3 -12    0.84    1.31
  -4  -3  12   -0.28    1.11
   4   3 -12    1.78    1.24
  -4   3  12    2.02    1.01
  -4   3  11   37.54    4.62
   4  -3 -11   32.84    4.64
   4   3 -11   32.32    4.55
  -4  -3  11   35.79    4.56
  -4   3  11   30.83    5.92
  -4  -3  10  248.57   11.14
   4   3 -10  241.03   11.81
  -4   3  10  241.59   16.16
   4  -3 -10  237.41   11.65
  -4   3  10  253.34   11.28
   4   3  -9   15.54    2.88
  -4   3   9   17.66    4.38
  -4   3   9   16.12    2.73
  -4  -3   9   16.03    2.68
   4  -3  -9   17.86    3.02
  -4  -3   8  276.23   10.22
  -4   3   8  281.80   10.45
   4  -3  -8  281.87   11.21
   4   3  -8  283.90   11.30
  -4   3   8  251.22   15.02
   4  -3  -7  159.05    7.96
   4   3  -7  153.75    7.95
  -4   3   7  159.98    7.31
  -4  -3   7  154.05    7.08
  -4   3   7  141.48   10.74
   4  -3  -7  154.19    6.75
  -4   3   6  412.69   10.87
  -4  -3   6  423.45   10.99
   4  -3  -6  444.96   12.45
   4   3  -6  436.47   12.49
   4  -3  -6  430.39   11.38
  -4   3   6  408.83   17.64
  -4  -3   5  343.27    9.38
  -4   3   5  334.63    9.21
   4  -3  -5  352.64   10.34
   4   3  -5  349.40   10.34
  -4   3   5  331.51   15.35
  -4  -3   5  360.72   11.00
  -4   3   5  348.36   10.54
   4  -3  -5  337.83   10.25
   4   3  -4  311.37    9.03
  -4  -3   4  317.73    8.74
   4  -3  -4  314.67    9.08
  -4   3   4  306.32    9.27
  -4   3   4  302.28    8.20
  -4  -3   4  315.26    9.62
   4  -3  -4  290.26    9.55
  -4   3   4  285.07   13.88
  -4   3   3  512.33   10.46
  -4  -3   3  550.52   11.56
  -4  -3   3  584.28   20.62
   4  -3  -3  534.57   12.54
   4  -3  -3  470.52   10.53
   4   3  -3  560.68   11.46
  -4  -3   3  550.54   12.02
  -4   3   3  533.61   11.71
  -4   3   3  526.41   18.43
   4   3  -3  519.21   12.44
   4   3  -2  102.84    5.35
   4  -3  -2  102.54    5.29
  -4   3   2  107.02    4.68
  -4  -3   2  104.35    4.91
  -4  -3   2  100.83    4.97
   4  -3  -2  107.37    6.05
  -4   3   2  108.66    5.13
  -4   3   2  112.09    8.38
  -4  -3   2  108.10    8.38
  -4  -3   1  133.58    9.21
   4   3  -1  122.80    5.79
   4  -3  -1  122.93    5.65
  -4   3   1  130.26    5.50
   4  -3  -1  127.68    6.71
  -4  -3   1  117.01    5.32
  -4   3   1  121.73    8.62
   4  -3   0   14.32    2.95
   4  -3   0   17.51    2.16
   4   3   0   17.56    2.57
   4   3   0   17.66    2.21
   4  -3   0   19.59    2.73
  -4   3   0   17.26    3.38
  -4   3   0   16.20    2.09
  -4  -3   0   17.41    2.16
   4  -3   1  311.23   12.89
  -4   3  -1  330.09    9.28
  -4  -3  -1  310.85    9.14
   4  -3   1  326.29   11.21
   4  -3   1  342.31    9.60
   4   3   1  336.90    9.67
   4   3   1  324.65   10.80
  -4   3  -2  266.81    8.66
   4   3   2  269.08    8.93
   4  -3   2  265.15    8.79
   4  -3   2  254.91   10.23
  -4  -3  -2  263.76    8.72
   4   3   2  246.82    9.61
  -4  -3  -3  326.97   10.30
  -4   3  -3  334.96   10.24
   4   3   3  325.84   10.26
   4  -3   3  317.31   10.09
   4  -3   3  327.22   11.93
   4   3   3  326.09   11.63
  -4  -3  -4  451.04   12.83
  -4   3  -4  434.68   12.35
   4  -3   4  441.13   12.56
   4   3   4  439.22   12.57
   4  -3   4  445.23   14.26
   4  -3   5   13.27    2.66
  -4  -3  -5   12.47    2.28
  -4   3  -5   11.19    2.18
   4  -3   5   12.43    2.48
   4  -3   5   10.92    2.13
   4   3   5   11.08    2.21
  -4  -3  -6  559.44   16.32
   4  -3   6  494.66   15.20
   4  -3   6  515.69   16.67
  -4   3  -6  525.09   15.28
   4   3   6  530.12   15.74
   4  -3   6  535.88   15.86
  -4  -3  -7    7.15    2.17
   4  -3   7    5.18    1.90
   4  -3   7    3.38    1.65
   4   3   7    4.52    1.64
  -4   3  -7    7.08    2.09
  -4  -3  -8 1083.04   25.69
  -4   3  -8 1042.85   24.44
   4  -3   8 1014.00   25.08
   4   3   8 1047.96   25.31
  -4  -3  -9    5.97    2.39
  -4   3  -9    5.39    2.23
   4   3   9    4.19    1.90
   4  -3   9    4.64    2.15
   4  -3   9    4.36    1.78
  -4  -3 -10   66.19    4.32
  -4   3 -10   72.19    3.64
  -4   3 -10   65.30    4.41
  -4  -3 -10   84.99    7.95
  -4   3 -10   84.00    7.74
   4   3  10   83.44    8.09
   4  -3  10   80.35    8.01
  -4   3 -10   69.23    4.28
   4   3  10   73.23    4.91
   4   3  10   68.45    4.58
  -4   3 -10   51.33    6.25
  -4   3 -10   81.04    8.25
  -4   3 -10   60.56    4.62
   4   3  11   23.04    2.62
  -4   3 -11   21.92    2.14
  -4   3 -11   17.56    2.53
  -4  -3 -11   19.28    2.50
  -4   3 -11   20.51    4.12
  -4  -3 -11   20.56    4.08
  -4   3 -11   16.89    1.81
  -4  -3 -11   17.13    1.83
   4   3  11   27.15    3.18
  -4   3 -11   22.36    2.62
   4   3  11   23.58    2.91
  -4   3 -11   18.52    4.50
  -4   3 -11   25.15    5.23
  -4   3 -11   20.11    2.67
  -4   3 -11   19.35    2.57
  -4   3 -12   53.05    3.29
  -4   3 -12   44.39    4.19
   4   3  12   57.44    3.96
  -4  -3 -12   50.67    3.93
  -4   3 -12   65.40    7.52
  -4   3 -12   52.05    3.22
  -4  -3 -12   51.16    3.25
  -4   3 -12   38.55    6.18
   4   3  12   52.05    4.35
  -4   3 -12   48.85    3.87
  -4   3 -12   49.64    7.16
   4   3  12   52.66    4.28
  -4   3 -12   43.50    4.44
  -4   3 -12   46.18    4.25
   4   3  13    0.40    0.59
  -4  -3 -13    0.64    0.87
  -4   3 -13    0.25    0.88
  -4   3 -13    0.36    0.52
  -4  -3 -13    0.59    0.59
  -4   3 -13    0.77    0.47
  -4   3 -13    0.46    2.56
   4   3  13    0.63    1.12
   4   3  13    1.19    0.96
  -4   3 -13   -1.07    1.18
  -4   3 -13   -1.95    2.44
  -4   3 -13    1.28    0.96
  -4   3 -13   -0.38    0.85
  -4  -3 -14   -0.08    0.81
  -4   3 -14    1.06    0.97
  -4   3 -14    0.81    0.68
  -4   3 -14    0.96    0.57
  -4  -3 -14    1.20    0.67
   4   3  14    0.36    1.32
  -4   3 -14   -0.60    1.73
   4   3  14    0.24    1.24
  -4   3 -14   -0.51    0.99
  -4   3 -14    0.47    0.83
  -4   3 -14    1.51    1.29
  -4   3 -15    1.38    0.99
  -4  -3 -15    1.06    0.67
  -4   3 -15    0.98    0.51
  -4   3 -15    0.56    0.45
  -4  -3 -15    0.45    0.42
  -4   3 -15    0.04    0.94
   4   3  15   -0.23    1.21
  -4   3 -15    1.77    2.23
   4   3  15   -1.39    1.31
  -4   3 -15    1.31    1.16
  -4   3 -15    0.71    0.79
  -4   3 -16    1.98    1.10
  -4  -3 -16    0.13    0.74
  -4   3 -16    0.89    0.53
  -4   3 -16    1.15    0.56
  -4  -3 -16    0.87    0.41
  -4   3 -16    0.03    0.82
   4   3  16   -0.59    1.13
   4   3  16   -0.49    1.05
  -4   3 -16    0.27    1.97
  -4   3 -16    1.06    0.74
  -4   3 -16    1.24    0.68
  -4   3 -16   -0.11    1.05
  -4   3 -16    1.52    1.15
  -4   3 -17   14.00    1.47
  -4  -3 -17   12.09    1.75
  -4   3 -17   14.07    2.21
  -4   3 -17   15.03    1.55
  -4  -3 -17   15.58    1.55
   4   3  17    9.85    1.79
  -4   3 -17   13.39    1.85
   4   3  17   11.21    1.82
  -4   3 -17   10.64    3.43
  -4   3 -17   11.09    2.08
  -4   3 -17    9.96    2.18
  -4   3 -17   13.29    1.53
  -4   3 -17   13.08    1.57
  -4   3 -18    2.36    1.04
  -4  -3 -18    2.76    0.94
  -4   3 -18    3.05    0.69
  -4  -3 -18    3.82    0.74
  -4   3 -18    3.75    0.72
   4   3  18    1.81    0.95
   4   3  18    1.02    0.91
  -4   3 -18    2.27    0.90
  -4   3 -18    2.31    1.06
  -4   3 -18    1.95    1.17
  -4   3 -19    0.46    0.32
  -4  -3 -19    0.21    0.42
  -4  -3 -19    0.38    0.34
  -4   3 -19    0.38    0.29
   4   3  19   -1.22    0.80
   4   3  19   -0.08    0.58
  -4   3 -19   -0.94    0.76
  -4   3 -19    0.57    0.65
  -4   3 -19   -0.11    0.73
  -4  -3 -20    0.08    0.34
   4   3  20    0.45    0.51
  -4   3 -20   -0.74    0.49
   4   3  20   -0.32    0.46
   4   4 -23    2.94    0.51
   4  -4 -22    7.68    1.09
   4   4 -22    7.41    0.91
  -4   4  22    5.30    0.96
   4   4 -22    5.30    0.95
  -4   4  22    5.61    0.96
   4   4 -22    5.85    1.22
   4   4 -22    4.87    1.02
   4   4 -21   32.23    1.96
   4  -4 -21   35.72    2.57
   4   4 -21   32.14    2.09
  -4   4  21   23.95    2.19
   4   4 -21   26.14    2.18
  -4   4  21   26.93    2.24
   4   4 -21   25.49    2.07
   4   4 -21   26.06    2.57
   4   4 -21   25.96    2.47
   4   4 -20   26.11    2.05
   4   4 -20   25.30    1.92
  -4   4  20   23.83    2.44
  -4   4  20   23.78    2.33
   4   4 -20   25.45    2.46
   4   4 -20   19.73    2.24
   4   4 -20   19.32    2.35
   4   4 -20   24.74    2.28
  -4   4  19    1.00    0.49
   4   4 -19    1.20    0.57
   4   4 -19    1.52    0.64
  -4   4  19    1.74    0.94
   4   4 -19    0.84    0.87
  -4   4  19    0.71    0.74
   4   4 -19    1.20    0.78
   4   4 -19    0.97    0.76
   4   4 -19    0.89    0.77
  -4   4  18    0.26    0.60
   4   4 -18    0.63    0.50
   4   4 -18    0.78    0.55
  -4   4  18    0.83    0.89
  -4   4  18    0.51    0.85
   4   4 -18    1.81    1.11
   4   4 -18    0.33    0.76
   4   4 -18    1.54    0.81
   4   4 -18    0.47    0.77
  -4   4  17    0.00    0.70
   4   4 -17    0.14    0.70
   4   4 -17    0.08    0.63
  -4   4  17   -0.25    1.27
  -4   4  17   -0.50    1.09
   4   4 -17    2.29    1.31
   4   4 -17    0.37    0.70
   4   4 -17   -0.17    0.95
   4   4 -17   -0.06    0.71
   4   4 -16    3.99    0.99
   4   4 -16    3.78    0.94
  -4   4  16    3.54    1.06
  -4   4  16    3.22    1.37
  -4   4  16    2.62    1.12
   4   4 -16    3.09    1.50
   4   4 -16    2.98    1.07
   4   4 -16    3.90    1.10
   4   4 -16    2.57    1.11
  -4   4  15    0.18    0.65
   4   4 -15    0.11    0.60
   4   4 -15   -0.15    0.73
  -4   4  15    0.87    1.20
   4   4 -15    2.03    1.34
  -4   4  15    0.47    1.13
  -4   4  15    1.22    1.09
   4   4 -15    0.17    0.77
   4   4 -15    0.02    0.79
   4   4 -15   -0.69    1.00
  -4   4  14   72.16    4.39
   4   4 -14   71.23    3.80
  -4   4  14   66.78    3.67
   4   4 -14   71.58    3.85
   4   4 -14   65.62    4.50
  -4   4  14   72.50    4.59
  -4   4  14   69.00    4.37
  -4   4  14   71.22    4.69
   4   4 -14   69.24    4.19
   4   4 -14   71.85    4.40
   4   4 -14   68.98    4.37
  -4   4  13   23.04    2.52
   4   4 -13   21.61    2.13
  -4   4  13   18.55    2.00
   4   4 -13   21.70    2.13
  -4   4  13   16.05    5.06
  -4   4  13   25.76    2.72
  -4   4  13   31.79    3.13
  -4   4  13   31.63    3.04
  -4   4  13   33.36    3.29
   4   4 -13   25.02    2.59
   4   4 -13   23.43    2.42
   4   4 -13   26.74    2.75
   4   4 -12  626.32   11.01
   4   4 -12  580.26   10.24
  -4   4  12  580.62   10.91
  -4   4  12  630.98   12.71
  -4   4  12  595.67   30.28
  -4   4  12  625.16   13.28
  -4   4  12  595.49   12.45
   4   4 -12  621.70   11.95
   4   4 -12  618.82   12.35
   4   4 -12  623.52   12.60
  -4   4  11    9.74    4.01
  -4   4  10  146.39   13.99
  -4   4   9   62.12    8.89
  -4   4   8   38.35    6.64
  -4   4   7   74.01    9.03
   4  -4  -6    0.75    0.94
  -4   4   6    0.47    1.34
   4  -4  -5   -0.17    0.87
  -4   4   5    0.47    1.25
  -4   4   4  160.24   11.98
  -4  -4   3   14.81    3.90
  -4   4   3   13.98    3.64
  -4  -4   2   38.79    6.49
  -4   4   2   34.63    5.40
  -4  -4   1   45.24    6.58
   4  -4  -1   41.46    5.67
  -4   4   1   41.43    6.00
   4  -4   0  444.43   18.19
  -4  -4   0  499.46   21.09
   4  -4   0  470.06   14.93
  -4   4   0  459.32   19.64
   4  -4   1   35.49    5.49
   4  -4   1   41.27    4.57
   4  -4   2  274.47   11.92
   4  -4   3    9.35    2.33
   4  -4   4   40.06    4.79
   4  -4   5  252.27   12.31
   4  -4   6   14.31    2.95
   4  -4   6   13.97    3.14
   4  -4   7   13.46    3.06
   4  -4   7   11.86    2.94
   4  -4   8   50.87    5.65
   4   4   9   51.98    3.71
  -4   4  -9   49.11    3.03
  -4   4  -9   47.38    3.73
  -4  -4  -9   41.73    3.45
   4  -4   9   47.68    5.69
  -4   4  -9   49.83    3.76
  -4   4  -9   45.56    5.19
  -4   4  -9   64.93    7.19
   4   4   9   50.81    3.98
  -4   4  -9   52.27    4.23
   4   4   9   54.82    4.27
  -4   4  -9   48.07    3.87
  -4   4  -9   47.19    3.62
  -4   4 -10  318.13    9.66
  -4  -4 -10  289.29    9.11
   4   4  10  338.07    9.49
  -4   4 -10  322.37    7.97
   4   4  10  340.50   10.48
  -4   4 -10  298.96   13.64
  -4   4 -10  334.29    9.63
   4   4  10  331.23   10.09
  -4   4 -10  330.66   10.05
  -4   4 -10  317.07    9.68
  -4   4 -10  311.86    9.99
   4   4  11  132.74    5.94
  -4   4 -11  128.74    5.21
  -4   4 -11  122.72    6.37
  -4  -4 -11  110.60    5.71
   4   4  11  112.31    6.04
  -4   4 -11  116.34    5.83
   4   4  11  109.43    5.81
  -4   4 -11   93.14    8.36
  -4   4 -11  114.82    5.98
  -4   4 -11  127.61   10.59
  -4   4 -11  117.02    6.33
  -4   4 -11  121.99    6.13
  -4   4 -12   38.44    2.87
  -4   4 -12   35.93    3.58
   4   4  12   41.56    3.35
  -4  -4 -12   33.20    3.17
  -4   4 -12   35.78    5.45
  -4   4 -12   41.85    6.45
  -4   4 -12   44.72    3.71
   4   4  12   39.27    3.65
   4   4  12   40.82    3.80
  -4   4 -12   41.41    3.78
  -4   4 -12   38.52    3.81
  -4   4 -12   36.75    3.53
   4   4  13    0.97    0.83
  -4   4 -13    0.05    1.02
  -4  -4 -13   -0.22    0.85
  -4   4 -13    0.28    0.67
  -4   4 -13   -1.89    2.31
  -4   4 -13    1.24    1.93
   4   4  13   -0.72    1.25
  -4   4 -13    1.00    1.10
   4   4  13   -1.40    1.22
  -4   4 -13    0.27    0.86
  -4   4 -13    0.82    1.14
  -4  -4 -14   -0.08    0.86
  -4   4 -14    0.01    1.10
  -4   4 -14    0.11    0.53
   4   4  14   -1.31    1.38
   4   4  14   -0.96    1.21
  -4   4 -14   -1.04    1.13
  -4   4 -14   -0.76    1.85
  -4   4 -14    1.63    1.14
  -4   4 -14    0.21    0.73
  -4   4 -15   11.12    1.48
  -4   4 -15   11.29    2.19
  -4  -4 -15   10.88    1.71
  -4   4 -15    9.39    1.67
   4   4  15    7.46    1.48
   4   4  15    8.12    1.55
  -4   4 -15   10.78    3.78
  -4   4 -15    9.21    1.69
  -4   4 -15    9.90    1.92
  -4   4 -15   10.47    2.10
  -4   4 -15   11.77    1.74
  -4  -4 -16   -0.71    0.78
  -4   4 -16    1.30    1.00
  -4   4 -16    1.49    0.63
  -4   4 -16    1.61    1.94
   4   4  16   -1.49    1.04
   4   4  16   -0.37    0.73
  -4   4 -16   -0.14    1.00
  -4   4 -16    1.47    0.69
  -4   4 -16    0.27    0.74
  -4   4 -16    1.74    0.95
  -4   4 -16    1.19    0.80
  -4  -4 -17    0.32    0.50
  -4   4 -17    0.63    0.70
  -4   4 -17    0.64    0.47
  -4   4 -17    2.21    1.80
   4   4  17    0.12    0.73
   4   4  17    0.00    0.65
  -4   4 -17   -0.31    0.72
  -4   4 -17    0.78    0.76
  -4   4 -17    0.46    0.61
  -4   4 -17   -0.11    0.56
  -4   4 -17    0.46    0.64
  -4  -4 -18   20.09    1.76
  -4   4 -18   22.57    2.24
  -4   4 -18   24.30    1.64
   4   4  18   14.78    1.76
   4   4  18   15.69    1.84
  -4   4 -18   19.91    1.80
  -4   4 -18   22.15    1.57
  -4   4 -18   16.22    2.00
  -4   4 -18   17.77    2.10
  -4   4 -18   20.85    1.61
  -4   4 -19    1.09    0.38
  -4   4 -19    2.12    0.63
  -4  -4 -19    1.24    0.48
  -4   4 -19    2.31    0.47
  -4   4 -19    1.76    0.62
   4   4  19    1.43    0.71
   4   4  19    1.87    0.71
   4   5 -21   26.71    1.66
   4   5 -21   23.58    2.06
   4   5 -21   24.83    2.23
   4   5 -20   15.55    1.29
   4   5 -20   14.68    1.39
   4   5 -20   10.38    1.34
   4   5 -20    9.63    1.52
   4   5 -20   11.47    1.56
   4   5 -19   10.55    1.17
   4   5 -19    8.60    1.20
  -4   5  19    9.87    1.20
  -4   5  19    8.04    1.46
   4   5 -19    4.76    1.07
  -4   5  19    6.98    1.33
   4   5 -19    9.10    1.54
   4   5 -19    7.21    1.45
   4   5 -19    6.45    1.18
  -4   5  18   13.84    1.62
   4   5 -18   12.48    1.53
   4   5 -18   13.66    1.46
  -4   5  18   11.90    1.83
  -4   5  18   12.78    1.81
   4   5 -18    8.90    1.46
   4   5 -18   11.37    1.58
   4   5 -18   10.80    1.67
   4   5 -18   10.77    1.78
  -4   5  17   25.18    2.29
   4   5 -17   25.88    2.11
   4   5 -17   26.85    2.29
   4   5 -17   19.58    2.32
  -4   5  17   25.11    2.22
   4   5 -17   24.82    2.69
   4   5 -17   24.11    2.44
   4   5 -17   24.61    2.57
  -4   5  16    1.89    0.84
   4   5 -16    1.81    0.80
   4   5 -16    1.76    0.78
  -4   5  16   -1.34    1.16
   4   5 -16    2.01    1.16
   4   5 -16    1.09    0.88
   4   5 -16    2.54    1.16
  -4   5  15   12.18    1.82
   4   5 -15   11.01    1.46
   4   5 -15   10.04    1.53
   4   5 -15   11.77    1.62
  -4   5  15   11.17    1.52
  -4   5  15    6.50    1.07
   4   5 -15   11.25    1.83
   4   5 -15   11.04    1.70
   4   5 -15   10.62    1.72
  -4   5  14   43.09    3.41
   4   5 -14   43.86    2.92
  -4   5  14   42.42    2.94
   4   5 -14   43.64    3.07
   4   5 -14   43.43    3.05
   4   5 -14   45.84    3.46
  -4   5  14   39.03    3.29
   4   5 -14   44.94    3.64
   4   5 -14   45.34    3.49
   4   5 -14   41.71    3.34
   4   5 -13   15.23    1.81
   4   5 -13   16.82    1.92
   4   5 -13   16.51    1.83
  -4   5  13   17.68    2.21
  -4   5  13   16.76    1.90
   4   5 -13   16.74    2.26
  -4   5  13   17.62    2.37
   4   5 -13   21.10    2.44
   4   5 -13   17.72    2.21
   4   5 -13   17.52    2.23
   4   5 -12    2.00    0.99
  -4   5  12    0.93    0.84
  -4   5  12    0.53    0.72
   4   5 -12    1.10    0.66
   4   5 -12    0.70    0.67
  -4   5  12    1.20    2.52
  -4   5  12    0.61    1.06
  -4   5  12    2.81    1.58
   4   5 -12    1.69    1.25
   4   5 -12    0.93    0.86
   4   5 -12    0.73    0.74
   4   5 -12    1.72    1.09
  -4   5  11  105.24    4.85
   4   5 -11  105.71    4.53
   4   5 -11  109.77    4.81
  -4   5  11  109.71    5.45
  -4   5  11   99.82   13.09
   4   5 -11  117.88    5.84
  -4   5  11  128.34    6.25
  -4   5  11  118.29    5.88
   4   5 -11  121.89    5.70
   4   5 -11  117.12    5.36
   4   5 -11  118.48    5.56
  -4   5  10  113.98    5.48
  -4   5  10  112.88    4.98
   4   5 -10  118.77    4.97
  -4   5  10  118.20    4.80
  -4   5  10  113.54   13.79
  -4   5  10  121.57    6.06
  -4   5  10  110.30    5.62
   4   5 -10  115.44    5.70
   4   5 -10  126.61    5.69
   4   5 -10  126.14    5.47
  -4   5   9   46.39    3.44
  -4   5   9   40.12    2.91
  -4   5   9   33.39    7.37
  -4   5   9   64.32    4.16
   4   5  -9   63.10    4.18
  -4   5   9   67.20    4.42
   4   5  -9   52.07    3.48
   4   5  -9   61.38    3.91
  -4   5   8   38.85    7.52
  -4   5   7   16.08    4.64
  -4   5   6  347.01   21.10
  -4   5   5  348.86   20.69
  -4   5   4   39.99    6.86
  -4  -5   3    7.78    3.62
  -4   5   3   10.22    3.55
  -4  -5   2   15.44    5.10
   4  -5  -2   11.56    3.97
  -4   5   2   12.96    3.85
   4  -5  -1   35.72    6.24
  -4  -5   1   45.83    7.84
  -4   5   1   42.99    7.14
   4  -5   0  102.20   10.52
   4  -5   0  106.70    8.21
  -4  -5   0  114.06   12.04
  -4  -5  -1    3.03    2.83
   4  -5   1   -1.20    2.55
   4  -5   1   -0.56    1.25
  -4  -5  -2   -1.05    3.06
   4  -5   2   -0.31    1.17
   4  -5   3   75.83    7.18
   4  -5   4  178.73   11.07
   4  -5   5    1.12    1.20
  -4   5  -6   58.82    4.36
  -4   5  -6   59.26    3.24
  -4   5  -6   75.34    4.13
   4   5   6   71.62    4.33
  -4   5  -6   73.67    4.36
  -4   5  -6   74.68    4.73
  -4   5  -6   84.42    6.09
  -4   5  -6   61.83    3.25
   4  -5   6   59.99    6.55
   4  -5   6   65.46    6.93
   4   5   7    3.78    1.10
  -4   5  -7    4.31    1.09
  -4   5  -7    3.86    0.92
  -4   5  -7    2.34    1.38
  -4   5  -7    1.88    0.99
  -4   5  -7    1.27    1.57
   4  -5   7    4.48    2.23
   4  -5   7    2.39    1.65
  -4   5  -8    1.71    0.65
  -4   5  -8    1.35    0.68
   4   5   8    1.56    0.82
  -4   5  -8    2.29    1.08
  -4   5  -8    0.82    1.21
  -4   5  -8    2.67    1.69
   4  -5   8    1.27    1.06
   4  -5   8    1.34    1.21
   4   5   9    8.16    1.57
  -4   5  -9    7.28    1.27
  -4   5  -9    8.05    1.62
   4  -5   9    6.48    2.63
   4   5   9   10.05    1.72
   4   5   9    7.16    1.48
  -4   5  -9    6.67    1.43
  -4   5  -9    9.13    1.94
  -4   5  -9    7.15    2.99
  -4   5  -9    6.95    2.25
  -4   5 -10   -0.61    0.71
  -4   5 -10    0.20    0.60
   4   5  10   -0.62    0.80
   4   5  10   -0.67    1.09
   4   5  10   -0.57    1.23
  -4   5 -10    3.37    2.17
  -4   5 -10   -1.19    1.74
  -4   5 -10   -2.07    1.38
  -4   5 -10    0.40    1.04
  -4   5 -10   -0.49    0.91
  -4   5 -10   -0.52    1.04
  -4   5 -11   40.38    2.96
  -4   5 -11   40.20    3.67
   4   5  11   44.67    3.56
  -4   5 -11   33.20    4.68
   4   5  11   43.20    3.53
  -4   5 -11   46.98    3.70
  -4   5 -11   44.33    3.83
  -4   5 -11   49.44    6.67
   4   5  11   44.81    3.66
  -4   5 -11   35.74    3.56
  -4   5 -11   34.79    3.33
  -4   5 -12    1.41    0.90
  -4   5 -12    1.71    0.78
  -4  -5 -12    1.24    0.65
   4   5  12    1.28    0.81
   4   5  12    0.45    0.88
  -4   5 -12    0.56    1.98
   4   5  12    1.56    0.91
  -4   5 -12    3.65    1.44
  -4   5 -12    0.65    1.03
  -4   5 -12   -0.54    1.85
  -4   5 -12    0.72    0.90
  -4   5 -12    1.69    1.16
  -4  -5 -13   12.63    1.78
   4   5  13   18.46    2.25
  -4   5 -13   13.98    1.74
  -4   5 -13   10.97    2.14
   4   5  13   15.17    1.93
   4   5  13    9.61    1.74
   4   5  13    9.34    1.71
  -4   5 -13   10.98    1.88
  -4   5 -13    7.77    1.72
  -4   5 -13    9.14    3.37
  -4   5 -13    8.65    2.96
  -4   5 -13   14.94    2.07
  -4   5 -13    9.65    2.04
  -4   5 -13   11.48    2.10
  -4   5 -13   12.44    2.01
  -4  -5 -14    0.20    0.57
   4   5  14    0.02    0.49
  -4   5 -14    0.72    0.62
  -4   5 -14   -0.17    0.79
  -4   5 -14    3.28    2.15
  -4   5 -14    0.29    2.09
   4   5  14    0.46    0.72
  -4   5 -14    1.08    0.92
  -4   5 -14   -0.16    0.92
   4   5  14    0.42    0.85
  -4   5 -14   -0.61    0.65
  -4   5 -14    0.73    0.80
  -4   5 -14    1.31    0.87
  -4   5 -14    0.54    0.91
  -4   5 -15    1.13    0.59
  -4  -5 -15    0.73    0.57
  -4   5 -15    1.10    0.87
  -4   5 -15    1.58    0.59
   4   5  15   -0.68    0.75
   4   5  15   -1.40    0.89
  -4   5 -15    0.03    0.85
  -4   5 -15    3.82    2.16
  -4   5 -15    1.23    0.74
  -4   5 -15    0.36    0.64
  -4   5 -15    0.14    0.79
  -4   5 -15    0.31    0.77
  -4   5 -16    9.64    1.23
  -4  -5 -16    7.60    1.11
  -4   5 -16    8.63    1.59
  -4   5 -16   10.31    1.14
   4   5  16    7.39    1.33
  -4   5 -16    6.97    2.55
   4   5  16    7.81    1.29
  -4   5 -16    5.98    1.17
  -4   5 -16    7.53    1.30
  -4   5 -16    8.16    1.24
  -4   5 -16    6.75    1.41
  -4   5 -16    6.24    1.42
  -4  -5 -17    0.88    0.43
  -4   5 -17    0.89    0.71
  -4   5 -17    0.30    0.32
  -4   5 -17    0.66    0.33
  -4   5 -17    1.62    1.52
   4   5  17    0.53    0.66
  -4   5 -17    0.74    0.60
   4   5  17    1.02    0.68
  -4   5 -17    0.96    0.70
  -4   5 -17   -0.02    0.49
  -4   5 -17    0.71    0.54
  -4   5 -17    1.40    0.81
  -4   5 -18    7.05    1.08
  -4   5 -18    8.40    0.91
   4   5  18    6.64    0.94
   4   5  18    5.13    0.80
  -4   5 -18    6.29    0.93
  -4   5 -18    7.54    0.85
  -4   5 -18    6.79    0.85
   4   6 -20    5.74    1.07
   4   6 -20    6.10    1.02
   4   6 -20    6.76    1.11
  -4   6  19    1.32    0.40
   4   6 -19    2.40    0.58
   4   6 -19    2.89    1.08
   4   6 -19    2.33    0.94
   4   6 -19    2.38    0.75
  -4   6  18   13.35    1.30
   4   6 -18   16.70    1.28
   4   6 -18   14.27    1.39
   4   6 -18   15.00    1.47
   4   6 -18   14.49    1.75
   4   6 -18   14.34    1.85
   4   6 -17    0.75    0.43
   4   6 -17    0.59    0.49
  -4   6  17    0.07    0.46
   4   6 -17    0.96    0.75
   4   6 -17    0.83    0.78
   4   6 -17    0.30    0.58
   4   6 -16   23.36    1.76
  -4   6  16   27.66    2.42
   4   6 -16   25.35    2.15
   4   6 -16   23.71    2.29
  -4   6  16   28.34    2.42
   4   6 -16   27.69    2.75
   4   6 -16   27.63    2.60
   4   6 -16   23.47    2.15
  -4   6  15   31.83    2.26
  -4   6  15   33.51    2.83
   4   6 -15   31.92    2.12
   4   6 -15   30.59    2.41
   4   6 -15   30.40    2.55
   4   6 -15   32.67    2.66
  -4   6  15   28.71    2.55
   4   6 -15   33.70    2.91
   4   6 -15   31.09    2.55
   4   6 -15   33.30    3.05
   4   6 -14   17.09    1.64
   4   6 -14   18.39    1.89
   4   6 -14   17.87    1.98
  -4   6  14   18.25    1.96
  -4   6  14   18.75    2.27
   4   6 -14   17.80    2.16
  -4   6  14   14.51    1.92
   4   6 -14   18.20    2.05
   4   6 -14   17.81    2.18
   4   6 -14   19.30    2.34
  -4   6  13   10.24    1.57
   4   6 -13    9.07    1.48
  -4   6  13    9.58    1.77
   4   6 -13    6.39    1.45
   4   6 -13    9.30    1.73
   4   6 -13    7.77    1.51
  -4   6  12   62.38    3.77
   4   6 -12   66.17    3.89
  -4   6  12   63.82    4.31
   4   6 -12   67.94    4.45
  -4   6  12   57.13    4.14
   4   6 -12   73.51    4.50
   4   6 -12   77.43    4.47
  -4   6  11    0.38    0.69
  -4   6  11    1.06    0.93
   4   6 -11    0.34    0.57
  -4   6  11   -2.35    1.67
   4   6 -11    0.53    0.94
  -4   6  11    1.98    1.50
   4   6 -11   -1.18    1.76
   4   6 -11    1.78    1.07
   4   6 -11    1.97    0.98
  -4   6  10   -0.18    0.71
  -4   6  10    0.27    0.75
   4   6 -10   -0.86    0.86
  -4   6  10    0.60    1.08
  -4   6  10    0.63    1.02
   4   6 -10    0.60    1.28
   4   6 -10   -0.48    1.08
   4   6 -10    0.65    0.91
   4   6 -10    0.89    0.85
  -4   6   9   78.85    4.27
  -4   6   9   80.28    4.41
   4   6  -9   86.49    4.47
  -4   6   9   84.40    4.81
  -4   6   9   77.65    4.08
  -4   6   9   82.41    3.99
  -4   6   9   93.18    5.28
   4   6  -9  101.56    6.26
   4   6  -9   84.08    5.04
  -4   6   9   88.44    5.28
   4   6  -9   93.69    5.00
   4   6  -9   88.29    4.65
  -4   6   8   11.64    1.71
   4   6  -8   14.09    1.86
  -4   6   8   12.04    1.66
  -4   6   8   12.23    1.93
  -4   6   8   11.63    1.73
  -4   6   8    8.51    3.82
  -4   6   8   10.78    1.49
  -4   6   8   13.38    2.07
  -4   6   8   14.23    2.29
   4   6  -8   13.07    2.07
   4   6  -8   18.89    2.95
   4   6  -8   14.21    1.93
   4   6  -8   13.69    1.82
  -4   6   7   49.88    3.41
  -4   6   7   49.83    3.56
   4   6  -7   58.91    3.79
  -4   6   7   53.90    3.88
  -4   6   7   49.74    3.31
  -4   6   7   51.61    3.16
  -4   6   7   44.88    8.90
   4   6  -7   58.41    4.17
   4   6  -7   66.27    5.03
  -4   6   7   60.14    4.20
  -4   6   7   59.49    4.21
   4   6  -7   57.86    3.90
   4   6  -7   54.48    3.62
  -4   6   6   88.77    4.51
  -4   6   6   91.92    4.94
   4   6  -6  104.90    5.08
  -4   6   6   85.38    4.41
  -4   6   6   93.51    5.07
  -4   6   6   88.92    4.10
  -4   6   6   78.98   11.32
   4   6  -6   99.34    5.36
  -4   6   6   95.74    5.18
   4   6  -6  114.32    6.65
  -4   6   6   93.67    5.27
   4   6  -6   98.02    4.81
   4   6  -6   98.13    5.01
  -4   6   5   38.93    3.07
  -4   6   5   38.13    3.19
  -4   6   5   42.67    3.51
  -4   6   5   33.00    2.80
  -4   6   5   36.33    2.54
  -4   6   5   35.33    7.51
   4   6  -5   42.47    3.48
  -4   6   5   39.24    2.88
   4   6  -5   46.93    4.32
  -4   6   5   38.60    3.32
  -4   6   5   38.03    3.33
   4   6  -5   40.99    3.22
   4   6  -5   40.70    3.07
  -4   6   4   22.57    2.52
  -4   6   4   23.71    2.58
  -4   6   4   18.73    2.06
  -4   6   4   19.83    2.23
  -4   6   4   13.67    4.76
   4  -6  -4   12.48    4.38
  -4   6   4   26.00    2.64
   4   6  -4   26.83    2.73
  -4   6   4   24.01    2.32
  -4   6   4   27.67    2.88
   4   6  -4   32.92    3.58
   4   6  -4   24.28    2.40
   4   6  -4   24.81    2.58
[truncated: 967,826 more chars]
